# Supplementary material for: Transcription through the eye of a needle: daily and annual cyclic gene expression variation in Douglas-fir needles
Source: BMC Genomics. 2017 Jul 24;18:558. doi: 10.1186/s12864-017-3916-y (PMC5525293; doi:10.1186/s12864-017-3916-y)
Supplement: Supplementary file 2 — Daily environmental data associated with experiment. This file includes date (mm/dd/yyyy), experiment day, Julian day, experiment week, experiment month, minimum air temperature (°C), maximum air temperature (°C), mean daily air temperature (°C), daily precipitation (mm), day length (h:m:s), and the daily sum of solar radiant exposure (MJ/m2). The file can be opened in Microsoft EXCEL or any program that accepts text as tab-separated values. (TSV 20 kb) [file 12864_2017_3916_MOESM2_ESM.tsv]

date	exp_day	julian_day	exp_week	exp_month	min_airtemp(C)	max_airtemp(C)	mean_airtemp(C)	daily_precip(mm)	daylength(h:m:s)	SumRadExp(megajoules/m2)
10/27/2010	1	300	1	1	-0.3	12.4	6.2	0	10:32:40	7.1288
10/28/2010	2	301	1	1	8	12.6	10.2	2.76	10:30:04	3.3628
10/29/2010	3	302	1	1	7.1	15.2	10.5	0.5	10:27:29	9.6955
10/30/2010	4	303	1	1	8.8	13.1	10.5	0.25	10:24:55	3.2259
10/31/2010	5	304	1	1	7.5	22	12.6	1.25	10:22:22	6.2875
11/1/2010	6	305	1	1	6.7	21.9	12.3	0	10:19:50	12.15
11/2/2010	7	306	1	1	4.9	23.8	12	0	10:17:20	11.348
11/3/2010	8	307	2	1	4.5	17.9	9.8	0	10:14:51	10.767
11/4/2010	9	308	2	1	5.8	17.4	10	0	10:12:23	7.1151
11/5/2010	10	309	2	1	5.9	14	9.8	0.25	10:09:57	6.5497
11/6/2010	11	310	2	1	3.4	12.8	8.7	13.97	10:07:32	4.2077
11/7/2010	12	311	2	1	1	10.9	5.4	0.25	10:05:09	5.6168
11/8/2010	13	312	2	1	0.5	6.7	4.4	6.07	10:02:47	7.4336
11/9/2010	14	313	2	1	1.2	10.9	6.2	0.25	10:00:27	3.0538
11/10/2010	15	314	3	1	0.4	8.9	4.7	0	9:58:09	6.6998
11/11/2010	16	315	3	1	2.5	14.3	7.1	0	9:55:53	4.7067
11/12/2010	17	316	3	1	0.7	8.3	4.9	0	9:53:39	9.9963
11/13/2010	18	317	3	1	6.6	9.8	8.1	0	9:51:27	3.1927
11/14/2010	19	318	3	1	9	13.3	10.6	0	9:49:16	2.0715
11/15/2010	20	319	3	1	0.1	12.5	7.6	0	9:47:08	3.6755
11/16/2010	21	320	3	1	-1.8	7.6	2	0	9:45:02	8.3678
11/17/2010	22	321	4	1	0.1	7.7	4.2	2.02	9:42:59	4.053
11/18/2010	23	322	4	1	-0.8	7.4	3.6	0	9:40:58	1.9247
11/19/2010	24	323	4	1	-0.3	7.1	2.9	0	9:38:59	6.1075
11/20/2010	25	324	4	1	2.1	8.5	4.5	1.75	9:37:03	4.8183
11/21/2010	26	325	4	1	0.9	7.8	4.4	4.55	9:35:09	4.4956
11/22/2010	27	326	4	1	-2.5	5.6	0.9	1	9:33:18	2.3171
11/23/2010	28	327	4	1	-5.9	2	-2	0	9:31:30	6.1162
11/24/2010	29	328	5	1	-6.1	5.7	-1.1	0	9:29:45	5.387
11/25/2010	30	329	5	1	-2.2	8.1	2.7	4.55	9:28:02	8.5474
11/26/2010	31	330	5	2	0.6	5.3	3.2	7.83	9:26:23	3.7581
11/27/2010	32	331	5	2	-1	7.5	2.2	0	9:24:47	2.4797
11/28/2010	33	332	5	2	-2.7	4.4	1.2	0	9:23:14	4.3309
11/29/2010	34	333	5	2	1.5	8.2	4.9	2.78	9:21:44	3.5038
11/30/2010	35	334	5	2	5.3	8.3	6.7	3.02	9:20:18	2.3739
12/1/2010	36	335	6	2	1.6	6.7	5	18.55	9:18:54	2.9882
12/2/2010	37	336	6	2	2.6	8.8	4.1	0.76	9:17:35	0.8599
12/3/2010	38	337	6	2	0.2	9.7	4.5	0.25	9:16:19	5.6102
12/4/2010	39	338	6	2	0.3	12.4	6.2	0	9:15:06	6.2581
12/5/2010	40	339	6	2	3.3	14.6	9.8	0.51	9:13:58	5.5264
12/6/2010	41	340	6	2	5.7	16.3	9.4	0	9:12:53	5.3953
12/7/2010	42	341	6	2	3.3	12.2	9.1	2.02	9:11:52	5.3621
12/8/2010	43	342	7	2	2.2	14.2	6.7	0.25	9:10:54	4.9287
12/9/2010	44	343	7	2	5.8	9.8	7.7	0.25	9:10:01	3.8809
12/10/2010	45	344	7	2	5.2	9.4	7.5	4.31	9:09:12	1.9073
12/11/2010	46	345	7	2	5.9	8.4	7.3	1.52	9:08:27	1.3021
12/12/2010	47	346	7	2	7.9	11.5	9.4	4.79	9:07:46	2.6767
12/13/2010	48	347	7	2	2.4	13	7.3	8.37	9:07:09	2.9725
12/14/2010	49	348	7	2	-1.3	7.1	2.8	0.5	9:06:36	4.0422
12/15/2010	50	349	8	2	-3.1	5.6	0.3	0	9:06:07	7.0956
12/16/2010	51	350	8	2	-3.3	8.1	1.5	0.51	9:05:43	4.9199
12/17/2010	52	351	8	2	2.7	7	4.7	12.4	9:05:23	4.9208
12/18/2010	53	352	8	2	1.7	4.6	2.9	11.62	9:05:07	2.5382
12/19/2010	54	353	8	2	-0.6	7.8	2.8	4.02	9:04:55	2.0549
12/20/2010	55	354	8	2	-2.4	12.7	4.9	0	9:04:48	4.4384
12/21/2010	56	355	8	2	1.8	7.5	4.8	5.07	9:04:46	8.3516
12/22/2010	57	356	9	2	0.4	8.8	3.5	0	9:04:47	4.7976
12/23/2010	58	357	9	2	0.2	14	8.4	0	9:04:53	4.9121
12/24/2010	59	358	9	2	1.9	15.1	8	0.25	9:05:03	4.7217
12/25/2010	60	359	9	2	0.2	5.6	3.1	10.91	9:05:18	3.4412
12/26/2010	61	360	9	3	2.8	5.1	3.9	0	9:05:37	2.8273
12/27/2010	62	361	9	3	4.3	7.5	5.2	6.25	9:06:00	1.9483
12/28/2010	63	362	9	3	-0.5	6.9	2.5	9.27	9:06:27	1.081
12/29/2010	64	363	10	3	-3.6	6.6	1.3	2.75	9:06:59	6.0665
12/30/2010	65	364	10	3	-4.4	8	0.4	2.27	9:07:35	5.8213
12/31/2010	66	365	10	3	-4.3	7.4	-0.4	0	9:08:15	4.9701
1/1/2011	67	1	10	3	-4	-0.3	-2	0	9:08:59	7.909
1/2/2011	68	2	10	3	-2.7	-1.1	-1.9	0	9:09:48	8.4167
1/3/2011	69	3	10	3	-2.1	5.2	-0.2	0	9:10:40	3.3819
1/4/2011	70	4	10	3	-1.6	0.4	-0.7	0	9:11:37	2.2839
1/5/2011	71	5	11	3	-2.5	-0.1	-1.2	0	9:12:37	5.7388
1/6/2011	72	6	11	3	-1.7	5.1	0.9	0.75	9:13:41	2.8385
1/7/2011	73	7	11	3	-4.1	4.7	-1.2	0	9:14:49	2.0711
1/8/2011	74	8	11	3	-6.2	3.6	-2.8	0	9:16:01	2.9148
1/9/2011	75	9	11	3	-3.2	7.2	1.7	0	9:17:17	5.3223
1/10/2011	76	10	11	3	2.1	9.6	5.7	0.5	9:18:36	6.3535
1/11/2011	77	11	11	3	3.1	10.7	6.7	22.35	9:19:59	2.8406
1/12/2011	78	12	12	3	3.7	10.4	7.1	0	9:21:25	3.6353
1/13/2011	79	13	12	3	5.5	9.6	7.9	4.3	9:22:55	3.021
1/14/2011	80	14	12	3	8	11.5	9.5	10.9	9:24:28	2.751
1/15/2011	81	15	12	3	2.4	14.8	8.4	0.25	9:26:04	2.3001
1/16/2011	82	16	12	3	0.9	6.7	4	0	9:27:43	2.1939
1/17/2011	83	17	12	3	0.3	11.2	4.7	0.25	9:29:26	6.2552
1/18/2011	84	18	12	3	-2.2	9	1.4	0	9:31:11	2.9264
1/19/2011	85	19	13	3	-1	8.5	3.5	0	9:32:59	5.5231
1/20/2011	86	20	13	3	0.1	12	4.1	0	9:34:50	7.0168
1/21/2011	87	21	13	3	-1.5	8.3	2.6	0	9:36:45	4.708
1/22/2011	88	22	13	3	0.3	14.2	4.9	0	9:38:41	7.6385
1/23/2011	89	23	13	3	-1.7	10.7	2.6	0	9:40:41	5.7636
1/24/2011	90	24	13	3	-2.2	10.8	2	0	9:42:42	8.1384
1/25/2011	91	25	13	4	-2.7	15.2	3.4	0.25	9:44:47	7.7207
1/26/2011	92	26	14	4	-2.1	17.3	4.1	0	9:46:54	6.9355
1/27/2011	93	27	14	4	0.7	11.5	5.9	3.31	9:49:03	9.7586
1/28/2011	94	28	14	4	0.2	10	5	1.01	9:51:14	9.9805
1/29/2011	95	29	14	4	-1.7	11.5	2.5	0	9:53:27	7.0985
1/30/2011	96	30	14	4	-4	13.5	1.7	0	9:55:43	5.5753
1/31/2011	97	31	14	4	-2.7	13.8	2.8	0	9:58:00	5.5836
2/1/2011	98	32	14	4	-1.5	14.2	4.6	0	10:00:20	7.9243
2/2/2011	99	33	15	4	4.3	16.3	8.8	0	10:02:41	10.811
2/3/2011	100	34	15	4	0.6	15.4	5	0	10:05:04	10.66
2/4/2011	101	35	15	4	0.4	12.1	6.3	0	10:07:29	10.275
2/5/2011	102	36	15	4	-3.4	9.4	2.4	0	10:09:55	8.2935
2/6/2011	103	37	15	4	-5.9	11.7	0.6	0	10:12:23	8.1309
2/7/2011	104	38	15	4	-4.8	13.5	2.2	0	10:14:52	9.3683
2/8/2011	105	39	15	4	-1.6	12.5	4.3	0	10:17:23	7.4668
2/9/2011	106	40	16	4	-2	21.5	6.9	0	10:19:55	12.739
2/10/2011	107	41	16	4	1.7	14.5	7.6	0	10:22:29	12.535
2/11/2011	108	42	16	4	-0.5	13.9	8	0	10:25:04	8.6345
2/12/2011	109	43	16	4	2.8	8.8	5.8	23.34	10:27:40	12.427
2/13/2011	110	44	16	4	-0.2	6.3	2.6	2.27	10:30:17	8.5474
2/14/2011	111	45	16	4	0.2	5.1	2.4	0.75	10:32:55	8.8095
2/15/2011	112	46	16	4	-2.3	10.4	2.4	0	10:35:34	4.4786
2/16/2011	113	47	17	4	0.3	6.4	2.6	0	10:38:14	7.5975
2/17/2011	114	48	17	4	1.4	8	4	0	10:40:55	6.288
2/18/2011	115	49	17	4	-1.4	12.1	4.1	0	10:43:37	11.498
2/19/2011	116	50	17	4	-2.6	7.4	2.5	0	10:46:20	5.1502
2/20/2011	117	51	17	4	-0.7	7.9	2.8	0.25	10:49:03	7.0823
2/21/2011	118	52	17	4	-0.4	3.6	1.1	1	10:51:48	14.688
2/22/2011	119	53	17	4	-4.8	3.8	-0.3	2.79	10:54:33	7.622
2/23/2011	120	54	18	4	-8	5.7	-1.4	0.5	10:57:19	8.0243
2/24/2011	121	55	18	5	-0.9	11.9	4.1	0	11:00:05	3.963
2/25/2011	122	56	18	5	5.3	11.9	8.3	0	11:02:52	6.5169
2/26/2011	123	57	18	5	4.2	15.7	9.5	0	11:05:40	11.896
2/27/2011	124	58	18	5	4.5	11	8	4.3	11:08:28	13.149
2/28/2011	125	59	18	5	2.5	10.1	6	1.5	11:11:17	8.0874
3/1/2011	126	60	18	5	0.1	14.9	7.7	0	11:14:06	12.369
3/2/2011	127	61	19	5	7	9.8	8.3	10.12	11:16:55	7.0404
3/3/2011	128	62	19	5	5.6	11.8	8.3	6.75	11:19:45	7.0976
3/4/2011	129	63	19	5	2.9	9.6	5.7	7.76	11:22:36	10.717
3/5/2011	130	64	19	5	4	9.3	6.5	2.75	11:25:26	4.143
3/6/2011	131	65	19	5	6.7	16	9.9	0.75	11:28:17	10.191
3/7/2011	132	66	19	5	1.3	11.5	7.3	0.5	11:31:08	11.322
3/8/2011	133	67	19	5	0.6	13.6	5.3	0.25	11:34:00	5.2891
3/9/2011	134	68	20	5	1.9	13.2	6.8	0	11:36:52	12.584
3/10/2011	135	69	20	5	3.4	16	9	0.25	11:39:44	9.2434
3/11/2011	136	70	20	5	2.3	11.4	6.5	0	11:42:36	13.822
3/12/2011	137	71	20	5	5	13.2	8.9	0.25	11:45:28	11.004
3/13/2011	138	72	20	5	2.9	9.8	5.4	0	11:48:20	6.288
3/14/2011	139	73	20	5	-0.7	12.2	5	0	11:51:13	7.4747
3/15/2011	140	74	20	5	0.5	9.7	4.4	0	11:54:05	5.4613
3/16/2011	141	75	21	5	0.2	11.6	4.5	0	11:56:58	14.012
3/17/2011	142	76	21	5	2.8	12.4	7	0	11:59:50	11.05
3/18/2011	143	77	21	5	2.3	11.1	6.2	0	12:02:43	8.2852
3/19/2011	144	78	21	5	-0.5	14.6	6.6	0	12:05:35	10.766
3/20/2011	145	79	21	5	6.2	14.1	9	0	12:08:28	11.224
3/21/2011	146	80	21	5	3.7	10.4	6.6	0	12:11:21	12.494
3/22/2011	147	81	21	5	1.4	9	5.5	0	12:14:13	18.265
3/23/2011	148	82	22	5	2.2	9.3	5.8	0	12:17:06	9.9141
3/24/2011	149	83	22	5	2.7	10.8	5.7	0	12:19:58	11.168
3/25/2011	150	84	22	5	1.1	14.2	7.5	0	12:22:50	9.1621
3/26/2011	151	85	22	6	5.5	8.5	7.2	0	12:25:43	13.272
3/27/2011	152	86	22	6	8.2	19.2	12.1	0	12:28:35	14.589
3/28/2011	153	87	22	6	4.1	23.8	12.8	0	12:31:26	18.948
3/29/2011	154	88	22	6	3.2	14.2	8	0	12:34:18	4.8386
3/30/2011	155	89	23	6	-2	14.7	6.2	0	12:37:10	18.749
3/31/2011	156	90	23	6	4	15.8	10.1	0	12:40:01	21.649
4/1/2011	157	91	23	6	4.1	14.8	9.8	0	12:42:52	20.632
4/2/2011	158	92	23	6	2.2	10.4	5.6	0	12:45:42	19.469
4/3/2011	159	93	23	6	-0.3	7	2.7	0	12:48:33	22.499
4/4/2011	160	94	23	6	-2.4	12.4	4.7	1.52	12:51:22	11.38
4/5/2011	161	95	23	6	-0.2	15	6.5	0	12:54:12	18.135
4/6/2011	162	96	24	6	4.7	17.7	9.4	0	12:57:01	12.707
4/7/2011	163	97	24	6	3.4	12.3	8.2	0	12:59:50	10.504
4/8/2011	164	98	24	6	-2	15.8	6.6	0.25	13:02:38	19.601
4/9/2011	165	99	24	6	3.6	12.1	6.8	0	13:05:26	14.712
4/10/2011	166	100	24	6	2.2	13.3	8.2	0	13:08:13	12.269
4/11/2011	167	101	24	6	6.1	11	8.7	0	13:11:00	11.634
4/12/2011	168	102	24	6	10	16.1	12.3	0	13:13:46	19.052
4/13/2011	169	103	25	6	8.4	13.9	11	0	13:16:32	20.19
4/14/2011	170	104	25	6	1.8	13.6	8.1	0	13:19:17	13.165
4/15/2011	171	105	25	6	-2	16.7	6.7	0	13:22:01	6.5422
4/16/2011	172	106	25	6	5.5	12.4	7.3	0	13:24:45	8.2193
4/17/2011	173	107	25	6	1.6	13.6	6.9	0	13:27:28	4.2691
4/18/2011	174	108	25	6	-1.7	18.8	7.8	0	13:30:10	2.5021
4/19/2011	175	109	25	6	2.8	16	9.2	0	13:32:51	4.6507
4/20/2011	176	110	26	6	7.3	14.6	10.6	0	13:35:32	2.5299
4/21/2011	177	111	26	6	4	14.5	10.1	0	13:38:11	20.681
4/22/2011	178	112	26	6	4.7	15.1	9.5	0	13:40:50	22.561
4/23/2011	179	113	26	6	6.5	20	11.6	0	13:43:28	12.29
4/24/2011	180	114	26	6	1.9	11.2	6.4	0	13:46:05	16.203
4/25/2011	181	115	26	7	0	13	6.6	0	13:48:40	20.848
4/26/2011	182	116	26	7	1.8	17.2	8.9	0	13:51:15	18.789
4/27/2011	183	117	27	7	0.3	23.6	11.2	0	13:53:49	25.375
4/28/2011	184	118	27	7	5.5	17.7	11.4	0	13:56:21	15.069
4/29/2011	185	119	27	7	1.7	20.8	10.4	0	13:58:52	17.21
4/30/2011	186	120	27	7	1.6	28	14	0	14:01:22	26.733
5/1/2011	187	121	27	7	6.3	24.9	15.8	0	14:03:51	24.865
5/2/2011	188	122	27	7	6.3	19.2	13	0.25	14:06:18	15.513
5/3/2011	189	123	27	7	9.1	17.1	12.8	0	14:08:44	26.642
5/4/2011	190	124	28	7	5.5	15.4	9.1	1.52	14:11:08	26.553
5/5/2011	191	125	28	7	4.8	17.8	10.5	0	14:13:31	23.748
5/6/2011	192	126	28	7	1.5	24.8	12.5	0	14:15:52	13.305
5/7/2011	193	127	28	7	8	22	13	0.76	14:18:11	16.072
5/8/2011	194	128	28	7	8.2	20.1	13.1	0.5	14:20:29	16.997
5/9/2011	195	129	28	7	4.6	23.9	14.3	0.25	14:22:45	24.998
5/10/2011	196	130	28	7	8.6	15.6	11.8	2.28	14:24:59	25.5
5/11/2011	197	131	29	7	4.8	9.7	7.9	11.93	14:27:11	15.384
5/12/2011	198	132	29	7	3.9	15.2	9.2	0.5	14:29:21	25.667
5/13/2011	199	133	29	7	6.7	13.8	8.9	8.58	14:31:29	25.356
5/14/2011	200	134	29	7	5.4	16.6	10.7	0.25	14:33:35	11.176
5/15/2011	201	135	29	7	3.9	23.4	13.1	0	14:35:39	10.013
5/16/2011	202	136	29	7	4	24.3	14.6	0	14:37:41	17.463
5/17/2011	203	137	29	7	8	22.2	15.4	0	14:39:40	13.419
5/18/2011	204	138	30	7	6.2	20.6	13.2	0	14:41:37	15.671
5/19/2011	205	139	30	7	6.9	18.4	11.9	0	14:43:31	28.672
5/20/2011	206	140	30	7	3.3	22.5	12.6	0.25	14:45:23	23.769
5/21/2011	207	141	30	7	6.2	14.5	10.1	11.92	14:47:13	26.855
5/22/2011	208	142	30	7	2.5	15.5	9.7	0	14:49:00	21.729
5/23/2011	209	143	30	7	6.2	16.6	11.4	0.5	14:50:44	21.884
5/24/2011	210	144	30	7	4	14.1	8.6	5.08	14:52:25	25.299
5/25/2011	211	145	31	8	5.8	15.1	10.3	0.25	14:54:03	13.918
5/26/2011	212	146	31	8	7.1	19.3	12.3	0.25	14:55:39	16.276
5/27/2011	213	147	31	8	6.7	13	8.8	22.81	14:57:11	23.039
5/28/2011	214	148	31	8	5.1	18.2	10.9	0	14:58:41	19.257
5/29/2011	215	149	31	8	3.4	21.2	12.4	0	15:00:07	18.307
5/30/2011	216	150	31	8	9.1	21.5	15.4	0	15:01:30	21.965
5/31/2011	217	151	31	8	9.7	23.5	16.5	0	15:02:50	11.994
6/1/2011	218	152	32	8	11.2	24.3	17	0	15:04:07	13.804
6/2/2011	219	153	32	8	12.1	25.4	17.1	0	15:05:20	21.713
6/3/2011	220	154	32	8	7.5	24.2	15.2	0	15:06:30	18.757
6/4/2011	221	155	32	8	6.4	27.9	17.1	0	15:07:37	10.537
6/5/2011	222	156	32	8	10.3	25	17.4	0	15:08:39	17.046
6/6/2011	223	157	32	8	11.4	23	16.7	0	15:09:39	25.101
6/7/2011	224	158	32	8	7.7	26.2	16.4	0.25	15:10:34	27.543
6/8/2011	225	159	33	8	13.1	27.3	19.6	0	15:11:26	29.245
6/9/2011	226	160	33	8	8.9	28.1	18.1	0	15:12:15	28.893
6/10/2011	227	161	33	8	8.5	23.9	15.7	0	15:12:59	22.712
6/11/2011	228	162	33	8	5.1	25.8	15.2	0	15:13:40	20.689
6/12/2011	229	163	33	8	5.1	28.8	17.2	0	15:14:17	21.193
6/13/2011	230	164	33	8	10	23.7	17.1	0	15:14:50	29.685
6/14/2011	231	165	33	8	8	27.6	18.1	0	15:15:19	30.678
6/15/2011	232	166	34	8	10.1	32.8	21	0	15:15:44	28.958
6/16/2011	233	167	34	8	10.3	35.2	22.6	0	15:16:05	30.956
6/17/2011	234	168	34	8	13	33.9	22.8	0	15:16:23	30.596
6/18/2011	235	169	34	8	10.6	24	16.4	0	15:16:36	14.942
6/19/2011	236	170	34	8	5.5	26.5	15.7	0	15:16:46	30.889
6/20/2011	237	171	34	8	6.5	27.7	17.2	0	15:16:51	30.432
6/21/2011	238	172	34	8	7.7	30.3	19.6	0	15:16:53	31.104
6/22/2011	239	173	35	8	10.8	29	20.7	0	15:16:50	29.866
6/23/2011	240	174	35	8	13.7	20.3	16.8	10.87	15:16:44	25.881
6/24/2011	241	175	35	9	11.9	25.5	17.7	1.5	15:16:33	31.358
6/25/2011	242	176	35	9	8.3	25.5	16.6	0	15:16:19	29.99
6/26/2011	243	177	35	9	7.8	31.1	18.9	0	15:16:01	30.669
6/27/2011	244	178	35	9	10.2	32.3	20.9	0	15:15:38	23.464
6/28/2011	245	179	35	9	10.9	31	21.2	0	15:15:12	14.41
6/29/2011	246	180	36	9	10.4	32.2	21.2	0	15:14:42	22.31
6/30/2011	247	181	36	9	10.1	33.9	22.3	0	15:14:08	30.293
7/1/2011	248	182	36	9	12.9	34.2	23.9	0	15:13:30	31.137
7/2/2011	249	183	36	9	15.1	31.9	22.9	0	15:12:48	30.425
7/3/2011	250	184	36	9	9.7	30.8	19.9	0	15:12:03	30.753
7/4/2011	251	185	36	9	10.1	30.4	20	0	15:11:14	30.726
7/5/2011	252	186	36	9	9.2	29.2	20	0	15:10:21	29.835
7/6/2011	253	187	37	9	10.9	30.1	20.4	0	15:09:25	29.44
7/7/2011	254	188	37	9	12.6	23.7	18.4	0	15:08:25	29.942
7/8/2011	255	189	37	9	14.1	23.8	18.2	0	15:07:22	30.974
7/9/2011	256	190	37	9	9.5	27.7	19.1	0	15:06:15	30.759
7/10/2011	257	191	37	9	10.7	29.8	20.1	0	15:05:05	29.057
7/11/2011	258	192	37	9	14.3	25.6	19.2	0.25	15:03:51	29.793
7/12/2011	259	193	37	9	15.6	19.9	17.6	1.51	15:02:34	16.015
7/13/2011	260	194	38	9	14.1	22.5	17.5	0.51	15:01:14	18.217
7/14/2011	261	195	38	9	14.6	23.2	17.8	7.1	14:59:51	28.999
7/15/2011	262	196	38	9	10.6	27.1	18.3	0	14:58:24	28.041
7/16/2011	263	197	38	9	9.8	28.6	19.3	0	14:56:55	19.855
7/17/2011	264	198	38	9	14.1	30.4	21.3	0	14:55:23	9.9975
7/18/2011	265	199	38	9	9.8	35.4	22.1	0	14:53:47	12.142
7/19/2011	266	200	38	9	15.5	35.4	25.4	0	14:52:09	16.4
7/20/2011	267	201	39	9	13.4	28.9	21.8	0	14:50:28	27.822
7/21/2011	268	202	39	9	10.6	29.3	20	0	14:48:45	28.354
7/22/2011	269	203	39	9	10.4	29.3	20.1	0	14:46:58	28.861
7/23/2011	270	204	39	9	10.8	33.9	21.8	0	14:45:09	28.026
7/24/2011	271	205	39	10	12.9	35.2	23.6	0	14:43:18	27.87
7/25/2011	272	206	39	10	14.1	35.1	24	0	14:41:24	27.862
7/26/2011	273	207	39	10	13.8	34.8	23.8	0	14:39:28	27.809
7/27/2011	274	208	40	10	13.9	33.2	23.5	0	14:37:30	27.97
7/28/2011	275	209	40	10	11.6	32.2	22.2	0	14:35:29	27.56
7/29/2011	276	210	40	10	13.5	30.7	22.2	0	14:33:26	26.977
7/30/2011	277	211	40	10	14.1	31.5	21.4	0	14:31:21	26.559
7/31/2011	278	212	40	10	11.2	32.9	22.1	0	14:29:14	26.69
8/1/2011	279	213	40	10	13.7	33.7	23.3	0	14:27:05	26.519
8/2/2011	280	214	40	10	14.5	32.4	22.9	0	14:24:54	26.568
8/3/2011	281	215	41	10	10.3	30.9	19.7	0	14:22:41	26.184
8/4/2011	282	216	41	10	8.8	31	19.6	0	14:20:26	25.84
8/5/2011	283	217	41	10	10.3	31.5	20.8	0	14:18:10	21.566
8/6/2011	284	218	41	10	11.6	32.7	21.6	0	14:15:52	26.036
8/7/2011	285	219	41	10	12	31.6	21.4	0	14:13:32	25.128
8/8/2011	286	220	41	10	12.3	29.6	20.4	0	14:11:11	23.24
8/9/2011	287	221	41	10	10.6	30.7	20.4	0	14:08:49	26.515
8/10/2011	288	222	42	10	10.2	33.1	21.6	0	14:06:25	26.426
8/11/2011	289	223	42	10	12.7	33.2	22.8	0	14:03:59	26.162
8/12/2011	290	224	42	10	10.6	32.9	21	0	14:01:33	25.441
8/13/2011	291	225	42	10	9.5	31.7	20.5	0	13:59:05	25.856
8/14/2011	292	226	42	10	11.6	35.5	23	0	13:56:36	25.315
8/15/2011	293	227	42	10	14.4	35.1	24.5	0	13:54:05	25.453
8/16/2011	294	228	42	10	14.6	33	23.8	0	13:51:34	25.179
8/17/2011	295	229	43	10	12.7	35.4	23.5	0	13:49:01	24.891
8/18/2011	296	230	43	10	14.8	35.2	24.2	0	13:46:28	24.77
8/19/2011	297	231	43	10	15.5	34.7	25.3	0	13:43:53	24.588
8/20/2011	298	232	43	10	15.9	36.4	25.3	0	13:41:17	24.302
8/21/2011	299	233	43	10	15.1	34.9	24.3	0	13:38:41	23.747
8/22/2011	300	234	43	10	13.7	34.5	23.7	0	13:36:03	24.034
8/23/2011	301	235	43	11	13.4	32.8	22.6	0	13:33:25	24
8/24/2011	302	236	44	11	10.9	27.1	18.7	0	13:30:46	20.776
8/25/2011	303	237	44	11	4.9	30.3	16.5	0	13:28:06	23.398
8/26/2011	304	238	44	11	7.9	32.4	19.3	0	13:25:26	23.491
8/27/2011	305	239	44	11	8.8	36.9	21.2	0	13:22:44	22.987
8/28/2011	306	240	44	11	10.9	36.9	23.3	0	13:20:02	23.103
8/29/2011	307	241	44	11	12.8	35.1	23.9	0	13:17:20	23.299
8/30/2011	308	242	44	11	11.8	37.5	22.9	0	13:14:37	22.889
8/31/2011	309	243	45	11	11.4	37.5	23.6	0	13:11:53	23.456
9/1/2011	310	244	45	11	14	36.7	24.2	0	13:09:09	23.819
9/2/2011	311	245	45	11	13.4	36.9	23.7	0	13:06:24	22.962
9/3/2011	312	246	45	11	13	37.3	23.2	0	13:03:39	22.906
9/4/2011	313	247	45	11	13.4	36.6	24	0	13:00:53	20.357
9/5/2011	314	248	45	11	13.3	33.8	23.3	0	12:58:07	22.263
9/6/2011	315	249	45	11	13.4	34.4	23.1	0	12:55:20	21.558
9/7/2011	316	250	46	11	13.3	29	20.1	0	12:52:34	21.4
9/8/2011	317	251	46	11	13.2	21.9	17.8	0	12:49:46	21.144
9/9/2011	318	252	46	11	7.2	24.9	15	0	12:46:59	20.782
9/10/2011	319	253	46	11	6.7	26.7	15.5	0	12:44:11	20.906
9/11/2011	320	254	46	11	6.9	30.2	17.3	0	12:41:23	20.727
9/12/2011	321	255	46	11	9.1	30.9	18.5	0	12:38:35	20.026
9/13/2011	322	256	46	11	9.5	32	19	0	12:35:46	20.414
9/14/2011	323	257	47	11	8.1	33.4	19.1	0	12:32:57	20.635
9/15/2011	324	258	47	11	9.6	34.1	20	0	12:30:08	12.641
9/16/2011	325	259	47	11	9.6	33.9	19.7	0	12:27:19	19.388
9/17/2011	326	260	47	11	9.9	31.1	19.6	0	12:24:30	20.383
9/18/2011	327	261	47	11	8.6	21.2	15.8	0.25	12:21:40	20.578
9/19/2011	328	262	47	11	6.1	26.4	15.3	0	12:18:50	20.232
9/20/2011	329	263	47	11	7.1	25.5	16.2	0	12:16:00	20.307
9/21/2011	330	264	48	11	12.9	28.8	18.8	0	12:13:11	19.906
9/22/2011	331	265	48	12	8.9	33.7	19.5	0	12:10:21	18.656
9/23/2011	332	266	48	12	10.2	31.3	19.5	0	12:07:30	19.698
9/24/2011	333	267	48	12	10.9	22.3	16.9	0	12:04:41	15.453
9/25/2011	334	268	48	12	8	22.8	14.7	0	12:01:50	14.023
9/26/2011	335	269	48	12	11	14.1	12	7.3	11:59:00	18.596
9/27/2011	336	270	48	12	6.5	17.4	11.1	2.25	11:56:10	18.932
9/28/2011	337	271	49	12	5.3	12.2	8.8	0.25	11:53:20	18.588
9/29/2011	338	272	49	12	2.1	15	9	0	11:50:30	18.365
9/30/2011	339	273	49	12	4.7	18.3	12.1	0	11:47:40	17.123
10/1/2011	340	274	49	12	5.3	21.9	12	0	11:44:50	11.572
10/2/2011	341	275	49	12	5.2	23	12.9	0	11:42:01	12.987
10/3/2011	342	276	49	12	11.2	19.7	14.6	3.29	11:39:11	3.841
10/4/2011	343	277	49	12	7	21.2	14.5	0	11:36:22	8.1641
10/5/2011	344	278	50	12	3.6	18.7	9.4	0	11:33:33	8.9178
10/6/2011	345	279	50	12	3.6	21.6	11	0	11:30:44	12.765
10/7/2011	346	280	50	12	5.2	27.9	13.7	0	11:27:55	9.3757
10/8/2011	347	281	50	12	8.3	26.1	15.9	0	11:25:07	16.013
10/9/2011	348	282	50	12	7.5	24.5	15.6	0	11:22:19	13.701
10/10/2011	349	283	50	12	2.9	25.6	11.7	0	11:19:31	9.0713
10/11/2011	350	284	50	12	3.2	28.8	13.9	0	11:16:44	15.8
10/12/2011	351	285	51	12	7.1	24.5	14.1	0	11:13:57	8.8336
10/13/2011	352	286	51	12	5.1	23.4	12.4	0	11:11:10	13.002
10/14/2011	353	287	51	12	4.8	22.9	12	0	11:08:24	14.606
10/15/2011	354	288	51	12	4.5	26.4	12	0	11:05:39	13.349
10/16/2011	355	289	51	12	4.1	24.1	12	0	11:02:53	11.746
10/17/2011	356	290	51	12	3.9	17.9	11.8	0	11:00:09	14.778
10/18/2011	357	291	51	12	-1.5	16.3	5.5	0	10:57:25	14.771
10/19/2011	358	292	52	12	-4	18.2	5.9	0	10:54:41	14.328
10/20/2011	359	293	52	12	-1.8	19.8	7.1	0	10:51:58	13.372
10/21/2011	360	294	52	12	0	20.9	7.1	0	10:49:16	13.702
10/22/2011	361	295	52	13	6.7	20.8	12.2	0	10:46:34	13.677
10/23/2011	362	296	52	13	6.1	22.1	12.5	0	10:43:53	12.502
10/24/2011	363	297	52	13	-2.9	16.5	7.7	0	10:41:13	11.81
10/25/2011	364	298	52	13	-4.7	20.6	5.4	0	10:38:34	13.529
10/26/2011	365	299	53	13	1.2	11	6.4	0.5	10:35:56	12.732
10/27/2011	366	300	53	13	0.2	10.5	5.1	0	10:33:18	12.424
10/28/2011	367	301	53	13	-0.5	6.2	3.1	4.8	10:30:42	10.535
10/29/2011	368	302	53	13	2.7	7.6	4.8	12.16	10:28:07	8.71
10/30/2011	369	303	53	13	-0.9	11.1	5.3	0	10:25:32	8.7759
10/31/2011	370	304	53	13	-2.7	9.4	2.1	0	10:22:59	9.063
11/1/2011	371	305	53	13	-1	12.1	4.3	0	10:20:27	12.233
11/2/2011	372	306	54	13	-2.3	17.5	5.2	0	10:17:57	12.701
11/3/2011	373	307	54	13	-0.8	16.1	6.7	0	10:15:27	6.8264
11/4/2011	374	308	54	13	3.4	12.7	8.8	0	10:12:59	7.1474
11/5/2011	375	309	54	13	5.4	12.5	8.5	0	10:10:33	3.2981
11/6/2011	376	310	54	13	3.6	14.5	9	0	10:08:08	3.3147
11/7/2011	377	311	54	13	6.4	10.7	8	3.27	10:05:44	9.3347
11/8/2011	378	312	54	13	7.6	11	8.9	0.75	10:03:22	7.2233
11/9/2011	379	313	55	13	4.6	13.4	8.8	0.75	10:01:02	7.3747
11/10/2011	380	314	55	13	-1	6.2	3.3	7.29	9:58:44	9.8121
