# Supplementary material for: Transcription through the eye of a needle: daily and annual cyclic gene expression variation in Douglas-fir needles
Source: BMC Genomics. 2017 Jul 24;18:558. doi: 10.1186/s12864-017-3916-y (PMC5525293; doi:10.1186/s12864-017-3916-y)
Supplement: Supplementary file 3 — Summary of JTK-Cycle inferred cycle properties for diurnal and annual cyclic transcripts. The file can be opened in Microsoft EXCEL or any program that accepts text as tab-separated values. (TSV 3802 kb) [file 12864_2017_3916_MOESM3_ESM.tsv]

TRANSCRIPT_v2.03	DIUR_FLAG	ANNU_FLAG	DIUR_ANNU_FLAG	DIUR_BH.Q	DIUR_ADJ.P	DIUR_PERIOD	DIUR_PHASE	DIUR_PHASE24	DIUR_AMP	DIUR_MEDIAN	ANNU_BH.Q	ANNU_ADJ.P	ANNU_PERIOD	ANNU_LAG	ANNU_PHASE365.Julian	ANNU_AMP	ANNU_MEDIAN	ANNU_PHASE.MONTH
psme_t000005	TRUE	TRUE	TRUE	2.169E-02	7.125E-03	24.00	8.00	10.00	2507.3	8681.9	4.506E-07	6.158E-08	388.3	279.1	196.3	6957.1	8984.9	07Jul
psme_t000011	FALSE	TRUE	FALSE	1.000E+00	1.000E+00	24.44	11.67	13.45	0.0	38.3	2.261E-02	1.448E-02	388.3	351.9	264.8	9.7	24.2	09Sep
psme_t000012	TRUE	TRUE	TRUE	1.772E-02	5.636E-03	24.00	20.00	22.00	89.6	671.3	9.977E-06	2.469E-06	351.9	54.6	355.6	232.6	558.0	12Dec
psme_t000013	TRUE	TRUE	TRUE	4.416E-02	1.627E-02	28.00	22.00	20.86	162.6	1104.1	7.094E-05	2.378E-05	339.7	60.7	364.2	459.6	953.5	12Dec
psme_t000016	FALSE	TRUE	FALSE	1.000E+00	1.000E+00	24.44	12.00	13.78	1.5	44.1	2.912E-02	1.907E-02	388.3	351.9	264.8	17.6	30.4	09Sep
psme_t000017	TRUE	FALSE	FALSE	1.299E-02	3.936E-03	28.00	0.00	2.00	42.8	500.2	1.185E-01	8.768E-02	388.3	12.1	310.4	104.9	319.0	11Nov
psme_t000020	TRUE	TRUE	TRUE	4.114E-04	7.525E-05	28.00	0.00	2.00	24.3	361.5	4.020E-05	1.240E-05	388.3	72.8	2.4	153.5	357.5	01Jan
psme_t000022	FALSE	TRUE	FALSE	1.000E+00	1.000E+00	24.44	14.11	15.85	4.6	30.6	4.214E-02	2.849E-02	388.3	345.8	259.1	11.4	21.2	09Sep
psme_t000023	FALSE	TRUE	FALSE	1.000E+00	1.000E+00	24.44	13.11	14.87	0.5	485.7	3.732E-02	2.496E-02	388.3	12.1	310.4	111.1	425.1	11Nov
psme_t000024	FALSE	TRUE	FALSE	1.000E+00	1.000E+00	24.44	14.44	16.18	4.6	35.4	4.214E-02	2.849E-02	388.3	351.9	264.8	14.5	22.6	09Sep
psme_t000025	FALSE	TRUE	FALSE	1.000E+00	1.000E+00	24.44	15.33	17.05	11.3	48.7	3.299E-02	2.183E-02	388.3	351.9	264.8	16.9	31.2	09Sep
psme_t000026	FALSE	TRUE	FALSE	2.789E-01	1.430E-01	28.00	26.00	24.29	21.7	266.3	1.787E-03	8.968E-04	388.3	24.3	321.8	139.5	310.8	11Nov
psme_t000027	FALSE	TRUE	FALSE	2.163E-01	1.059E-01	28.00	22.00	20.86	83.8	573.2	3.438E-06	7.129E-07	339.7	60.7	364.2	204.3	418.7	12Dec
psme_t000028	FALSE	TRUE	FALSE	4.859E-01	2.756E-01	24.00	16.00	18.00	31.4	235.3	6.573E-06	1.516E-06	380.2	32.4	330.1	282.6	337.2	11Nov
psme_t000030	TRUE	TRUE	TRUE	6.071E-03	1.644E-03	24.00	18.00	20.00	27.6	1053.1	2.428E-03	1.257E-03	339.7	72.8	12.2	130.5	894.4	01Jan
psme_t000033	FALSE	TRUE	FALSE	1.000E+00	1.000E+00	24.44	11.11	12.91	0.0	45.7	2.912E-02	1.907E-02	388.3	345.8	259.1	17.5	29.7	09Sep
psme_t000034	TRUE	TRUE	TRUE	6.889E-09	2.998E-10	24.00	18.00	20.00	116.1	378.5	2.239E-05	6.316E-06	388.3	60.7	356.0	132.7	384.3	12Dec
psme_t000035	FALSE	TRUE	FALSE	3.239E-01	1.706E-01	28.00	0.00	2.00	9.3	239.6	3.313E-05	9.932E-06	388.3	24.3	321.8	143.4	244.9	11Nov
psme_t000038	FALSE	TRUE	FALSE	1.000E+00	1.000E+00	24.44	14.78	16.51	147.2	2743.6	3.313E-05	9.932E-06	364.0	54.6	353.8	535.7	2204.2	12Dec
psme_t000039	FALSE	TRUE	FALSE	1.000E+00	1.000E+00	24.44	12.67	14.44	5.3	26.1	3.299E-02	2.183E-02	388.3	357.9	270.5	11.0	18.3	09Sep
psme_t000042	FALSE	TRUE	FALSE	1.304E-01	5.813E-02	28.00	0.00	2.00	4.9	294.6	9.003E-07	1.439E-07	388.3	24.3	321.8	182.6	258.6	11Nov
psme_t000044	FALSE	TRUE	FALSE	1.000E+00	1.000E+00	24.44	11.67	13.45	0.0	29.6	4.214E-02	2.849E-02	388.3	357.9	270.5	10.3	20.6	09Sep
psme_t000045	FALSE	TRUE	FALSE	1.000E+00	1.000E+00	24.44	13.89	15.64	4.4	29.1	3.732E-02	2.496E-02	388.3	345.8	259.1	13.2	19.3	09Sep
psme_t000046	TRUE	TRUE	TRUE	2.409E-03	5.692E-04	24.00	6.00	8.00	12.6	77.0	9.521E-04	4.456E-04	380.2	76.8	7.8	22.3	69.0	01Jan
psme_t000047	TRUE	TRUE	TRUE	3.899E-02	1.406E-02	28.00	2.00	3.71	15.2	338.3	9.521E-04	4.456E-04	388.3	48.5	344.6	102.1	294.4	12Dec
psme_t000048	FALSE	TRUE	FALSE	3.749E-01	2.027E-01	28.00	0.00	2.00	2.2	393.5	1.745E-02	1.092E-02	388.3	66.7	361.7	122.7	378.9	12Dec
psme_t000050	TRUE	TRUE	TRUE	2.669E-05	3.352E-06	24.00	20.00	22.00	63.2	284.8	5.076E-03	2.832E-03	339.7	60.7	364.2	105.6	209.7	12Dec
psme_t000051	FALSE	TRUE	FALSE	1.000E+00	1.000E+00	24.44	10.00	11.82	15.9	1897.5	1.832E-05	5.016E-06	388.3	60.7	356.0	450.9	1893.5	12Dec
psme_t000053	FALSE	TRUE	FALSE	8.246E-01	5.177E-01	28.00	24.00	22.57	15.6	254.3	2.428E-09	7.584E-11	364.0	48.5	347.7	124.0	268.7	12Dec
psme_t000059	FALSE	TRUE	FALSE	1.000E+00	1.000E+00	24.44	12.78	14.55	4.0	28.6	2.912E-02	1.907E-02	388.3	351.9	264.8	10.6	18.1	09Sep
psme_t000062	TRUE	TRUE	TRUE	1.585E-06	1.402E-07	24.00	6.00	8.00	26.4	323.3	1.472E-04	5.467E-05	388.3	84.9	13.8	85.0	343.7	01Jan
psme_t000063	FALSE	TRUE	FALSE	1.000E+00	1.000E+00	24.44	15.89	17.60	6.0	31.9	4.754E-02	3.247E-02	388.3	351.9	264.8	11.6	19.3	09Sep
psme_t000064	TRUE	TRUE	TRUE	8.309E-07	6.708E-08	24.00	16.00	18.00	48.8	318.8	1.787E-03	8.968E-04	364.0	48.5	347.7	173.9	318.5	12Dec
psme_t000067	TRUE	TRUE	TRUE	1.179E-10	2.852E-12	24.00	14.00	16.00	8.6	14.3	1.419E-06	2.488E-07	339.7	72.8	12.2	15.4	17.8	01Jan
psme_t000068	TRUE	TRUE	TRUE	9.799E-04	2.027E-04	24.00	16.00	18.00	53.0	408.3	5.076E-03	2.832E-03	388.3	91.0	19.5	88.8	300.6	01Jan
psme_t000070	FALSE	TRUE	FALSE	1.201E-01	5.270E-02	24.00	8.00	10.00	22.2	535.9	1.472E-04	5.467E-05	388.3	42.5	338.9	210.8	500.2	12Dec
psme_t000071	FALSE	TRUE	FALSE	6.761E-02	2.679E-02	24.00	0.00	2.00	36.2	235.4	1.419E-06	2.488E-07	364.0	48.5	347.7	188.8	247.4	12Dec
psme_t000072	TRUE	TRUE	TRUE	2.390E-06	2.218E-07	28.00	10.00	10.57	51.8	489.9	1.772E-06	3.254E-07	339.7	72.8	12.2	252.5	478.4	01Jan
psme_t000073	FALSE	TRUE	FALSE	5.642E-02	2.169E-02	28.00	16.00	15.71	81.6	180.9	6.573E-06	1.516E-06	388.3	254.8	173.5	101.6	136.2	06Jun
psme_t000074	FALSE	TRUE	FALSE	1.000E+00	1.000E+00	24.44	16.22	17.93	0.9	141.0	5.076E-03	2.832E-03	376.1	66.7	363.8	43.6	161.7	12Dec
psme_t000075	FALSE	TRUE	FALSE	1.000E+00	1.000E+00	24.44	14.67	16.40	78.0	1253.9	4.283E-09	1.632E-10	364.0	230.5	165.2	270.8	307.8	06Jun
psme_t000076	FALSE	TRUE	FALSE	1.000E+00	1.000E+00	24.44	6.56	8.44	10.1	56.4	5.621E-10	9.937E-12	388.3	72.8	2.4	72.8	87.9	01Jan
psme_t000077	TRUE	TRUE	TRUE	2.245E-02	7.406E-03	28.00	0.00	2.00	36.4	650.9	1.772E-06	3.254E-07	388.3	12.1	310.4	288.2	516.1	11Nov
psme_t000078	TRUE	TRUE	TRUE	4.024E-02	1.458E-02	24.00	4.00	6.00	13.6	29.6	4.390E-03	2.416E-03	380.2	20.2	318.4	91.8	108.3	11Nov
psme_t000079	TRUE	TRUE	TRUE	6.529E-03	1.790E-03	24.00	18.00	20.00	21.0	216.7	1.131E-06	1.896E-07	351.9	54.6	355.6	151.2	200.1	12Dec
psme_t000080	TRUE	FALSE	FALSE	8.167E-08	4.859E-09	24.00	18.00	20.00	205.2	1298.6	5.436E-01	4.463E-01	364.0	48.5	347.7	191.1	1173.4	12Dec
psme_t000081	TRUE	TRUE	TRUE	8.769E-03	2.507E-03	28.00	2.00	3.71	96.3	1061.1	2.785E-07	3.429E-08	388.3	97.1	25.3	559.5	1067.8	01Jan
psme_t000082	TRUE	TRUE	TRUE	7.593E-04	1.514E-04	24.00	22.00	24.00	66.3	594.7	8.545E-05	2.939E-05	339.7	60.7	364.2	111.9	420.6	12Dec
psme_t000086	FALSE	TRUE	FALSE	1.000E+00	6.789E-01	28.00	0.00	2.00	8.2	237.5	4.390E-03	2.416E-03	376.1	188.1	116.5	27.2	143.7	04Apr
psme_t000088	TRUE	TRUE	TRUE	2.737E-02	9.318E-03	20.00	14.00	18.80	66.2	395.7	2.100E-04	8.170E-05	388.3	36.4	333.2	210.2	436.7	11Nov
psme_t000089	TRUE	TRUE	TRUE	6.956E-05	9.930E-06	24.00	8.00	10.00	91.3	465.0	5.076E-03	2.832E-03	339.7	218.4	168.6	61.4	549.5	06Jun
psme_t000092	TRUE	TRUE	TRUE	3.290E-04	5.828E-05	24.00	18.00	20.00	20.2	142.7	9.521E-04	4.456E-04	364.0	48.5	347.7	49.3	114.1	12Dec
psme_t000093	TRUE	TRUE	TRUE	3.369E-06	3.268E-07	24.00	16.00	18.00	40.3	252.3	5.859E-03	3.313E-03	339.7	60.7	364.2	76.2	222.3	12Dec
psme_t000094	FALSE	TRUE	FALSE	1.000E+00	1.000E+00	24.44	13.78	15.53	2.8	28.3	1.341E-02	8.189E-03	388.3	351.9	264.8	11.6	20.1	09Sep
psme_t000097	FALSE	TRUE	FALSE	1.000E+00	1.000E+00	24.44	16.00	17.71	2.3	24.6	3.299E-02	2.183E-02	388.3	351.9	264.8	9.6	15.4	09Sep
psme_t000100	FALSE	TRUE	FALSE	1.000E+00	1.000E+00	24.44	14.11	15.85	2.5	24.0	1.341E-02	8.189E-03	388.3	351.9	264.8	10.2	15.4	09Sep
psme_t000101	FALSE	TRUE	FALSE	1.000E+00	1.000E+00	24.44	13.22	14.98	1.3	15.4	2.261E-02	1.448E-02	388.3	339.7	253.4	5.8	10.7	09Sep
psme_t000102	FALSE	TRUE	FALSE	1.000E+00	1.000E+00	24.44	10.33	12.15	0.0	320.3	2.216E-06	4.241E-07	364.0	48.5	347.7	108.6	135.9	12Dec
psme_t000103	TRUE	TRUE	TRUE	8.034E-05	1.173E-05	24.00	2.00	4.00	39.2	368.6	2.964E-08	1.983E-09	351.9	54.6	355.6	131.5	299.3	12Dec
psme_t000104	FALSE	TRUE	FALSE	3.930E-01	2.145E-01	28.00	8.00	8.86	7.1	339.4	4.020E-05	1.240E-05	388.3	78.9	8.1	75.8	268.3	01Jan
psme_t000105	TRUE	TRUE	TRUE	7.346E-07	5.855E-08	24.00	16.00	18.00	237.1	1109.4	1.131E-06	1.896E-07	359.2	43.7	343.4	605.1	904.7	12Dec
psme_t000106	TRUE	TRUE	TRUE	3.455E-05	4.483E-06	24.00	18.00	20.00	211.2	1535.7	8.929E-03	5.249E-03	351.9	54.6	355.6	574.8	1381.5	12Dec
psme_t000110	FALSE	TRUE	FALSE	1.000E+00	1.000E+00	24.44	13.33	15.09	4.2	21.2	2.912E-02	1.907E-02	388.3	351.9	264.8	7.1	14.0	09Sep
psme_t000111	TRUE	FALSE	FALSE	6.889E-09	2.998E-10	24.00	0.00	2.00	75.2	419.9	6.770E-02	4.764E-02	339.7	60.7	364.2	60.3	359.3	12Dec
psme_t000112	FALSE	TRUE	FALSE	1.201E-01	5.270E-02	28.00	0.00	2.00	9.5	247.9	5.076E-03	2.832E-03	376.1	91.0	22.3	40.3	214.5	01Jan
psme_t000114	FALSE	TRUE	FALSE	6.761E-02	2.679E-02	28.00	0.00	2.00	48.5	501.4	3.732E-02	2.496E-02	388.3	66.7	361.7	51.0	399.9	12Dec
psme_t000115	FALSE	TRUE	FALSE	1.000E+00	1.000E+00	24.44	13.78	15.53	14.7	328.8	7.773E-03	4.510E-03	339.7	36.4	338.1	71.8	93.3	12Dec
psme_t000116	FALSE	TRUE	FALSE	1.000E+00	1.000E+00	24.44	11.22	13.02	4.1	23.5	3.299E-02	2.183E-02	388.3	351.9	264.8	8.3	16.5	09Sep
psme_t000117	FALSE	TRUE	FALSE	1.000E+00	1.000E+00	24.44	14.11	15.85	2.7	28.0	4.754E-02	3.247E-02	388.3	351.9	264.8	11.3	19.4	09Sep
psme_t000119	TRUE	TRUE	TRUE	1.491E-02	4.622E-03	28.00	12.00	12.29	17.4	357.1	8.107E-04	3.722E-04	364.0	54.6	353.8	87.5	323.8	12Dec
psme_t000120	TRUE	TRUE	TRUE	4.333E-03	1.113E-03	24.00	18.00	20.00	50.3	315.0	5.676E-07	8.204E-08	364.0	48.5	347.7	117.3	274.0	12Dec
psme_t000121	FALSE	TRUE	FALSE	1.000E+00	1.000E+00	24.44	12.67	14.44	4.1	23.9	1.531E-02	9.466E-03	388.3	357.9	270.5	8.8	16.4	09Sep
psme_t000122	FALSE	TRUE	FALSE	1.000E+00	1.000E+00	24.44	15.33	17.05	4.2	26.5	4.214E-02	2.849E-02	388.3	351.9	264.8	11.0	17.2	09Sep
psme_t000125	TRUE	TRUE	TRUE	6.279E-06	6.553E-07	24.00	2.00	4.00	47.7	335.4	1.024E-02	6.098E-03	364.0	48.5	347.7	66.7	238.9	12Dec
psme_t000126	TRUE	TRUE	TRUE	1.895E-02	6.097E-03	28.00	0.00	2.00	7.6	186.0	3.798E-03	2.058E-03	388.3	54.6	350.3	46.6	207.1	12Dec
psme_t000127	FALSE	TRUE	FALSE	1.000E+00	1.000E+00	24.44	8.78	10.62	24.2	3384.5	7.094E-05	2.378E-05	339.7	72.8	12.2	998.7	3737.3	01Jan
psme_t000128	FALSE	TRUE	FALSE	1.234E-01	5.446E-02	28.00	26.00	24.29	77.9	739.3	7.136E-07	1.089E-07	364.0	54.6	353.8	315.0	700.8	12Dec
psme_t000130	FALSE	TRUE	FALSE	1.000E+00	1.000E+00	24.44	13.89	15.64	6.8	27.6	1.174E-02	7.072E-03	388.3	351.9	264.8	11.1	19.7	09Sep
psme_t000131	TRUE	TRUE	TRUE	2.812E-05	3.553E-06	24.00	20.00	22.00	47.6	218.7	4.946E-04	2.143E-04	339.7	60.7	364.2	108.3	162.1	12Dec
psme_t000133	TRUE	TRUE	TRUE	9.413E-03	2.724E-03	28.00	0.00	2.00	50.4	586.3	2.239E-05	6.316E-06	364.0	48.5	347.7	165.8	429.4	12Dec
psme_t000134	FALSE	TRUE	FALSE	7.258E-01	4.444E-01	20.00	18.00	23.60	74.5	980.0	8.107E-04	3.722E-04	364.0	24.3	323.3	317.0	973.3	11Nov
psme_t000135	FALSE	TRUE	FALSE	8.315E-02	3.411E-02	28.00	26.00	24.29	46.5	355.8	4.506E-07	6.158E-08	364.0	48.5	347.7	164.7	276.4	12Dec
psme_t000136	FALSE	TRUE	FALSE	1.000E+00	1.000E+00	24.44	14.67	16.40	5.8	23.3	4.214E-02	2.849E-02	388.3	351.9	264.8	7.3	14.3	09Sep
psme_t000137	FALSE	TRUE	FALSE	1.000E+00	9.437E-01	24.00	20.00	22.00	50.7	375.0	8.107E-04	3.722E-04	388.3	84.9	13.8	50.9	283.6	01Jan
psme_t000138	FALSE	TRUE	FALSE	1.044E-01	4.467E-02	28.00	2.00	3.71	28.6	762.0	5.676E-07	8.204E-08	388.3	48.5	344.6	233.7	706.5	12Dec
psme_t000140	TRUE	TRUE	TRUE	1.089E-10	2.601E-12	28.00	0.00	2.00	108.4	330.0	2.763E-06	5.508E-07	364.0	72.8	7.0	176.7	271.6	01Jan
psme_t000141	FALSE	TRUE	FALSE	5.833E-01	3.421E-01	28.00	26.00	24.29	15.8	194.4	8.545E-05	2.939E-05	388.3	48.5	344.6	67.9	144.2	12Dec
psme_t000142	TRUE	TRUE	TRUE	3.131E-07	2.218E-08	28.00	2.00	3.71	29.5	321.9	9.521E-04	4.456E-04	388.3	91.0	19.5	117.0	356.0	01Jan
psme_t000144	FALSE	TRUE	FALSE	1.621E-01	7.515E-02	28.00	0.00	2.00	8.6	102.7	3.798E-03	2.058E-03	376.1	84.9	16.4	16.3	77.9	01Jan
psme_t000147	FALSE	TRUE	FALSE	8.565E-02	3.529E-02	24.00	18.00	20.00	74.7	632.3	4.946E-04	2.143E-04	388.3	18.2	316.1	426.5	516.6	11Nov
psme_t000148	TRUE	TRUE	TRUE	1.817E-03	4.124E-04	28.00	24.00	22.57	72.4	669.4	7.136E-07	1.089E-07	388.3	72.8	2.4	266.4	635.2	01Jan
psme_t000149	FALSE	TRUE	FALSE	1.000E+00	1.000E+00	24.44	14.78	16.51	6.3	27.4	2.261E-02	1.448E-02	388.3	357.9	270.5	10.2	17.8	09Sep
psme_t000151	TRUE	TRUE	TRUE	1.710E-02	5.418E-03	24.00	0.00	2.00	29.5	262.2	1.226E-05	3.136E-06	339.7	60.7	364.2	56.4	169.9	12Dec
psme_t000153	FALSE	TRUE	FALSE	1.000E+00	1.000E+00	24.44	12.11	13.89	2.5	24.0	3.732E-02	2.496E-02	388.3	351.9	264.8	10.0	16.8	09Sep
psme_t000154	TRUE	TRUE	TRUE	3.369E-06	3.268E-07	28.00	0.00	2.00	68.9	483.0	1.772E-06	3.254E-07	351.9	54.6	355.6	116.8	439.4	12Dec
psme_t000161	TRUE	TRUE	TRUE	4.024E-02	1.458E-02	24.00	20.00	22.00	17.6	182.0	1.832E-05	5.016E-06	351.9	54.6	355.6	95.8	142.4	12Dec
psme_t000162	FALSE	TRUE	FALSE	1.417E-01	6.405E-02	28.00	2.00	3.71	46.1	577.3	4.866E-05	1.545E-05	364.0	72.8	7.0	160.2	593.1	01Jan
psme_t000165	TRUE	TRUE	TRUE	1.210E-02	3.630E-03	24.00	20.00	22.00	157.9	864.0	1.419E-06	2.488E-07	364.0	48.5	347.7	413.5	712.0	12Dec
psme_t000166	FALSE	TRUE	FALSE	1.000E+00	1.000E+00	24.44	12.67	14.44	9.9	457.2	5.859E-03	3.313E-03	364.0	60.7	359.8	141.9	582.9	12Dec
psme_t000167	TRUE	TRUE	TRUE	7.658E-05	1.110E-05	28.00	13.00	13.14	91.5	959.2	9.521E-04	4.456E-04	388.3	72.8	2.4	205.9	839.9	01Jan
psme_t000168	TRUE	FALSE	FALSE	2.413E-10	6.467E-12	28.00	24.00	22.57	79.3	416.1	1.000E+00	1.000E+00	365.1	170.7	104.6	19.6	357.6	04Apr
psme_t000169	TRUE	FALSE	FALSE	5.314E-06	5.430E-07	24.00	18.00	20.00	73.1	307.9	1.000E+00	1.000E+00	365.1	223.5	157.5	14.3	373.8	06Jun
psme_t000171	FALSE	TRUE	FALSE	7.106E-01	4.331E-01	24.00	4.00	6.00	16.7	141.6	2.428E-03	1.257E-03	364.0	6.1	305.1	30.0	123.5	11Nov
psme_t000173	FALSE	TRUE	FALSE	2.789E-01	1.430E-01	24.00	6.00	8.00	23.5	326.7	3.299E-02	2.183E-02	388.3	84.9	13.8	49.3	317.7	01Jan
psme_t000174	TRUE	TRUE	TRUE	2.170E-05	2.649E-06	24.00	2.00	4.00	23.3	146.8	1.228E-04	4.456E-05	351.9	54.6	355.6	93.2	141.4	12Dec
psme_t000175	TRUE	TRUE	TRUE	5.015E-06	5.099E-07	24.00	16.00	18.00	206.1	885.2	1.024E-04	3.623E-05	351.9	36.4	336.8	407.4	856.8	12Dec
psme_t000177	TRUE	FALSE	FALSE	2.208E-09	8.035E-11	24.00	18.00	20.00	314.8	1122.8	1.000E+00	1.000E+00	365.1	175.0	109.0	46.3	896.7	04Apr
psme_t000178	TRUE	TRUE	TRUE	3.281E-05	4.231E-06	28.00	12.00	12.29	86.2	288.0	1.832E-05	5.016E-06	364.0	188.1	122.6	114.9	292.7	05May
psme_t000179	TRUE	TRUE	TRUE	1.178E-04	1.820E-05	26.00	4.00	5.69	56.4	519.3	1.772E-06	3.254E-07	388.3	72.8	2.4	96.5	509.7	01Jan
psme_t000180	TRUE	TRUE	TRUE	8.840E-05	1.311E-05	24.00	0.00	2.00	49.2	353.6	8.107E-04	3.722E-04	372.1	36.4	334.7	74.0	257.6	12Dec
psme_t000181	TRUE	TRUE	TRUE	2.669E-05	3.352E-06	24.00	16.00	18.00	109.4	493.2	2.239E-05	6.316E-06	355.9	56.6	357.1	296.2	435.1	12Dec
psme_t000182	TRUE	TRUE	TRUE	4.175E-03	1.065E-03	24.00	22.00	24.00	32.7	215.6	1.419E-06	2.488E-07	359.2	43.7	343.4	127.9	206.4	12Dec
psme_t000184	TRUE	TRUE	TRUE	3.221E-02	1.125E-02	28.00	24.00	22.57	68.5	333.1	1.351E-07	1.381E-08	364.0	48.5	347.7	271.6	345.8	12Dec
psme_t000185	TRUE	FALSE	FALSE	2.922E-02	1.005E-02	28.00	26.00	24.29	56.2	181.7	6.028E-02	4.199E-02	339.7	218.4	168.6	151.5	230.8	06Jun
psme_t000187	TRUE	TRUE	TRUE	6.395E-04	1.243E-04	28.00	0.00	2.00	1161.0	13691.4	2.500E-04	9.952E-05	351.9	54.6	355.6	7187.8	12013.7	12Dec
psme_t000188	TRUE	TRUE	TRUE	2.706E-11	5.251E-13	28.00	0.00	2.00	76.5	465.7	3.844E-08	2.774E-09	339.7	72.8	12.2	212.2	502.1	01Jan
psme_t000189	TRUE	TRUE	TRUE	1.049E-02	3.083E-03	24.00	20.00	22.00	228.7	1259.6	2.969E-04	1.210E-04	339.7	54.6	357.7	615.1	1041.4	12Dec
psme_t000191	FALSE	TRUE	FALSE	3.401E-01	1.807E-01	24.00	16.00	18.00	28.1	271.3	2.100E-04	8.170E-05	388.3	60.7	356.0	86.9	309.2	12Dec
psme_t000192	FALSE	TRUE	FALSE	1.000E+00	1.000E+00	24.44	13.11	14.87	2.1	20.7	4.214E-02	2.849E-02	388.3	351.9	264.8	4.6	12.1	09Sep
psme_t000193	FALSE	TRUE	FALSE	1.000E+00	1.000E+00	24.44	11.11	12.91	1.2	20.3	2.568E-02	1.663E-02	388.3	351.9	264.8	6.2	13.1	09Sep
psme_t000194	FALSE	TRUE	FALSE	1.000E+00	1.000E+00	24.44	13.33	15.09	4.4	416.2	5.859E-03	3.313E-03	339.7	84.9	25.3	67.6	240.6	01Jan
psme_t000195	TRUE	TRUE	TRUE	2.170E-05	2.649E-06	28.00	26.00	24.29	126.3	718.1	2.100E-04	8.170E-05	364.0	60.7	359.8	192.7	527.7	12Dec
psme_t000196	FALSE	TRUE	FALSE	1.000E+00	1.000E+00	24.44	12.56	14.33	3.7	20.3	1.531E-02	9.466E-03	388.3	357.9	270.5	10.8	13.7	09Sep
psme_t000197	FALSE	TRUE	FALSE	1.000E+00	9.655E-01	24.00	16.00	18.00	42.2	536.7	1.226E-05	3.136E-06	364.0	48.5	347.7	191.8	476.3	12Dec
psme_t000198	FALSE	TRUE	FALSE	1.000E+00	1.000E+00	24.44	12.56	14.33	5.9	24.2	1.745E-02	1.092E-02	388.3	345.8	259.1	7.9	12.1	09Sep
psme_t000199	FALSE	TRUE	FALSE	1.000E+00	1.000E+00	24.44	11.89	13.67	0.0	23.3	4.214E-02	2.849E-02	388.3	351.9	264.8	6.5	13.6	09Sep
psme_t000200	TRUE	TRUE	TRUE	2.136E-03	4.962E-04	24.00	14.00	16.00	30.5	194.8	3.438E-06	7.129E-07	372.1	36.4	334.7	112.2	202.9	12Dec
psme_t000201	FALSE	TRUE	FALSE	1.000E+00	1.000E+00	24.44	13.33	15.09	21.5	846.0	2.724E-05	7.931E-06	388.3	30.3	327.5	467.8	839.3	11Nov
psme_t000202	TRUE	TRUE	TRUE	2.222E-03	5.195E-04	24.00	22.00	24.00	115.8	529.4	4.020E-05	1.240E-05	339.7	54.6	357.7	176.2	406.8	12Dec
psme_t000203	TRUE	TRUE	TRUE	1.675E-03	3.758E-04	28.00	0.00	2.00	39.3	303.8	8.127E-06	1.938E-06	355.9	36.4	336.3	84.2	204.2	12Dec
psme_t000205	TRUE	TRUE	TRUE	1.890E-07	1.255E-08	24.00	14.00	16.00	37.1	226.0	4.258E-06	9.198E-07	364.0	48.5	347.7	116.3	257.7	12Dec
psme_t000206	FALSE	TRUE	FALSE	7.389E-02	2.973E-02	24.00	0.00	2.00	31.2	215.0	2.084E-03	1.063E-03	376.1	30.3	328.4	77.2	182.2	11Nov
psme_t000207	FALSE	TRUE	FALSE	1.201E-01	5.270E-02	28.00	22.00	20.86	47.5	224.9	1.226E-05	3.136E-06	355.9	56.6	357.1	227.3	256.5	12Dec
psme_t000209	TRUE	TRUE	TRUE	1.210E-03	2.576E-04	28.00	26.00	24.29	61.5	414.5	5.842E-04	2.581E-04	339.7	30.3	331.6	149.1	412.0	11Nov
psme_t000211	TRUE	TRUE	TRUE	6.123E-04	1.183E-04	24.00	16.00	18.00	65.9	654.0	4.020E-05	1.240E-05	364.0	48.5	347.7	166.5	515.5	12Dec
psme_t000212	TRUE	TRUE	TRUE	8.840E-05	1.311E-05	28.00	22.00	20.86	140.8	749.6	2.912E-02	1.907E-02	339.7	327.6	286.0	118.2	727.1	10Oct
psme_t000216	FALSE	TRUE	FALSE	1.000E+00	1.000E+00	24.44	8.89	10.73	0.9	929.0	2.428E-09	7.584E-11	388.3	364.0	276.2	172.7	887.2	10Oct
psme_t000217	TRUE	TRUE	TRUE	3.635E-05	4.749E-06	24.00	6.00	8.00	19.3	82.3	3.313E-05	9.932E-06	364.0	72.8	7.0	24.2	77.9	01Jan
psme_t000218	TRUE	TRUE	TRUE	1.485E-03	3.265E-04	28.00	2.00	3.71	58.9	1091.9	6.377E-08	5.346E-09	388.3	24.3	321.8	444.4	1055.9	11Nov
psme_t000219	FALSE	TRUE	FALSE	6.964E-02	2.774E-02	20.00	18.00	23.60	21.3	326.1	1.226E-05	3.136E-06	364.0	60.7	359.8	140.5	302.0	12Dec
psme_t000220	FALSE	TRUE	FALSE	4.426E-01	2.468E-01	24.00	18.00	20.00	50.4	730.0	4.283E-09	1.632E-10	388.3	48.5	344.6	275.3	577.1	12Dec
psme_t000221	TRUE	TRUE	TRUE	1.049E-02	3.083E-03	24.00	20.00	22.00	15.5	253.6	2.500E-04	9.952E-05	364.0	60.7	359.8	112.7	212.8	12Dec
psme_t000222	FALSE	TRUE	FALSE	2.718E-01	1.389E-01	28.00	2.00	3.71	7.0	229.8	5.676E-07	8.204E-08	388.3	60.7	356.0	59.9	173.3	12Dec
psme_t000223	FALSE	TRUE	FALSE	2.002E-01	9.653E-02	28.00	26.00	24.29	167.0	1354.7	9.521E-04	4.456E-04	388.3	72.8	2.4	386.4	1334.4	01Jan
psme_t000224	TRUE	TRUE	TRUE	2.052E-03	4.739E-04	24.00	6.00	8.00	47.5	347.1	9.521E-04	4.456E-04	388.3	42.5	338.9	245.3	469.1	12Dec
psme_t000225	TRUE	TRUE	TRUE	4.561E-02	1.687E-02	24.00	20.00	22.00	257.7	1872.2	1.226E-05	3.136E-06	364.0	60.7	359.8	727.1	1801.4	12Dec
psme_t000226	TRUE	TRUE	TRUE	2.169E-02	7.125E-03	28.00	20.00	19.14	16.9	334.7	1.528E-03	7.552E-04	364.0	60.7	359.8	138.8	392.5	12Dec
psme_t000230	FALSE	TRUE	FALSE	8.810E-02	3.651E-02	28.00	12.00	12.29	1.5	252.4	6.573E-06	1.516E-06	376.1	54.6	352.0	85.4	224.9	12Dec
psme_t000232	FALSE	TRUE	FALSE	2.789E-01	1.430E-01	24.00	16.00	18.00	78.2	263.3	1.729E-08	9.986E-10	388.3	60.7	356.0	168.6	291.6	12Dec
psme_t000233	FALSE	TRUE	FALSE	1.000E+00	1.000E+00	24.44	11.00	12.80	0.0	185.4	2.196E-07	2.543E-08	388.3	60.7	356.0	51.6	149.6	12Dec
psme_t000235	FALSE	TRUE	FALSE	1.379E-01	6.202E-02	24.00	2.00	4.00	8.8	51.7	5.301E-06	1.183E-06	339.7	84.9	25.3	29.2	66.3	01Jan
psme_t000236	FALSE	TRUE	FALSE	1.000E+00	1.000E+00	24.44	14.67	16.40	3.8	236.5	7.136E-07	1.089E-07	364.0	48.5	347.7	88.5	190.8	12Dec
psme_t000237	TRUE	FALSE	FALSE	2.052E-03	4.739E-04	24.00	8.00	10.00	38.9	692.6	8.497E-02	6.106E-02	388.3	84.9	13.8	94.6	684.4	01Jan
psme_t000238	FALSE	TRUE	FALSE	1.000E+00	1.000E+00	24.44	14.00	15.75	0.5	17.5	4.214E-02	2.849E-02	388.3	351.9	264.8	5.4	12.6	09Sep
psme_t000239	FALSE	TRUE	FALSE	9.602E-02	4.040E-02	28.00	22.00	20.86	146.4	725.0	6.757E-03	3.869E-03	364.0	48.5	347.7	191.2	538.2	12Dec
psme_t000240	TRUE	TRUE	TRUE	5.606E-04	1.071E-04	28.00	0.00	2.00	88.5	809.1	5.301E-06	1.183E-06	355.9	44.5	344.6	471.2	743.2	12Dec
psme_t000241	FALSE	TRUE	FALSE	3.007E-01	1.563E-01	24.00	8.00	10.00	22.8	359.7	1.228E-04	4.456E-05	388.3	266.9	184.9	71.7	174.3	07Jul
psme_t000242	FALSE	TRUE	FALSE	1.000E+00	1.000E+00	24.44	12.56	14.33	0.5	20.1	1.745E-02	1.092E-02	388.3	351.9	264.8	7.3	13.1	09Sep
psme_t000243	TRUE	TRUE	TRUE	6.927E-07	5.468E-08	24.00	18.00	20.00	112.0	576.0	4.946E-04	2.143E-04	339.7	72.8	12.2	115.1	467.0	01Jan
psme_t000245	FALSE	TRUE	FALSE	4.426E-01	2.468E-01	24.00	0.00	2.00	33.9	195.2	2.763E-06	5.508E-07	364.0	60.7	359.8	97.9	140.8	12Dec
psme_t000248	TRUE	TRUE	TRUE	6.777E-03	1.868E-03	20.00	18.00	23.60	113.9	966.4	2.500E-04	9.952E-05	388.3	60.7	356.0	218.7	852.3	12Dec
psme_t000249	FALSE	TRUE	FALSE	1.901E-01	9.073E-02	24.00	6.00	8.00	19.3	210.4	2.969E-04	1.210E-04	388.3	48.5	344.6	50.8	122.7	12Dec
psme_t000250	TRUE	TRUE	TRUE	5.441E-07	4.155E-08	24.00	6.00	8.00	57.5	451.4	3.313E-05	9.932E-06	388.3	60.7	356.0	155.4	460.5	12Dec
psme_t000252	FALSE	TRUE	FALSE	1.537E-01	7.052E-02	24.00	20.00	22.00	61.3	252.1	1.760E-04	6.691E-05	355.9	56.6	357.1	118.6	214.4	12Dec
psme_t000253	TRUE	TRUE	TRUE	3.576E-03	8.928E-04	24.00	0.00	2.00	44.2	348.5	8.929E-03	5.249E-03	351.9	60.7	361.9	67.1	235.3	12Dec
psme_t000254	TRUE	TRUE	TRUE	4.236E-05	5.642E-06	24.00	20.00	22.00	33.1	137.6	7.773E-03	4.510E-03	376.1	36.4	334.3	40.7	114.0	12Dec
psme_t000255	FALSE	TRUE	FALSE	7.106E-01	4.331E-01	20.00	18.00	23.60	44.6	714.9	3.313E-05	9.932E-06	388.3	66.7	361.7	168.0	640.8	12Dec
psme_t000257	TRUE	TRUE	TRUE	5.434E-05	7.498E-06	28.00	26.00	24.29	38.6	308.9	2.969E-04	1.210E-04	339.7	36.4	338.1	74.7	235.7	12Dec
psme_t000258	FALSE	TRUE	FALSE	6.563E-02	2.587E-02	20.00	18.00	23.60	15.3	352.9	6.573E-06	1.516E-06	339.7	36.4	338.1	74.2	308.3	12Dec
psme_t000259	FALSE	TRUE	FALSE	1.000E+00	1.000E+00	24.44	8.11	9.96	5.8	81.5	1.729E-08	9.986E-10	339.7	218.4	168.6	11.3	15.2	06Jun
psme_t000260	TRUE	TRUE	TRUE	2.322E-02	7.697E-03	24.00	2.00	4.00	40.2	313.2	6.757E-03	3.869E-03	339.7	60.7	364.2	48.5	279.8	12Dec
psme_t000261	TRUE	TRUE	TRUE	9.799E-04	2.027E-04	24.00	18.00	20.00	167.6	527.3	3.313E-05	9.932E-06	388.3	30.3	327.5	169.6	418.8	11Nov
psme_t000263	TRUE	TRUE	TRUE	5.126E-07	3.877E-08	24.00	14.00	16.00	77.6	837.5	5.842E-04	2.581E-04	388.3	60.7	356.0	150.2	743.9	12Dec
psme_t000265	FALSE	TRUE	FALSE	9.872E-02	4.178E-02	28.00	2.00	3.71	23.6	270.2	2.260E-08	1.411E-09	388.3	72.8	2.4	173.4	359.0	01Jan
psme_t000268	TRUE	TRUE	TRUE	1.394E-08	6.658E-10	24.00	14.00	16.00	124.0	378.0	1.503E-05	3.972E-06	364.0	48.5	347.7	287.0	401.7	12Dec
psme_t000270	TRUE	TRUE	TRUE	1.018E-04	1.546E-05	24.00	20.00	22.00	131.7	732.5	3.798E-03	2.058E-03	388.3	72.8	2.4	92.7	512.0	01Jan
psme_t000271	FALSE	TRUE	FALSE	7.106E-01	4.331E-01	28.00	0.00	2.00	7.5	566.4	2.239E-05	6.316E-06	388.3	48.5	344.6	109.2	419.6	12Dec
psme_t000272	FALSE	TRUE	FALSE	1.621E-01	7.515E-02	28.00	22.00	20.86	95.3	580.1	1.528E-03	7.552E-04	376.1	36.4	334.3	186.9	456.8	12Dec
psme_t000274	TRUE	FALSE	FALSE	3.290E-04	5.828E-05	24.00	16.00	18.00	534.4	2198.6	4.503E-01	3.653E-01	339.7	315.5	272.9	263.8	1724.0	09Sep
psme_t000275	FALSE	TRUE	FALSE	6.524E-01	3.904E-01	28.00	20.00	19.14	343.4	2988.6	4.506E-07	6.158E-08	339.7	84.9	25.3	800.7	2584.4	01Jan
psme_t000276	FALSE	TRUE	FALSE	1.000E+00	1.000E+00	24.44	10.56	12.36	3.5	172.0	6.757E-03	3.869E-03	388.3	72.8	2.4	50.0	153.3	01Jan
psme_t000277	TRUE	TRUE	TRUE	8.034E-05	1.173E-05	24.00	2.00	4.00	102.1	727.8	8.107E-04	3.722E-04	364.0	48.5	347.7	417.6	784.9	12Dec
psme_t000278	TRUE	TRUE	TRUE	2.222E-03	5.195E-04	28.00	2.00	3.71	14.3	113.4	6.896E-04	3.103E-04	388.3	48.5	344.6	89.4	166.2	12Dec
psme_t000279	FALSE	TRUE	FALSE	1.341E-01	6.004E-02	24.00	20.00	22.00	674.1	4379.1	8.244E-08	7.369E-09	388.3	48.5	344.6	865.7	1393.0	12Dec
psme_t000280	FALSE	TRUE	FALSE	2.520E-01	1.270E-01	24.00	16.00	18.00	7.8	169.9	2.239E-05	6.316E-06	388.3	60.7	356.0	49.0	142.9	12Dec
psme_t000281	TRUE	TRUE	TRUE	2.245E-02	7.406E-03	24.00	0.00	2.00	29.9	535.2	4.258E-06	9.198E-07	388.3	84.9	13.8	132.1	569.5	01Jan
psme_t000282	TRUE	TRUE	TRUE	3.118E-02	1.084E-02	24.00	0.00	2.00	22.0	242.0	2.428E-03	1.257E-03	388.3	84.9	13.8	63.3	238.0	01Jan
psme_t000283	TRUE	FALSE	FALSE	3.455E-05	4.483E-06	24.00	4.00	6.00	36.3	145.0	6.770E-02	4.764E-02	372.1	137.5	68.9	9.3	104.8	03Mar
psme_t000284	FALSE	TRUE	FALSE	1.000E+00	1.000E+00	24.44	13.56	15.31	2.5	20.2	2.261E-02	1.448E-02	339.7	36.4	338.1	5.4	13.1	12Dec
psme_t000285	FALSE	TRUE	FALSE	4.859E-01	2.756E-01	24.00	16.00	18.00	10.5	134.1	1.472E-04	5.467E-05	364.0	72.8	7.0	21.1	125.0	01Jan
psme_t000286	FALSE	TRUE	FALSE	1.000E+00	1.000E+00	24.44	15.22	16.95	4.2	20.4	4.214E-02	2.849E-02	388.3	351.9	264.8	6.6	13.1	09Sep
psme_t000287	TRUE	TRUE	TRUE	1.279E-10	3.127E-12	24.00	14.00	16.00	133.8	396.0	6.573E-06	1.516E-06	359.2	43.7	343.4	329.8	468.0	12Dec
psme_t000288	FALSE	TRUE	FALSE	7.907E-01	4.922E-01	24.00	10.00	12.00	27.0	181.2	4.258E-06	9.198E-07	355.9	56.6	357.1	141.4	207.4	12Dec
psme_t000289	TRUE	FALSE	FALSE	2.170E-05	2.649E-06	24.00	18.00	20.00	85.1	367.5	1.000E+00	1.000E+00	365.1	174.2	108.1	6.8	161.9	04Apr
psme_t000290	FALSE	TRUE	FALSE	1.950E-01	9.359E-02	28.00	2.00	3.71	33.7	329.9	7.542E-09	3.426E-10	364.0	48.5	347.7	153.9	283.4	12Dec
psme_t000291	FALSE	TRUE	FALSE	2.337E-01	1.160E-01	28.00	26.00	24.29	41.2	580.1	8.244E-08	7.369E-09	364.0	60.7	359.8	218.0	578.7	12Dec
psme_t000292	FALSE	TRUE	FALSE	1.000E+00	1.000E+00	24.44	13.78	15.53	0.8	7.1	2.196E-07	2.543E-08	388.3	60.7	356.0	36.7	30.4	12Dec
psme_t000293	FALSE	TRUE	FALSE	1.000E+00	1.000E+00	24.44	11.11	12.91	0.0	17.2	3.299E-02	2.183E-02	388.3	351.9	264.8	3.6	10.6	09Sep
psme_t000294	FALSE	TRUE	FALSE	1.000E+00	1.000E+00	24.44	9.11	10.95	0.0	207.0	5.076E-03	2.832E-03	351.9	42.5	343.1	27.6	132.2	12Dec
psme_t000295	TRUE	TRUE	TRUE	3.868E-03	9.755E-04	24.00	16.00	18.00	46.3	534.2	1.724E-07	1.878E-08	364.0	48.5	347.7	190.2	434.8	12Dec
psme_t000296	TRUE	TRUE	TRUE	1.066E-03	2.232E-04	24.00	8.00	10.00	10.9	92.6	7.094E-05	2.378E-05	347.8	64.7	1.9	46.9	92.3	01Jan
psme_t000297	FALSE	TRUE	FALSE	1.000E+00	1.000E+00	24.44	14.33	16.07	11.5	505.6	1.351E-07	1.381E-08	388.3	18.2	316.1	162.8	377.4	11Nov
psme_t000298	TRUE	FALSE	FALSE	1.210E-03	2.576E-04	28.00	12.00	12.29	8.2	59.6	1.000E+00	1.000E+00	365.1	159.1	93.0	2.0	50.7	04Apr
psme_t000299	FALSE	TRUE	FALSE	1.000E+00	1.000E+00	24.44	11.22	13.02	2.8	22.9	4.754E-02	3.247E-02	388.3	345.8	259.1	6.4	14.7	09Sep
psme_t000300	TRUE	TRUE	TRUE	6.777E-03	1.868E-03	24.00	6.00	8.00	42.7	324.6	1.023E-09	2.288E-11	364.0	60.7	359.8	116.5	238.1	12Dec
psme_t000301	FALSE	TRUE	FALSE	1.000E+00	1.000E+00	24.44	8.78	10.62	0.8	135.3	5.878E-05	1.919E-05	380.2	32.4	330.1	66.1	93.5	11Nov
psme_t000302	FALSE	TRUE	FALSE	4.638E-01	2.608E-01	28.00	24.00	22.57	15.7	217.1	7.136E-07	1.089E-07	351.9	54.6	355.6	134.9	181.0	12Dec
psme_t000303	TRUE	TRUE	TRUE	1.371E-03	2.971E-04	24.00	18.00	20.00	37.3	92.1	9.977E-06	2.469E-06	351.9	72.8	9.5	45.6	82.0	01Jan
psme_t000304	TRUE	FALSE	FALSE	1.262E-03	2.702E-04	24.00	16.00	18.00	32.2	126.2	1.000E+00	1.000E+00	365.1	231.9	165.8	8.2	113.4	06Jun
psme_t000305	TRUE	TRUE	TRUE	3.327E-02	1.168E-02	28.00	8.00	8.86	31.9	370.6	1.131E-06	1.896E-07	339.7	60.7	364.2	166.0	327.5	12Dec
psme_t000306	FALSE	TRUE	FALSE	1.000E+00	1.000E+00	24.44	15.11	16.84	6.8	111.5	1.986E-02	1.259E-02	388.3	91.0	19.5	40.8	98.9	01Jan
psme_t000307	FALSE	TRUE	FALSE	1.851E-01	8.794E-02	24.00	20.00	22.00	66.4	557.6	5.676E-07	8.204E-08	376.1	30.3	328.4	144.6	311.6	11Nov
psme_t000308	TRUE	TRUE	TRUE	1.710E-02	5.418E-03	28.00	26.00	24.29	29.9	304.1	2.428E-09	7.584E-11	364.0	48.5	347.7	110.8	221.1	12Dec
psme_t000311	FALSE	TRUE	FALSE	1.000E+00	1.000E+00	24.44	14.78	16.51	3.7	18.6	1.986E-02	1.259E-02	388.3	351.9	264.8	6.1	11.0	09Sep
psme_t000312	TRUE	TRUE	TRUE	7.932E-04	1.590E-04	24.00	0.00	2.00	114.6	690.8	1.131E-06	1.896E-07	364.0	48.5	347.7	260.9	732.0	12Dec
psme_t000313	TRUE	TRUE	TRUE	2.564E-02	8.635E-03	24.00	18.00	20.00	41.7	509.0	4.390E-03	2.416E-03	364.0	48.5	347.7	194.6	509.1	12Dec
psme_t000314	FALSE	TRUE	FALSE	4.026E-01	2.206E-01	28.00	6.00	7.14	9.6	478.7	5.878E-05	1.919E-05	388.3	72.8	2.4	86.2	432.0	01Jan
psme_t000315	TRUE	TRUE	TRUE	1.168E-02	3.485E-03	28.00	22.00	20.86	66.2	401.6	8.107E-04	3.722E-04	364.0	39.4	338.5	112.1	341.5	12Dec
psme_t000316	FALSE	TRUE	FALSE	1.000E+00	1.000E+00	24.44	15.44	17.16	83.3	2738.8	1.351E-07	1.381E-08	364.0	48.5	347.7	1362.0	2896.1	12Dec
psme_t000318	FALSE	TRUE	FALSE	2.056E-01	9.955E-02	20.00	16.00	21.20	30.3	167.7	9.977E-06	2.469E-06	364.0	48.5	347.7	80.2	148.6	12Dec
psme_t000319	FALSE	TRUE	FALSE	3.160E-01	1.657E-01	20.00	14.00	18.80	9.1	123.6	4.866E-05	1.545E-05	388.3	48.5	344.6	64.5	137.1	12Dec
psme_t000321	FALSE	TRUE	FALSE	7.175E-02	2.871E-02	24.00	18.00	20.00	62.9	826.3	9.977E-06	2.469E-06	388.3	72.8	2.4	202.5	727.0	01Jan
psme_t000322	TRUE	TRUE	TRUE	8.157E-03	2.306E-03	24.00	16.00	18.00	118.6	768.2	7.542E-09	3.426E-10	364.0	48.5	347.7	379.8	613.7	12Dec
psme_t000323	FALSE	TRUE	FALSE	1.000E+00	1.000E+00	24.44	13.11	14.87	3.2	21.5	3.732E-02	2.496E-02	388.3	351.9	264.8	6.5	14.0	09Sep
psme_t000324	TRUE	TRUE	TRUE	1.057E-07	6.526E-09	24.00	16.00	18.00	157.4	597.0	4.258E-06	9.198E-07	364.0	39.4	338.5	225.6	538.0	12Dec
psme_t000325	TRUE	TRUE	TRUE	5.365E-04	1.018E-04	28.00	10.00	10.57	185.7	1048.4	8.127E-06	1.938E-06	339.7	84.9	25.3	622.8	1247.4	01Jan
psme_t000327	FALSE	TRUE	FALSE	1.000E+00	1.000E+00	24.44	14.11	15.85	4.0	284.3	3.525E-04	1.467E-04	364.0	60.7	359.8	95.3	237.8	12Dec
psme_t000328	TRUE	TRUE	TRUE	2.169E-02	7.125E-03	28.00	22.00	20.86	41.9	357.3	1.724E-07	1.878E-08	388.3	84.9	13.8	252.3	446.4	01Jan
psme_t000329	TRUE	FALSE	FALSE	7.152E-10	2.231E-11	28.00	12.00	12.29	21.4	153.9	1.000E+00	1.000E+00	365.1	96.8	30.8	7.7	148.7	01Jan
psme_t000330	FALSE	TRUE	FALSE	1.000E+00	1.000E+00	24.44	13.11	14.87	2.3	17.1	2.261E-02	1.448E-02	388.3	351.9	264.8	6.2	12.8	09Sep
psme_t000331	TRUE	TRUE	TRUE	1.210E-03	2.576E-04	24.00	22.00	24.00	310.4	1377.6	5.676E-07	8.204E-08	357.9	42.5	342.3	750.1	1188.3	12Dec
psme_t000332	TRUE	TRUE	TRUE	6.777E-03	1.868E-03	24.00	0.00	2.00	18.7	229.4	6.573E-06	1.516E-06	376.1	24.3	322.5	105.9	172.8	11Nov
psme_t000333	FALSE	TRUE	FALSE	1.000E+00	1.000E+00	24.44	14.78	16.51	26.6	359.6	4.020E-05	1.240E-05	376.1	12.1	310.8	86.4	291.3	11Nov
psme_t000334	FALSE	TRUE	FALSE	1.000E+00	1.000E+00	24.44	9.44	11.27	0.6	115.3	6.896E-04	3.103E-04	388.3	48.5	344.6	53.9	97.3	12Dec
psme_t000337	TRUE	TRUE	TRUE	4.333E-03	1.113E-03	24.00	0.00	2.00	30.8	265.7	1.226E-05	3.136E-06	364.0	39.4	338.5	111.3	194.9	12Dec
psme_t000338	FALSE	TRUE	FALSE	1.000E+00	1.000E+00	24.44	10.33	12.15	2.4	22.9	4.754E-02	3.247E-02	388.3	351.9	264.8	7.8	15.1	09Sep
psme_t000339	FALSE	TRUE	FALSE	1.000E+00	1.000E+00	24.44	13.11	14.87	1.4	19.0	4.754E-02	3.247E-02	388.3	345.8	259.1	5.8	12.7	09Sep
psme_t000340	FALSE	TRUE	FALSE	2.650E-01	1.348E-01	24.00	16.00	18.00	7.0	71.7	1.323E-08	7.030E-10	388.3	48.5	344.6	78.1	107.8	12Dec
psme_t000341	FALSE	TRUE	FALSE	4.220E-01	2.334E-01	28.00	26.00	24.29	16.2	338.7	1.115E-03	5.323E-04	351.9	54.6	355.6	84.3	296.2	12Dec
psme_t000343	FALSE	TRUE	FALSE	1.000E+00	1.000E+00	24.44	12.44	14.22	2.6	418.0	5.662E-09	2.372E-10	388.3	60.7	356.0	103.1	333.8	12Dec
psme_t000344	FALSE	TRUE	FALSE	7.258E-01	4.444E-01	28.00	24.00	22.57	23.6	407.1	1.986E-02	1.259E-02	339.7	327.6	286.0	75.8	313.9	10Oct
psme_t000345	FALSE	TRUE	FALSE	1.000E+00	8.605E-01	20.00	12.00	16.40	23.0	158.7	1.226E-05	3.136E-06	388.3	42.5	338.9	64.9	177.5	12Dec
psme_t000346	FALSE	TRUE	FALSE	2.718E-01	1.389E-01	24.00	16.00	18.00	1.1	35.3	1.323E-08	7.030E-10	364.0	60.7	359.8	29.7	35.2	12Dec
psme_t000349	TRUE	TRUE	TRUE	2.098E-02	6.854E-03	28.00	26.00	24.29	41.7	305.0	8.127E-06	1.938E-06	364.0	48.5	347.7	122.5	257.2	12Dec
psme_t000352	FALSE	TRUE	FALSE	1.000E+00	1.000E+00	24.44	10.78	12.58	0.0	571.2	8.244E-08	7.369E-09	364.0	48.5	347.7	351.8	535.9	12Dec
psme_t000354	TRUE	TRUE	TRUE	8.769E-03	2.507E-03	24.00	8.00	10.00	0.0	4408.1	1.024E-04	3.623E-05	388.3	91.0	19.5	1098.2	3507.3	01Jan
psme_t000355	FALSE	TRUE	FALSE	4.322E-01	2.400E-01	24.00	14.00	16.00	0.0	1119.0	5.842E-04	2.581E-04	339.7	24.3	325.1	182.5	531.9	11Nov
psme_t000357	FALSE	TRUE	FALSE	9.537E-01	6.160E-01	24.00	6.00	8.00	25.3	623.8	3.798E-03	2.058E-03	376.1	66.7	363.8	191.7	681.2	12Dec
psme_t000358	TRUE	TRUE	TRUE	2.029E-02	6.592E-03	24.00	22.00	24.00	39.6	258.1	5.676E-07	8.204E-08	376.1	30.3	328.4	114.1	174.4	11Nov
psme_t000359	FALSE	TRUE	FALSE	1.304E-01	5.813E-02	24.00	12.00	14.00	31.6	374.7	7.136E-07	1.089E-07	364.0	60.7	359.8	48.1	354.5	12Dec
psme_t000360	TRUE	TRUE	TRUE	1.210E-03	2.576E-04	24.00	14.00	16.00	4.9	353.6	5.859E-03	3.313E-03	354.3	43.7	344.0	99.6	345.7	12Dec
psme_t000361	TRUE	TRUE	TRUE	3.543E-02	1.258E-02	24.00	2.00	4.00	0.0	14.0	5.676E-07	8.204E-08	364.0	60.7	359.8	26.9	28.0	12Dec
psme_t000362	FALSE	TRUE	FALSE	2.278E-01	1.125E-01	24.00	2.00	4.00	38.0	203.7	1.472E-04	5.467E-05	364.0	60.7	359.8	93.5	186.5	12Dec
psme_t000363	FALSE	TRUE	FALSE	5.330E-01	3.072E-01	24.00	16.00	18.00	639.9	2981.1	5.076E-03	2.832E-03	388.3	12.1	310.4	3709.9	5235.9	11Nov
psme_t000364	FALSE	TRUE	FALSE	1.000E+00	1.000E+00	24.44	12.00	13.78	2.5	17.8	5.076E-03	2.832E-03	388.3	351.9	264.8	7.0	11.6	09Sep
psme_t000365	FALSE	TRUE	FALSE	1.000E+00	1.000E+00	24.44	14.44	16.18	6.8	120.6	1.787E-03	8.968E-04	388.3	327.6	242.0	49.2	68.1	08Aug
psme_t000366	TRUE	TRUE	TRUE	8.769E-03	2.507E-03	24.00	18.00	20.00	31.7	513.5	9.003E-07	1.439E-07	355.9	44.5	344.6	164.3	401.8	12Dec
psme_t000367	TRUE	TRUE	TRUE	3.149E-04	5.535E-05	24.00	14.00	16.00	10.7	44.2	5.676E-07	8.204E-08	388.3	36.4	333.2	36.7	58.9	11Nov
psme_t000368	TRUE	TRUE	TRUE	8.997E-10	2.894E-11	24.00	12.00	14.00	371.7	1043.1	5.301E-06	1.183E-06	364.0	72.8	7.0	600.7	1558.4	01Jan
psme_t000369	TRUE	TRUE	TRUE	8.840E-05	1.311E-05	24.00	8.00	10.00	118.5	1973.2	5.842E-04	2.581E-04	364.0	0.0	299.0	379.6	2384.9	10Oct
psme_t000371	TRUE	FALSE	FALSE	6.395E-04	1.243E-04	24.00	0.00	2.00	74.7	665.1	6.528E-01	5.426E-01	339.7	60.7	364.2	88.4	439.3	12Dec
psme_t000372	TRUE	FALSE	FALSE	4.800E-15	2.482E-17	28.00	18.00	17.43	80.0	146.8	1.000E+00	1.000E+00	365.1	105.2	39.1	3.8	146.3	02Feb
psme_t000373	FALSE	TRUE	FALSE	1.000E+00	7.297E-01	28.00	26.00	24.29	34.3	647.5	1.306E-03	6.347E-04	339.7	157.7	103.5	242.3	598.2	04Apr
psme_t000374	TRUE	TRUE	TRUE	3.442E-04	6.135E-05	28.00	26.00	24.29	52.8	130.0	8.127E-06	1.938E-06	388.3	78.9	8.1	89.9	101.0	01Jan
psme_t000376	TRUE	TRUE	TRUE	1.346E-02	4.098E-03	28.00	26.00	24.29	9.1	15.8	4.258E-06	9.198E-07	351.9	97.1	34.7	33.1	48.8	02Feb
psme_t000377	FALSE	TRUE	FALSE	1.000E+00	1.000E+00	24.44	11.11	12.91	0.0	18.0	2.912E-02	1.907E-02	388.3	351.9	264.8	5.8	13.1	09Sep
psme_t000379	FALSE	TRUE	FALSE	1.000E+00	1.000E+00	24.44	13.00	14.76	88.5	1449.5	2.428E-09	7.584E-11	364.0	48.5	347.7	920.4	1638.1	12Dec
psme_t000380	FALSE	TRUE	FALSE	2.585E-01	1.308E-01	28.00	4.00	5.43	13.1	314.2	1.531E-02	9.466E-03	388.3	72.8	2.4	29.6	269.0	01Jan
psme_t000382	FALSE	TRUE	FALSE	1.000E+00	1.000E+00	24.44	15.89	17.60	23.9	1031.8	2.969E-04	1.210E-04	388.3	60.7	356.0	306.3	959.4	12Dec
psme_t000384	FALSE	TRUE	FALSE	1.000E+00	1.000E+00	24.44	11.11	12.91	0.3	15.3	1.986E-02	1.259E-02	388.3	351.9	264.8	4.8	10.6	09Sep
psme_t000385	FALSE	TRUE	FALSE	2.163E-01	1.059E-01	24.00	10.00	12.00	0.0	180.1	2.260E-08	1.411E-09	364.0	60.7	359.8	92.9	189.4	12Dec
psme_t000386	TRUE	TRUE	TRUE	4.672E-03	1.215E-03	24.00	20.00	22.00	19.6	286.9	1.024E-04	3.623E-05	364.0	72.8	7.0	102.5	225.5	01Jan
psme_t000387	TRUE	TRUE	TRUE	5.844E-03	1.575E-03	28.00	0.00	2.00	96.2	436.4	2.763E-06	5.508E-07	364.0	254.8	189.5	102.3	145.2	07Jul
psme_t000388	TRUE	TRUE	TRUE	3.221E-02	1.125E-02	24.00	14.00	16.00	21.3	712.4	3.525E-04	1.467E-04	364.0	48.5	347.7	296.2	810.3	12Dec
psme_t000389	FALSE	TRUE	FALSE	1.000E+00	9.437E-01	28.00	23.00	21.71	13.8	102.8	3.540E-07	4.605E-08	364.0	48.5	347.7	58.3	85.2	12Dec
psme_t000390	FALSE	TRUE	FALSE	1.000E+00	8.807E-01	28.00	10.00	10.57	53.2	531.4	2.763E-06	5.508E-07	388.3	48.5	344.6	2127.1	2021.7	12Dec
psme_t000391	TRUE	TRUE	TRUE	1.543E-02	4.810E-03	20.00	12.00	16.40	45.2	165.2	1.351E-07	1.381E-08	388.3	60.7	356.0	53.8	156.2	12Dec
psme_t000392	FALSE	TRUE	FALSE	1.000E+00	1.000E+00	24.44	16.78	18.47	3.2	17.1	7.773E-03	4.510E-03	388.3	351.9	264.8	7.5	12.1	09Sep
psme_t000393	FALSE	TRUE	FALSE	5.577E-01	3.242E-01	24.00	22.00	24.00	120.8	1222.7	9.977E-06	2.469E-06	364.0	48.5	347.7	805.5	1134.4	12Dec
psme_t000394	TRUE	TRUE	TRUE	1.765E-11	3.238E-13	24.00	14.00	16.00	49.6	115.8	3.798E-03	2.058E-03	364.0	48.5	347.7	99.7	134.9	12Dec
psme_t000395	FALSE	TRUE	FALSE	1.000E+00	8.807E-01	24.00	0.00	2.00	0.7	17.8	1.341E-02	8.189E-03	339.7	72.8	12.2	23.5	29.1	01Jan
psme_t000396	FALSE	TRUE	FALSE	1.000E+00	1.000E+00	24.44	14.11	15.85	11.8	603.7	2.301E-10	2.687E-12	364.0	0.0	299.0	226.5	578.3	10Oct
psme_t000400	FALSE	TRUE	FALSE	1.000E+00	1.000E+00	24.44	15.33	17.05	183.3	1417.4	3.540E-07	4.605E-08	388.3	84.9	13.8	1287.7	2495.2	01Jan
psme_t000401	FALSE	TRUE	FALSE	1.621E-01	7.515E-02	24.00	18.00	20.00	49.9	363.2	1.503E-05	3.972E-06	380.2	36.4	333.9	138.0	405.2	11Nov
psme_t000403	FALSE	TRUE	FALSE	1.000E+00	1.000E+00	24.44	13.78	15.53	17.5	284.1	2.724E-05	7.931E-06	388.3	72.8	2.4	63.6	226.4	01Jan
psme_t000404	FALSE	TRUE	FALSE	1.000E+00	1.000E+00	24.44	15.89	17.60	3.2	20.3	2.912E-02	1.907E-02	388.3	351.9	264.8	6.4	14.0	09Sep
psme_t000405	FALSE	TRUE	FALSE	1.201E-01	5.270E-02	24.00	14.00	16.00	6.4	23.1	3.115E-10	4.188E-12	388.3	60.7	356.0	29.3	33.3	12Dec
psme_t000407	FALSE	TRUE	FALSE	1.756E-01	8.261E-02	24.00	20.00	22.00	105.7	885.1	4.258E-06	9.198E-07	351.9	54.6	355.6	351.4	794.8	12Dec
psme_t000409	TRUE	TRUE	TRUE	2.169E-02	7.125E-03	24.00	1.00	3.00	25.3	148.2	2.196E-07	2.543E-08	364.0	60.7	359.8	99.7	140.1	12Dec
psme_t000410	FALSE	TRUE	FALSE	1.000E+00	9.223E-01	24.00	20.00	22.00	12.6	81.3	3.540E-07	4.605E-08	376.1	42.5	340.2	37.9	67.0	12Dec
psme_t000412	TRUE	TRUE	TRUE	2.957E-05	3.767E-06	28.00	24.00	22.57	132.5	556.5	1.832E-05	5.016E-06	364.0	60.7	359.8	253.7	537.0	12Dec
psme_t000413	FALSE	TRUE	FALSE	1.000E+00	1.000E+00	24.44	12.67	14.44	0.0	2438.4	5.076E-03	2.832E-03	339.7	12.1	312.0	574.9	2418.0	11Nov
psme_t000414	FALSE	TRUE	FALSE	9.602E-02	4.040E-02	28.00	26.00	24.29	32.8	799.2	8.545E-05	2.939E-05	388.3	84.9	13.8	204.6	691.4	01Jan
psme_t000415	TRUE	FALSE	FALSE	5.861E-04	1.125E-04	24.00	2.00	4.00	778.3	3225.2	5.436E-01	4.463E-01	388.3	279.1	196.3	828.5	3213.7	07Jul
psme_t000416	TRUE	TRUE	TRUE	2.290E-05	2.810E-06	24.00	2.00	4.00	38.5	343.3	4.946E-04	2.143E-04	376.1	97.1	28.2	72.7	304.3	01Jan
psme_t000417	FALSE	TRUE	FALSE	1.000E+00	1.000E+00	24.44	10.11	11.93	2.2	718.8	4.946E-04	2.143E-04	376.1	42.5	340.2	238.0	504.2	12Dec
psme_t000418	TRUE	TRUE	TRUE	4.503E-04	8.328E-05	28.00	2.00	3.71	31.3	324.2	1.057E-07	1.011E-08	388.3	12.1	310.4	166.6	285.5	11Nov
psme_t000419	FALSE	TRUE	FALSE	1.000E+00	1.000E+00	24.44	13.22	14.98	3.5	115.4	5.878E-05	1.919E-05	388.3	266.9	184.9	5.9	14.1	07Jul
psme_t000420	FALSE	TRUE	FALSE	1.000E+00	1.000E+00	24.44	14.11	15.85	49.1	614.1	6.377E-08	5.346E-09	388.3	60.7	356.0	245.4	613.1	12Dec
psme_t000421	TRUE	TRUE	TRUE	1.346E-02	4.098E-03	24.00	16.00	18.00	35.5	310.5	1.024E-02	6.098E-03	364.0	48.5	347.7	108.8	295.3	12Dec
psme_t000422	FALSE	TRUE	FALSE	1.000E+00	1.000E+00	24.44	12.56	14.33	0.5	14.4	3.732E-02	2.496E-02	388.3	364.0	276.2	4.1	11.1	10Oct
psme_t000423	TRUE	TRUE	TRUE	8.034E-05	1.173E-05	24.00	22.00	24.00	26.3	133.1	1.024E-02	6.098E-03	339.7	24.3	325.1	45.6	143.2	11Nov
psme_t000424	FALSE	TRUE	FALSE	7.739E-01	4.799E-01	24.00	15.00	17.00	2.7	80.4	3.222E-09	1.116E-10	388.3	48.5	344.6	82.5	109.1	12Dec
psme_t000426	FALSE	TRUE	FALSE	1.000E+00	1.000E+00	24.44	14.67	16.40	0.0	1123.9	1.772E-06	3.254E-07	364.0	48.5	347.7	903.8	2177.5	12Dec
psme_t000427	TRUE	TRUE	TRUE	8.034E-05	1.173E-05	24.00	16.00	18.00	155.9	597.4	8.127E-06	1.938E-06	388.3	97.1	25.3	363.3	826.5	01Jan
psme_t000428	TRUE	FALSE	FALSE	4.848E-02	1.814E-02	28.00	12.00	12.29	8.6	62.0	1.000E+00	1.000E+00	365.1	154.8	88.7	1.6	35.6	03Mar
psme_t000429	FALSE	TRUE	FALSE	1.000E+00	7.835E-01	28.00	24.00	22.57	19.5	223.9	4.506E-07	6.158E-08	351.9	54.6	355.6	163.5	212.1	12Dec
psme_t000430	FALSE	TRUE	FALSE	4.026E-01	2.206E-01	24.00	0.00	2.00	13.7	220.7	2.785E-07	3.429E-08	351.9	54.6	355.6	163.2	206.3	12Dec
psme_t000432	TRUE	TRUE	TRUE	3.782E-06	3.714E-07	24.00	18.00	20.00	133.4	272.2	4.258E-06	9.198E-07	388.3	36.4	333.2	73.3	131.5	11Nov
psme_t000434	FALSE	TRUE	FALSE	1.000E+00	1.000E+00	24.44	12.11	13.89	4.6	18.9	3.299E-02	2.183E-02	388.3	351.9	264.8	5.9	11.7	09Sep
psme_t000435	TRUE	FALSE	FALSE	4.024E-02	1.458E-02	24.00	16.00	18.00	30.7	59.2	1.000E+00	1.000E+00	365.1	186.6	120.5	5.1	24.2	05May
psme_t000436	FALSE	TRUE	FALSE	1.000E+00	1.000E+00	24.44	10.89	12.69	0.8	124.6	4.214E-02	2.849E-02	351.9	0.0	299.0	22.4	127.6	10Oct
psme_t000437	TRUE	TRUE	TRUE	1.255E-02	3.780E-03	20.00	18.00	23.60	68.4	446.7	2.969E-04	1.210E-04	339.7	0.0	299.0	69.3	339.2	10Oct
psme_t000438	FALSE	TRUE	FALSE	8.565E-02	3.529E-02	24.00	2.00	4.00	1.4	17.4	1.772E-06	3.254E-07	388.3	97.1	25.3	39.7	38.6	01Jan
psme_t000443	FALSE	TRUE	FALSE	1.000E+00	1.000E+00	24.44	13.89	15.64	2.2	15.8	1.745E-02	1.092E-02	388.3	345.8	259.1	3.3	8.6	09Sep
psme_t000444	TRUE	TRUE	TRUE	3.931E-04	7.152E-05	24.00	18.00	20.00	91.1	458.4	1.131E-06	1.896E-07	364.0	48.5	347.7	214.4	334.9	12Dec
psme_t000445	FALSE	TRUE	FALSE	1.000E+00	1.000E+00	24.44	13.78	15.53	0.6	15.2	2.568E-02	1.663E-02	388.3	351.9	264.8	5.8	11.2	09Sep
psme_t000447	TRUE	TRUE	TRUE	1.608E-03	3.586E-04	28.00	26.00	24.29	18.3	165.1	1.528E-03	7.552E-04	364.0	60.7	359.8	45.9	134.6	12Dec
psme_t000448	TRUE	TRUE	TRUE	4.175E-03	1.065E-03	24.00	10.00	12.00	5.1	738.9	1.115E-03	5.323E-04	376.1	48.5	346.1	334.2	902.1	12Dec
psme_t000449	FALSE	TRUE	FALSE	1.000E+00	1.000E+00	24.44	14.22	15.96	13.8	314.3	3.525E-04	1.467E-04	351.9	54.6	355.6	76.9	267.8	12Dec
psme_t000450	TRUE	TRUE	TRUE	2.413E-10	6.467E-12	24.00	18.00	20.00	174.0	818.2	5.842E-04	2.581E-04	364.0	48.5	347.7	340.1	734.7	12Dec
psme_t000451	TRUE	TRUE	TRUE	8.284E-06	8.938E-07	24.00	14.00	16.00	39.5	202.7	6.573E-06	1.516E-06	364.0	48.5	347.7	165.7	273.2	12Dec
psme_t000452	FALSE	TRUE	FALSE	1.901E-01	9.073E-02	24.00	12.00	14.00	0.0	737.7	6.573E-06	1.516E-06	388.3	84.9	13.8	548.0	1026.4	01Jan
psme_t000453	FALSE	TRUE	FALSE	1.000E+00	1.000E+00	24.44	12.67	14.44	2.4	18.0	1.024E-02	6.098E-03	388.3	357.9	270.5	7.4	11.4	09Sep
psme_t000454	FALSE	TRUE	FALSE	1.000E+00	8.407E-01	24.00	6.00	8.00	20.7	107.2	1.341E-02	8.189E-03	339.7	327.6	286.0	5.7	60.5	10Oct
psme_t000455	TRUE	TRUE	TRUE	2.258E-06	2.078E-07	24.00	16.00	18.00	91.7	536.7	4.183E-04	1.775E-04	339.7	36.4	338.1	134.8	485.0	12Dec
psme_t000456	TRUE	TRUE	TRUE	1.958E-07	1.301E-08	24.00	4.00	6.00	7.6	7.9	7.136E-07	1.089E-07	364.0	72.8	7.0	14.6	12.7	01Jan
psme_t000458	TRUE	TRUE	TRUE	2.625E-04	4.499E-05	24.00	16.00	18.00	39.8	356.1	1.226E-05	3.136E-06	351.9	54.6	355.6	166.2	270.7	12Dec
psme_t000460	FALSE	TRUE	FALSE	1.000E+00	1.000E+00	24.44	12.44	14.22	17.2	1561.3	1.724E-07	1.878E-08	355.9	56.6	357.1	368.6	1039.3	12Dec
psme_t000461	TRUE	TRUE	TRUE	2.409E-05	2.981E-06	24.00	12.00	14.00	30.4	161.1	7.094E-05	2.378E-05	376.1	54.6	352.0	72.5	174.2	12Dec
psme_t000462	FALSE	TRUE	FALSE	7.739E-01	4.799E-01	24.00	14.00	16.00	42.6	919.6	8.127E-06	1.938E-06	364.0	48.5	347.7	437.2	793.5	12Dec
psme_t000463	FALSE	TRUE	FALSE	1.000E+00	1.000E+00	24.44	15.56	17.27	9.9	103.1	1.419E-06	2.488E-07	339.7	36.4	338.1	13.8	36.9	12Dec
psme_t000464	FALSE	TRUE	FALSE	4.638E-01	2.608E-01	24.00	6.00	8.00	19.4	143.3	1.472E-04	5.467E-05	388.3	60.7	356.0	57.5	126.0	12Dec
psme_t000465	FALSE	TRUE	FALSE	1.000E+00	1.000E+00	24.44	8.67	10.51	9.7	117.4	7.136E-07	1.089E-07	388.3	24.3	321.8	103.5	132.6	11Nov
psme_t000466	TRUE	FALSE	FALSE	5.620E-06	5.782E-07	24.00	20.00	22.00	186.5	758.8	4.503E-01	3.653E-01	388.3	72.8	2.4	71.8	581.7	01Jan
psme_t000467	TRUE	TRUE	TRUE	4.024E-02	1.458E-02	28.00	22.00	20.86	39.7	208.0	4.866E-05	1.545E-05	388.3	12.1	310.4	175.6	311.3	11Nov
psme_t000470	TRUE	TRUE	TRUE	6.328E-05	8.878E-06	24.00	18.00	20.00	64.0	510.1	6.896E-04	3.103E-04	339.7	60.7	364.2	238.3	530.2	12Dec
psme_t000471	FALSE	TRUE	FALSE	1.000E+00	1.000E+00	24.44	8.11	9.96	4.1	156.4	2.969E-04	1.210E-04	388.3	60.7	356.0	44.8	152.8	12Dec
psme_t000473	FALSE	TRUE	FALSE	1.000E+00	1.000E+00	24.44	12.89	14.65	0.0	456.1	5.076E-03	2.832E-03	339.7	84.9	25.3	137.1	445.7	01Jan
psme_t000474	TRUE	TRUE	TRUE	9.683E-10	3.154E-11	24.00	16.00	18.00	7.2	11.3	3.299E-02	2.183E-02	388.3	364.0	276.2	3.6	8.7	10Oct
psme_t000475	TRUE	TRUE	TRUE	5.226E-03	1.384E-03	24.00	18.00	20.00	468.6	2509.9	2.084E-03	1.063E-03	339.7	42.5	344.6	600.0	2172.0	12Dec
psme_t000476	FALSE	TRUE	FALSE	1.000E+00	1.000E+00	24.44	10.44	12.25	4.0	141.8	1.419E-06	2.488E-07	388.3	157.7	82.3	41.2	139.4	03Mar
psme_t000477	TRUE	TRUE	TRUE	4.918E-04	9.212E-05	24.00	0.00	2.00	24.0	48.7	2.084E-03	1.063E-03	351.9	84.9	22.1	20.0	31.4	01Jan
psme_t000479	FALSE	TRUE	FALSE	6.563E-02	2.587E-02	28.00	26.00	24.29	43.1	358.7	5.842E-04	2.581E-04	388.3	339.7	253.4	26.0	246.6	09Sep
psme_t000480	FALSE	TRUE	FALSE	1.000E+00	1.000E+00	24.44	9.56	11.38	49.9	319.5	2.568E-02	1.663E-02	339.7	48.5	351.1	42.5	175.3	12Dec
psme_t000481	TRUE	TRUE	TRUE	1.575E-05	1.854E-06	24.00	6.00	8.00	66.8	522.4	2.785E-07	3.429E-08	388.3	72.8	2.4	164.8	626.9	01Jan
psme_t000482	TRUE	TRUE	TRUE	9.270E-05	1.385E-05	28.00	26.00	24.29	12.0	110.9	1.131E-06	1.896E-07	388.3	24.3	321.8	70.8	97.3	11Nov
psme_t000483	TRUE	TRUE	TRUE	9.232E-06	1.011E-06	24.00	18.00	20.00	595.0	2385.0	2.239E-05	6.316E-06	388.3	48.5	344.6	407.7	1193.2	12Dec
psme_t000485	FALSE	TRUE	FALSE	1.000E+00	1.000E+00	24.44	12.89	14.65	0.8	16.3	1.986E-02	1.259E-02	388.3	357.9	270.5	8.4	11.9	09Sep
psme_t000486	TRUE	TRUE	TRUE	6.529E-03	1.790E-03	28.00	26.00	24.29	32.1	294.7	1.115E-03	5.323E-04	388.3	60.7	356.0	40.4	248.2	12Dec
psme_t000487	TRUE	TRUE	TRUE	4.236E-05	5.642E-06	24.00	16.00	18.00	279.5	984.5	3.278E-03	1.749E-03	388.3	84.9	13.8	531.2	1384.9	01Jan
psme_t000488	TRUE	TRUE	TRUE	8.452E-03	2.405E-03	24.00	18.00	20.00	60.8	809.8	4.390E-03	2.416E-03	339.7	60.7	364.2	191.1	764.7	12Dec
psme_t000489	TRUE	TRUE	TRUE	4.497E-03	1.163E-03	24.00	20.00	22.00	20.4	155.9	1.832E-05	5.016E-06	351.9	66.7	3.2	62.2	146.3	01Jan
psme_t000490	FALSE	TRUE	FALSE	1.000E+00	1.000E+00	24.44	11.89	13.67	3.3	15.1	1.174E-02	7.072E-03	388.3	351.9	264.8	4.7	8.3	09Sep
psme_t000491	FALSE	TRUE	FALSE	1.201E-01	5.270E-02	24.00	0.00	2.00	96.1	863.8	6.573E-06	1.516E-06	339.7	54.6	357.7	617.8	786.8	12Dec
psme_t000492	FALSE	TRUE	FALSE	4.123E-01	2.269E-01	24.00	6.00	8.00	26.7	78.8	1.228E-04	4.456E-05	388.3	54.6	350.3	66.2	99.3	12Dec
psme_t000493	FALSE	TRUE	FALSE	8.428E-01	5.308E-01	28.00	8.00	8.86	8.7	273.2	7.136E-07	1.089E-07	388.3	279.1	196.3	70.8	194.9	07Jul
psme_t000494	FALSE	TRUE	FALSE	1.000E+00	1.000E+00	24.44	10.11	11.93	1.6	54.3	5.076E-03	2.832E-03	388.3	376.1	287.6	10.0	60.0	10Oct
psme_t000495	TRUE	TRUE	TRUE	1.746E-03	3.937E-04	28.00	26.00	24.29	37.8	175.7	1.057E-07	1.011E-08	376.1	54.6	352.0	119.0	176.9	12Dec
psme_t000496	TRUE	TRUE	TRUE	3.782E-06	3.714E-07	24.00	16.00	18.00	129.9	1040.9	5.076E-03	2.832E-03	380.2	8.1	306.8	155.6	808.8	11Nov
psme_t000497	TRUE	FALSE	FALSE	1.410E-06	1.228E-07	24.00	0.00	2.00	36.5	65.4	1.000E+00	1.000E+00	365.1	147.0	80.9	1.2	17.7	03Mar
psme_t000498	TRUE	TRUE	TRUE	1.143E-05	1.291E-06	24.00	20.00	22.00	26.3	141.7	7.094E-05	2.378E-05	388.3	291.2	207.8	27.1	50.6	07Jul
psme_t000499	FALSE	TRUE	FALSE	1.000E+00	1.000E+00	24.44	13.11	14.87	16.2	392.6	3.540E-07	4.605E-08	376.1	42.5	340.2	167.9	359.2	12Dec
psme_t000500	FALSE	TRUE	FALSE	4.748E-01	2.681E-01	20.00	18.00	23.60	11.4	201.8	1.024E-04	3.623E-05	364.0	60.7	359.8	42.7	155.4	12Dec
psme_t000501	FALSE	TRUE	FALSE	1.000E+00	1.000E+00	24.44	11.89	13.67	0.2	16.6	4.754E-02	3.247E-02	388.3	351.9	264.8	5.0	12.0	09Sep
psme_t000502	FALSE	TRUE	FALSE	4.123E-01	2.269E-01	24.00	6.00	8.00	1662.6	13672.6	8.244E-08	7.369E-09	364.0	254.8	189.5	6362.1	13133.9	07Jul
psme_t000503	FALSE	TRUE	FALSE	1.000E+00	1.000E+00	24.44	10.56	12.36	0.2	64.8	1.472E-04	5.467E-05	388.3	6.1	304.7	17.5	58.7	11Nov
psme_t000504	TRUE	FALSE	FALSE	1.544E-03	3.422E-04	24.00	8.00	10.00	202.4	1022.6	1.000E+00	8.661E-01	339.7	242.7	194.7	96.1	762.6	07Jul
psme_t000505	TRUE	TRUE	TRUE	7.346E-07	5.855E-08	28.00	26.00	24.29	655.6	1283.0	2.260E-08	1.411E-09	388.3	84.9	13.8	768.4	1232.7	01Jan
psme_t000506	FALSE	TRUE	FALSE	1.000E+00	1.000E+00	24.44	8.33	10.18	21.2	1845.3	7.773E-03	4.510E-03	388.3	48.5	344.6	394.8	1630.8	12Dec
psme_t000507	TRUE	TRUE	TRUE	3.660E-02	1.306E-02	24.00	18.00	20.00	106.2	571.1	6.573E-06	1.516E-06	364.0	48.5	347.7	200.6	541.6	12Dec
psme_t000509	TRUE	TRUE	TRUE	3.899E-02	1.406E-02	24.00	18.00	20.00	3.5	239.8	1.472E-04	5.467E-05	388.3	0.0	299.0	59.4	216.8	10Oct
psme_t000514	TRUE	TRUE	TRUE	2.245E-02	7.406E-03	28.00	20.00	19.14	112.7	526.5	4.866E-05	1.545E-05	364.0	72.8	7.0	155.8	399.3	01Jan
psme_t000515	TRUE	TRUE	TRUE	2.749E-04	4.739E-05	24.00	16.00	18.00	108.7	332.7	1.351E-07	1.381E-08	376.1	30.3	328.4	245.5	317.0	11Nov
psme_t000516	TRUE	TRUE	TRUE	8.271E-04	1.669E-04	24.00	20.00	22.00	64.2	284.2	2.763E-06	5.508E-07	388.3	12.1	310.4	205.8	313.0	11Nov
psme_t000517	FALSE	TRUE	FALSE	7.106E-01	4.331E-01	28.00	26.00	24.29	72.9	647.4	6.573E-06	1.516E-06	388.3	60.7	356.0	261.1	614.0	12Dec
psme_t000519	TRUE	TRUE	TRUE	4.497E-03	1.163E-03	24.00	22.00	24.00	99.2	810.5	3.438E-06	7.129E-07	339.7	48.5	351.1	167.9	610.8	12Dec
psme_t000520	FALSE	TRUE	FALSE								3.895E-04	1.621E-04	388.3	60.7	356.0	14.5	13.5	12Dec
psme_t000522	TRUE	TRUE	TRUE	6.395E-04	1.243E-04	24.00	16.00	18.00	7.5	17.2	2.216E-06	4.241E-07	364.0	60.7	359.8	16.0	18.4	12Dec
psme_t000523	FALSE	TRUE	FALSE	1.000E+00	1.000E+00	24.44	13.44	15.20	13.3	180.6	2.763E-06	5.508E-07	388.3	254.8	173.5	148.2	162.5	06Jun
psme_t000524	TRUE	TRUE	TRUE	3.827E-05	5.030E-06	24.00	20.00	22.00	1000.4	2832.3	2.826E-03	1.484E-03	339.7	260.9	214.3	549.0	1583.9	08Aug
psme_t000525	TRUE	TRUE	TRUE	1.485E-03	3.265E-04	28.00	2.00	3.71	63.9	429.2	6.573E-06	1.516E-06	388.3	72.8	2.4	93.5	436.5	01Jan
psme_t000526	TRUE	TRUE	TRUE	6.927E-07	5.468E-08	24.00	20.00	22.00	36.2	141.1	1.228E-04	4.456E-05	388.3	254.8	173.5	21.3	64.4	06Jun
psme_t000528	FALSE	TRUE	FALSE	1.000E+00	1.000E+00	24.44	13.78	15.53	2.2	87.3	2.428E-09	7.584E-11	388.3	327.6	242.0	15.4	39.2	08Aug
psme_t000530	FALSE	TRUE	FALSE	2.002E-01	9.653E-02	20.00	18.00	23.60	19.1	172.3	1.503E-05	3.972E-06	339.7	54.6	357.7	50.6	206.4	12Dec
psme_t000531	FALSE	TRUE	FALSE	1.000E+00	1.000E+00	24.44	11.44	13.24	0.2	16.7	2.568E-02	1.663E-02	388.3	351.9	264.8	4.3	11.5	09Sep
psme_t000532	FALSE	TRUE	FALSE	1.537E-01	7.052E-02	20.00	16.00	21.20	11.3	733.3	2.216E-06	4.241E-07	388.3	48.5	344.6	102.5	541.2	12Dec
psme_t000533	FALSE	TRUE	FALSE	5.152E-02	1.949E-02	24.00	16.00	18.00	2.1	33.8	4.183E-04	1.775E-04	339.7	72.8	12.2	4.8	22.9	01Jan
psme_t000534	FALSE	TRUE	FALSE	1.000E+00	1.000E+00	24.44	14.44	16.18	2.3	12.8	1.745E-02	1.092E-02	388.3	351.9	264.8	3.6	7.7	09Sep
psme_t000535	FALSE	TRUE	FALSE	1.000E+00	1.000E+00	24.44	12.44	14.22	2.6	378.6	1.724E-07	1.878E-08	388.3	24.3	321.8	170.0	310.4	11Nov
psme_t000536	TRUE	TRUE	TRUE	3.115E-05	3.992E-06	28.00	12.00	12.29	21.1	71.7	1.528E-03	7.552E-04	364.0	48.5	347.7	57.1	63.8	12Dec
psme_t000537	TRUE	TRUE	TRUE	1.442E-02	4.441E-03	24.00	20.00	22.00	73.5	175.2	1.174E-02	7.072E-03	364.0	279.1	213.8	10.8	26.1	08Aug
psme_t000538	TRUE	TRUE	TRUE	2.183E-04	3.648E-05	24.00	20.00	22.00	97.5	674.3	2.428E-03	1.257E-03	339.7	60.7	364.2	146.7	544.6	12Dec
psme_t000541	TRUE	FALSE	FALSE	3.660E-02	1.306E-02	24.00	6.00	8.00	20.4	166.2	1.000E+00	1.000E+00	365.1	97.3	31.3	3.5	191.8	02Feb
psme_t000543	FALSE	TRUE	FALSE	1.537E-01	7.052E-02	28.00	2.00	3.71	0.0	44.6	9.977E-06	2.469E-06	388.3	48.5	344.6	24.7	37.0	12Dec
psme_t000545	TRUE	TRUE	TRUE	9.393E-04	1.931E-04	24.00	2.00	4.00	119.0	718.2	6.896E-04	3.103E-04	364.0	218.4	153.0	105.0	438.5	06Jun
psme_t000547	TRUE	FALSE	FALSE	4.114E-04	7.525E-05	28.00	26.00	24.29	15.5	104.1	1.000E+00	1.000E+00	365.1	142.6	76.6	3.3	67.1	03Mar
psme_t000548	FALSE	TRUE	FALSE	5.090E-01	2.910E-01	24.00	8.00	10.00	8.2	82.0	1.174E-02	7.072E-03	388.3	78.9	8.1	18.0	57.5	01Jan
psme_t000549	FALSE	TRUE	FALSE	2.337E-01	1.160E-01	24.00	18.00	20.00	5.4	166.0	4.946E-04	2.143E-04	364.0	48.5	347.7	62.1	137.6	12Dec
psme_t000552	FALSE	TRUE	FALSE	1.000E+00	1.000E+00	24.44	13.78	15.53	2.4	18.0	4.214E-02	2.849E-02	388.3	351.9	264.8	5.8	11.8	09Sep
psme_t000554	TRUE	FALSE	FALSE	2.922E-02	1.005E-02	28.00	22.00	20.86	38.3	242.3	1.000E+00	1.000E+00	365.1	126.5	60.4	12.9	212.7	03Mar
psme_t000555	FALSE	TRUE	FALSE	1.000E+00	1.000E+00	24.44	14.44	16.18	8.0	230.9	8.107E-04	3.722E-04	388.3	24.3	321.8	51.9	226.9	11Nov
psme_t000556	TRUE	TRUE	TRUE	8.167E-08	4.859E-09	24.00	20.00	22.00	230.9	544.9	2.763E-06	5.508E-07	388.3	12.1	310.4	277.2	474.0	11Nov
psme_t000557	TRUE	FALSE	FALSE	4.151E-02	1.513E-02	24.00	6.00	8.00	466.7	2971.7	4.950E-01	4.040E-01	388.3	273.0	190.6	530.8	2372.5	07Jul
psme_t000558	FALSE	TRUE	FALSE	1.000E+00	6.789E-01	24.00	16.00	18.00	12.1	73.0	1.174E-02	7.072E-03	364.0	84.9	19.2	15.7	70.8	01Jan
psme_t000559	TRUE	FALSE	FALSE	4.267E-07	3.148E-08	24.00	16.00	18.00	59.5	253.6	3.713E-01	2.975E-01	388.3	12.1	310.4	34.0	231.8	11Nov
psme_t000560	FALSE	TRUE	FALSE	2.278E-01	1.125E-01	24.00	8.00	10.00	80.6	620.5	1.832E-05	5.016E-06	364.0	218.4	153.0	201.4	520.9	06Jun
psme_t000561	TRUE	TRUE	TRUE	2.029E-02	6.592E-03	28.00	22.00	20.86	70.4	361.6	7.773E-03	4.510E-03	372.1	32.4	330.7	102.5	336.0	11Nov
psme_t000562	TRUE	TRUE	TRUE	4.709E-04	8.759E-05	28.00	20.00	19.14	7.3	24.3	2.785E-07	3.429E-08	380.2	68.8	365.0	15.1	18.5
psme_t000563	FALSE	TRUE	FALSE	1.000E+00	1.000E+00	24.44	8.67	10.51	140.0	5712.2	1.745E-02	1.092E-02	388.3	54.6	350.3	738.5	3598.1	12Dec
psme_t000565	TRUE	TRUE	TRUE	2.059E-05	2.497E-06	24.00	4.00	6.00	19.0	26.0	4.754E-02	3.247E-02	364.0	12.1	311.2	7.2	14.5	11Nov
psme_t000566	TRUE	TRUE	TRUE	8.636E-04	1.753E-04	24.00	18.00	20.00	38.9	230.0	5.859E-03	3.313E-03	388.3	36.4	333.2	48.1	236.4	11Nov
psme_t000567	FALSE	TRUE	FALSE	1.044E-01	4.467E-02	28.00	24.00	22.57	124.9	865.3	1.419E-06	2.488E-07	364.0	36.4	335.5	436.7	770.6	12Dec
psme_t000570	FALSE	TRUE	FALSE	4.748E-01	2.681E-01	24.00	8.00	10.00	12.6	140.9	5.859E-03	3.313E-03	364.0	60.7	359.8	19.6	122.3	12Dec
psme_t000571	FALSE	TRUE	FALSE	3.160E-01	1.657E-01	28.00	2.00	3.71	15.9	235.8	1.787E-03	8.968E-04	388.3	72.8	2.4	70.3	213.6	01Jan
psme_t000573	TRUE	TRUE	TRUE	7.856E-11	1.796E-12	24.00	12.00	14.00	40.6	272.2	2.500E-04	9.952E-05	364.0	30.3	329.4	110.0	317.9	11Nov
psme_t000574	FALSE	TRUE	FALSE	1.000E+00	1.000E+00	24.44	7.67	9.53	31.4	503.0	4.506E-07	6.158E-08	339.7	133.5	77.4	98.9	528.7	03Mar
psme_t000575	TRUE	FALSE	FALSE	1.895E-02	6.097E-03	24.00	16.00	18.00	29.4	175.3	1.000E+00	1.000E+00	365.1	194.4	128.4	7.5	160.5	05May
psme_t000576	FALSE	TRUE	FALSE	1.000E+00	1.000E+00	24.44	16.00	17.71	53.9	614.1	5.076E-03	2.832E-03	339.7	72.8	12.2	371.7	792.1	01Jan
psme_t000577	FALSE	TRUE	FALSE	9.872E-02	4.178E-02	24.00	0.00	2.00	35.1	336.9	1.419E-06	2.488E-07	376.1	6.1	304.9	68.2	374.4	11Nov
psme_t000578	TRUE	TRUE	TRUE	5.226E-03	1.384E-03	24.00	0.00	2.00	536.8	2754.4	8.929E-03	5.249E-03	339.7	48.5	351.1	604.3	2864.9	12Dec
psme_t000579	FALSE	TRUE	FALSE	1.000E+00	1.000E+00	24.44	11.56	13.35	1.3	14.2	4.214E-02	2.849E-02	388.3	351.9	264.8	5.6	9.0	09Sep
psme_t000581	FALSE	TRUE	FALSE	1.201E-01	5.270E-02	24.00	8.00	10.00	215.5	1697.2	2.239E-05	6.316E-06	388.3	169.9	93.7	577.6	1922.6	04Apr
psme_t000582	FALSE	TRUE	FALSE	1.000E+00	1.000E+00	24.44	14.44	16.18	6.9	230.3	4.866E-05	1.545E-05	388.3	12.1	310.4	179.8	282.4	11Nov
psme_t000583	TRUE	TRUE	TRUE	1.066E-03	2.232E-04	24.00	18.00	20.00	65.6	375.9	2.239E-05	6.316E-06	376.1	42.5	340.2	99.5	342.5	12Dec
psme_t000584	FALSE	TRUE	FALSE	1.000E+00	1.000E+00	24.44	9.22	11.05	0.1	36.6	9.521E-04	4.456E-04	339.7	12.1	312.0	24.5	42.4	11Nov
psme_t000585	FALSE	TRUE	FALSE	1.000E+00	1.000E+00	24.44	13.22	14.98	1.4	183.3	6.757E-03	3.869E-03	388.3	242.7	162.1	23.3	135.5	06Jun
psme_t000586	TRUE	TRUE	TRUE	3.576E-03	8.928E-04	24.00	14.00	16.00	0.0	53.5	6.573E-06	1.516E-06	388.3	60.7	356.0	9.5	19.3	12Dec
psme_t000587	TRUE	FALSE	FALSE	9.758E-03	2.839E-03	24.00	6.00	8.00	841.5	3715.3	1.000E+00	1.000E+00	365.1	244.0	178.0	195.2	2103.7	06Jun
psme_t000590	FALSE	TRUE	FALSE	1.000E+00	1.000E+00	24.44	13.11	14.87	1.7	14.9	4.754E-02	3.247E-02	388.3	351.9	264.8	4.2	8.8	09Sep
psme_t000592	TRUE	FALSE	FALSE	5.365E-04	1.018E-04	24.00	18.00	20.00	23.5	145.5	1.322E-01	9.864E-02	364.0	18.2	317.3	24.0	103.5	11Nov
psme_t000593	FALSE	TRUE	FALSE	1.456E-01	6.614E-02	24.00	15.00	17.00	28.9	980.1	1.832E-05	5.016E-06	388.3	48.5	344.6	293.7	1122.4	12Dec
psme_t000594	FALSE	TRUE	FALSE	8.784E-01	5.580E-01	28.00	13.00	13.14	31.0	629.7	4.183E-04	1.775E-04	388.3	72.8	2.4	130.1	692.7	01Jan
psme_t000595	FALSE	TRUE	FALSE	1.000E+00	1.000E+00	24.44	11.67	13.45	1.0	78.4	2.964E-08	1.983E-09	364.0	60.7	359.8	25.4	89.1	12Dec
psme_t000596	FALSE	TRUE	FALSE	3.084E-01	1.609E-01	24.00	20.00	22.00	17.9	131.8	1.024E-02	6.098E-03	339.7	303.3	259.9	31.1	74.5	09Sep
psme_t000598	TRUE	TRUE	TRUE	1.346E-02	4.098E-03	28.00	0.00	2.00	1.0	39.9	1.760E-04	6.691E-05	376.1	48.5	346.1	26.0	39.6	12Dec
psme_t000599	TRUE	TRUE	TRUE	8.840E-05	1.311E-05	28.00	24.00	22.57	56.0	115.9	1.472E-04	5.467E-05	376.1	72.8	4.6	25.2	39.5	01Jan
psme_t000600	TRUE	FALSE	FALSE	1.971E-03	4.525E-04	28.00	18.00	17.43	70.9	318.0	3.713E-01	2.975E-01	339.7	273.0	227.3	82.3	240.0	08Aug
psme_t000602	TRUE	TRUE	TRUE	7.411E-06	7.898E-07	28.00	24.00	22.57	98.8	639.5	6.573E-06	1.516E-06	351.9	54.6	355.6	300.3	593.6	12Dec
psme_t000603	TRUE	TRUE	TRUE	8.284E-06	8.938E-07	28.00	26.00	24.29	60.8	464.3	8.545E-05	2.939E-05	339.7	60.7	364.2	114.6	386.5	12Dec
psme_t000604	FALSE	TRUE	FALSE	1.000E+00	1.000E+00	24.44	11.56	13.35	0.0	701.2	8.929E-03	5.249E-03	339.7	321.5	279.4	112.5	596.9	10Oct
psme_t000605	TRUE	TRUE	TRUE	3.931E-04	7.152E-05	20.00	12.00	16.40	527.8	5161.0	2.196E-07	2.543E-08	388.3	109.2	36.7	2097.6	7194.1	02Feb
psme_t000606	TRUE	FALSE	FALSE	5.844E-03	1.575E-03	28.00	0.00	2.00	7.5	138.1	1.474E-01	1.108E-01	372.1	323.6	251.4	18.4	82.3	09Sep
psme_t000609	TRUE	TRUE	TRUE	8.769E-03	2.507E-03	28.00	20.00	19.14	54.9	577.2	3.313E-05	9.932E-06	339.7	0.0	299.0	122.2	529.3	10Oct
psme_t000611	TRUE	FALSE	FALSE	3.576E-03	8.928E-04	24.00	16.00	18.00	7.8	96.0	4.950E-01	4.040E-01	339.7	36.4	338.1	16.4	124.8	12Dec
psme_t000612	FALSE	TRUE	FALSE	1.000E+00	7.652E-01	24.00	20.00	22.00	23.1	155.3	3.844E-08	2.774E-09	388.3	72.8	2.4	97.8	151.6	01Jan
psme_t000613	TRUE	TRUE	TRUE	2.409E-03	5.692E-04	24.00	6.00	8.00	25.3	175.2	2.912E-02	1.907E-02	388.3	48.5	344.6	39.5	163.9	12Dec
psme_t000614	TRUE	TRUE	TRUE	2.939E-07	2.066E-08	24.00	6.00	8.00	60.0	409.2	1.024E-04	3.623E-05	388.3	60.7	356.0	162.7	443.5	12Dec
psme_t000615	FALSE	TRUE	FALSE	1.000E+00	1.000E+00	24.44	10.11	11.93	10.4	294.5	1.024E-02	6.098E-03	339.7	72.8	12.2	47.1	353.0	01Jan
psme_t000616	FALSE	TRUE	FALSE	1.000E+00	1.000E+00	24.44	14.67	16.40	4.6	13.2	6.757E-03	3.869E-03	388.3	351.9	264.8	5.4	9.9	09Sep
psme_t000617	FALSE	TRUE	FALSE	5.819E-02	2.247E-02	28.00	24.00	22.57	44.0	174.3	1.528E-03	7.552E-04	364.0	254.8	189.5	29.2	101.9	07Jul
psme_t000618	FALSE	TRUE	FALSE	1.000E+00	1.000E+00	24.44	9.22	11.05	4.9	436.2	2.969E-04	1.210E-04	388.3	72.8	2.4	34.3	371.1	01Jan
psme_t000619	TRUE	FALSE	FALSE	3.442E-04	6.135E-05	24.00	20.00	22.00	71.0	708.0	1.000E+00	9.476E-01	388.3	103.1	31.0	46.3	794.0	01Jan
psme_t000620	TRUE	TRUE	TRUE	1.128E-02	3.346E-03	24.00	18.00	20.00	51.0	114.6	3.313E-05	9.932E-06	339.7	72.8	12.2	40.5	89.3	01Jan
psme_t000621	FALSE	TRUE	FALSE	1.015E-01	4.320E-02	24.00	18.00	20.00	13.2	81.3	2.301E-10	2.687E-12	364.0	60.7	359.8	31.1	46.8	12Dec
psme_t000622	TRUE	TRUE	TRUE	2.296E-07	1.555E-08	24.00	2.00	4.00	56.3	319.9	4.020E-05	1.240E-05	339.7	12.1	312.0	73.0	284.7	11Nov
psme_t000623	TRUE	FALSE	FALSE	4.497E-03	1.163E-03	28.00	10.00	10.57	4.1	47.0	3.368E-01	2.680E-01	376.1	72.8	4.6	15.7	49.6	01Jan
psme_t000624	FALSE	TRUE	FALSE	2.859E-01	1.473E-01	24.00	8.00	10.00	17.4	205.7	1.115E-03	5.323E-04	376.1	188.1	116.5	26.1	163.0	04Apr
psme_t000625	TRUE	TRUE	TRUE	1.817E-03	4.124E-04	24.00	18.00	20.00	72.4	511.0	1.057E-07	1.011E-08	388.3	24.3	321.8	97.7	359.1	11Nov
psme_t000626	TRUE	FALSE	FALSE	7.684E-12	1.209E-13	24.00	4.00	6.00	21.5	37.4	8.497E-02	6.106E-02	388.3	169.9	93.7	5.3	30.0	04Apr
psme_t000627	TRUE	TRUE	TRUE	4.333E-03	1.113E-03	28.00	15.00	14.86	146.5	351.2	3.525E-04	1.467E-04	388.3	60.7	356.0	102.0	286.9	12Dec
psme_t000628	FALSE	TRUE	FALSE	4.976E-01	2.832E-01	24.00	18.00	20.00	28.0	348.1	6.573E-06	1.516E-06	388.3	60.7	356.0	119.9	325.0	12Dec
psme_t000629	FALSE	TRUE	FALSE	5.997E-02	2.328E-02	24.00	18.00	20.00	133.6	1974.9	4.946E-04	2.143E-04	364.0	48.5	347.7	383.0	1477.5	12Dec
psme_t000631	TRUE	TRUE	TRUE	2.492E-11	4.769E-13	24.00	14.00	16.00	57.8	131.5	7.094E-05	2.378E-05	364.0	48.5	347.7	101.4	165.6	12Dec
psme_t000632	TRUE	TRUE	TRUE	1.442E-02	4.441E-03	24.00	22.00	24.00	5.1	33.0	7.136E-07	1.089E-07	364.0	60.7	359.8	18.9	30.8	12Dec
psme_t000633	FALSE	TRUE	FALSE	9.872E-02	4.178E-02	24.00	2.00	4.00	26.9	133.1	3.798E-03	2.058E-03	388.3	169.9	93.7	21.7	135.7	04Apr
psme_t000634	TRUE	TRUE	TRUE	9.718E-05	1.463E-05	28.00	2.00	3.71	13.9	141.3	5.676E-07	8.204E-08	388.3	48.5	344.6	44.6	128.5	12Dec
psme_t000635	TRUE	FALSE	FALSE	7.684E-12	1.209E-13	24.00	4.00	6.00	34.9	52.7	6.028E-02	4.199E-02	388.3	169.9	93.7	4.4	34.6	04Apr
psme_t000636	FALSE	TRUE	FALSE	1.000E+00	1.000E+00	24.44	13.78	15.53	2.2	100.3	6.573E-06	1.516E-06	364.0	48.5	347.7	52.5	106.5	12Dec
psme_t000637	TRUE	FALSE	FALSE	5.035E-03	1.325E-03	24.00	6.00	8.00	41.9	42.2	1.000E+00	1.000E+00	365.1	220.3	154.2	8.1	24.8	06Jun
psme_t000638	FALSE	TRUE	FALSE	1.000E+00	1.000E+00	24.44	7.00	8.87	4.6	87.8	1.024E-02	6.098E-03	388.3	97.1	25.3	16.3	95.1	01Jan
psme_t000639	TRUE	TRUE	TRUE	2.937E-03	7.140E-04	24.00	4.00	6.00	172.1	1038.8	2.763E-06	5.508E-07	376.1	194.1	122.4	692.4	1236.7	05May
psme_t000640	TRUE	TRUE	TRUE	6.956E-05	9.930E-06	24.00	0.00	2.00	22.6	142.6	1.057E-07	1.011E-08	388.3	24.3	321.8	59.1	123.9	11Nov
psme_t000641	TRUE	TRUE	TRUE	1.067E-12	1.266E-14	24.00	16.00	18.00	220.2	555.0	2.084E-03	1.063E-03	339.7	54.6	357.7	312.8	512.3	12Dec
psme_t000642	FALSE	TRUE	FALSE	1.000E+00	1.000E+00	24.44	9.56	11.38	0.0	531.8	2.912E-02	1.907E-02	376.1	60.7	357.9	62.5	424.2	12Dec
psme_t000643	FALSE	TRUE	FALSE	3.084E-01	1.609E-01	20.00	2.00	4.40	117.7	1345.5	4.258E-06	9.198E-07	339.7	327.6	286.0	511.0	1207.5	10Oct
psme_t000645	FALSE	TRUE	FALSE	2.650E-01	1.348E-01	28.00	26.00	24.29	51.7	304.7	3.732E-02	2.496E-02	388.3	84.9	13.8	35.3	232.3	01Jan
psme_t000646	TRUE	FALSE	FALSE	9.224E-04	1.886E-04	28.00	16.00	15.71	2.9	6.3
psme_t000647	TRUE	TRUE	TRUE	2.765E-07	1.925E-08	24.00	16.00	18.00	20.6	54.5	1.760E-04	6.691E-05	388.3	279.1	196.3	10.5	25.7	07Jul
psme_t000648	FALSE	TRUE	FALSE	2.002E-01	9.653E-02	20.00	16.00	21.20	9.2	114.8	5.842E-04	2.581E-04	370.1	30.3	328.9	39.6	90.4	11Nov
psme_t000650	FALSE	TRUE	FALSE	1.537E-01	7.052E-02	28.00	12.00	12.29	10.5	73.8	2.568E-02	1.663E-02	372.1	76.8	9.4	14.8	71.2	01Jan
psme_t000652	FALSE	TRUE	FALSE	1.168E-01	5.100E-02	24.00	6.00	8.00	0.4	29.0	1.131E-06	1.896E-07	364.0	48.5	347.7	18.4	26.9	12Dec
psme_t000653	TRUE	FALSE	FALSE	1.168E-02	3.485E-03	24.00	4.00	6.00	14.6	57.1	1.000E+00	1.000E+00	365.1	207.6	141.6	1.9	48.7	05May
psme_t000654	FALSE	TRUE	FALSE	1.000E+00	1.000E+00	24.44	12.33	14.11	12.0	445.2	2.724E-05	7.931E-06	339.7	48.5	351.1	139.4	341.5	12Dec
psme_t000655	TRUE	TRUE	TRUE	1.299E-02	3.936E-03	24.00	18.00	20.00	160.2	962.7	1.724E-07	1.878E-08	355.9	56.6	357.1	346.8	823.4	12Dec
psme_t000656	FALSE	TRUE	FALSE	1.000E+00	1.000E+00	24.44	11.67	13.45	32.6	1314.3	2.100E-04	8.170E-05	388.3	97.1	25.3	175.2	1153.4	01Jan
psme_t000657	FALSE	TRUE	FALSE	1.000E+00	6.627E-01	24.00	6.00	8.00	34.0	167.5	3.299E-02	2.183E-02	388.3	72.8	2.4	104.9	272.0	01Jan
psme_t000659	FALSE	TRUE	FALSE	8.077E-01	5.048E-01	20.00	2.00	4.40	2.3	28.6	2.239E-05	6.316E-06	351.9	60.7	361.9	33.8	39.0	12Dec
psme_t000660	FALSE	TRUE	FALSE	1.341E-01	6.004E-02	24.00	14.00	16.00	0.7	125.1	1.024E-04	3.623E-05	351.9	54.6	355.6	68.5	124.5	12Dec
psme_t000661	FALSE	TRUE	FALSE	1.000E+00	1.000E+00	24.44	11.00	12.80	3.1	190.6	1.832E-05	5.016E-06	364.0	60.7	359.8	69.4	159.4	12Dec
psme_t000662	FALSE	TRUE	FALSE	1.000E+00	1.000E+00	24.44	13.22	14.98	7.7	62.4	5.878E-05	1.919E-05	388.3	260.9	179.2	15.5	31.0	06Jun
psme_t000663	TRUE	TRUE	TRUE	2.922E-02	1.005E-02	28.00	6.00	7.14	0.0	556.6	2.100E-04	8.170E-05	388.3	78.9	8.1	117.8	605.7	01Jan
psme_t000664	FALSE	TRUE	FALSE	9.602E-02	4.040E-02	28.00	26.00	24.29	41.4	335.0	1.528E-03	7.552E-04	388.3	60.7	356.0	61.1	297.0	12Dec
psme_t000665	FALSE	TRUE	FALSE	2.859E-01	1.473E-01	28.00	24.00	22.57	8.0	38.7	4.866E-05	1.545E-05	388.3	36.4	333.2	31.8	59.0	11Nov
psme_t000666	FALSE	TRUE	FALSE	1.000E+00	1.000E+00	24.44	14.22	15.96	4.0	13.9	3.732E-02	2.496E-02	388.3	351.9	264.8	5.2	9.6	09Sep
psme_t000667	FALSE	TRUE	FALSE	1.000E+00	1.000E+00	24.44	15.33	17.05	2.7	10.4	4.214E-02	2.849E-02	388.3	351.9	264.8	3.9	7.4	09Sep
psme_t000668	TRUE	TRUE	TRUE	2.706E-11	5.251E-13	24.00	6.00	8.00	109.1	606.3	1.323E-08	7.030E-10	372.1	52.6	350.6	306.7	600.1	12Dec
psme_t000669	TRUE	TRUE	TRUE	4.848E-02	1.814E-02	24.00	12.00	14.00	12.2	190.0	3.313E-05	9.932E-06	351.9	54.6	355.6	96.1	195.3	12Dec
psme_t000670	TRUE	FALSE	FALSE	2.564E-02	8.635E-03	24.00	6.00	8.00	6.0	54.0	5.357E-02	3.695E-02	388.3	91.0	19.5	13.3	35.4	01Jan
psme_t000671	FALSE	TRUE	FALSE	1.000E+00	1.000E+00	24.44	14.11	15.85	6.9	66.6	4.258E-06	9.198E-07	388.3	333.7	247.7	11.9	29.0	09Sep
psme_t000672	TRUE	TRUE	TRUE	8.157E-03	2.306E-03	24.00	6.00	8.00	41.3	496.6	1.724E-07	1.878E-08	364.0	48.5	347.7	313.4	616.7	12Dec
psme_t000673	TRUE	FALSE	FALSE	1.049E-02	3.083E-03	28.00	0.00	2.00	0.0	21953.9	8.497E-02	6.106E-02	388.3	78.9	8.1	3028.6	15504.6	01Jan
psme_t000674	FALSE	TRUE	FALSE	1.000E+00	1.000E+00	24.44	11.56	13.35	2.6	14.2	4.754E-02	3.247E-02	388.3	364.0	276.2	6.4	11.4	10Oct
psme_t000675	FALSE	TRUE	FALSE	1.000E+00	1.000E+00	24.44	13.67	15.42	29.6	371.0	2.785E-07	3.429E-08	372.1	52.6	350.6	75.7	213.7	12Dec
psme_t000678	TRUE	TRUE	TRUE	9.928E-07	8.217E-08	24.00	18.00	20.00	116.4	271.6	1.419E-06	2.488E-07	388.3	12.1	310.4	41.8	125.9	11Nov
psme_t000679	FALSE	TRUE	FALSE	4.638E-01	2.608E-01	28.00	0.00	2.00	0.0	657.5	5.076E-03	2.832E-03	388.3	60.7	356.0	163.5	540.0	12Dec
psme_t000680	FALSE	TRUE	FALSE	1.000E+00	1.000E+00	24.44	15.11	16.84	8.3	197.9	9.977E-06	2.469E-06	388.3	66.7	361.7	70.5	202.6	12Dec
psme_t000683	TRUE	TRUE	TRUE	9.145E-09	4.135E-10	28.00	26.00	24.29	42.3	115.9	1.228E-04	4.456E-05	339.7	315.5	272.9	7.9	40.2	09Sep
psme_t000684	TRUE	TRUE	TRUE	7.658E-05	1.110E-05	24.00	0.00	2.00	247.2	1815.5	1.760E-04	6.691E-05	364.0	327.6	262.5	155.1	1048.5	09Sep
psme_t000687	TRUE	TRUE	TRUE	7.658E-05	1.110E-05	24.00	7.00	9.00	52.1	403.8	6.573E-06	1.516E-06	388.3	60.7	356.0	153.0	408.8	12Dec
psme_t000689	TRUE	TRUE	TRUE	2.946E-11	5.780E-13	28.00	0.00	2.00	29.6	158.7	1.419E-06	2.488E-07	364.0	327.6	262.5	34.3	84.6	09Sep
psme_t000690	TRUE	FALSE	FALSE	5.226E-03	1.384E-03	28.00	24.00	22.57	15.8	329.0	9.299E-01	7.906E-01	339.7	72.8	12.2	9.5	265.6	01Jan
psme_t000692	FALSE	TRUE	FALSE	1.000E+00	1.000E+00	24.44	12.78	14.55	35.4	924.2	5.842E-04	2.581E-04	388.3	54.6	350.3	194.8	646.9	12Dec
psme_t000693	FALSE	TRUE	FALSE	1.000E+00	1.000E+00	24.44	7.78	9.64	14.7	349.7	8.545E-05	2.939E-05	376.1	36.4	334.3	161.7	419.9	12Dec
psme_t000694	TRUE	TRUE	TRUE	4.709E-04	8.759E-05	24.00	6.00	8.00	35.9	147.0	4.754E-02	3.247E-02	339.7	0.0	299.0	20.5	105.3	10Oct
psme_t000695	TRUE	FALSE	FALSE	5.015E-06	5.099E-07	24.00	16.00	18.00	121.1	274.7	1.000E+00	1.000E+00	365.1	101.7	35.6	9.0	313.7	02Feb
psme_t000696	FALSE	TRUE	FALSE	1.000E+00	7.124E-01	28.00	0.00	2.00	0.0	619.0	4.506E-07	6.158E-08	388.3	72.8	2.4	201.8	537.2	01Jan
psme_t000697	TRUE	TRUE	TRUE	1.809E-04	2.953E-05	28.00	10.00	10.57	33.4	217.6	1.787E-03	8.968E-04	351.9	36.4	336.8	28.9	161.8	12Dec
psme_t000698	FALSE	TRUE	FALSE	8.605E-01	5.443E-01	24.00	20.00	22.00	16.1	129.3	1.832E-05	5.016E-06	351.9	54.6	355.6	51.5	99.8	12Dec
psme_t000699	FALSE	TRUE	FALSE	6.964E-02	2.774E-02	24.00	12.00	14.00	39.7	878.9	6.573E-06	1.516E-06	388.3	78.9	8.1	174.9	939.0	01Jan
psme_t000700	FALSE	TRUE	FALSE	1.578E-01	7.280E-02	24.00	6.00	8.00	31.2	425.6	2.084E-03	1.063E-03	388.3	48.5	344.6	111.7	439.0	12Dec
psme_t000701	TRUE	FALSE	FALSE	4.702E-02	1.749E-02	24.00	16.00	18.00	0.0	32.3	1.474E-01	1.108E-01	339.7	36.4	338.1	3.3	25.8	12Dec
psme_t000705	TRUE	TRUE	TRUE	2.534E-06	2.367E-07	24.00	4.00	6.00	23.3	138.4	1.845E-09	5.121E-11	388.3	48.5	344.6	51.9	114.6	12Dec
psme_t000706	FALSE	TRUE	FALSE	1.000E+00	1.000E+00	24.44	8.78	10.62	3.6	237.5	2.084E-03	1.063E-03	376.1	48.5	346.1	37.8	150.7	12Dec
psme_t000707	FALSE	TRUE	FALSE	1.000E+00	1.000E+00	24.44	9.22	11.05	14.9	1064.0	1.531E-02	9.466E-03	339.7	72.8	12.2	65.0	860.0	01Jan
psme_t000708	FALSE	TRUE	FALSE	4.322E-01	2.400E-01	24.00	0.00	2.00	10.8	89.8	1.760E-04	6.691E-05	388.3	30.3	327.5	23.8	56.3	11Nov
psme_t000709	TRUE	TRUE	TRUE	1.372E-07	8.742E-09	24.00	18.00	20.00	89.2	222.1	1.226E-05	3.136E-06	388.3	12.1	310.4	30.8	96.4	11Nov
psme_t000711	TRUE	TRUE	TRUE	1.442E-02	4.441E-03	28.00	26.00	24.29	49.6	390.7	2.785E-07	3.429E-08	355.9	56.6	357.1	215.9	384.2	12Dec
psme_t000712	FALSE	TRUE	FALSE	5.966E-01	3.513E-01	28.00	2.00	3.71	16.3	200.6	1.226E-05	3.136E-06	364.0	60.7	359.8	75.4	176.1	12Dec
psme_t000715	TRUE	FALSE	FALSE	1.271E-05	1.457E-06	28.00	4.00	5.43	10.5	17.8	1.062E-01	7.783E-02	339.7	206.3	155.6	15.4	48.3	06Jun
psme_t000716	TRUE	TRUE	TRUE	1.496E-06	1.312E-07	28.00	22.00	20.86	338.7	1207.7	2.826E-03	1.484E-03	388.3	24.3	321.8	343.6	1189.9	11Nov
psme_t000717	FALSE	TRUE	FALSE	1.000E+00	1.000E+00	24.44	15.89	17.60	70.1	3361.3	2.100E-04	8.170E-05	364.0	48.5	347.7	667.5	2699.6	12Dec
psme_t000718	FALSE	TRUE	FALSE	8.605E-01	5.443E-01	20.00	14.00	18.80	0.0	1252.9	4.390E-03	2.416E-03	388.3	97.1	25.3	460.4	1369.4	01Jan
psme_t000720	FALSE	TRUE	FALSE	1.000E+00	1.000E+00	24.44	14.67	16.40	59.1	652.0	8.545E-05	2.939E-05	339.7	60.7	364.2	204.1	726.5	12Dec
psme_t000721	TRUE	TRUE	TRUE	2.607E-03	6.234E-04	20.00	2.00	4.40	138.9	1127.1	6.377E-08	5.346E-09	364.0	327.6	262.5	243.1	1157.0	09Sep
psme_t000722	TRUE	TRUE	TRUE	6.123E-04	1.183E-04	24.00	0.00	2.00	9.9	98.0	1.419E-06	2.488E-07	351.9	42.5	343.1	24.3	71.0	12Dec
psme_t000724	FALSE	TRUE	FALSE	1.000E+00	1.000E+00	24.44	10.56	12.36	0.0	12.3	3.732E-02	2.496E-02	388.3	351.9	264.8	5.6	9.1	09Sep
psme_t000725	FALSE	TRUE	FALSE	1.000E+00	1.000E+00	24.44	7.00	8.87	0.0	330.0	1.131E-06	1.896E-07	388.3	97.1	25.3	68.0	278.9	01Jan
psme_t000727	TRUE	TRUE	TRUE	4.672E-03	1.215E-03	24.00	20.00	22.00	84.7	678.6	1.115E-03	5.323E-04	351.9	54.6	355.6	388.0	715.2	12Dec
psme_t000728	FALSE	TRUE	FALSE	1.000E+00	1.000E+00	24.44	10.67	12.47	61.8	2216.5	7.094E-05	2.378E-05	388.3	279.1	196.3	1214.8	2554.7	07Jul
psme_t000731	TRUE	TRUE	TRUE	4.021E-05	5.328E-06	24.00	2.00	4.00	83.8	588.0	1.832E-05	5.016E-06	388.3	84.9	13.8	153.9	532.6	01Jan
psme_t000732	FALSE	TRUE	FALSE	1.000E+00	1.000E+00	24.44	14.11	15.85	2.4	16.1	4.754E-02	3.247E-02	388.3	351.9	264.8	4.6	11.7	09Sep
psme_t000734	TRUE	TRUE	TRUE	9.002E-04	1.840E-04	24.00	18.00	20.00	365.9	3518.2	1.772E-06	3.254E-07	388.3	24.3	321.8	1378.6	2664.0	11Nov
psme_t000737	FALSE	TRUE	FALSE	1.000E+00	1.000E+00	24.44	11.00	12.80	0.0	14.1	2.261E-02	1.448E-02	388.3	351.9	264.8	5.5	9.9	09Sep
psme_t000741	TRUE	TRUE	TRUE	7.174E-08	4.188E-09	28.00	0.00	2.00	71.9	852.0	1.228E-04	4.456E-05	376.1	54.6	352.0	218.8	621.6	12Dec
psme_t000742	FALSE	TRUE	FALSE	1.000E+00	1.000E+00	24.44	8.56	10.40	15.1	300.3	5.859E-03	3.313E-03	388.3	303.3	219.2	25.6	73.8	08Aug
psme_t000743	TRUE	TRUE	TRUE	1.608E-03	3.586E-04	24.00	16.00	18.00	76.7	159.3	2.912E-02	1.907E-02	388.3	30.3	327.5	34.0	86.0	11Nov
psme_t000746	FALSE	TRUE	FALSE	9.350E-01	6.010E-01	28.00	24.00	22.57	23.4	207.9	1.174E-02	7.072E-03	339.7	48.5	351.1	37.1	124.9	12Dec
psme_t000747	FALSE	TRUE	FALSE	7.837E-02	3.185E-02	28.00	24.00	22.57	2.2	37.6	5.878E-05	1.919E-05	364.0	60.7	359.8	12.5	25.0	12Dec
psme_t000748	FALSE	TRUE	FALSE	9.069E-02	3.777E-02	20.00	16.00	21.20	6.9	140.8	1.174E-02	7.072E-03	376.1	24.3	322.5	67.3	136.3	11Nov
psme_t000749	TRUE	TRUE	TRUE	5.441E-07	4.155E-08	24.00	6.00	8.00	143.3	518.4	2.239E-05	6.316E-06	388.3	12.1	310.4	137.5	411.1	11Nov
psme_t000750	FALSE	TRUE	FALSE	7.106E-01	4.331E-01	28.00	26.00	24.29	24.6	221.7	1.419E-06	2.488E-07	364.0	60.7	359.8	73.8	165.5	12Dec
psme_t000751	FALSE	TRUE	FALSE	2.278E-01	1.125E-01	20.00	0.00	2.00	6.0	32.5	2.500E-04	9.952E-05	339.7	72.8	12.2	16.0	29.6	01Jan
psme_t000752	FALSE	TRUE	FALSE	1.950E-01	9.359E-02	24.00	22.00	24.00	12.8	76.4	2.428E-03	1.257E-03	388.3	24.3	321.8	23.6	61.5	11Nov
psme_t000753	FALSE	TRUE	FALSE	1.000E+00	7.124E-01	28.00	1.00	2.86	3.9	218.9	2.568E-02	1.663E-02	339.7	279.1	233.8	25.6	99.9	08Aug
psme_t000754	FALSE	TRUE	FALSE	1.000E+00	1.000E+00	24.44	13.89	15.64	4.3	15.4	2.912E-02	1.907E-02	388.3	339.7	253.4	6.8	9.0	09Sep
psme_t000755	FALSE	TRUE	FALSE	2.110E-01	1.027E-01	24.00	2.00	4.00	4.7	220.9	4.258E-06	9.198E-07	388.3	254.8	173.5	81.1	132.4	06Jun
psme_t000756	FALSE	TRUE	FALSE	1.000E+00	1.000E+00	24.44	14.67	16.40	17.9	607.8	5.301E-06	1.183E-06	364.0	60.7	359.8	260.4	563.1	12Dec
psme_t000757	FALSE	TRUE	FALSE	1.000E+00	1.000E+00	24.44	14.67	16.40	51.0	934.5	1.528E-03	7.552E-04	339.7	60.7	364.2	240.5	719.0	12Dec
psme_t000758	TRUE	TRUE	TRUE	2.052E-03	4.739E-04	24.00	8.00	10.00	57.9	347.0	1.228E-04	4.456E-05	364.0	60.7	359.8	71.5	380.4	12Dec
psme_t000759	TRUE	TRUE	TRUE	1.051E-08	4.850E-10	24.00	18.00	20.00	54.6	171.1	7.094E-05	2.378E-05	364.0	60.7	359.8	61.7	150.5	12Dec
psme_t000760	FALSE	TRUE	FALSE	8.246E-01	5.177E-01	24.00	20.00	22.00	35.3	249.3	7.136E-07	1.089E-07	388.3	12.1	310.4	117.4	185.5	11Nov
psme_t000762	TRUE	TRUE	TRUE	1.425E-03	3.114E-04	24.00	14.00	16.00	75.9	345.2	6.573E-06	1.516E-06	388.3	48.5	344.6	104.0	269.1	12Dec
psme_t000763	FALSE	TRUE	FALSE	1.417E-01	6.405E-02	20.00	0.00	2.00	27.1	332.5	2.826E-03	1.484E-03	376.1	309.4	234.2	86.8	193.4	08Aug
psme_t000764	TRUE	FALSE	FALSE	4.577E-05	6.149E-06	24.00	4.00	6.00	10.9	15.3
psme_t000765	TRUE	TRUE	TRUE	9.758E-03	2.839E-03	24.00	12.00	14.00	73.3	421.5	4.506E-07	6.158E-08	388.3	12.1	310.4	173.8	291.6	11Nov
psme_t000766	TRUE	TRUE	TRUE	3.455E-05	4.483E-06	24.00	12.00	14.00	9.9	29.1	7.682E-10	1.513E-11	388.3	84.9	13.8	66.2	86.0	01Jan
psme_t000767	FALSE	TRUE	FALSE	6.239E-01	3.704E-01	28.00	12.00	12.29	27.6	1456.4	4.258E-06	9.198E-07	339.7	36.4	338.1	627.6	1455.1	12Dec
psme_t000768	TRUE	TRUE	TRUE	3.868E-03	9.755E-04	24.00	6.00	8.00	286.5	1534.1	1.724E-07	1.878E-08	339.7	36.4	338.1	616.0	1159.7	12Dec
psme_t000770	FALSE	TRUE	FALSE	1.000E+00	1.000E+00	24.44	14.00	15.75	2.9	58.9	8.107E-04	3.722E-04	339.7	72.8	12.2	16.1	51.4	01Jan
psme_t000771	TRUE	TRUE	TRUE	4.548E-07	3.375E-08	24.00	0.00	2.00	14.4	76.1	1.760E-04	6.691E-05	388.3	24.3	321.8	13.4	30.8	11Nov
psme_t000772	FALSE	TRUE	FALSE	1.000E+00	1.000E+00	24.44	12.56	14.33	3.4	16.5	2.912E-02	1.907E-02	388.3	357.9	270.5	4.7	9.3	09Sep
psme_t000774	FALSE	TRUE	FALSE	1.379E-01	6.202E-02	24.00	10.00	12.00	21.2	331.0	1.226E-05	3.136E-06	364.0	60.7	359.8	117.2	261.1	12Dec
psme_t000775	TRUE	TRUE	TRUE	4.497E-03	1.163E-03	24.00	4.00	6.00	3.9	38.3	7.094E-05	2.378E-05	376.1	72.8	4.6	13.5	47.0	01Jan
psme_t000777	TRUE	TRUE	TRUE	1.971E-03	4.525E-04	24.00	6.00	8.00	50.6	268.1	3.313E-05	9.932E-06	388.3	24.3	321.8	127.9	309.8	11Nov
psme_t000778	FALSE	TRUE	FALSE	1.000E+00	1.000E+00	24.44	13.22	14.98	0.0	324.7	1.341E-02	8.189E-03	388.3	84.9	13.8	42.9	283.5	01Jan
psme_t000779	FALSE	TRUE	FALSE								1.228E-04	4.456E-05	388.3	224.5	145.0	25.7	22.2	05May
psme_t000780	TRUE	TRUE	TRUE	9.413E-03	2.724E-03	24.00	4.00	6.00	47.1	635.9	2.763E-06	5.508E-07	351.9	54.6	355.6	439.9	762.1	12Dec
psme_t000781	FALSE	TRUE	FALSE	5.577E-01	3.242E-01	28.00	12.00	12.29	450.1	2372.1	2.428E-03	1.257E-03	339.7	24.3	325.1	882.6	2067.3	11Nov
psme_t000783	TRUE	TRUE	TRUE	2.007E-13	1.814E-15	24.00	8.00	10.00	88.1	413.9	4.866E-05	1.545E-05	364.0	48.5	347.7	107.5	410.3	12Dec
psme_t000784	FALSE	TRUE	FALSE	1.000E+00	1.000E+00	24.44	11.67	13.45	0.6	13.1	1.531E-02	9.466E-03	388.3	351.9	264.8	6.1	10.4	09Sep
psme_t000785	TRUE	TRUE	TRUE	2.649E-02	8.971E-03	28.00	24.00	22.57	160.2	967.2	5.878E-05	1.919E-05	388.3	97.1	25.3	333.6	949.3	01Jan
psme_t000786	TRUE	TRUE	TRUE	1.755E-10	4.505E-12	24.00	14.00	16.00	46.5	142.5	1.503E-05	3.972E-06	388.3	327.6	242.0	24.7	89.6	08Aug
psme_t000787	FALSE	TRUE	FALSE	5.152E-02	1.949E-02	24.00	20.00	22.00	74.7	419.2	9.955E-09	4.922E-10	388.3	60.7	356.0	104.5	325.6	12Dec
psme_t000788	FALSE	TRUE	FALSE	3.160E-01	1.657E-01	26.00	13.00	14.00	2.1	185.7	6.573E-06	1.516E-06	388.3	109.2	36.7	46.1	223.4	02Feb
psme_t000789	FALSE	TRUE	FALSE	5.704E-01	3.331E-01	24.00	14.00	16.00	5.1	118.2	4.946E-04	2.143E-04	388.3	24.3	321.8	18.1	89.3	11Nov
psme_t000790	TRUE	TRUE	TRUE	1.069E-04	1.632E-05	28.00	26.00	24.29	17.4	45.3	1.228E-04	4.456E-05	388.3	72.8	2.4	17.0	32.3	01Jan
psme_t000792	TRUE	TRUE	TRUE	1.394E-08	6.658E-10	24.00	0.00	2.00	26.6	94.2	8.929E-03	5.249E-03	388.3	24.3	321.8	14.0	35.2	11Nov
psme_t000793	TRUE	TRUE	TRUE	1.681E-06	1.497E-07	28.00	0.00	2.00	51.4	742.4	9.521E-04	4.456E-04	376.1	54.6	352.0	213.1	584.8	12Dec
psme_t000794	TRUE	TRUE	TRUE	1.271E-05	1.457E-06	28.00	26.00	24.29	18.5	42.9	6.377E-08	5.346E-09	388.3	60.7	356.0	31.2	35.8	12Dec
psme_t000795	FALSE	TRUE	FALSE	9.268E-01	5.937E-01	24.00	2.00	4.00	0.7	5.9	5.621E-10	9.937E-12	364.0	60.7	359.8	9.9	11.2	12Dec
psme_t000797	FALSE	TRUE	FALSE	1.000E+00	1.000E+00	24.44	12.11	13.89	0.6	14.8	2.261E-02	1.448E-02	388.3	357.9	270.5	4.2	9.3	09Sep
psme_t000798	TRUE	TRUE	TRUE	7.593E-04	1.514E-04	24.00	16.00	18.00	106.7	339.3	1.724E-07	1.878E-08	376.1	30.3	328.4	270.1	362.3	11Nov
psme_t000799	TRUE	TRUE	TRUE	1.895E-02	6.097E-03	24.00	2.00	4.00	45.0	309.6	8.127E-06	1.938E-06	364.0	12.1	311.2	81.9	370.2	11Nov
psme_t000801	FALSE	TRUE	FALSE	1.000E+00	1.000E+00	24.44	16.22	17.93	1.8	15.7	3.732E-02	2.496E-02	388.3	351.9	264.8	6.6	10.9	09Sep
psme_t000803	TRUE	TRUE	TRUE	1.419E-05	1.644E-06	24.00	18.00	20.00	767.1	5981.6	3.438E-06	7.129E-07	388.3	72.8	2.4	3854.4	7876.3	01Jan
psme_t000804	FALSE	TRUE	FALSE	1.000E+00	1.000E+00	24.44	14.22	15.96	0.4	44.3	9.955E-09	4.922E-10	339.7	60.7	364.2	32.8	47.3	12Dec
psme_t000806	TRUE	TRUE	TRUE	3.118E-02	1.084E-02	28.00	26.00	24.29	16.6	108.4	1.760E-04	6.691E-05	388.3	36.4	333.2	12.9	77.2	11Nov
psme_t000807	FALSE	TRUE	FALSE	1.000E+00	1.000E+00	24.44	16.22	17.93	42.0	296.7	6.896E-04	3.103E-04	388.3	60.7	356.0	141.7	361.9	12Dec
psme_t000809	TRUE	FALSE	FALSE	2.837E-10	7.739E-12	24.00	16.00	18.00	25.3	71.5	2.492E-01	1.944E-01	339.7	36.4	338.1	11.5	56.2	12Dec
psme_t000810	FALSE	TRUE	FALSE	5.704E-01	3.331E-01	24.00	18.00	20.00	0.0	56.3	5.842E-04	2.581E-04	364.0	48.5	347.7	28.5	57.9	12Dec
psme_t000811	FALSE	TRUE	FALSE	8.565E-02	3.529E-02	24.00	14.00	16.00	2.0	356.6	1.057E-07	1.011E-08	355.9	56.6	357.1	205.1	364.3	12Dec
psme_t000812	TRUE	FALSE	FALSE	3.442E-04	6.135E-05	24.00	16.00	18.00	24.9	76.6	1.000E+00	1.000E+00	365.1	226.5	160.4	2.3	36.3	06Jun
psme_t000813	FALSE	TRUE	FALSE	1.000E+00	1.000E+00	24.44	12.33	14.11	1.2	16.1	3.299E-02	2.183E-02	388.3	351.9	264.8	4.0	8.2	09Sep
psme_t000814	FALSE	TRUE	FALSE	1.000E+00	1.000E+00	24.44	8.33	10.18	28.5	205.6	5.301E-06	1.183E-06	388.3	236.6	156.4	162.7	235.4	06Jun
psme_t000816	TRUE	FALSE	FALSE	7.810E-07	6.267E-08	24.00	0.00	2.00	24.6	66.9	1.000E+00	1.000E+00	365.1	186.6	120.5	3.8	32.5	05May
psme_t000817	FALSE	TRUE	FALSE	5.002E-02	1.880E-02	26.00	22.00	22.31	96.5	558.2	9.977E-06	2.469E-06	351.9	60.7	361.9	340.1	531.4	12Dec
psme_t000818	TRUE	TRUE	TRUE	1.895E-04	3.114E-05	24.00	16.00	18.00	35.5	314.8	8.244E-08	7.369E-09	364.0	60.7	359.8	96.9	243.5	12Dec
psme_t000819	TRUE	TRUE	TRUE	6.956E-05	9.930E-06	24.00	6.00	8.00	43.0	345.8	2.763E-06	5.508E-07	388.3	24.3	321.8	182.6	355.4	11Nov
psme_t000820	FALSE	TRUE	FALSE	7.389E-02	2.973E-02	28.00	2.00	3.71	0.6	68.0	3.313E-05	9.932E-06	388.3	48.5	344.6	26.7	60.2	12Dec
psme_t000821	FALSE	TRUE	FALSE	1.000E+00	1.000E+00	24.44	12.33	14.11	0.0	12.4	3.299E-02	2.183E-02	388.3	351.9	264.8	5.3	8.2	09Sep
psme_t000822	TRUE	TRUE	TRUE	8.769E-03	2.507E-03	24.00	6.00	8.00	208.4	1014.0	3.299E-02	2.183E-02	388.3	72.8	2.4	249.2	1085.3	01Jan
psme_t000823	FALSE	TRUE	FALSE	1.000E+00	1.000E+00	24.44	12.22	14.00	18.8	449.2	1.772E-06	3.254E-07	351.9	321.5	267.5	64.3	325.9	09Sep
psme_t000824	FALSE	TRUE	FALSE	1.000E+00	1.000E+00	24.44	9.89	11.71	16.1	571.0	6.573E-06	1.516E-06	364.0	48.5	347.7	330.0	581.3	12Dec
psme_t000825	TRUE	TRUE	TRUE	2.737E-02	9.318E-03	28.00	26.00	24.29	21.9	347.7	8.545E-05	2.939E-05	351.9	54.6	355.6	108.0	286.7	12Dec
psme_t000826	FALSE	TRUE	FALSE	4.322E-01	2.400E-01	24.00	16.00	18.00	1.3	39.6	7.136E-07	1.089E-07	339.7	60.7	364.2	21.8	34.4	12Dec
psme_t000827	TRUE	TRUE	TRUE	3.151E-09	1.219E-10	24.00	4.00	6.00	46.4	178.9	9.977E-06	2.469E-06	364.0	315.5	250.3	35.1	92.0	09Sep
psme_t000828	FALSE	TRUE	FALSE	1.000E+00	1.000E+00	24.44	16.22	17.93	6.4	211.0	1.306E-03	6.347E-04	376.1	60.7	357.9	43.2	171.2	12Dec
psme_t000830	FALSE	TRUE	FALSE	1.000E+00	1.000E+00	24.44	9.22	11.05	67.6	944.5	2.428E-03	1.257E-03	388.3	285.1	202.0	405.9	604.1	07Jul
psme_t000831	TRUE	TRUE	TRUE	1.114E-03	2.342E-04	24.00	16.00	18.00	108.8	841.3	1.832E-05	5.016E-06	388.3	48.5	344.6	83.4	701.3	12Dec
psme_t000832	FALSE	TRUE	FALSE	2.585E-01	1.308E-01	28.00	0.00	2.00	73.9	904.0	1.787E-03	8.968E-04	339.7	48.5	351.1	245.9	700.9	12Dec
psme_t000834	TRUE	TRUE	TRUE	2.505E-03	5.958E-04	24.00	6.00	8.00	37.3	226.2	1.024E-02	6.098E-03	388.3	78.9	8.1	40.6	205.1	01Jan
psme_t000835	FALSE	TRUE	FALSE	1.000E+00	1.000E+00	24.44	8.67	10.51	7.6	315.5	1.760E-04	6.691E-05	355.9	56.6	357.1	167.7	425.4	12Dec
psme_t000837	FALSE	TRUE	FALSE	5.090E-01	2.910E-01	24.00	15.00	17.00	12.3	153.9	1.724E-07	1.878E-08	364.0	60.7	359.8	69.9	127.2	12Dec
psme_t000838	TRUE	FALSE	FALSE	4.918E-05	6.694E-06	24.00	6.00	8.00	94.0	506.3	5.436E-01	4.463E-01	364.0	60.7	359.8	15.5	431.9	12Dec
psme_t000840	FALSE	TRUE	FALSE	1.000E+00	7.652E-01	24.00	16.00	18.00	9.8	144.6	8.244E-08	7.369E-09	351.9	66.7	3.2	61.3	116.5	01Jan
psme_t000841	TRUE	TRUE	TRUE	2.713E-03	6.523E-04	26.00	18.00	18.62	17.6	62.5	5.662E-09	2.372E-10	388.3	24.3	321.8	18.4	32.4	11Nov
psme_t000842	TRUE	TRUE	TRUE	3.118E-02	1.084E-02	28.00	2.00	3.71	18.2	76.8	4.946E-04	2.143E-04	388.3	60.7	356.0	32.7	59.5	12Dec
psme_t000843	FALSE	TRUE	FALSE	1.000E+00	1.000E+00	24.44	13.00	14.76	23.4	388.4	9.521E-04	4.456E-04	380.2	44.5	341.7	87.2	333.4	12Dec
psme_t000844	FALSE	TRUE	FALSE	5.704E-01	3.331E-01	20.00	0.00	2.00	2.7	32.8	3.278E-03	1.749E-03	339.7	48.5	351.1	15.5	24.3	12Dec
psme_t000845	FALSE	TRUE	FALSE	2.460E-01	1.232E-01	24.00	20.00	22.00	27.6	265.1	1.724E-07	1.878E-08	364.0	72.8	7.0	128.8	231.7	01Jan
psme_t000846	FALSE	TRUE	FALSE	1.000E+00	1.000E+00	24.44	12.44	14.22	0.0	27.5	6.757E-03	3.869E-03	339.7	78.9	18.7	22.5	36.6	01Jan
psme_t000847	TRUE	TRUE	TRUE	1.028E-05	1.143E-06	28.00	0.00	2.00	35.9	364.7	2.912E-02	1.907E-02	376.1	103.1	34.1	55.7	351.2	02Feb
psme_t000848	TRUE	TRUE	TRUE	9.413E-03	2.724E-03	28.00	24.00	22.57	120.1	653.1	1.355E-09	3.434E-11	388.3	12.1	310.4	502.8	707.4	11Nov
psme_t000850	TRUE	TRUE	TRUE	6.157E-11	1.357E-12	24.00	14.00	16.00	56.2	245.0	5.621E-10	9.937E-12	388.3	24.3	321.8	204.4	370.2	11Nov
psme_t000851	FALSE	TRUE	FALSE	6.964E-02	2.774E-02	28.00	0.00	2.00	27.3	710.9	9.521E-04	4.456E-04	388.3	339.7	253.4	108.3	545.4	09Sep
psme_t000852	TRUE	FALSE	FALSE	4.678E-05	6.324E-06	24.00	2.00	4.00	17.4	38.8	2.492E-01	1.944E-01	388.3	72.8	2.4	2.8	72.6	01Jan
psme_t000853	TRUE	FALSE	FALSE	4.333E-03	1.113E-03	24.00	14.00	16.00	96.0	468.7	9.503E-02	6.899E-02	388.3	121.3	48.1	65.3	352.2	02Feb
psme_t000854	TRUE	TRUE	TRUE	1.168E-02	3.485E-03	24.00	22.00	24.00	136.8	589.2	3.732E-02	2.496E-02	364.0	24.3	323.3	104.3	501.1	11Nov
psme_t000855	TRUE	TRUE	TRUE	4.702E-02	1.749E-02	28.00	0.00	2.00	78.3	758.3	9.521E-04	4.456E-04	388.3	54.6	350.3	211.0	564.0	12Dec
psme_t000856	FALSE	TRUE	FALSE	1.015E-01	4.320E-02	24.00	18.00	20.00	26.1	167.7	3.525E-04	1.467E-04	364.0	48.5	347.7	30.6	107.3	12Dec
psme_t000857	FALSE	TRUE	FALSE	1.000E+00	1.000E+00	24.44	14.11	15.85	0.5	101.3	1.503E-05	3.972E-06	388.3	12.1	310.4	23.8	79.9	11Nov
psme_t000858	FALSE	TRUE	FALSE	5.819E-02	2.247E-02	28.00	4.00	5.43	32.1	211.8	8.244E-08	7.369E-09	364.0	48.5	347.7	87.3	178.7	12Dec
psme_t000859	FALSE	TRUE	FALSE	1.000E+00	1.000E+00	24.44	11.56	13.35	2.3	13.2	3.732E-02	2.496E-02	388.3	357.9	270.5	4.7	8.8	09Sep
psme_t000860	FALSE	TRUE	FALSE	1.000E+00	9.437E-01	28.00	26.00	24.29	45.2	272.3	8.127E-06	1.938E-06	364.0	48.5	347.7	115.2	238.9	12Dec
psme_t000864	TRUE	TRUE	TRUE	6.123E-04	1.183E-04	24.00	8.00	10.00	27.5	194.2	8.545E-05	2.939E-05	364.0	54.6	353.8	86.1	213.3	12Dec
psme_t000865	TRUE	TRUE	TRUE	3.596E-04	6.458E-05	24.00	14.00	16.00	8.2	19.9	5.301E-06	1.183E-06	339.7	36.4	338.1	18.9	28.9	12Dec
psme_t000866	FALSE	TRUE	FALSE	5.704E-01	3.331E-01	24.00	14.00	16.00	24.8	345.4	7.136E-07	1.089E-07	388.3	60.7	356.0	54.3	299.9	12Dec
psme_t000867	FALSE	TRUE	FALSE	1.803E-01	8.524E-02	24.00	14.00	16.00	20.5	325.4	8.127E-06	1.938E-06	355.9	56.6	357.1	88.7	227.4	12Dec
psme_t000868	FALSE	TRUE	FALSE	1.000E+00	1.000E+00	24.44	8.00	9.85	3.4	50.2	1.419E-06	2.488E-07	339.7	48.5	351.1	34.6	57.4	12Dec
psme_t000870	FALSE	TRUE	FALSE	5.454E-01	3.156E-01	24.00	2.00	4.00	207.7	1063.2	2.084E-03	1.063E-03	364.0	48.5	347.7	387.7	1469.6	12Dec
psme_t000871	FALSE	TRUE	FALSE	1.000E+00	1.000E+00	24.44	9.33	11.16	36.2	658.1	3.732E-02	2.496E-02	339.7	36.4	338.1	65.4	398.8	12Dec
psme_t000874	TRUE	FALSE	FALSE	1.817E-03	4.124E-04	24.00	18.00	20.00	17.6	58.1	1.000E+00	1.000E+00	365.1	141.0	75.0	1.6	30.0	03Mar
psme_t000875	TRUE	FALSE	FALSE	1.442E-02	4.441E-03	24.00	18.00	20.00	27.1	136.3	1.000E+00	1.000E+00	365.1	231.9	165.8	6.1	131.6	06Jun
psme_t000876	TRUE	TRUE	TRUE	4.918E-04	9.212E-05	28.00	20.00	19.14	158.8	1001.6	4.866E-05	1.545E-05	388.3	97.1	25.3	179.8	992.1	01Jan
psme_t000877	TRUE	FALSE	FALSE	2.017E-07	1.348E-08	24.00	16.00	18.00	15.5	76.9	2.025E-01	1.559E-01	339.7	315.5	272.9	17.7	53.8	09Sep
psme_t000878	TRUE	FALSE	FALSE	4.192E-10	1.208E-11	24.00	6.00	8.00	338.5	575.4	1.000E+00	1.000E+00	365.1	192.5	126.5	46.5	749.2	05May
psme_t000880	TRUE	TRUE	TRUE	1.117E-06	9.400E-08	28.00	26.00	24.29	43.6	275.7	6.896E-04	3.103E-04	376.1	30.3	328.4	55.6	180.9	11Nov
psme_t000881	FALSE	TRUE	FALSE	1.000E+00	1.000E+00	24.44	11.33	13.13	0.6	16.3	2.568E-02	1.663E-02	388.3	351.9	264.8	7.1	11.8	09Sep
psme_t000883	TRUE	TRUE	TRUE	8.636E-04	1.753E-04	24.00	10.00	12.00	16.0	1103.1	5.859E-03	3.313E-03	388.3	109.2	36.7	137.3	1060.2	02Feb
psme_t000885	FALSE	TRUE	FALSE	2.002E-01	9.653E-02	28.00	24.00	22.57	8.6	142.2	7.094E-05	2.378E-05	355.9	56.6	357.1	35.7	109.9	12Dec
psme_t000887	TRUE	FALSE	FALSE	4.672E-03	1.215E-03	28.00	1.00	2.86	47.3	318.8	3.713E-01	2.975E-01	388.3	84.9	13.8	10.4	177.6	01Jan
psme_t000889	TRUE	TRUE	TRUE	3.303E-03	8.167E-04	24.00	14.00	16.00	107.4	444.6	2.568E-02	1.663E-02	388.3	97.1	25.3	127.4	483.1	01Jan
psme_t000890	FALSE	TRUE	FALSE	1.000E+00	1.000E+00	24.44	12.67	14.44	2.9	11.5	1.341E-02	8.189E-03	388.3	351.9	264.8	3.8	8.2	09Sep
psme_t000891	FALSE	TRUE	FALSE	8.428E-01	5.308E-01	24.00	20.00	22.00	19.7	194.9	9.955E-09	4.922E-10	364.0	60.7	359.8	156.1	224.3	12Dec
psme_t000893	TRUE	FALSE	FALSE	2.479E-02	8.311E-03	24.00	16.00	18.00	34.4	187.2	1.000E+00	1.000E+00	365.1	182.3	116.2	8.4	158.0	04Apr
psme_t000894	FALSE	TRUE	FALSE	1.000E+00	1.000E+00	24.44	15.56	17.27	167.3	3311.3	3.438E-06	7.129E-07	364.0	42.5	341.6	1136.2	2260.8	12Dec
psme_t000895	TRUE	FALSE	FALSE	4.487E-06	4.494E-07	24.00	0.00	2.00	165.7	1171.5	1.062E-01	7.783E-02	339.7	327.6	286.0	51.3	800.0	10Oct
psme_t000896	TRUE	FALSE	FALSE	1.644E-04	2.654E-05	24.00	8.00	10.00	48.2	187.4	1.000E+00	1.000E+00	365.1	211.7	145.6	1.2	192.8	05May
psme_t000897	TRUE	TRUE	TRUE	4.702E-02	1.749E-02	24.00	16.00	18.00	20.5	213.8	5.842E-04	2.581E-04	364.0	72.8	7.0	57.0	206.0	01Jan
psme_t000898	TRUE	TRUE	TRUE	1.558E-07	1.011E-08	24.00	20.00	22.00	339.1	1114.1	9.521E-04	4.456E-04	388.3	72.8	2.4	153.0	788.8	01Jan
psme_t000899	FALSE	TRUE	FALSE	1.000E+00	1.000E+00	24.44	8.89	10.73	40.9	1145.2	1.787E-03	8.968E-04	388.3	48.5	344.6	268.8	946.2	12Dec
psme_t000900	FALSE	TRUE	FALSE	1.000E+00	1.000E+00	24.44	11.00	12.80	11.8	214.9	1.226E-05	3.136E-06	339.7	315.5	272.9	66.3	153.8	09Sep
psme_t000901	FALSE	TRUE	FALSE	1.000E+00	1.000E+00	24.44	12.44	14.22	1.4	57.1	1.760E-04	6.691E-05	388.3	24.3	321.8	20.7	39.9	11Nov
psme_t000903	TRUE	TRUE	TRUE	3.868E-03	9.755E-04	24.00	6.00	8.00	16.7	319.5	7.542E-09	3.426E-10	388.3	12.1	310.4	147.6	361.3	11Nov
psme_t000904	FALSE	TRUE	FALSE	1.000E+00	1.000E+00	24.44	11.56	13.35	18.2	169.3	1.226E-05	3.136E-06	388.3	60.7	356.0	88.0	167.6	12Dec
psme_t000906	TRUE	TRUE	TRUE	3.778E-02	1.355E-02	24.00	14.00	16.00	35.0	280.0	3.313E-05	9.932E-06	364.0	48.5	347.7	89.7	248.9	12Dec
psme_t000907	TRUE	TRUE	TRUE	6.123E-04	1.183E-04	28.00	4.00	5.43	8.7	95.5	2.964E-08	1.983E-09	388.3	72.8	2.4	31.2	79.2	01Jan
psme_t000908	FALSE	TRUE	FALSE	1.000E+00	1.000E+00	24.44	10.33	12.15	0.0	11.2	1.531E-02	9.466E-03	388.3	351.9	264.8	4.2	7.7	09Sep
psme_t000910	TRUE	TRUE	TRUE	1.049E-02	3.083E-03	24.00	16.00	18.00	15.1	129.3	1.531E-02	9.466E-03	339.7	12.1	312.0	39.7	176.8	11Nov
psme_t000912	TRUE	TRUE	TRUE	1.210E-02	3.630E-03	24.00	11.00	13.00	16.0	114.8	4.183E-04	1.775E-04	388.3	24.3	321.8	32.4	73.7	11Nov
psme_t000913	TRUE	FALSE	FALSE	1.223E-09	4.081E-11	24.00	14.00	16.00	81.4	253.1	1.000E+00	1.000E+00	365.1	165.6	99.5	12.9	310.5	04Apr
psme_t000914	FALSE	TRUE	FALSE	3.749E-01	2.027E-01	28.00	12.00	12.29	0.2	19.2	3.525E-04	1.467E-04	388.3	103.1	31.0	12.2	30.0	01Jan
psme_t000915	TRUE	TRUE	TRUE	6.777E-03	1.868E-03	24.00	16.00	18.00	9.7	76.8	4.506E-07	6.158E-08	339.7	48.5	351.1	50.4	76.7	12Dec
psme_t000916	FALSE	TRUE	FALSE	1.105E-01	4.774E-02	28.00	12.00	12.29	505.8	2396.9	2.568E-02	1.663E-02	339.7	48.5	351.1	1084.2	2229.4	12Dec
psme_t000917	FALSE	TRUE	FALSE	1.456E-01	6.614E-02	24.00	6.00	8.00	10.3	410.7	2.239E-05	6.316E-06	388.3	72.8	2.4	193.2	512.3	01Jan
psme_t000918	TRUE	TRUE	TRUE	4.828E-09	1.998E-10	24.00	18.00	20.00	29.1	142.0	7.136E-07	1.089E-07	388.3	266.9	184.9	37.9	87.8	07Jul
psme_t000919	FALSE	TRUE	FALSE	1.000E+00	9.655E-01	24.00	8.00	10.00	360.7	2555.4	5.676E-07	8.204E-08	388.3	200.2	122.2	831.2	2126.5	05May
psme_t000920	FALSE	TRUE	FALSE	1.000E+00	1.000E+00	24.44	11.78	13.56	1.5	85.9	4.183E-04	1.775E-04	364.0	48.5	347.7	45.8	68.2	12Dec
psme_t000921	TRUE	TRUE	TRUE	1.410E-06	1.228E-07	24.00	6.00	8.00	360.1	3352.4	3.844E-08	2.774E-09	388.3	66.7	361.7	1243.1	2949.2	12Dec
psme_t000924	FALSE	TRUE	FALSE	1.000E+00	1.000E+00	24.44	13.78	15.53	1.3	13.1	4.214E-02	2.849E-02	388.3	351.9	264.8	3.9	9.3	09Sep
psme_t000925	TRUE	TRUE	TRUE	1.537E-09	5.269E-11	24.00	6.00	8.00	63.6	524.5	1.772E-06	3.254E-07	388.3	60.7	356.0	128.0	538.9	12Dec
psme_t000926	TRUE	TRUE	TRUE	1.346E-02	4.098E-03	24.00	16.00	18.00	18.0	129.1	2.724E-05	7.931E-06	355.9	56.6	357.1	111.2	166.9	12Dec
psme_t000927	TRUE	FALSE	FALSE	2.469E-17	4.773E-20	28.00	2.00	3.71	788.8	406.5	7.590E-02	5.397E-02	388.3	84.9	13.8	74.2	368.6	01Jan
psme_t000928	FALSE	TRUE	FALSE	6.524E-01	3.904E-01	28.00	11.00	11.43	8.3	31.3	3.540E-07	4.605E-08	388.3	48.5	344.6	22.8	37.2	12Dec
psme_t000929	TRUE	TRUE	TRUE	4.452E-05	5.974E-06	24.00	14.00	16.00	40.2	325.0	5.662E-09	2.372E-10	388.3	24.3	321.8	183.7	321.1	11Nov
psme_t000930	TRUE	TRUE	TRUE	2.098E-02	6.854E-03	28.00	26.00	24.29	1.9	46.4	2.100E-04	8.170E-05	339.7	48.5	351.1	10.7	32.3	12Dec
psme_t000931	FALSE	TRUE	FALSE	1.000E+00	1.000E+00	24.44	10.22	12.04	36.8	407.6	1.228E-04	4.456E-05	376.1	30.3	328.4	243.5	314.5	11Nov
psme_t000932	FALSE	TRUE	FALSE	3.084E-01	1.609E-01	24.00	2.00	4.00	21.6	321.3	2.969E-04	1.210E-04	388.3	24.3	321.8	163.7	371.1	11Nov
psme_t000933	FALSE	TRUE	FALSE	8.246E-01	5.177E-01	24.00	22.00	24.00	1.1	91.8	2.216E-06	4.241E-07	376.1	36.4	334.3	79.8	87.2	12Dec
psme_t000935	TRUE	FALSE	FALSE	5.314E-06	5.430E-07	24.00	16.00	18.00	12.7	61.8	4.950E-01	4.040E-01	388.3	12.1	310.4	5.7	33.2	11Nov
psme_t000936	FALSE	TRUE	FALSE	1.000E+00	1.000E+00	24.44	10.78	12.58	0.0	392.7	7.682E-10	1.513E-11	364.0	48.5	347.7	227.0	377.2	12Dec
psme_t000937	FALSE	TRUE	FALSE	1.000E+00	1.000E+00	24.44	9.67	11.49	0.0	417.5	1.472E-04	5.467E-05	376.1	42.5	340.2	140.4	359.6	12Dec
psme_t000938	FALSE	TRUE	FALSE	1.000E+00	1.000E+00	24.44	14.44	16.18	3.3	19.6	4.214E-02	2.849E-02	364.0	194.1	128.7	3.8	12.7	05May
psme_t000939	TRUE	TRUE	TRUE	2.739E-09	1.032E-10	24.00	6.00	8.00	186.1	716.4	1.528E-03	7.552E-04	388.3	36.4	333.2	222.6	581.5	11Nov
psme_t000940	FALSE	TRUE	FALSE	7.416E-01	4.560E-01	24.00	2.00	4.00	5.6	17.7	1.351E-07	1.381E-08	388.3	84.9	13.8	20.5	43.5	01Jan
psme_t000942	FALSE	TRUE	FALSE	4.976E-01	2.832E-01	24.00	18.00	20.00	0.0	220.1	2.428E-03	1.257E-03	339.7	60.7	364.2	33.6	199.6	12Dec
psme_t000943	TRUE	FALSE	FALSE	6.156E-07	4.768E-08	24.00	8.00	10.00	25.6	113.5	1.000E+00	1.000E+00	365.1	247.8	181.7	0.3	133.3	07Jul
psme_t000945	FALSE	TRUE	FALSE	1.756E-01	8.261E-02	20.00	2.00	4.40	6.1	140.6	3.278E-03	1.749E-03	339.7	60.7	364.2	54.4	105.5	12Dec
psme_t000946	TRUE	TRUE	TRUE	1.087E-02	3.212E-03	28.00	20.00	19.14	40.9	606.0	1.057E-07	1.011E-08	388.3	291.2	207.8	200.5	384.4	07Jul
psme_t000947	FALSE	TRUE	FALSE	2.056E-01	9.955E-02	24.00	16.00	18.00	8.2	123.9	5.676E-07	8.204E-08	355.9	68.8	4.5	73.4	141.2	01Jan
psme_t000949	FALSE	TRUE	FALSE	3.084E-01	1.609E-01	28.00	2.00	3.71	7.8	164.3	5.859E-03	3.313E-03	388.3	30.3	327.5	42.7	173.5	11Nov
psme_t000950	TRUE	TRUE	TRUE	7.743E-18	1.160E-20	24.00	8.00	10.00	395.9	700.7	8.244E-08	7.369E-09	388.3	364.0	276.2	325.0	479.5	10Oct
psme_t000952	TRUE	TRUE	TRUE	1.776E-09	6.242E-11	24.00	6.00	8.00	110.2	431.7	4.165E-10	6.476E-12	376.1	60.7	357.9	295.5	576.0	12Dec
psme_t000953	TRUE	TRUE	TRUE	7.575E-03	2.120E-03	24.00	6.00	8.00	141.3	494.9	5.878E-05	1.919E-05	388.3	279.1	196.3	214.2	333.5	07Jul
psme_t000954	FALSE	TRUE	FALSE	1.000E+00	1.000E+00	24.44	12.33	14.11	1.0	13.0	3.299E-02	2.183E-02	355.9	141.6	79.2	2.8	8.0	03Mar
psme_t000955	FALSE	TRUE	FALSE	1.000E+00	1.000E+00	24.44	14.78	16.51	1.7	70.8	1.503E-05	3.972E-06	364.0	60.7	359.8	14.4	65.2	12Dec
psme_t000956	FALSE	TRUE	FALSE	7.739E-01	4.799E-01	24.00	8.00	10.00	5.1	111.8	2.239E-05	6.316E-06	388.3	72.8	2.4	21.7	84.1	01Jan
psme_t000958	TRUE	TRUE	TRUE	3.118E-02	1.084E-02	20.00	18.00	23.60	5.2	112.2	4.020E-05	1.240E-05	351.9	54.6	355.6	63.2	112.8	12Dec
psme_t000959	FALSE	TRUE	FALSE	1.000E+00	6.789E-01	24.00	20.00	22.00	54.0	377.3	1.745E-02	1.092E-02	339.7	60.7	364.2	16.9	189.9	12Dec
psme_t000960	TRUE	FALSE	FALSE	1.492E-11	2.664E-13	24.00	2.00	4.00	28.9	54.8	1.000E+00	1.000E+00	365.1	89.5	23.5	1.6	31.5	01Jan
psme_t000961	TRUE	TRUE	TRUE	6.980E-04	1.372E-04	28.00	0.00	2.00	36.7	181.6	1.760E-04	6.691E-05	388.3	24.3	321.8	50.0	151.6	11Nov
psme_t000962	FALSE	TRUE	FALSE	1.664E-01	7.756E-02	28.00	0.00	2.00	22.7	280.0	6.573E-06	1.516E-06	376.1	163.8	93.0	34.9	235.6	04Apr
psme_t000963	FALSE	TRUE	FALSE	1.000E+00	1.000E+00	24.44	13.00	14.76	0.5	17.2	1.531E-02	9.466E-03	388.3	357.9	270.5	4.5	9.9	09Sep
psme_t000965	TRUE	TRUE	TRUE	2.540E-05	3.161E-06	28.00	22.00	20.86	31.0	333.8	1.115E-03	5.323E-04	372.1	56.6	354.5	54.9	271.0	12Dec
psme_t000967	TRUE	FALSE	FALSE	1.755E-05	2.090E-06	24.00	16.00	18.00	4.2	9.6	8.497E-02	6.106E-02	339.7	72.8	12.2	5.9	9.1	01Jan
psme_t000969	FALSE	TRUE	FALSE	5.577E-01	3.242E-01	20.00	12.00	16.40	1.8	285.5	1.228E-04	4.456E-05	388.3	72.8	2.4	140.1	399.1	01Jan
psme_t000970	FALSE	TRUE	FALSE	1.000E+00	1.000E+00	24.44	13.11	14.87	1.5	11.7	4.754E-02	3.247E-02	388.3	351.9	264.8	4.8	8.5	09Sep
psme_t000971	TRUE	FALSE	FALSE	4.333E-03	1.113E-03	24.00	22.00	24.00	34.2	100.8	2.492E-01	1.944E-01	339.7	84.9	25.3	38.1	91.7	01Jan
psme_t000973	FALSE	TRUE	FALSE	1.000E+00	1.000E+00	24.44	14.11	15.85	3.8	13.1	3.299E-02	2.183E-02	388.3	351.9	264.8	6.4	10.6	09Sep
psme_t000975	FALSE	TRUE	FALSE	1.000E+00	1.000E+00	24.44	10.89	12.69	8.5	393.6	3.540E-07	4.605E-08	388.3	18.2	316.1	107.0	316.4	11Nov
psme_t000976	FALSE	TRUE	FALSE	5.002E-02	1.880E-02	28.00	26.00	24.29	17.3	120.6	2.239E-05	6.316E-06	339.7	54.6	357.7	45.9	121.2	12Dec
psme_t000978	TRUE	TRUE	TRUE	4.918E-04	9.212E-05	28.00	0.00	2.00	4.5	24.1	2.428E-03	1.257E-03	339.7	54.6	357.7	8.5	17.0	12Dec
psme_t000979	TRUE	TRUE	TRUE	4.175E-03	1.065E-03	24.00	16.00	18.00	22.0	153.7	1.724E-07	1.878E-08	388.3	24.3	321.8	106.5	195.8	11Nov
psme_t000980	TRUE	TRUE	TRUE	2.649E-02	8.971E-03	24.00	20.00	22.00	15.4	139.1	9.521E-04	4.456E-04	339.7	60.7	364.2	48.3	108.3	12Dec
psme_t000982	TRUE	TRUE	TRUE	2.322E-02	7.697E-03	28.00	0.00	2.00	4.7	19.1	4.957E-08	3.860E-09	388.3	109.2	36.7	56.9	71.7	02Feb
psme_t000984	TRUE	FALSE	FALSE	1.785E-06	1.599E-07	24.00	14.00	16.00	109.3	383.3	7.590E-02	5.397E-02	388.3	121.3	48.1	48.3	411.0	02Feb
psme_t000985	FALSE	TRUE	FALSE	1.000E+00	1.000E+00	24.44	16.00	17.71	26.8	242.1	2.568E-02	1.663E-02	388.3	48.5	344.6	29.3	345.5	12Dec
psme_t000987	FALSE	TRUE	FALSE	1.000E+00	1.000E+00	24.44	5.67	7.56	3.1	84.9	1.341E-02	8.189E-03	388.3	109.2	36.7	12.3	49.5	02Feb
psme_t000988	FALSE	TRUE	FALSE	1.000E+00	6.627E-01	20.00	14.00	18.80	19.8	348.2	8.244E-08	7.369E-09	364.0	60.7	359.8	179.3	371.8	12Dec
psme_t000989	TRUE	FALSE	FALSE	1.049E-02	3.083E-03	28.00	2.00	3.71	9.7	185.4	9.299E-01	7.906E-01	339.7	315.5	272.9	15.9	117.8	09Sep
psme_t000991	TRUE	TRUE	TRUE	2.669E-05	3.352E-06	28.00	0.00	2.00	107.1	651.8	5.662E-09	2.372E-10	364.0	36.4	335.5	375.4	629.8	12Dec
psme_t000993	FALSE	TRUE	FALSE	9.602E-02	4.040E-02	28.00	26.00	24.29	3.1	95.1	7.094E-05	2.378E-05	388.3	72.8	2.4	37.1	102.3	01Jan
psme_t000994	FALSE	TRUE	FALSE	1.000E+00	1.000E+00	24.44	10.11	11.93	2.4	20.5	1.787E-03	8.968E-04	388.3	97.1	25.3	22.0	35.2	01Jan
psme_t000996	TRUE	FALSE	FALSE	1.644E-04	2.654E-05	24.00	16.00	18.00	16.7	84.3	1.000E+00	1.000E+00	365.1	216.5	150.5	3.7	98.8	05May
psme_t000999	FALSE	TRUE	FALSE	1.000E+00	6.789E-01	20.00	14.00	18.80	241.1	3066.1	4.946E-04	2.143E-04	364.0	230.5	165.2	480.5	1753.3	06Jun
psme_t001000	TRUE	TRUE	TRUE	1.890E-07	1.255E-08	24.00	18.00	20.00	63.5	234.1	2.912E-02	1.907E-02	339.7	24.3	325.1	27.7	195.1	11Nov
psme_t001002	FALSE	TRUE	FALSE	2.220E-01	1.091E-01	28.00	16.00	15.71	1.1	29.9	9.955E-09	4.922E-10	339.7	72.8	12.2	3.8	16.3	01Jan
psme_t001003	TRUE	TRUE	TRUE	5.226E-03	1.384E-03	24.00	16.00	18.00	16.9	140.8	6.377E-08	5.346E-09	364.0	97.1	31.3	51.1	152.5	02Feb
psme_t001004	FALSE	TRUE	FALSE	1.000E+00	1.000E+00	24.44	15.56	17.27	8.1	148.6	1.323E-08	7.030E-10	364.0	48.5	347.7	86.6	153.7	12Dec
psme_t001006	TRUE	TRUE	TRUE	1.892E-03	4.320E-04	24.00	16.00	18.00	104.7	327.6	6.377E-08	5.346E-09	376.1	30.3	328.4	244.2	323.0	11Nov
psme_t001009	FALSE	TRUE	FALSE	1.000E+00	1.000E+00	24.44	9.22	11.05	0.0	121.1	5.859E-03	3.313E-03	339.7	60.7	364.2	17.8	41.4	12Dec
psme_t001012	TRUE	TRUE	TRUE	1.772E-02	5.636E-03	24.00	20.00	22.00	82.4	644.2	1.503E-05	3.972E-06	388.3	60.7	356.0	81.3	538.5	12Dec
psme_t001013	FALSE	TRUE	FALSE	1.000E+00	1.000E+00	24.44	15.33	17.05	20.2	326.6	5.842E-04	2.581E-04	388.3	60.7	356.0	59.4	294.5	12Dec
psme_t001015	TRUE	FALSE	FALSE	3.019E-02	1.044E-02	24.00	20.00	22.00	65.0	178.1	9.503E-02	6.899E-02	364.0	266.9	201.7	17.8	36.9	07Jul
psme_t001016	FALSE	TRUE	FALSE	1.950E-01	9.359E-02	24.00	0.00	2.00	10.9	129.5	2.196E-07	2.543E-08	364.0	60.7	359.8	50.2	99.4	12Dec
psme_t001017	FALSE	TRUE	FALSE	1.756E-01	8.261E-02	20.00	18.00	23.60	3.7	79.5	2.724E-05	7.931E-06	388.3	84.9	13.8	15.7	70.9	01Jan
psme_t001018	TRUE	FALSE	FALSE	1.066E-03	2.232E-04	24.00	6.00	8.00	33.5	571.3	6.528E-01	5.426E-01	388.3	54.6	350.3	37.2	445.8	12Dec
psme_t001019	TRUE	FALSE	FALSE	8.840E-05	1.311E-05	24.00	8.00	10.00	152.2	661.7	9.299E-01	7.906E-01	339.7	242.7	194.7	69.6	482.6	07Jul
psme_t001020	TRUE	TRUE	TRUE	6.635E-05	9.390E-06	24.00	14.00	16.00	2.6	121.4	2.216E-06	4.241E-07	357.9	39.4	339.2	73.0	126.1	12Dec
psme_t001022	FALSE	TRUE	FALSE	1.000E+00	1.000E+00	24.44	14.22	15.96	2.6	13.1	3.732E-02	2.496E-02	388.3	345.8	259.1	3.4	7.5	09Sep
psme_t001023	FALSE	TRUE	FALSE	1.000E+00	1.000E+00	24.44	12.11	13.89	5.4	99.7	1.226E-05	3.136E-06	364.0	48.5	347.7	67.3	113.9	12Dec
psme_t001026	TRUE	FALSE	FALSE	1.598E-02	5.005E-03	24.00	4.00	6.00	26.0	100.3	1.824E-01	1.393E-01	380.2	84.9	15.5	22.9	90.2	01Jan
psme_t001027	FALSE	TRUE	FALSE	1.901E-01	9.073E-02	20.00	13.00	17.60	50.9	603.5	7.773E-03	4.510E-03	388.3	72.8	2.4	114.6	627.8	01Jan
psme_t001029	TRUE	TRUE	TRUE	7.575E-03	2.120E-03	28.00	22.00	20.86	42.5	195.2	4.020E-05	1.240E-05	339.7	60.7	364.2	75.5	179.9	12Dec
psme_t001030	FALSE	TRUE	FALSE	1.015E-01	4.320E-02	24.00	18.00	20.00	20.7	179.0	3.313E-05	9.932E-06	376.1	321.5	246.0	35.6	59.9	09Sep
psme_t001031	FALSE	TRUE	FALSE	5.454E-01	3.156E-01	28.00	26.00	24.29	32.9	821.0	3.313E-05	9.932E-06	388.3	60.7	356.0	236.3	626.4	12Dec
psme_t001033	FALSE	TRUE	FALSE								4.866E-05	1.545E-05	339.7	48.5	351.1	12.9	20.9	12Dec
psme_t001034	FALSE	TRUE	FALSE	1.044E-01	4.467E-02	28.00	0.00	2.00	13.6	384.6	5.676E-07	8.204E-08	388.3	84.9	13.8	73.0	374.5	01Jan
psme_t001036	FALSE	TRUE	FALSE	1.000E+00	1.000E+00	24.44	8.89	10.73	16.3	249.4	5.076E-03	2.832E-03	388.3	133.5	59.5	70.1	207.2	03Mar
psme_t001037	TRUE	TRUE	TRUE	1.461E-07	9.400E-09	24.00	18.00	20.00	443.7	1819.5	1.228E-04	4.456E-05	388.3	72.8	2.4	477.2	1432.0	01Jan
psme_t001040	TRUE	FALSE	FALSE	2.689E-06	2.526E-07	24.00	0.00	2.00	7.6	20.9
psme_t001041	FALSE	TRUE	FALSE								3.299E-02	2.183E-02	388.3	48.5	344.6	16.2	22.7	12Dec
psme_t001042	FALSE	TRUE	FALSE	1.000E+00	8.407E-01	24.00	18.00	20.00	18.8	375.7	5.878E-05	1.919E-05	388.3	24.3	321.8	154.4	307.2	11Nov
psme_t001043	FALSE	TRUE	FALSE	1.000E+00	1.000E+00	24.44	9.56	11.38	8.7	2999.7	1.341E-02	8.189E-03	388.3	315.5	230.6	460.5	2303.2	08Aug
psme_t001045	TRUE	TRUE	TRUE	2.876E-04	4.991E-05	28.00	24.00	22.57	5.5	13.3	4.183E-04	1.775E-04	351.9	78.9	15.8	12.1	15.3	01Jan
psme_t001046	TRUE	TRUE	TRUE	1.498E-04	2.385E-05	24.00	20.00	22.00	63.7	552.4	1.986E-02	1.259E-02	376.1	42.5	340.2	88.1	370.1	12Dec
psme_t001047	TRUE	TRUE	TRUE	9.922E-08	6.064E-09	24.00	22.00	24.00	309.1	2102.9	1.306E-03	6.347E-04	364.0	266.9	201.7	153.4	1429.0	07Jul
psme_t001053	TRUE	TRUE	TRUE	9.758E-03	2.839E-03	24.00	16.00	18.00	46.9	283.1	4.957E-08	3.860E-09	364.0	48.5	347.7	139.2	256.6	12Dec
psme_t001054	TRUE	TRUE	TRUE	5.861E-04	1.125E-04	24.00	4.00	6.00	6.4	10.8	8.244E-08	7.369E-09	388.3	48.5	344.6	9.1	8.1	12Dec
psme_t001055	TRUE	FALSE	FALSE	5.861E-04	1.125E-04	24.00	8.00	10.00	158.3	2050.0	1.000E+00	1.000E+00	365.1	235.7	169.6	136.7	2007.4	06Jun
psme_t001057	FALSE	TRUE	FALSE	1.000E+00	8.807E-01	28.00	2.00	3.71	14.3	292.3	1.528E-03	7.552E-04	339.7	72.8	12.2	67.3	261.8	01Jan
psme_t001058	FALSE	TRUE	FALSE	6.239E-01	3.704E-01	24.00	14.00	16.00	29.9	284.2	3.525E-04	1.467E-04	388.3	84.9	13.8	86.7	296.0	01Jan
psme_t001059	FALSE	TRUE	FALSE	9.602E-02	4.040E-02	20.00	14.00	18.80	63.5	1761.4	5.301E-06	1.183E-06	388.3	24.3	321.8	275.9	1391.3	11Nov
psme_t001060	TRUE	FALSE	FALSE	1.492E-11	2.664E-13	24.00	4.00	6.00	24.0	36.6	1.000E+00	1.000E+00	365.1	186.0	120.0	2.1	22.0	05May
psme_t001061	TRUE	TRUE	TRUE	4.416E-02	1.627E-02	28.00	2.00	3.71	94.8	754.9	3.525E-04	1.467E-04	388.3	60.7	356.0	205.4	721.1	12Dec
psme_t001063	TRUE	TRUE	TRUE	3.660E-02	1.306E-02	24.00	22.00	24.00	20.1	131.4	9.521E-04	4.456E-04	364.0	48.5	347.7	61.2	135.8	12Dec
psme_t001064	FALSE	TRUE	FALSE	1.000E+00	1.000E+00	24.44	14.11	15.85	1.0	21.4	4.866E-05	1.545E-05	376.1	66.7	363.8	4.6	10.7	12Dec
psme_t001065	TRUE	TRUE	TRUE	1.710E-02	5.418E-03	24.00	18.00	20.00	232.3	845.6	1.787E-03	8.968E-04	388.3	103.1	31.0	133.7	536.4	01Jan
psme_t001066	TRUE	TRUE	TRUE	2.713E-03	6.523E-04	24.00	2.00	4.00	24.8	111.0	4.866E-05	1.545E-05	388.3	24.3	321.8	28.3	81.1	11Nov
psme_t001067	FALSE	TRUE	FALSE	8.810E-02	3.651E-02	24.00	16.00	18.00	42.2	1692.1	2.084E-03	1.063E-03	339.7	266.9	220.8	1447.4	1887.9	08Aug
psme_t001069	TRUE	TRUE	TRUE	3.883E-13	3.903E-15	24.00	6.00	8.00	23.4	24.7	6.896E-04	3.103E-04	388.3	72.8	2.4	20.8	51.4	01Jan
psme_t001070	TRUE	TRUE	TRUE	1.461E-07	9.400E-09	28.00	2.00	3.71	27.6	194.9	3.438E-06	7.129E-07	388.3	97.1	25.3	39.7	180.0	01Jan
psme_t001071	TRUE	FALSE	FALSE	4.672E-03	1.215E-03	24.00	2.00	4.00	1218.4	7194.3	1.000E+00	1.000E+00	365.1	128.6	62.6	483.4	13495.6	03Mar
psme_t001072	FALSE	TRUE	FALSE	1.417E-01	6.405E-02	20.00	2.00	4.40	0.0	164.0	4.866E-05	1.545E-05	388.3	254.8	173.5	105.4	187.8	06Jun
psme_t001073	TRUE	TRUE	TRUE	1.013E-15	3.845E-18	24.00	16.00	18.00	112.3	193.3	2.785E-07	3.429E-08	388.3	242.7	162.1	62.3	73.4	06Jun
psme_t001074	TRUE	TRUE	TRUE	1.962E-02	6.340E-03	24.00	20.00	22.00	27.2	162.4	1.226E-05	3.136E-06	364.0	60.7	359.8	52.4	123.7	12Dec
psme_t001079	TRUE	TRUE	TRUE	9.758E-03	2.839E-03	24.00	20.00	22.00	489.4	3008.2	5.301E-06	1.183E-06	388.3	60.7	356.0	693.0	2677.2	12Dec
psme_t001080	FALSE	TRUE	FALSE	6.365E-02	2.498E-02	28.00	12.00	12.29	3.8	10.8	1.472E-04	5.467E-05	376.1	60.7	357.9	2.5	6.6	12Dec
psme_t001081	FALSE	TRUE	FALSE	1.074E-01	4.618E-02	20.00	2.00	4.40	40.2	387.8	2.500E-04	9.952E-05	351.9	54.6	355.6	123.6	360.8	12Dec
psme_t001082	FALSE	TRUE	FALSE	1.000E+00	1.000E+00	24.44	15.44	17.16	4.7	279.3	1.323E-08	7.030E-10	347.8	64.7	1.9	97.6	252.6	01Jan
psme_t001083	TRUE	TRUE	TRUE	1.425E-03	3.114E-04	24.00	6.00	8.00	263.9	2017.5	4.957E-08	3.860E-09	388.3	60.7	356.0	866.9	1670.7	12Dec
psme_t001084	TRUE	TRUE	TRUE	2.426E-08	1.243E-09	24.00	8.00	10.00	37.3	294.3	1.351E-07	1.381E-08	388.3	145.6	70.9	43.0	344.5	03Mar
psme_t001085	TRUE	TRUE	TRUE	2.479E-02	8.311E-03	28.00	0.00	2.00	364.8	2635.6	3.732E-02	2.496E-02	388.3	0.0	299.0	691.2	2163.1	10Oct
psme_t001086	TRUE	TRUE	TRUE	2.534E-06	2.367E-07	28.00	22.00	20.86	147.8	851.7	8.929E-03	5.249E-03	339.7	60.7	364.2	116.3	715.0	12Dec
psme_t001087	FALSE	TRUE	FALSE	1.000E+00	1.000E+00	24.44	13.00	14.76	3.5	78.2	2.568E-02	1.663E-02	339.7	72.8	12.2	26.5	81.0	01Jan
psme_t001088	FALSE	TRUE	FALSE	1.000E+00	1.000E+00	24.44	8.78	10.62	0.0	852.8	4.283E-09	1.632E-10	388.3	279.1	196.3	229.8	759.8	07Jul
psme_t001090	FALSE	TRUE	FALSE	8.246E-01	5.177E-01	24.00	20.00	22.00	23.1	300.0	1.531E-02	9.466E-03	364.0	48.5	347.7	141.5	312.8	12Dec
psme_t001092	TRUE	TRUE	TRUE	7.398E-09	3.250E-10	24.00	20.00	22.00	62.6	260.4	1.226E-05	3.136E-06	364.0	72.8	7.0	66.8	196.2	01Jan
psme_t001093	FALSE	TRUE	FALSE	3.401E-01	1.807E-01	24.00	18.00	20.00	38.1	289.6	9.003E-07	1.439E-07	364.0	48.5	347.7	116.9	222.7	12Dec
psme_t001094	FALSE	TRUE	FALSE	1.136E-01	4.934E-02	28.00	0.00	2.00	18.2	187.5	2.500E-04	9.952E-05	388.3	60.7	356.0	46.4	194.7	12Dec
psme_t001095	TRUE	TRUE	TRUE	5.731E-10	1.717E-11	24.00	6.00	8.00	37.7	327.9	4.506E-07	6.158E-08	388.3	157.7	82.3	40.0	366.4	03Mar
psme_t001096	FALSE	TRUE	FALSE	1.000E+00	1.000E+00	24.44	15.00	16.73	105.6	1612.0	8.127E-06	1.938E-06	388.3	279.1	196.3	533.4	886.1	07Jul
psme_t001099	FALSE	TRUE	FALSE	1.000E+00	9.877E-01	28.00	0.00	2.00	30.6	578.2	3.278E-03	1.749E-03	388.3	66.7	361.7	67.5	460.4	12Dec
psme_t001100	TRUE	FALSE	FALSE	5.634E-03	1.509E-03	28.00	14.00	14.00	17.7	60.9	8.497E-02	6.106E-02	339.7	60.7	364.2	18.8	44.4	12Dec
psme_t001101	FALSE	TRUE	FALSE	1.000E+00	1.000E+00	24.44	10.67	12.47	7.8	191.5	4.214E-02	2.849E-02	380.2	44.5	341.7	73.7	124.7	12Dec
psme_t001102	FALSE	TRUE	FALSE	3.239E-01	1.706E-01	28.00	2.00	3.71	5.8	18.6	1.024E-04	3.623E-05	388.3	66.7	361.7	19.2	28.9	12Dec
psme_t001105	FALSE	TRUE	FALSE	4.531E-01	2.537E-01	28.00	4.00	5.43	0.0	1127.8	2.196E-07	2.543E-08	388.3	279.1	196.3	187.4	698.4	07Jul
psme_t001106	FALSE	TRUE	FALSE	1.000E+00	1.000E+00	24.44	14.56	16.29	4.2	118.9	9.955E-09	4.922E-10	364.0	48.5	347.7	92.2	105.7	12Dec
psme_t001108	FALSE	TRUE	FALSE	1.000E+00	1.000E+00	24.44	12.67	14.44	0.0	42.4	4.754E-02	3.247E-02	388.3	339.7	253.4	5.2	20.3	09Sep
psme_t001111	TRUE	FALSE	FALSE	5.861E-04	1.125E-04	24.00	18.00	20.00	23.7	78.7	1.000E+00	1.000E+00	365.1	179.0	113.0	6.7	83.6	04Apr
psme_t001113	TRUE	TRUE	TRUE	4.151E-02	1.513E-02	24.00	6.00	8.00	1906.3	7295.3	2.239E-05	6.316E-06	376.1	182.0	110.6	1678.6	7731.6	04Apr
psme_t001114	FALSE	TRUE	FALSE	2.520E-01	1.270E-01	20.00	14.00	18.80	16.6	678.8	5.878E-05	1.919E-05	388.3	54.6	350.3	151.4	718.3	12Dec
psme_t001117	TRUE	TRUE	TRUE	2.749E-04	4.739E-05	24.00	4.00	6.00	14.7	142.0	1.351E-07	1.381E-08	376.1	54.6	352.0	58.0	104.0	12Dec
psme_t001118	TRUE	TRUE	TRUE	1.491E-02	4.622E-03	28.00	24.00	22.57	9.1	46.8	4.183E-04	1.775E-04	364.0	60.7	359.8	14.8	38.1	12Dec
psme_t001119	FALSE	TRUE	FALSE	5.819E-02	2.247E-02	24.00	8.00	10.00	8.0	56.5	1.226E-05	3.136E-06	388.3	72.8	2.4	16.3	44.3	01Jan
psme_t001120	TRUE	TRUE	TRUE	2.548E-15	1.188E-17	24.00	2.00	4.00	189.8	870.8	8.545E-05	2.939E-05	388.3	72.8	2.4	334.7	918.1	01Jan
psme_t001121	FALSE	TRUE	FALSE	1.000E+00	1.000E+00	24.44	9.44	11.27	0.0	12.8	3.299E-02	2.183E-02	388.3	351.9	264.8	4.6	10.4	09Sep
psme_t001122	TRUE	FALSE	FALSE	3.944E-15	1.944E-17	24.00	2.00	4.00	60.8	151.3	1.000E+00	1.000E+00	365.1	145.9	79.8	23.6	151.1	03Mar
psme_t001123	TRUE	TRUE	TRUE	3.931E-04	7.152E-05	24.00	18.00	20.00	65.8	340.7	2.969E-04	1.210E-04	373.7	29.1	327.4	162.1	298.8	11Nov
psme_t001126	FALSE	TRUE	FALSE	2.520E-01	1.270E-01	28.00	2.00	3.71	0.0	4962.0	1.745E-02	1.092E-02	388.3	72.8	2.4	890.4	5208.4	01Jan
psme_t001129	FALSE	TRUE	FALSE	9.537E-01	6.160E-01	28.00	14.00	14.00	0.0	296.6	3.732E-02	2.496E-02	388.3	285.1	202.0	49.8	253.8	07Jul
psme_t001131	TRUE	TRUE	TRUE	2.169E-02	7.125E-03	28.00	14.00	14.00	5.6	31.4	6.896E-04	3.103E-04	388.3	169.9	93.7	40.8	83.5	04Apr
psme_t001132	TRUE	TRUE	TRUE	8.271E-04	1.669E-04	28.00	26.00	24.29	30.7	406.0	1.024E-04	3.623E-05	339.7	54.6	357.7	115.4	335.6	12Dec
psme_t001133	TRUE	TRUE	TRUE	1.206E-05	1.372E-06	24.00	16.00	18.00	18.2	47.6	1.323E-08	7.030E-10	364.0	36.4	335.5	18.4	31.5	12Dec
psme_t001134	TRUE	TRUE	TRUE	3.019E-02	1.044E-02	24.00	20.00	22.00	33.8	221.9	1.419E-06	2.488E-07	388.3	72.8	2.4	71.6	219.2	01Jan
psme_t001135	TRUE	TRUE	TRUE	1.255E-02	3.780E-03	24.00	0.00	2.00	30.3	198.6	1.724E-07	1.878E-08	339.7	36.4	338.1	66.2	139.7	12Dec
psme_t001136	TRUE	TRUE	TRUE	3.115E-05	3.992E-06	24.00	18.00	20.00	16.8	66.0	1.024E-02	6.098E-03	339.7	36.4	338.1	26.7	52.4	12Dec
psme_t001137	FALSE	TRUE	FALSE	1.000E+00	1.000E+00	24.44	15.22	16.95	2.8	12.8	4.754E-02	3.247E-02	388.3	351.9	264.8	3.3	7.4	09Sep
psme_t001138	TRUE	TRUE	TRUE	1.491E-02	4.622E-03	28.00	2.00	3.71	134.2	1351.8	1.131E-06	1.896E-07	364.0	60.7	359.8	561.0	1054.8	12Dec
psme_t001139	TRUE	FALSE	FALSE	1.168E-02	3.485E-03	24.00	4.00	6.00	12.0	92.0	4.092E-01	3.299E-01	388.3	72.8	2.4	11.2	103.3	01Jan
psme_t001140	TRUE	TRUE	TRUE	1.851E-05	2.218E-06	24.00	14.00	16.00	18.0	168.9	1.845E-09	5.121E-11	388.3	12.1	310.4	74.8	216.5	11Nov
psme_t001141	TRUE	TRUE	TRUE	7.280E-04	1.441E-04	24.00	17.00	19.00	53.3	325.6	1.760E-04	6.691E-05	368.0	32.4	331.1	154.8	302.6	11Nov
psme_t001143	FALSE	TRUE	FALSE	1.000E+00	1.000E+00	24.44	12.44	14.22	2.0	14.6	1.266E-02	7.631E-03	388.3	357.9	270.5	4.9	9.7	09Sep
psme_t001144	TRUE	FALSE	FALSE	9.226E-11	2.162E-12	28.00	14.00	14.00	31.2	177.3	1.000E+00	1.000E+00	365.1	201.7	135.6	0.0	156.5	05May
psme_t001145	FALSE	TRUE	FALSE	1.000E+00	8.807E-01	28.00	4.00	5.43	14.7	283.5	9.003E-07	1.439E-07	364.0	48.5	347.7	161.7	300.2	12Dec
psme_t001146	TRUE	TRUE	TRUE	4.561E-02	1.687E-02	24.00	18.00	20.00	121.2	1898.5	8.929E-03	5.249E-03	388.3	48.5	344.6	338.1	1463.4	12Dec
psme_t001147	TRUE	FALSE	FALSE	1.223E-09	4.081E-11	24.00	18.00	20.00	121.1	187.6	3.713E-01	2.975E-01	339.7	0.0	299.0	111.3	115.3	10Oct
psme_t001148	FALSE	TRUE	FALSE	2.585E-01	1.308E-01	28.00	2.00	3.71	5.1	260.7	3.299E-02	2.183E-02	364.0	339.7	274.7	8.1	164.2	10Oct
psme_t001149	FALSE	TRUE	FALSE	1.000E+00	1.000E+00	24.44	12.78	14.55	24.9	337.1	1.024E-04	3.623E-05	376.1	39.4	337.3	141.5	427.8	12Dec
psme_t001150	FALSE	TRUE	FALSE	1.709E-01	8.005E-02	24.00	0.00	2.00	2.9	45.4	1.760E-04	6.691E-05	380.2	68.8	365.0	13.4	51.3
psme_t001151	FALSE	TRUE	FALSE	6.964E-02	2.774E-02	28.00	10.00	10.57	6.1	85.0	9.003E-07	1.439E-07	364.0	48.5	347.7	51.2	101.2	12Dec
psme_t001152	FALSE	TRUE	FALSE	1.341E-01	6.004E-02	28.00	0.00	2.00	36.9	774.4	1.472E-04	5.467E-05	339.7	291.2	246.9	112.4	539.4	09Sep
psme_t001155	FALSE	TRUE	FALSE	1.000E+00	1.000E+00	24.44	9.56	11.38	30.0	492.6	2.826E-03	1.484E-03	339.7	303.3	259.9	73.3	291.1	09Sep
psme_t001156	FALSE	TRUE	FALSE	1.000E+00	1.000E+00	24.44	13.11	14.87	1.3	11.1	4.214E-02	2.849E-02	388.3	357.9	270.5	4.5	6.9	09Sep
psme_t001157	TRUE	TRUE	TRUE	1.117E-06	9.400E-08	28.00	26.00	24.29	30.6	184.5	4.020E-05	1.240E-05	388.3	72.8	2.4	42.4	137.9	01Jan
psme_t001158	TRUE	TRUE	TRUE	3.660E-02	1.306E-02	24.00	6.00	8.00	507.4	3568.7	6.377E-08	5.346E-09	364.0	242.7	177.3	1618.0	3233.4	06Jun
psme_t001159	TRUE	FALSE	FALSE	5.434E-05	7.498E-06	28.00	26.00	24.29	109.9	765.1	9.503E-02	6.899E-02	339.7	72.8	12.2	48.9	627.9	01Jan
psme_t001160	TRUE	TRUE	TRUE	1.675E-03	3.758E-04	24.00	14.00	16.00	8.4	360.1	1.832E-05	5.016E-06	355.9	56.6	357.1	215.6	341.4	12Dec
psme_t001162	TRUE	TRUE	TRUE	1.498E-04	2.385E-05	28.00	26.00	24.29	53.0	384.3	7.773E-03	4.510E-03	339.7	12.1	312.0	29.9	313.7	11Nov
psme_t001163	TRUE	TRUE	TRUE	1.834E-02	5.862E-03	24.00	2.00	4.00	131.3	967.7	6.573E-06	1.516E-06	355.9	56.6	357.1	653.0	1219.1	12Dec
psme_t001164	FALSE	TRUE	FALSE	1.000E+00	1.000E+00	24.44	13.11	14.87	0.1	232.0	2.912E-02	1.907E-02	388.3	60.7	356.0	21.8	177.1	12Dec
psme_t001165	FALSE	TRUE	FALSE	4.748E-01	2.681E-01	24.00	8.00	10.00	0.0	2390.8	2.500E-04	9.952E-05	339.7	48.5	351.1	496.9	2309.9	12Dec
psme_t001166	TRUE	TRUE	TRUE	5.634E-03	1.509E-03	24.00	16.00	18.00	167.1	975.2	3.525E-04	1.467E-04	364.0	200.2	134.8	150.0	752.9	05May
psme_t001168	FALSE	TRUE	FALSE	1.709E-01	8.005E-02	24.00	20.00	22.00	15.7	135.4	4.390E-03	2.416E-03	339.7	60.7	364.2	61.9	117.0	12Dec
psme_t001169	TRUE	TRUE	TRUE	1.315E-03	2.833E-04	24.00	20.00	22.00	4.3	51.0	3.798E-03	2.058E-03	364.0	48.5	347.7	32.3	45.2	12Dec
psme_t001171	FALSE	TRUE	FALSE	9.736E-01	6.312E-01	24.00	4.00	6.00	173.5	1132.8	3.299E-02	2.183E-02	388.3	24.3	321.8	142.3	997.8	11Nov
psme_t001172	TRUE	TRUE	TRUE	6.296E-03	1.715E-03	24.00	16.00	18.00	14.9	295.6	2.724E-05	7.931E-06	339.7	60.7	364.2	62.1	313.6	12Dec
psme_t001173	TRUE	TRUE	TRUE	1.908E-09	6.791E-11	24.00	10.00	12.00	1209.9	4418.8	4.506E-07	6.158E-08	388.3	84.9	13.8	2054.7	6350.6	01Jan
psme_t001174	TRUE	TRUE	TRUE	3.019E-02	1.044E-02	24.00	22.00	24.00	27.5	207.4	3.313E-05	9.932E-06	388.3	12.1	310.4	107.6	185.6	11Nov
psme_t001175	TRUE	FALSE	FALSE	7.275E-21	2.988E-24	24.00	2.00	4.00	61.3	150.7	1.000E+00	1.000E+00	365.1	153.7	87.7	29.9	175.4	03Mar
psme_t001176	FALSE	TRUE	FALSE	6.670E-01	4.007E-01	28.00	23.00	21.71	11.6	121.3	3.299E-02	2.183E-02	376.1	18.2	316.7	34.9	110.1	11Nov
psme_t001177	FALSE	TRUE	FALSE	1.000E+00	1.000E+00	24.44	12.44	14.22	5.4	676.4	3.278E-03	1.749E-03	339.7	42.5	344.6	69.8	486.3	12Dec
psme_t001178	TRUE	TRUE	TRUE	1.160E-03	2.456E-04	28.00	0.00	2.00	14.7	254.4	4.283E-09	1.632E-10	388.3	72.8	2.4	141.7	312.8	01Jan
psme_t001179	FALSE	TRUE	FALSE	3.084E-01	1.609E-01	24.00	0.00	2.00	40.1	389.8	4.020E-05	1.240E-05	339.7	60.7	364.2	57.7	304.8	12Dec
psme_t001180	TRUE	TRUE	TRUE	3.782E-06	3.714E-07	24.00	14.00	16.00	39.0	312.3	2.260E-08	1.411E-09	364.0	157.7	92.2	94.9	304.6	04Apr
psme_t001181	TRUE	TRUE	TRUE	6.020E-05	8.393E-06	28.00	2.00	3.71	25.1	270.5	6.896E-04	3.103E-04	364.0	129.4	63.8	19.8	207.2	03Mar
psme_t001182	TRUE	FALSE	FALSE	1.262E-03	2.702E-04	24.00	18.00	20.00	35.7	72.2	1.000E+00	1.000E+00	365.1	247.8	181.7	3.5	27.1	07Jul
psme_t001183	TRUE	FALSE	FALSE	4.024E-02	1.458E-02	28.00	21.00	20.00	55.1	739.2	7.148E-01	5.972E-01	355.9	262.9	203.6	15.8	623.4	07Jul
psme_t001184	TRUE	TRUE	TRUE	1.570E-04	2.516E-05	24.00	2.00	4.00	17.0	110.9	4.390E-03	2.416E-03	388.3	12.1	310.4	37.7	69.7	11Nov
psme_t001185	FALSE	TRUE	FALSE	1.000E+00	1.000E+00	24.44	11.22	13.02	1.7	13.4	3.732E-02	2.496E-02	388.3	351.9	264.8	3.5	7.5	09Sep
psme_t001186	FALSE	TRUE	FALSE	5.152E-02	1.949E-02	24.00	18.00	20.00	17.0	213.4	2.763E-06	5.508E-07	388.3	30.3	327.5	44.3	190.4	11Nov
psme_t001187	TRUE	TRUE	TRUE	1.834E-02	5.862E-03	24.00	6.00	8.00	26.1	125.1	8.127E-06	1.938E-06	388.3	72.8	2.4	41.7	95.6	01Jan
psme_t001188	TRUE	TRUE	TRUE	9.922E-08	6.064E-09	24.00	10.00	12.00	7.6	15.0	1.503E-05	3.972E-06	339.7	72.8	12.2	36.0	44.4	01Jan
psme_t001189	TRUE	FALSE	FALSE	4.021E-05	5.328E-06	28.00	0.00	2.00	28.5	279.7	1.322E-01	9.864E-02	339.7	84.9	25.3	16.9	237.6	01Jan
psme_t001191	TRUE	TRUE	TRUE	7.645E-08	4.511E-09	24.00	6.00	8.00	66.7	393.2	2.826E-03	1.484E-03	388.3	97.1	25.3	86.4	417.9	01Jan
psme_t001192	FALSE	TRUE	FALSE	7.416E-01	4.560E-01	20.00	8.00	11.60	0.0	640.9	3.438E-06	7.129E-07	388.3	72.8	2.4	305.6	845.1	01Jan
psme_t001193	TRUE	TRUE	TRUE	8.358E-10	2.654E-11	24.00	14.00	16.00	16.8	57.1	4.754E-02	3.247E-02	364.0	60.7	359.8	11.3	49.4	12Dec
psme_t001194	TRUE	TRUE	TRUE	7.932E-04	1.590E-04	24.00	6.00	8.00	1363.8	14612.4	5.301E-06	1.183E-06	388.3	91.0	19.5	5069.5	13973.9	01Jan
psme_t001195	TRUE	FALSE	FALSE	1.377E-11	2.415E-13	28.00	24.00	22.57	73.5	304.8	1.000E+00	9.476E-01	376.1	357.9	281.3	31.6	268.0	10Oct
psme_t001196	FALSE	TRUE	FALSE	5.311E-02	2.020E-02	20.00	4.00	6.80	16.5	196.7	2.785E-07	3.429E-08	376.1	42.5	340.2	57.1	147.2	12Dec
psme_t001197	TRUE	TRUE	TRUE	1.773E-07	1.168E-08	24.00	10.00	12.00	61.9	306.4	1.024E-02	6.098E-03	388.3	84.9	13.8	87.2	445.8	01Jan
psme_t001198	TRUE	FALSE	FALSE	3.149E-04	5.535E-05	28.00	18.00	17.43	17.7	80.9	1.000E+00	1.000E+00	365.1	122.1	56.1	3.1	81.4	02Feb
psme_t001203	FALSE	TRUE	FALSE	1.851E-01	8.794E-02	24.00	10.00	12.00	15.4	120.2	1.531E-02	9.466E-03	339.7	230.5	181.7	15.9	95.7	07Jul
psme_t001204	FALSE	TRUE	FALSE	1.000E+00	1.000E+00	24.44	11.78	13.56	1.1	58.2	1.115E-03	5.323E-04	339.7	36.4	338.1	24.5	85.6	12Dec
psme_t001205	TRUE	TRUE	TRUE	2.765E-07	1.925E-08	28.00	22.00	20.86	33.4	102.9	4.258E-06	9.198E-07	376.1	48.5	346.1	16.9	27.4	12Dec
psme_t001206	TRUE	TRUE	TRUE	1.346E-02	4.098E-03	28.00	2.00	3.71	30.3	480.4	1.306E-03	6.347E-04	388.3	109.2	36.7	35.0	443.0	02Feb
psme_t001208	TRUE	FALSE	FALSE	4.848E-02	1.814E-02	28.00	14.00	14.00	8.5	34.8	6.770E-02	4.764E-02	376.1	18.2	316.7	3.9	24.7	11Nov
psme_t001209	FALSE	TRUE	FALSE	1.000E+00	1.000E+00	24.44	13.00	14.76	10.2	274.4	2.826E-03	1.484E-03	339.7	36.4	338.1	66.5	275.7	12Dec
psme_t001210	FALSE	TRUE	FALSE	1.201E-01	5.270E-02	24.00	18.00	20.00	8.0	43.2	4.283E-09	1.632E-10	339.7	60.7	364.2	37.8	48.3	12Dec
psme_t001211	TRUE	TRUE	TRUE	2.779E-08	1.451E-09	28.00	22.00	20.86	37.9	180.8	5.842E-04	2.581E-04	339.7	72.8	12.2	31.1	176.5	01Jan
psme_t001214	FALSE	TRUE	FALSE	1.000E+00	1.000E+00	24.44	13.78	15.53	12.1	290.7	1.174E-02	7.072E-03	388.3	0.0	299.0	65.3	301.0	10Oct
psme_t001215	TRUE	TRUE	TRUE	1.485E-03	3.265E-04	24.00	2.00	4.00	38.4	179.2	2.826E-03	1.484E-03	339.7	6.1	305.5	40.9	126.5	11Nov
psme_t001216	FALSE	TRUE	FALSE	1.000E+00	1.000E+00	24.44	11.22	13.02	172.6	5594.4	1.226E-05	3.136E-06	364.0	230.5	165.2	5635.7	6498.2	06Jun
psme_t001217	FALSE	TRUE	FALSE	1.000E+00	1.000E+00	24.44	10.11	11.93	3.4	117.5	5.878E-05	1.919E-05	364.0	54.6	353.8	66.5	104.4	12Dec
psme_t001218	FALSE	TRUE	FALSE	1.000E+00	1.000E+00	24.44	13.78	15.53	3.0	13.9	1.531E-02	9.466E-03	388.3	351.9	264.8	4.1	8.7	09Sep
psme_t001220	TRUE	FALSE	FALSE	2.821E-03	6.825E-04	28.00	0.00	2.00	78.9	726.4	5.436E-01	4.463E-01	388.3	84.9	13.8	29.8	569.7	01Jan
psme_t001221	FALSE	TRUE	FALSE	5.819E-02	2.247E-02	28.00	18.00	17.43	43.1	996.8	2.724E-05	7.931E-06	339.7	273.0	227.3	269.8	621.8	08Aug
psme_t001222	FALSE	TRUE	FALSE	5.311E-02	2.020E-02	28.00	22.00	20.86	35.0	200.3	2.785E-07	3.429E-08	351.9	54.6	355.6	127.9	217.0	12Dec
psme_t001223	FALSE	TRUE	FALSE	8.810E-02	3.651E-02	28.00	0.00	2.00	11.7	357.2	1.472E-04	5.467E-05	339.7	30.3	331.6	74.1	335.0	11Nov
psme_t001224	FALSE	TRUE	FALSE	1.000E+00	1.000E+00	24.44	11.00	12.80	0.0	13.4	1.531E-02	9.466E-03	388.3	345.8	259.1	4.7	9.3	09Sep
psme_t001225	TRUE	FALSE	FALSE	4.503E-04	8.328E-05	24.00	22.00	24.00	62.7	474.3	1.824E-01	1.393E-01	388.3	60.7	356.0	130.5	401.4	12Dec
psme_t001226	TRUE	FALSE	FALSE	4.238E-06	4.218E-07	24.00	18.00	20.00	24.0	149.9	1.000E+00	9.476E-01	388.3	351.9	264.8	9.7	93.1	09Sep
psme_t001227	FALSE	TRUE	FALSE	5.704E-01	3.331E-01	24.00	22.00	24.00	7.2	69.9	8.244E-08	7.369E-09	376.1	30.3	328.4	45.9	69.9	11Nov
psme_t001228	FALSE	TRUE	FALSE	1.000E+00	1.000E+00	24.44	8.11	9.96	0.5	10.0	1.729E-08	9.986E-10	388.3	60.7	356.0	10.7	11.1	12Dec
psme_t001230	TRUE	TRUE	TRUE	6.980E-04	1.372E-04	24.00	16.00	18.00	18.6	111.9	4.506E-07	6.158E-08	354.3	43.7	344.0	84.7	124.2	12Dec
psme_t001233	TRUE	FALSE	FALSE	2.170E-05	2.649E-06	28.00	22.00	20.86	188.4	683.3	1.000E+00	1.000E+00	365.1	202.0	135.9	11.2	716.6	05May
psme_t001234	TRUE	FALSE	FALSE	2.183E-04	3.648E-05	24.00	19.00	21.00	23.2	84.0	2.492E-01	1.944E-01	339.7	291.2	246.9	26.5	81.5	09Sep
psme_t001235	TRUE	TRUE	TRUE	7.861E-03	2.211E-03	28.00	6.00	7.14	10.9	316.2	8.545E-05	2.939E-05	388.3	12.1	310.4	55.1	275.3	11Nov
psme_t001236	TRUE	TRUE	TRUE	5.365E-04	1.018E-04	24.00	16.00	18.00	27.7	67.5	8.107E-04	3.722E-04	388.3	327.6	242.0	17.9	29.0	08Aug
psme_t001238	FALSE	TRUE	FALSE	1.000E+00	1.000E+00	24.44	10.89	12.69	0.5	115.5	2.100E-04	8.170E-05	388.3	66.7	361.7	29.6	84.2	12Dec
psme_t001239	FALSE	TRUE	FALSE	1.269E-01	5.626E-02	28.00	20.00	19.14	29.8	165.3	5.878E-05	1.919E-05	364.0	48.5	347.7	51.8	113.8	12Dec
psme_t001240	TRUE	TRUE	TRUE	1.495E-08	7.203E-10	24.00	2.00	4.00	24.6	106.1	5.878E-05	1.919E-05	339.7	60.7	364.2	48.9	99.4	12Dec
psme_t001241	FALSE	TRUE	FALSE	1.000E+00	1.000E+00	24.44	11.00	12.80	0.0	16.4	4.754E-02	3.247E-02	388.3	351.9	264.8	6.9	9.6	09Sep
psme_t001245	TRUE	TRUE	TRUE	1.262E-03	2.702E-04	24.00	12.00	14.00	107.4	389.1	8.127E-06	1.938E-06	388.3	24.3	321.8	217.6	292.2	11Nov
psme_t001246	TRUE	FALSE	FALSE	7.861E-03	2.211E-03	24.00	18.00	20.00	10.4	46.9	1.000E+00	1.000E+00	365.1	97.9	31.9	1.2	20.5	02Feb
psme_t001248	FALSE	TRUE	FALSE	1.000E+00	1.000E+00	24.44	12.33	14.11	2.1	12.5	3.732E-02	2.496E-02	388.3	345.8	259.1	5.4	7.3	09Sep
psme_t001249	TRUE	TRUE	TRUE	5.634E-03	1.509E-03	24.00	16.00	18.00	17.8	242.1	2.969E-04	1.210E-04	388.3	266.9	184.9	40.0	157.8	07Jul
psme_t001250	TRUE	FALSE	FALSE	6.956E-05	9.930E-06	28.00	2.00	3.71	12.1	72.5	1.824E-01	1.393E-01	388.3	91.0	19.5	3.2	55.4	01Jan
psme_t001252	FALSE	TRUE	FALSE	1.000E+00	1.000E+00	24.44	10.67	12.47	23.1	634.0	2.100E-04	8.170E-05	388.3	24.3	321.8	189.4	530.7	11Nov
psme_t001254	FALSE	TRUE	FALSE	1.000E+00	1.000E+00	24.44	12.44	14.22	0.0	16.8	1.174E-02	7.072E-03	339.7	54.6	357.7	9.5	23.4	12Dec
psme_t001255	FALSE	TRUE	FALSE	1.000E+00	1.000E+00	24.44	13.00	14.76	1.2	32.1	8.107E-04	3.722E-04	351.9	42.5	343.1	12.0	15.6	12Dec
psme_t001257	FALSE	TRUE	FALSE	1.000E+00	1.000E+00	24.44	14.56	16.29	1.0	11.2	4.754E-02	3.247E-02	388.3	357.9	270.5	3.5	8.1	09Sep
psme_t001258	FALSE	TRUE	FALSE	1.000E+00	1.000E+00	24.44	15.22	16.95	0.0	36.7	5.076E-03	2.832E-03	339.7	48.5	351.1	9.5	27.4	12Dec
psme_t001259	FALSE	TRUE	FALSE	1.000E+00	1.000E+00	24.44	8.22	10.07	4.6	214.4	2.500E-04	9.952E-05	388.3	84.9	13.8	51.8	242.9	01Jan
psme_t001260	TRUE	TRUE	TRUE	2.939E-07	2.066E-08	28.00	2.00	3.71	46.5	481.9	3.313E-05	9.932E-06	364.0	48.5	347.7	192.6	432.2	12Dec
psme_t001261	TRUE	TRUE	TRUE	4.503E-04	8.328E-05	24.00	20.00	22.00	211.6	1230.5	3.278E-03	1.749E-03	388.3	72.8	2.4	288.8	1419.2	01Jan
psme_t001262	FALSE	TRUE	FALSE	1.136E-01	4.934E-02	28.00	18.00	17.43	10.8	147.8	3.844E-08	2.774E-09	388.3	36.4	333.2	59.1	146.4	11Nov
psme_t001264	TRUE	TRUE	TRUE	7.311E-05	1.050E-05	28.00	26.00	24.29	37.6	99.7	1.351E-07	1.381E-08	388.3	72.8	2.4	60.8	128.8	01Jan
psme_t001265	TRUE	TRUE	TRUE	1.028E-05	1.143E-06	24.00	22.00	24.00	79.9	465.3	5.859E-03	3.313E-03	364.0	60.7	359.8	179.9	426.0	12Dec
psme_t001266	TRUE	FALSE	FALSE	9.413E-03	2.724E-03	24.00	8.00	10.00	35.5	925.0	1.000E+00	1.000E+00	365.1	170.7	104.6	15.7	697.5	04Apr
psme_t001267	TRUE	TRUE	TRUE	2.098E-02	6.854E-03	24.00	6.00	8.00	33.0	215.1	3.313E-05	9.932E-06	388.3	321.5	236.3	14.4	132.6	08Aug
psme_t001270	TRUE	TRUE	TRUE	4.918E-05	6.694E-06	24.00	18.00	20.00	39.5	224.2	4.946E-04	2.143E-04	388.3	254.8	173.5	26.3	104.3	06Jun
psme_t001271	FALSE	TRUE	FALSE	7.573E-01	4.678E-01	28.00	26.00	24.29	5.9	125.8	4.866E-05	1.545E-05	355.9	44.5	344.6	33.8	106.2	12Dec
psme_t001273	FALSE	TRUE	FALSE	3.160E-01	1.657E-01	28.00	26.00	24.29	70.3	528.8	2.785E-07	3.429E-08	364.0	39.4	338.5	242.9	456.3	12Dec
psme_t001274	FALSE	TRUE	FALSE	1.000E+00	1.000E+00	24.44	13.00	14.76	24.7	554.8	3.313E-05	9.932E-06	388.3	48.5	344.6	119.4	496.5	12Dec
psme_t001275	TRUE	TRUE	TRUE	2.876E-04	4.991E-05	24.00	16.00	18.00	176.7	808.5	1.639E-10	1.709E-12	388.3	60.7	356.0	357.2	970.8	12Dec
psme_t001277	TRUE	TRUE	TRUE	2.564E-02	8.635E-03	24.00	6.00	8.00	70.0	1213.5	2.568E-02	1.663E-02	388.3	66.7	361.7	235.1	1197.6	12Dec
psme_t001278	TRUE	TRUE	TRUE	3.650E-08	1.971E-09	24.00	6.00	8.00	238.9	1485.5	6.573E-06	1.516E-06	388.3	72.8	2.4	732.0	1915.5	01Jan
psme_t001279	TRUE	TRUE	TRUE	2.222E-03	5.195E-04	24.00	18.00	20.00	31.2	79.0	1.472E-04	5.467E-05	388.3	218.4	139.3	55.3	103.6	05May
psme_t001280	FALSE	TRUE	FALSE	1.000E+00	1.000E+00	24.44	10.33	12.15	0.0	12.1	4.754E-02	3.247E-02	388.3	345.8	259.1	4.2	8.1	09Sep
psme_t001282	FALSE	TRUE	FALSE	6.524E-01	3.904E-01	28.00	10.00	10.57	18.0	342.7	3.438E-06	7.129E-07	339.7	48.5	351.1	136.2	308.8	12Dec
psme_t001283	TRUE	TRUE	TRUE	1.491E-02	4.622E-03	22.00	12.00	15.09	116.4	402.1	9.003E-07	1.439E-07	388.3	24.3	321.8	201.8	270.7	11Nov
psme_t001285	TRUE	TRUE	TRUE	1.809E-04	2.953E-05	24.00	2.00	4.00	267.3	441.0	2.260E-08	1.411E-09	388.3	218.4	139.3	87.9	177.5	05May
psme_t001286	TRUE	TRUE	TRUE	9.718E-05	1.463E-05	28.00	0.00	2.00	27.3	158.7	2.100E-04	8.170E-05	388.3	66.7	361.7	29.3	101.2	12Dec
psme_t001287	TRUE	TRUE	TRUE	1.362E-04	2.141E-05	24.00	14.00	16.00	55.1	267.1	4.506E-07	6.158E-08	364.0	48.5	347.7	91.0	225.7	12Dec
psme_t001288	TRUE	FALSE	FALSE	9.799E-04	2.027E-04	28.00	0.00	2.00	6.9	51.1	1.000E+00	8.661E-01	339.7	24.3	325.1	8.3	44.7	11Nov
psme_t001289	TRUE	FALSE	FALSE	1.491E-02	4.622E-03	28.00	2.00	3.71	30.6	376.9	1.000E+00	1.000E+00	365.1	158.0	92.0	11.7	433.4	04Apr
psme_t001290	FALSE	TRUE	FALSE	5.704E-01	3.331E-01	28.00	26.00	24.29	0.0	125.6	3.438E-06	7.129E-07	388.3	24.3	321.8	60.5	117.5	11Nov
psme_t001291	FALSE	TRUE	FALSE	1.000E+00	1.000E+00	24.44	13.22	14.98	2.6	165.5	9.521E-04	4.456E-04	339.7	60.7	364.2	46.5	160.7	12Dec
psme_t001292	TRUE	TRUE	TRUE	1.570E-04	2.516E-05	24.00	6.00	8.00	103.9	297.7	1.351E-07	1.381E-08	388.3	60.7	356.0	431.9	582.4	12Dec
psme_t001294	FALSE	TRUE	FALSE	1.000E+00	1.000E+00	24.44	13.89	15.64	2.8	109.1	2.500E-04	9.952E-05	364.0	54.6	353.8	22.4	41.8	12Dec
psme_t001297	TRUE	TRUE	TRUE	1.989E-04	3.283E-05	24.00	6.00	8.00	21.9	139.1	6.573E-06	1.516E-06	388.3	72.8	2.4	67.0	148.9	01Jan
psme_t001298	TRUE	TRUE	TRUE	4.114E-04	7.525E-05	24.00	2.00	4.00	43.6	303.8	8.198E-12	1.905E-14	388.3	266.9	184.9	99.5	103.5	07Jul
psme_t001299	TRUE	FALSE	FALSE	1.915E-17	3.609E-20	28.00	2.00	3.71	755.0	411.5	2.025E-01	1.559E-01	388.3	84.9	13.8	40.8	339.9	01Jan
psme_t001300	FALSE	TRUE	FALSE	1.379E-01	6.202E-02	24.00	22.00	24.00	2.0	66.9	2.100E-04	8.170E-05	388.3	266.9	184.9	10.0	47.4	07Jul
psme_t001302	FALSE	TRUE	FALSE	1.000E+00	1.000E+00	24.44	12.00	13.78	6.2	523.9	3.278E-03	1.749E-03	388.3	60.7	356.0	153.4	360.4	12Dec
psme_t001303	FALSE	TRUE	FALSE	1.000E+00	1.000E+00	24.44	9.33	11.16	1.5	339.6	1.351E-07	1.381E-08	388.3	24.3	321.8	144.7	319.8	11Nov
psme_t001304	FALSE	TRUE	FALSE	1.000E+00	1.000E+00	24.44	7.44	9.31	1.7	5.9	2.196E-07	2.543E-08	388.3	72.8	2.4	13.3	12.9	01Jan
psme_t001305	FALSE	TRUE	FALSE	1.621E-01	7.515E-02	28.00	24.00	22.57	50.5	423.5	4.020E-05	1.240E-05	388.3	72.8	2.4	132.2	333.2	01Jan
psme_t001306	TRUE	TRUE	TRUE	3.369E-06	3.268E-07	24.00	2.00	4.00	26.2	142.5	2.084E-03	1.063E-03	351.9	54.6	355.6	59.4	110.1	12Dec
psme_t001307	TRUE	TRUE	TRUE	5.441E-07	4.155E-08	28.00	24.00	22.57	82.0	505.7	1.024E-04	3.623E-05	388.3	12.1	310.4	160.6	386.1	11Nov
psme_t001309	TRUE	TRUE	TRUE	1.393E-02	4.266E-03	24.00	8.00	10.00	49.4	362.0	9.977E-06	2.469E-06	388.3	66.7	361.7	98.6	337.7	12Dec
psme_t001310	TRUE	TRUE	TRUE	3.650E-08	1.971E-09	24.00	16.00	18.00	61.0	174.0	4.020E-05	1.240E-05	388.3	60.7	356.0	51.1	150.1	12Dec
psme_t001312	FALSE	TRUE	FALSE	6.958E-01	4.221E-01	28.00	8.00	8.86	132.6	3050.2	1.787E-03	8.968E-04	388.3	254.8	173.5	960.3	3607.2	06Jun
psme_t001313	TRUE	TRUE	TRUE	1.575E-05	1.854E-06	24.00	18.00	20.00	24.3	110.0	8.107E-04	3.722E-04	380.2	36.4	333.9	43.3	66.0	11Nov
psme_t001314	TRUE	TRUE	TRUE	5.365E-04	1.018E-04	24.00	4.00	6.00	63.9	336.8	4.754E-02	3.247E-02	388.3	182.0	105.1	21.5	229.9	04Apr
psme_t001315	TRUE	TRUE	TRUE	1.675E-03	3.758E-04	24.00	2.00	4.00	69.8	916.3	1.228E-04	4.456E-05	339.7	12.1	312.0	324.8	901.4	11Nov
psme_t001316	FALSE	TRUE	FALSE	9.942E-01	6.468E-01	24.00	8.00	10.00	7.0	192.8	1.341E-02	8.189E-03	388.3	12.1	310.4	39.4	187.4	11Nov
psme_t001317	TRUE	TRUE	TRUE	1.168E-02	3.485E-03	24.00	6.00	8.00	15.6	171.2	2.428E-03	1.257E-03	388.3	78.9	8.1	120.1	354.8	01Jan
psme_t001319	TRUE	TRUE	TRUE	1.085E-05	1.214E-06	24.00	18.00	20.00	21.8	82.2	1.228E-04	4.456E-05	388.3	24.3	321.8	22.8	58.4	11Nov
psme_t001320	TRUE	TRUE	TRUE	9.393E-04	1.931E-04	24.00	14.00	16.00	4.9	48.1	9.955E-09	4.922E-10	388.3	60.7	356.0	14.1	44.2	12Dec
psme_t001322	TRUE	FALSE	FALSE	3.221E-02	1.125E-02	28.00	0.00	2.00	6.3	122.9	1.000E+00	1.000E+00	365.1	141.6	75.5	13.4	191.2	03Mar
psme_t001323	TRUE	TRUE	TRUE	2.706E-11	5.251E-13	24.00	8.00	10.00	56.8	233.2	1.351E-07	1.381E-08	351.9	72.8	9.5	105.2	259.6	01Jan
psme_t001324	TRUE	TRUE	TRUE	1.710E-02	5.418E-03	28.00	2.00	3.71	33.4	515.0	1.729E-08	9.986E-10	388.3	24.3	321.8	238.9	447.8	11Nov
psme_t001325	FALSE	TRUE	FALSE	1.709E-01	8.005E-02	28.00	0.00	2.00	2.4	229.4	6.757E-03	3.869E-03	388.3	72.8	2.4	46.0	207.8	01Jan
psme_t001326	TRUE	FALSE	FALSE	5.861E-04	1.125E-04	28.00	0.00	2.00	4.8	40.7	3.713E-01	2.975E-01	339.7	12.1	312.0	1.0	30.1	11Nov
psme_t001327	TRUE	TRUE	TRUE	7.932E-04	1.590E-04	24.00	14.00	16.00	24.6	327.5	5.676E-07	8.204E-08	376.1	30.3	328.4	88.3	297.0	11Nov
psme_t001329	TRUE	TRUE	TRUE	1.346E-02	4.098E-03	28.00	8.00	8.86	20.6	139.6	2.724E-05	7.931E-06	380.2	56.6	353.4	126.5	318.5	12Dec
psme_t001330	TRUE	TRUE	TRUE	7.487E-16	2.623E-18	24.00	10.00	12.00	61.5	88.3	3.299E-02	2.183E-02	388.3	60.7	356.0	42.5	120.3	12Dec
psme_t001331	FALSE	TRUE	FALSE	1.000E+00	1.000E+00	24.44	10.56	12.36	0.0	11.8	1.745E-02	1.092E-02	388.3	351.9	264.8	4.6	7.0	09Sep
psme_t001332	FALSE	TRUE	FALSE	6.365E-02	2.498E-02	20.00	18.00	23.60	35.1	2521.5	1.419E-06	2.488E-07	376.1	24.3	322.5	601.8	2004.6	11Nov
psme_t001333	TRUE	FALSE	FALSE	9.413E-03	2.724E-03	24.00	20.00	22.00	2.5	30.7	3.051E-01	2.411E-01	339.7	303.3	259.9	4.7	16.2	09Sep
psme_t001334	TRUE	TRUE	TRUE	6.296E-03	1.715E-03	24.00	4.00	6.00	3.9	13.5	2.216E-06	4.241E-07	388.3	109.2	36.7	44.4	68.3	02Feb
psme_t001335	FALSE	TRUE	FALSE	1.000E+00	1.000E+00	24.44	15.89	17.60	0.7	10.1	3.299E-02	2.183E-02	388.3	364.0	276.2	4.3	6.9	10Oct
psme_t001336	TRUE	FALSE	FALSE	6.123E-04	1.183E-04	24.00	2.00	4.00	43.8	461.3	1.000E+00	1.000E+00	365.1	146.4	80.4	14.2	278.3	03Mar
psme_t001337	FALSE	TRUE	FALSE	1.000E+00	1.000E+00	24.44	8.78	10.62	0.0	124.6	1.419E-06	2.488E-07	364.0	48.5	347.7	50.8	105.7	12Dec
psme_t001338	FALSE	TRUE	FALSE	5.152E-02	1.949E-02	24.00	12.00	14.00	25.8	530.4	1.057E-07	1.011E-08	388.3	60.7	356.0	162.3	549.8	12Dec
psme_t001339	TRUE	FALSE	FALSE	9.683E-10	3.154E-11	24.00	20.00	22.00	72.4	513.3	2.758E-01	2.166E-01	388.3	260.9	179.2	29.9	268.5	06Jun
psme_t001340	TRUE	FALSE	FALSE	1.362E-04	2.141E-05	24.00	20.00	22.00	97.8	423.2	1.062E-01	7.783E-02	339.7	60.7	364.2	51.6	309.5	12Dec
psme_t001341	TRUE	FALSE	FALSE	1.895E-04	3.114E-05	24.00	18.00	20.00	6.5	56.7	6.528E-01	5.426E-01	376.1	42.5	340.2	8.4	57.4	12Dec
psme_t001342	FALSE	TRUE	FALSE	1.000E+00	1.000E+00	24.44	15.56	17.27	2.2	49.2	7.094E-05	2.378E-05	376.1	48.5	346.1	14.9	40.2	12Dec
psme_t001345	TRUE	TRUE	TRUE	3.799E-12	5.398E-14	24.00	16.00	18.00	140.8	333.9	5.842E-04	2.581E-04	351.9	54.6	355.6	144.8	249.6	12Dec
psme_t001346	TRUE	TRUE	TRUE	8.840E-05	1.311E-05	24.00	16.00	18.00	25.7	312.7	3.313E-05	9.932E-06	339.7	60.7	364.2	69.5	313.5	12Dec
psme_t001347	TRUE	FALSE	FALSE	1.485E-03	3.265E-04	24.00	4.00	6.00	49.0	216.1	1.000E+00	1.000E+00	365.1	256.2	190.1	7.9	164.8	07Jul
psme_t001349	FALSE	TRUE	FALSE	6.102E-01	3.607E-01	28.00	0.00	2.00	0.0	12551.2	4.390E-03	2.416E-03	388.3	60.7	356.0	3077.4	9575.7	12Dec
psme_t001350	FALSE	TRUE	FALSE	1.000E+00	1.000E+00	24.44	13.00	14.76	2.3	11.2	6.757E-03	3.869E-03	388.3	351.9	264.8	4.4	8.2	09Sep
psme_t001351	TRUE	FALSE	FALSE	5.441E-07	4.155E-08	24.00	4.00	6.00	52.8	173.8	1.000E+00	1.000E+00	365.1	208.4	142.4	0.9	122.1	05May
psme_t001352	FALSE	TRUE	FALSE	2.110E-01	1.027E-01	24.00	8.00	10.00	14.6	50.5	1.131E-06	1.896E-07	388.3	48.5	344.6	81.2	88.6	12Dec
psme_t001353	TRUE	TRUE	TRUE	3.149E-04	5.535E-05	28.00	0.00	2.00	0.0	400.7	1.115E-03	5.323E-04	388.3	48.5	344.6	144.6	354.6	12Dec
psme_t001355	TRUE	TRUE	TRUE	3.303E-03	8.167E-04	24.00	6.00	8.00	8.4	168.2	2.216E-06	4.241E-07	388.3	60.7	356.0	119.8	185.6	12Dec
psme_t001356	TRUE	TRUE	TRUE	5.719E-05	7.933E-06	24.00	6.00	8.00	85.5	248.4	3.115E-10	4.188E-12	388.3	36.4	333.2	570.9	674.5	11Nov
psme_t001357	FALSE	TRUE	FALSE	4.531E-01	2.537E-01	20.00	4.00	6.80	10.9	100.0	4.866E-05	1.545E-05	388.3	230.5	150.7	24.6	63.8	05May
psme_t001358	FALSE	TRUE	FALSE	3.930E-01	2.145E-01	24.00	18.00	20.00	0.4	21.0	1.531E-02	9.466E-03	355.9	20.2	319.7	11.2	26.8	11Nov
psme_t001360	TRUE	FALSE	FALSE	9.413E-03	2.724E-03	26.00	6.00	7.54	64.8	852.6	1.000E+00	1.000E+00	365.1	117.0	51.0	24.8	941.5	02Feb
psme_t001361	FALSE	TRUE	FALSE	1.000E+00	1.000E+00	24.44	8.22	10.07	6.2	283.2	1.772E-06	3.254E-07	388.3	151.7	76.6	87.2	285.2	03Mar
psme_t001362	FALSE	TRUE	FALSE	5.997E-02	2.328E-02	24.00	16.00	18.00	13.1	179.7	1.986E-02	1.259E-02	364.0	60.7	359.8	34.7	152.3	12Dec
psme_t001363	FALSE	TRUE	FALSE	1.201E-01	5.270E-02	20.00	18.00	23.60	90.6	873.0	1.832E-05	5.016E-06	351.9	54.6	355.6	274.6	722.2	12Dec
psme_t001364	FALSE	TRUE	FALSE	1.000E+00	1.000E+00	24.44	9.56	11.38	18.0	294.0	2.216E-06	4.241E-07	388.3	24.3	321.8	142.3	251.4	11Nov
psme_t001368	FALSE	TRUE	FALSE	1.000E+00	1.000E+00	24.44	8.89	10.73	0.5	9.8	1.115E-03	5.323E-04	388.3	72.8	2.4	44.7	93.1	01Jan
psme_t001369	TRUE	TRUE	TRUE	2.287E-04	3.845E-05	24.00	20.00	22.00	48.9	238.4	3.222E-09	1.116E-10	388.3	24.3	321.8	55.3	102.3	11Nov
psme_t001370	TRUE	TRUE	TRUE	1.271E-05	1.457E-06	28.00	24.00	22.57	19.7	78.7	2.826E-03	1.484E-03	388.3	12.1	310.4	10.1	31.0	11Nov
psme_t001371	TRUE	TRUE	TRUE	1.675E-03	3.758E-04	24.00	18.00	20.00	14.6	498.4	2.100E-04	8.170E-05	339.7	60.7	364.2	87.4	509.2	12Dec
psme_t001373	FALSE	TRUE	FALSE	1.000E+00	1.000E+00	24.44	9.00	10.84	0.0	204.0	6.757E-03	3.869E-03	388.3	97.1	25.3	66.7	250.7	01Jan
psme_t001374	TRUE	TRUE	TRUE	3.301E-10	9.252E-12	24.00	14.00	16.00	64.6	387.0	3.525E-04	1.467E-04	368.0	34.4	333.1	145.9	508.0	11Nov
psme_t001376	FALSE	TRUE	FALSE	2.056E-01	9.955E-02	28.00	8.00	8.86	31.7	147.1	8.545E-05	2.939E-05	388.3	206.3	127.9	62.8	159.4	05May
psme_t001378	TRUE	FALSE	FALSE	3.660E-02	1.306E-02	24.00	6.00	8.00	2.5	55.6	1.000E+00	1.000E+00	365.1	150.5	84.4	1.5	56.6	03Mar
psme_t001381	FALSE	TRUE	FALSE	1.000E+00	1.000E+00	24.44	10.89	12.69	0.9	9.5	1.986E-02	1.259E-02	388.3	345.8	259.1	4.7	7.0	09Sep
psme_t001383	TRUE	TRUE	TRUE	2.409E-03	5.692E-04	24.00	16.00	18.00	27.0	115.5	3.313E-05	9.932E-06	376.1	18.2	316.7	42.1	65.8	11Nov
psme_t001384	TRUE	TRUE	TRUE	5.226E-03	1.384E-03	28.00	26.00	24.29	3.6	28.4	1.986E-02	1.259E-02	376.1	133.5	63.5	6.6	22.5	03Mar
psme_t001385	TRUE	TRUE	TRUE	3.281E-05	4.231E-06	24.00	14.00	16.00	4.6	24.8	7.136E-07	1.089E-07	364.0	72.8	7.0	4.1	16.9	01Jan
psme_t001387	FALSE	TRUE	FALSE	5.152E-02	1.949E-02	24.00	18.00	20.00	14.1	89.5	8.127E-06	1.938E-06	339.7	236.6	188.2	9.9	33.4	07Jul
psme_t001388	TRUE	TRUE	TRUE	1.495E-05	1.746E-06	20.00	18.00	23.60	7.2	27.9	1.528E-03	7.552E-04	339.7	60.7	364.2	11.9	17.1	12Dec
psme_t001389	FALSE	TRUE	FALSE	1.000E+00	1.000E+00	24.44	12.33	14.11	0.0	43.3	1.772E-06	3.254E-07	339.7	72.8	12.2	17.9	34.5	01Jan
psme_t001391	FALSE	TRUE	FALSE	1.000E+00	1.000E+00	24.44	12.67	14.44	1.1	14.4	4.754E-02	3.247E-02	388.3	351.9	264.8	5.7	10.7	09Sep
psme_t001393	TRUE	TRUE	TRUE	2.479E-02	8.311E-03	24.00	18.00	20.00	168.4	845.3	9.521E-04	4.456E-04	388.3	12.1	310.4	102.8	258.6	11Nov
psme_t001394	FALSE	TRUE	FALSE	6.813E-01	4.113E-01	24.00	6.00	8.00	253.4	1640.3	1.729E-08	9.986E-10	339.7	224.5	175.2	1903.7	2559.9	06Jun
psme_t001395	TRUE	TRUE	TRUE	1.575E-05	1.854E-06	26.00	1.00	2.92	123.4	775.7	2.785E-07	3.429E-08	388.3	266.9	184.9	108.4	416.7	07Jul
psme_t001396	FALSE	TRUE	FALSE	1.201E-01	5.270E-02	24.00	16.00	18.00	16.2	254.1	1.724E-07	1.878E-08	380.2	56.6	353.4	86.5	244.5	12Dec
psme_t001397	FALSE	TRUE	FALSE	1.000E+00	1.000E+00	24.44	14.44	16.18	2.8	15.0	2.261E-02	1.448E-02	355.9	141.6	79.2	1.8	9.3	03Mar
psme_t001398	TRUE	FALSE	FALSE	2.085E-04	3.461E-05	28.00	4.00	5.43	44.7	426.9	1.000E+00	1.000E+00	365.1	235.4	169.3	2.8	389.4	06Jun
psme_t001399	TRUE	FALSE	FALSE	5.126E-07	3.877E-08	24.00	18.00	20.00	21.5	83.3	1.322E-01	9.864E-02	339.7	291.2	246.9	19.9	61.8	09Sep
psme_t001400	FALSE	TRUE	FALSE	1.000E+00	6.627E-01	24.00	8.00	10.00	0.0	261.0	4.754E-02	3.247E-02	364.0	327.6	262.5	23.5	206.2	09Sep
psme_t001401	FALSE	TRUE	FALSE	1.000E+00	1.000E+00	24.44	9.67	11.49	0.0	963.0	3.732E-02	2.496E-02	376.1	18.2	316.7	318.3	900.3	11Nov
psme_t001403	TRUE	TRUE	TRUE	2.169E-02	7.125E-03	20.00	16.00	21.20	20.7	425.9	1.760E-04	6.691E-05	388.3	24.3	321.8	206.7	531.6	11Nov
psme_t001404	TRUE	TRUE	TRUE	4.236E-05	5.642E-06	28.00	26.00	24.29	30.9	336.5	2.196E-07	2.543E-08	364.0	48.5	347.7	128.1	310.8	12Dec
psme_t001407	FALSE	TRUE	FALSE	1.000E+00	1.000E+00	24.44	10.67	12.47	0.6	27.8	1.986E-02	1.259E-02	376.1	78.9	10.5	44.8	100.5	01Jan
psme_t001408	TRUE	TRUE	TRUE	1.022E-03	2.127E-04	24.00	6.00	8.00	59.8	320.2	1.623E-11	5.568E-14	376.1	30.3	328.4	1325.1	1242.2	11Nov
psme_t001410	FALSE	TRUE	FALSE	1.000E+00	1.000E+00	24.44	7.89	9.75	2.7	17.9	1.845E-09	5.121E-11	388.3	60.7	356.0	26.5	32.4	12Dec
psme_t001411	FALSE	TRUE	FALSE	1.000E+00	1.000E+00	24.44	10.78	12.58	8.7	114.4	3.222E-09	1.116E-10	376.1	48.5	346.1	61.6	111.6	12Dec
psme_t001412	TRUE	TRUE	TRUE	1.346E-02	4.098E-03	28.00	26.00	24.29	7.2	114.2	2.964E-08	1.983E-09	376.1	78.9	10.5	43.9	111.2	01Jan
psme_t001413	FALSE	TRUE	FALSE	6.813E-01	4.113E-01	24.00	20.00	22.00	52.3	414.3	2.301E-10	2.687E-12	388.3	36.4	333.2	129.4	329.7	11Nov
psme_t001415	FALSE	TRUE	FALSE	1.000E+00	1.000E+00	24.44	12.56	14.33	3.3	12.6	1.174E-02	7.072E-03	388.3	357.9	270.5	4.8	8.3	09Sep
psme_t001417	TRUE	TRUE	TRUE	1.425E-03	3.114E-04	24.00	16.00	18.00	119.9	484.4	1.419E-06	2.488E-07	388.3	97.1	25.3	405.2	686.6	01Jan
psme_t001418	FALSE	TRUE	FALSE	8.246E-01	5.177E-01	24.00	0.00	2.00	60.0	207.6	7.773E-03	4.510E-03	376.1	315.5	240.1	16.0	81.4	08Aug
psme_t001419	TRUE	TRUE	TRUE	2.876E-04	4.991E-05	28.00	4.00	5.43	67.1	394.2	2.724E-05	7.931E-06	339.7	60.7	364.2	291.8	592.4	12Dec
psme_t001420	FALSE	TRUE	FALSE	1.000E+00	1.000E+00	24.44	14.44	16.18	77.2	2744.3	8.244E-08	7.369E-09	388.3	24.3	321.8	1320.1	3098.3	11Nov
psme_t001421	FALSE	TRUE	FALSE	1.000E+00	1.000E+00	24.44	8.67	10.51	1.9	130.3	1.057E-07	1.011E-08	388.3	376.1	287.6	29.6	102.1	10Oct
psme_t001423	FALSE	TRUE	FALSE	3.320E-01	1.756E-01	24.00	18.00	20.00	0.0	257.9	1.472E-04	5.467E-05	388.3	0.0	299.0	68.5	236.1	10Oct
psme_t001424	FALSE	TRUE	FALSE	8.810E-02	3.651E-02	24.00	18.00	20.00	67.6	969.2	4.957E-08	3.860E-09	388.3	36.4	333.2	475.9	968.7	11Nov
psme_t001426	TRUE	TRUE	TRUE	3.149E-04	5.535E-05	24.00	18.00	20.00	67.8	979.4	5.662E-09	2.372E-10	376.1	206.3	134.2	415.0	751.0	05May
psme_t001427	TRUE	TRUE	TRUE	4.280E-02	1.569E-02	20.00	2.00	4.40	43.5	396.1	1.226E-05	3.136E-06	388.3	24.3	321.8	206.2	327.0	11Nov
psme_t001428	TRUE	TRUE	TRUE	2.669E-05	3.352E-06	24.00	20.00	22.00	64.7	268.5	2.785E-07	3.429E-08	376.1	42.5	340.2	87.2	186.2	12Dec
psme_t001429	TRUE	TRUE	TRUE	3.012E-04	5.257E-05	24.00	7.00	9.00	52.0	1524.8	3.278E-03	1.749E-03	376.1	42.5	340.2	456.9	1544.7	12Dec
psme_t001430	TRUE	TRUE	TRUE	5.441E-07	4.155E-08	24.00	14.00	16.00	10.1	28.6	1.306E-03	6.347E-04	364.0	48.5	347.7	9.0	17.6	12Dec
psme_t001432	FALSE	TRUE	FALSE	1.000E+00	1.000E+00	24.44	9.33	11.16	5.5	309.7	3.844E-08	2.774E-09	376.1	60.7	357.9	106.1	225.9	12Dec
psme_t001433	TRUE	TRUE	TRUE	3.660E-02	1.306E-02	24.00	6.00	8.00	1.9	6.1	8.244E-08	7.369E-09	388.3	60.7	356.0	9.0	9.4	12Dec
psme_t001434	FALSE	TRUE	FALSE	1.000E+00	1.000E+00	24.44	15.56	17.27	23.8	974.7	1.228E-04	4.456E-05	339.7	327.6	286.0	85.3	954.8	10Oct
psme_t001435	TRUE	FALSE	FALSE	1.498E-10	3.755E-12	24.00	4.00	6.00	300.8	1321.9	9.503E-02	6.899E-02	339.7	36.4	338.1	212.3	1204.7	12Dec
psme_t001436	FALSE	TRUE	FALSE	1.000E+00	8.605E-01	28.00	10.00	10.57	9.1	287.1	1.419E-06	2.488E-07	376.1	157.7	87.1	521.6	713.4	03Mar
psme_t001437	TRUE	FALSE	FALSE	1.654E-02	5.208E-03	24.00	4.00	6.00	479.9	1373.9	7.590E-02	5.397E-02	376.1	6.1	304.9	223.3	616.8	11Nov
psme_t001438	FALSE	TRUE	FALSE	1.456E-01	6.614E-02	28.00	10.00	10.57	0.0	30.7	1.351E-07	1.381E-08	388.3	72.8	2.4	107.3	117.5	01Jan
psme_t001439	FALSE	TRUE	FALSE	1.000E+00	1.000E+00	24.44	10.22	12.04	2.4	34.5	1.024E-02	6.098E-03	339.7	54.6	357.7	7.6	18.1	12Dec
psme_t001441	TRUE	TRUE	TRUE	1.057E-07	6.526E-09	24.00	6.00	8.00	112.8	494.7	5.076E-03	2.832E-03	339.7	115.3	57.8	34.8	535.1	02Feb
psme_t001442	FALSE	TRUE	FALSE	1.341E-01	6.004E-02	28.00	6.00	7.14	38.0	199.2	8.244E-08	7.369E-09	388.3	12.1	310.4	169.8	337.1	11Nov
psme_t001443	FALSE	TRUE	FALSE	1.000E+00	8.807E-01	28.00	2.00	3.71	7.0	137.1	1.351E-07	1.381E-08	339.7	0.0	299.0	28.7	113.9	10Oct
psme_t001444	FALSE	TRUE	FALSE	4.026E-01	2.206E-01	28.00	8.00	8.86	4.8	16.9	4.506E-07	6.158E-08	339.7	72.8	12.2	20.8	22.7	01Jan
psme_t001445	FALSE	TRUE	FALSE	1.000E+00	1.000E+00	24.44	12.89	14.65	3.4	9.5	1.531E-02	9.466E-03	388.3	357.9	270.5	5.1	7.6	09Sep
psme_t001446	FALSE	TRUE	FALSE	3.572E-01	1.914E-01	28.00	6.00	7.14	2.9	513.8	1.503E-05	3.972E-06	388.3	72.8	2.4	96.7	454.5	01Jan
psme_t001447	FALSE	TRUE	FALSE	5.642E-02	2.169E-02	28.00	0.00	2.00	12.9	317.4	6.573E-06	1.516E-06	339.7	36.4	338.1	76.0	290.9	12Dec
psme_t001448	TRUE	TRUE	TRUE	1.011E-02	2.958E-03	28.00	2.00	3.71	68.0	754.2	1.057E-07	1.011E-08	380.2	68.8	365.0	127.6	635.6
psme_t001450	FALSE	TRUE	FALSE	2.933E-01	1.517E-01	24.00	20.00	22.00	11.2	175.2	2.724E-05	7.931E-06	364.0	66.7	365.9	66.4	200.0
psme_t001451	TRUE	TRUE	TRUE	2.749E-04	4.739E-05	28.00	26.00	24.29	15.3	173.5	9.003E-07	1.439E-07	372.1	52.6	350.6	39.3	147.7	12Dec
psme_t001452	TRUE	TRUE	TRUE	9.302E-08	5.633E-09	24.00	16.00	18.00	215.6	435.7	5.076E-03	2.832E-03	388.3	121.3	48.1	163.3	449.4	02Feb
psme_t001454	TRUE	TRUE	TRUE	9.718E-05	1.463E-05	28.00	26.00	24.29	19.4	266.8	7.136E-07	1.089E-07	364.0	48.5	347.7	101.3	247.3	12Dec
psme_t001455	TRUE	TRUE	TRUE	3.921E-08	2.127E-09	24.00	8.00	10.00	36.8	325.0	9.003E-07	1.439E-07	388.3	133.5	59.5	51.2	383.1	03Mar
psme_t001458	TRUE	TRUE	TRUE	2.737E-02	9.318E-03	24.00	4.00	6.00	33.9	404.1	4.283E-09	1.632E-10	388.3	97.1	25.3	143.5	497.7	01Jan
psme_t001459	FALSE	TRUE	FALSE	1.000E+00	1.000E+00	24.44	14.56	16.29	8.2	356.9	1.729E-08	9.986E-10	388.3	24.3	321.8	239.8	403.7	11Nov
psme_t001462	TRUE	TRUE	TRUE	9.002E-04	1.840E-04	28.00	24.00	22.57	92.1	548.6	1.724E-07	1.878E-08	364.0	48.5	347.7	141.1	364.1	12Dec
psme_t001463	TRUE	TRUE	TRUE	1.066E-03	2.232E-04	24.00	20.00	22.00	353.0	1937.6	5.301E-06	1.183E-06	376.1	24.3	322.5	1045.5	1698.3	11Nov
psme_t001466	FALSE	TRUE	FALSE	1.000E+00	1.000E+00	24.44	12.56	14.33	3.1	14.5	3.798E-03	2.058E-03	388.3	351.9	264.8	6.2	9.2	09Sep
psme_t001468	FALSE	TRUE	FALSE	1.000E+00	1.000E+00	24.44	16.78	18.47	2.3	12.2	2.568E-02	1.663E-02	388.3	357.9	270.5	4.2	8.5	09Sep
psme_t001470	FALSE	TRUE	FALSE	1.621E-01	7.515E-02	28.00	2.00	3.71	16.5	143.1	8.545E-05	2.939E-05	372.1	52.6	350.6	46.3	123.9	12Dec
psme_t001471	TRUE	TRUE	TRUE	1.967E-08	9.852E-10	24.00	18.00	20.00	312.1	1680.1	5.842E-04	2.581E-04	388.3	72.8	2.4	420.0	1366.8	01Jan
psme_t001472	FALSE	TRUE	FALSE	7.416E-01	4.560E-01	28.00	0.00	2.00	8.2	120.0	2.428E-09	7.584E-11	388.3	72.8	2.4	42.3	125.1	01Jan
psme_t001473	TRUE	TRUE	TRUE	6.777E-03	1.868E-03	24.00	20.00	22.00	22.0	108.6	2.216E-06	4.241E-07	355.9	56.6	357.1	48.1	81.9	12Dec
psme_t001474	TRUE	TRUE	TRUE	3.221E-02	1.125E-02	28.00	0.00	2.00	5.6	18.9	2.216E-06	4.241E-07	388.3	84.9	13.8	24.1	37.1	01Jan
psme_t001475	TRUE	FALSE	FALSE	1.371E-03	2.971E-04	24.00	16.00	18.00	68.8	189.5	1.000E+00	1.000E+00	365.1	96.8	30.8	23.4	125.7	01Jan
psme_t001476	FALSE	TRUE	FALSE	1.000E+00	1.000E+00	24.44	13.89	15.64	2.7	12.1	4.390E-03	2.416E-03	388.3	351.9	264.8	5.6	9.2	09Sep
psme_t001477	FALSE	TRUE	FALSE	3.749E-01	2.027E-01	24.00	4.00	6.00	8.2	190.0	9.521E-04	4.456E-04	388.3	78.9	8.1	22.0	176.3	01Jan
psme_t001478	FALSE	TRUE	FALSE	4.322E-01	2.400E-01	20.00	2.00	4.40	71.8	707.1	1.986E-02	1.259E-02	364.0	48.5	347.7	113.8	596.7	12Dec
psme_t001479	FALSE	TRUE	FALSE	3.320E-01	1.756E-01	24.00	22.00	24.00	9.0	119.0	8.244E-08	7.369E-09	376.1	30.3	328.4	89.6	118.6	11Nov
psme_t001480	FALSE	TRUE	FALSE	1.000E+00	1.000E+00	24.44	9.56	11.38	0.0	30.4	9.521E-04	4.456E-04	388.3	60.7	356.0	12.0	24.1	12Dec
psme_t001481	FALSE	TRUE	FALSE	4.220E-01	2.334E-01	24.00	6.00	8.00	32.3	1991.3	1.772E-06	3.254E-07	351.9	230.5	173.1	1603.0	2512.4	06Jun
psme_t001483	TRUE	TRUE	TRUE	8.769E-03	2.507E-03	24.00	16.00	18.00	49.4	487.0	3.844E-08	2.774E-09	388.3	72.8	2.4	198.9	484.3	01Jan
psme_t001484	TRUE	TRUE	TRUE	3.327E-02	1.168E-02	24.00	0.00	2.00	3.3	50.0	6.757E-03	3.869E-03	339.7	36.4	338.1	7.4	26.0	12Dec
psme_t001485	FALSE	TRUE	FALSE	3.401E-01	1.807E-01	28.00	26.00	24.29	39.8	1264.6	7.773E-03	4.510E-03	388.3	18.2	316.1	196.5	1126.9	11Nov
psme_t001486	FALSE	TRUE	FALSE	8.077E-01	5.048E-01	28.00	24.00	22.57	92.2	1430.6	8.107E-04	3.722E-04	388.3	48.5	344.6	234.5	1222.2	12Dec
psme_t001487	FALSE	TRUE	FALSE	1.000E+00	1.000E+00	24.44	12.22	14.00	0.8	22.4	2.912E-02	1.907E-02	388.3	60.7	356.0	4.9	22.0	12Dec
psme_t001490	FALSE	TRUE	FALSE	7.573E-01	4.678E-01	24.00	6.00	8.00	16.1	204.7	8.107E-04	3.722E-04	339.7	0.0	299.0	24.2	158.6	10Oct
psme_t001491	FALSE	TRUE	FALSE	1.000E+00	1.000E+00	24.44	10.67	12.47	0.0	1088.1	2.724E-05	7.931E-06	351.9	54.6	355.6	408.2	1062.6	12Dec
psme_t001492	FALSE	TRUE	FALSE	1.000E+00	1.000E+00	24.44	15.00	16.73	31.3	464.3	4.754E-02	3.247E-02	364.0	48.5	347.7	95.5	329.3	12Dec
psme_t001493	TRUE	TRUE	TRUE	9.413E-03	2.724E-03	24.00	16.00	18.00	151.1	595.4	1.729E-08	9.986E-10	388.3	97.1	25.3	251.2	457.8	01Jan
psme_t001494	TRUE	TRUE	TRUE	5.620E-06	5.782E-07	24.00	16.00	18.00	12.1	36.4	5.842E-04	2.581E-04	339.7	66.7	5.7	13.3	22.6	01Jan
psme_t001496	FALSE	TRUE	FALSE	1.578E-01	7.280E-02	24.00	0.00	2.00	11.2	157.9	2.724E-05	7.931E-06	388.3	24.3	321.8	57.8	118.0	11Nov
psme_t001497	TRUE	TRUE	TRUE	2.098E-02	6.854E-03	28.00	2.00	3.71	34.7	357.1	8.244E-08	7.369E-09	388.3	72.8	2.4	138.0	304.3	01Jan
psme_t001502	FALSE	TRUE	FALSE	1.000E+00	1.000E+00	24.44	11.44	13.24	4.0	74.4	1.115E-03	5.323E-04	339.7	54.6	357.7	24.7	39.4	12Dec
psme_t001504	TRUE	FALSE	FALSE	1.128E-07	7.023E-09	28.00	26.00	24.29	188.4	476.1	6.770E-02	4.764E-02	339.7	145.6	90.4	60.5	280.2	04Apr
psme_t001506	TRUE	TRUE	TRUE	2.505E-03	5.958E-04	20.00	12.00	16.40	57.3	958.2	4.946E-04	2.143E-04	388.3	60.7	356.0	131.1	783.8	12Dec
psme_t001508	TRUE	TRUE	TRUE	9.090E-03	2.613E-03	24.00	16.00	18.00	55.2	454.0	4.866E-05	1.545E-05	364.0	48.5	347.7	57.5	368.7	12Dec
psme_t001509	TRUE	TRUE	TRUE	5.035E-03	1.325E-03	28.00	24.00	22.57	105.0	584.3	2.261E-02	1.448E-02	364.0	12.1	311.2	73.5	431.8	11Nov
psme_t001512	TRUE	TRUE	TRUE	2.821E-03	6.825E-04	28.00	4.00	5.43	19.6	1867.8	7.094E-05	2.378E-05	339.7	48.5	351.1	366.9	1614.1	12Dec
psme_t001514	FALSE	TRUE	FALSE	1.000E+00	1.000E+00	24.44	7.78	9.64	20.6	240.7	1.986E-02	1.259E-02	339.7	224.5	175.2	168.3	226.1	06Jun
psme_t001515	FALSE	TRUE	FALSE	1.000E+00	1.000E+00	24.44	8.67	10.51	9.4	138.1	1.024E-02	6.098E-03	339.7	315.5	272.9	138.4	304.0	09Sep
psme_t001517	FALSE	TRUE	FALSE	1.000E+00	1.000E+00	24.44	12.22	14.00	0.0	161.9	1.057E-07	1.011E-08	388.3	24.3	321.8	58.6	142.5	11Nov
psme_t001518	TRUE	TRUE	TRUE	1.834E-02	5.862E-03	24.00	14.00	16.00	19.3	1235.4	1.057E-07	1.011E-08	388.3	60.7	356.0	442.5	1020.7	12Dec
psme_t001519	TRUE	TRUE	TRUE	2.098E-02	6.854E-03	24.00	8.00	10.00	3.4	48.1	1.115E-03	5.323E-04	388.3	84.9	13.8	13.2	39.3	01Jan
psme_t001520	TRUE	FALSE	FALSE	9.922E-08	6.064E-09	24.00	20.00	22.00	16.3	85.7	1.000E+00	1.000E+00	365.1	105.2	39.1	2.7	60.5	02Feb
psme_t001524	FALSE	TRUE	FALSE	7.907E-01	4.922E-01	28.00	0.00	2.00	0.0	7242.6	9.521E-04	4.456E-04	388.3	72.8	2.4	1148.5	6227.3	01Jan
psme_t001525	FALSE	TRUE	FALSE	2.278E-01	1.125E-01	28.00	24.00	22.57	3.6	32.2	4.946E-04	2.143E-04	376.1	30.3	328.4	9.3	23.8	11Nov
psme_t001526	TRUE	FALSE	FALSE	2.011E-06	1.824E-07	24.00	18.00	20.00	5.5	9.5	1.000E+00	1.000E+00	365.1	125.9	59.9	3.8	14.8	03Mar
psme_t001528	TRUE	TRUE	TRUE	5.945E-06	6.156E-07	28.00	10.00	10.57	68.3	370.9	1.341E-02	8.189E-03	388.3	254.8	173.5	98.3	395.1	06Jun
psme_t001529	TRUE	TRUE	TRUE	1.896E-06	1.708E-07	24.00	18.00	20.00	130.8	661.0	1.503E-05	3.972E-06	388.3	36.4	333.2	143.8	470.8	11Nov
psme_t001530	FALSE	TRUE	FALSE	5.152E-02	1.949E-02	28.00	0.00	2.00	158.0	8309.9	3.438E-06	7.129E-07	364.0	60.7	359.8	4247.0	9046.4	12Dec
psme_t001531	TRUE	FALSE	FALSE	2.183E-04	3.648E-05	24.00	12.00	14.00	241.8	1716.5	3.368E-01	2.680E-01	364.0	60.7	359.8	245.2	1777.5	12Dec
psme_t001532	FALSE	TRUE	FALSE	1.269E-01	5.626E-02	24.00	14.00	16.00	9.3	232.5	1.131E-06	1.896E-07	388.3	84.9	13.8	100.6	257.5	01Jan
psme_t001533	TRUE	TRUE	TRUE	7.398E-09	3.250E-10	24.00	12.00	14.00	364.5	1144.7	9.977E-06	2.469E-06	376.1	66.7	363.8	573.1	1584.6	12Dec
psme_t001535	TRUE	TRUE	TRUE	6.530E-07	5.107E-08	24.00	16.00	18.00	152.7	424.3	5.301E-06	1.183E-06	388.3	364.0	276.2	56.9	400.0	10Oct
psme_t001536	TRUE	TRUE	TRUE	4.174E-09	1.696E-10	24.00	8.00	10.00	160.6	970.0	5.859E-03	3.313E-03	388.3	12.1	310.4	198.3	988.7	11Nov
psme_t001537	TRUE	TRUE	TRUE	3.221E-02	1.125E-02	24.00	8.00	10.00	1784.3	29842.6	2.724E-05	7.931E-06	388.3	266.9	184.9	5367.3	18067.3	07Jul
psme_t001538	TRUE	FALSE	FALSE	2.979E-08	1.567E-09	24.00	4.00	6.00	30.7	42.3	1.000E+00	1.000E+00	365.1	173.9	107.9	1.7	24.5	04Apr
psme_t001539	TRUE	TRUE	TRUE	1.009E-13	8.315E-16	24.00	14.00	16.00	20.2	71.8	1.174E-02	7.072E-03	339.7	24.3	325.1	41.3	75.8	11Nov
psme_t001540	TRUE	TRUE	TRUE	3.434E-02	1.212E-02	28.00	0.00	2.00	4.1	200.4	2.763E-06	5.508E-07	351.9	333.7	280.1	30.8	120.0	10Oct
psme_t001541	FALSE	TRUE	FALSE	1.000E+00	1.000E+00	24.44	9.56	11.38	0.0	1701.5	2.196E-07	2.543E-08	388.3	60.7	356.0	404.1	1537.1	12Dec
psme_t001542	FALSE	TRUE	FALSE	1.000E+00	1.000E+00	24.44	7.78	9.64	10.8	19.3	2.260E-08	1.411E-09	388.3	266.9	184.9	44.3	36.4	07Jul
psme_t001543	FALSE	TRUE	FALSE	1.000E+00	1.000E+00	24.44	16.00	17.71	129.6	1352.6	7.682E-10	1.513E-11	339.7	230.5	181.7	476.8	428.7	07Jul
psme_t001544	TRUE	TRUE	TRUE	3.782E-06	3.714E-07	24.00	14.00	16.00	36.2	245.9	2.196E-07	2.543E-08	388.3	48.5	344.6	52.4	204.2	12Dec
psme_t001545	FALSE	TRUE	FALSE	1.000E+00	1.000E+00	24.44	11.56	13.35	1.3	38.0	1.024E-04	3.623E-05	339.7	157.7	103.5	17.2	36.3	04Apr
psme_t001546	FALSE	TRUE	FALSE	5.642E-02	2.169E-02	24.00	4.00	6.00	16.5	201.7	1.845E-09	5.121E-11	388.3	60.7	356.0	105.3	194.1	12Dec
psme_t001547	FALSE	TRUE	FALSE	1.621E-01	7.515E-02	24.00	22.00	24.00	98.3	647.0	5.676E-07	8.204E-08	359.2	43.7	343.4	534.0	693.2	12Dec
psme_t001548	TRUE	FALSE	FALSE	2.649E-02	8.971E-03	24.00	22.00	24.00	8.7	65.5	2.492E-01	1.944E-01	339.7	60.7	364.2	4.6	56.8	12Dec
psme_t001549	FALSE	TRUE	FALSE	5.966E-01	3.513E-01	20.00	16.00	21.20	10.6	1163.2	2.785E-07	3.429E-08	364.0	60.7	359.8	212.9	900.4	12Dec
psme_t001550	TRUE	TRUE	TRUE	4.833E-07	3.618E-08	24.00	14.00	16.00	22.2	48.5	6.377E-08	5.346E-09	339.7	60.7	364.2	19.6	37.3	12Dec
psme_t001551	TRUE	TRUE	TRUE	2.371E-09	8.737E-11	28.00	4.00	5.43	37.6	286.0	9.521E-04	4.456E-04	388.3	72.8	2.4	50.1	245.7	01Jan
psme_t001554	TRUE	TRUE	TRUE	5.269E-11	1.124E-12	24.00	0.00	2.00	159.1	214.2	2.724E-05	7.931E-06	388.3	254.8	173.5	60.5	82.8	06Jun
psme_t001555	FALSE	TRUE	FALSE	6.382E-01	3.802E-01	28.00	2.00	3.71	11.2	126.5	2.100E-04	8.170E-05	388.3	121.3	48.1	12.4	150.8	02Feb
psme_t001557	TRUE	TRUE	TRUE	7.842E-06	8.403E-07	28.00	0.00	2.00	65.1	555.8	1.228E-04	4.456E-05	388.3	36.4	333.2	175.6	407.3	11Nov
psme_t001560	FALSE	TRUE	FALSE	1.000E+00	1.000E+00	24.44	8.44	10.29	1.8	20.7	5.842E-04	2.581E-04	388.3	242.7	162.1	8.1	23.8	06Jun
psme_t001562	FALSE	TRUE	FALSE	5.833E-01	3.421E-01	28.00	20.00	19.14	8.9	46.1	7.094E-05	2.378E-05	364.0	36.4	335.5	17.8	38.1	12Dec
psme_t001564	TRUE	TRUE	TRUE	7.034E-03	1.949E-03	20.00	16.00	21.20	1.9	18.8	1.115E-03	5.323E-04	388.3	206.3	127.9	4.4	22.8	05May
psme_t001565	TRUE	TRUE	TRUE	2.183E-04	3.648E-05	24.00	18.00	20.00	706.9	3379.8	2.211E-11	9.360E-14	388.3	364.0	276.2	1003.3	2124.1	10Oct
psme_t001566	TRUE	TRUE	TRUE	1.570E-04	2.516E-05	24.00	0.00	2.00	36.0	150.1	1.760E-04	6.691E-05	339.7	48.5	351.1	63.3	144.0	12Dec
psme_t001567	FALSE	TRUE	FALSE	1.000E+00	1.000E+00	24.44	11.67	13.45	1.3	36.6	2.763E-06	5.508E-07	351.9	48.5	349.3	14.5	46.6	12Dec
psme_t001568	FALSE	TRUE	FALSE	1.851E-01	8.794E-02	28.00	2.00	3.71	18.6	163.7	9.977E-06	2.469E-06	364.0	133.5	67.8	36.3	189.6	03Mar
psme_t001569	FALSE	TRUE	FALSE	1.000E+00	1.000E+00	24.44	9.44	11.27	0.8	100.6	6.377E-08	5.346E-09	388.3	60.7	356.0	33.6	101.8	12Dec
psme_t001570	TRUE	TRUE	TRUE	6.175E-16	2.029E-18	24.00	8.00	10.00	13.9	23.7	2.239E-05	6.316E-06	388.3	72.8	2.4	36.3	62.3	01Jan
psme_t001571	FALSE	TRUE	FALSE	1.000E+00	1.000E+00	24.44	6.44	8.33	10.5	323.5	3.438E-06	7.129E-07	388.3	103.1	31.0	50.5	247.6	01Jan
psme_t001572	FALSE	TRUE	FALSE	1.709E-01	8.005E-02	22.00	5.00	7.45	6.7	23.9	3.540E-07	4.605E-08	388.3	72.8	2.4	19.2	39.4	01Jan
psme_t001573	FALSE	TRUE	FALSE	8.315E-02	3.411E-02	24.00	16.00	18.00	33.1	301.9	2.568E-02	1.663E-02	376.1	157.7	87.1	48.0	217.0	03Mar
psme_t001574	FALSE	TRUE	FALSE	1.000E+00	6.955E-01	26.00	17.00	17.69	17.8	58.0	1.057E-07	1.011E-08	388.3	72.8	2.4	252.8	267.4	01Jan
psme_t001575	TRUE	TRUE	TRUE	1.834E-02	5.862E-03	24.00	18.00	20.00	37.8	799.5	9.521E-04	4.456E-04	388.3	12.1	310.4	271.3	752.2	11Nov
psme_t001577	FALSE	TRUE	FALSE	2.650E-01	1.348E-01	24.00	0.00	2.00	8.6	126.4	1.724E-07	1.878E-08	364.0	72.8	7.0	58.9	100.0	01Jan
psme_t001578	TRUE	FALSE	FALSE	8.769E-03	2.507E-03	28.00	24.00	22.57	14.9	21.5	3.051E-01	2.411E-01	339.7	78.9	18.7	2.1	8.4	01Jan
psme_t001580	TRUE	TRUE	TRUE	5.861E-04	1.125E-04	28.00	0.00	2.00	0.0	685.7	1.832E-05	5.016E-06	388.3	97.1	25.3	142.6	618.5	01Jan
psme_t001582	TRUE	TRUE	TRUE	3.903E-09	1.562E-10	24.00	16.00	18.00	458.6	482.9	1.760E-04	6.691E-05	388.3	97.1	25.3	458.6	1009.3	01Jan
psme_t001584	FALSE	TRUE	FALSE	1.000E+00	1.000E+00	24.44	9.22	11.05	12.5	894.8	3.313E-05	9.932E-06	388.3	303.3	219.2	214.5	402.4	08Aug
psme_t001585	FALSE	TRUE	FALSE	1.709E-01	8.005E-02	24.00	22.00	24.00	31.7	323.1	3.525E-04	1.467E-04	339.7	36.4	338.1	81.2	254.1	12Dec
psme_t001587	FALSE	TRUE	FALSE	1.000E+00	1.000E+00	24.44	7.33	9.20	2.2	22.8	5.301E-06	1.183E-06	339.7	48.5	351.1	5.8	13.5	12Dec
psme_t001589	TRUE	FALSE	FALSE	1.168E-02	3.485E-03	24.00	14.00	16.00	105.3	358.5	6.028E-02	4.199E-02	339.7	145.6	90.4	183.3	207.8	04Apr
psme_t001590	FALSE	TRUE	FALSE	5.966E-01	3.513E-01	28.00	8.00	8.86	2.4	30.4	2.964E-08	1.983E-09	364.0	48.5	347.7	11.0	20.1	12Dec
psme_t001591	TRUE	TRUE	TRUE	3.281E-05	4.231E-06	24.00	6.00	8.00	13.0	40.0	2.763E-06	5.508E-07	376.1	48.5	346.1	15.3	26.1	12Dec
psme_t001592	FALSE	TRUE	FALSE	1.000E+00	1.000E+00	24.44	14.56	16.29	11.5	487.6	1.729E-08	9.986E-10	364.0	48.5	347.7	208.9	369.8	12Dec
psme_t001593	FALSE	TRUE	FALSE	1.000E+00	1.000E+00	24.44	8.89	10.73	0.0	752.6	2.763E-06	5.508E-07	364.0	12.1	311.2	190.1	408.2	11Nov
psme_t001594	TRUE	TRUE	TRUE	6.529E-03	1.790E-03	24.00	10.00	12.00	2.5	620.0	2.724E-05	7.931E-06	388.3	84.9	13.8	144.8	532.5	01Jan
psme_t001595	TRUE	TRUE	TRUE	3.012E-04	5.257E-05	24.00	2.00	4.00	4.7	56.0	5.859E-03	3.313E-03	388.3	133.5	59.5	10.7	51.4	03Mar
psme_t001596	FALSE	TRUE	FALSE	5.210E-01	2.990E-01	24.00	20.00	22.00	36.5	212.4	2.724E-05	7.931E-06	376.1	42.5	340.2	59.2	118.4	12Dec
psme_t001597	FALSE	TRUE	FALSE	1.496E-01	6.830E-02	20.00	2.00	4.40	42.2	1292.1	2.724E-05	7.931E-06	376.1	188.1	116.5	335.7	1195.9	04Apr
psme_t001598	FALSE	TRUE	FALSE	1.000E+00	1.000E+00	24.44	11.78	13.56	1.2	320.4	1.228E-04	4.456E-05	376.1	48.5	346.1	41.9	274.5	12Dec
psme_t001599	FALSE	TRUE	FALSE								2.724E-05	7.931E-06	388.3	66.7	361.7	5.2	5.3	12Dec
psme_t001600	TRUE	FALSE	FALSE	3.012E-04	5.257E-05	24.00	20.00	22.00	7.1	43.7	1.000E+00	1.000E+00	365.1	110.5	44.5	1.2	29.6	02Feb
psme_t001601	FALSE	TRUE	FALSE	6.102E-01	3.607E-01	24.00	6.00	8.00	3.0	16.8	3.540E-07	4.605E-08	364.0	72.8	7.0	10.0	12.2	01Jan
psme_t001602	TRUE	TRUE	TRUE	1.845E-14	1.177E-16	24.00	2.00	4.00	313.5	1085.0	1.787E-03	8.968E-04	388.3	78.9	8.1	351.1	1166.8	01Jan
psme_t001603	TRUE	TRUE	TRUE	3.221E-02	1.125E-02	24.00	6.00	8.00	146.2	1902.4	1.760E-04	6.691E-05	339.7	48.5	351.1	491.6	1914.2	12Dec
psme_t001604	TRUE	FALSE	FALSE	1.160E-03	2.456E-04	28.00	12.00	12.29	2.3	28.4	1.000E+00	1.000E+00	365.1	223.5	157.5	1.6	15.9	06Jun
psme_t001605	TRUE	TRUE	TRUE	3.177E-03	7.810E-04	24.00	16.00	18.00	202.9	1816.5	2.912E-02	1.907E-02	364.0	230.5	165.2	106.3	1469.1	06Jun
psme_t001607	TRUE	FALSE	FALSE	1.989E-04	3.283E-05	28.00	0.00	2.00	169.2	1063.4	1.000E+00	1.000E+00	365.1	97.3	31.3	64.2	1004.5	02Feb
psme_t001608	TRUE	TRUE	TRUE	1.496E-06	1.312E-07	28.00	2.00	3.71	31.1	159.1	1.986E-02	1.259E-02	388.3	242.7	162.1	32.3	127.0	06Jun
psme_t001609	TRUE	TRUE	TRUE	1.425E-03	3.114E-04	20.00	4.00	6.80	5.0	128.2	1.306E-03	6.347E-04	388.3	133.5	59.5	10.9	119.6	03Mar
psme_t001610	TRUE	FALSE	FALSE	3.954E-03	9.975E-04	24.00	20.00	22.00	3.6	6.5
psme_t001611	TRUE	TRUE	TRUE	1.585E-06	1.402E-07	24.00	6.00	8.00	115.8	627.6	1.131E-06	1.896E-07	372.1	52.6	350.6	207.8	630.2	12Dec
psme_t001613	FALSE	TRUE	FALSE	1.000E+00	1.000E+00	24.44	12.89	14.65	9.1	352.5	9.521E-04	4.456E-04	339.7	24.3	325.1	129.6	289.7	11Nov
psme_t001614	FALSE	TRUE	FALSE	3.401E-01	1.807E-01	28.00	2.00	3.71	3.1	23.0	8.244E-08	7.369E-09	388.3	103.1	31.0	13.4	34.3	01Jan
psme_t001615	TRUE	TRUE	TRUE	3.437E-03	8.540E-04	28.00	14.00	14.00	3.6	33.5	4.957E-08	3.860E-09	339.7	60.7	364.2	10.7	21.5	12Dec
psme_t001616	TRUE	TRUE	TRUE	2.409E-05	2.981E-06	24.00	22.00	24.00	25.0	114.5	1.351E-07	1.381E-08	364.0	60.7	359.8	56.1	83.3	12Dec
psme_t001617	FALSE	TRUE	FALSE	1.000E+00	1.000E+00	24.44	15.56	17.27	15.2	305.3	5.301E-06	1.183E-06	388.3	60.7	356.0	100.1	296.4	12Dec
psme_t001618	TRUE	TRUE	TRUE	8.531E-11	1.971E-12	24.00	16.00	18.00	73.1	178.2	2.301E-10	2.687E-12	388.3	36.4	333.2	68.2	121.2	11Nov
psme_t001619	FALSE	TRUE	FALSE	4.531E-01	2.537E-01	24.00	4.00	6.00	57.5	1339.6	5.076E-03	2.832E-03	388.3	315.5	230.6	454.1	992.3	08Aug
psme_t001620	TRUE	TRUE	TRUE	6.279E-06	6.553E-07	24.00	18.00	20.00	189.9	1834.5	3.313E-05	9.932E-06	351.9	54.6	355.6	474.3	1525.3	12Dec
psme_t001622	FALSE	TRUE	FALSE	1.000E+00	1.000E+00	24.44	14.00	15.75	0.0	786.4	2.763E-06	5.508E-07	388.3	84.9	13.8	217.7	728.1	01Jan
psme_t001623	FALSE	TRUE	FALSE	8.565E-02	3.529E-02	28.00	2.00	3.71	16.2	124.6	4.214E-02	2.849E-02	339.7	72.8	12.2	27.0	131.4	01Jan
psme_t001624	FALSE	TRUE	FALSE	1.000E+00	1.000E+00	24.44	9.56	11.38	0.0	23.7	9.521E-04	4.456E-04	380.2	331.6	252.4	13.8	48.5	09Sep
psme_t001625	FALSE	TRUE	FALSE	1.000E+00	1.000E+00	24.44	8.67	10.51	13.2	621.7	2.724E-05	7.931E-06	388.3	42.5	338.9	493.0	745.2	12Dec
psme_t001626	TRUE	TRUE	TRUE	2.442E-07	1.670E-08	24.00	16.00	18.00	91.8	265.9	8.127E-06	1.938E-06	388.3	60.7	356.0	48.7	187.7	12Dec
psme_t001627	FALSE	TRUE	FALSE	1.000E+00	1.000E+00	24.44	9.44	11.27	0.5	230.4	7.094E-05	2.378E-05	388.3	72.8	2.4	94.6	219.6	01Jan
psme_t001628	TRUE	TRUE	TRUE	4.743E-06	4.787E-07	28.00	6.00	7.14	566.9	3114.5	7.136E-07	1.089E-07	388.3	12.1	310.4	769.1	1950.2	11Nov
psme_t001629	TRUE	FALSE	FALSE	1.143E-05	1.291E-06	24.00	0.00	2.00	21.9	289.9	6.028E-02	4.199E-02	388.3	291.2	207.8	30.2	191.4	07Jul
psme_t001630	FALSE	TRUE	FALSE	1.000E+00	1.000E+00	24.44	15.11	16.84	5.5	192.3	2.239E-05	6.316E-06	376.1	6.1	304.9	21.0	154.5	11Nov
psme_t001631	TRUE	FALSE	FALSE	5.585E-09	2.351E-10	24.00	18.00	20.00	394.5	727.2	1.000E+00	1.000E+00	365.1	243.7	177.7	28.1	369.5	06Jun
psme_t001632	TRUE	FALSE	FALSE	7.842E-06	8.403E-07	24.00	20.00	22.00	58.1	228.9	9.503E-02	6.899E-02	388.3	279.1	196.3	36.5	104.6	07Jul
psme_t001634	FALSE	TRUE	FALSE	1.000E+00	1.000E+00	24.44	12.33	14.11	59.2	778.8	1.787E-03	8.968E-04	376.1	18.2	316.7	193.2	392.2	11Nov
psme_t001635	FALSE	TRUE	FALSE	1.000E+00	1.000E+00	24.44	11.78	13.56	160.2	2496.1	5.878E-05	1.919E-05	376.1	224.5	151.8	1344.1	2707.6	06Jun
psme_t001639	TRUE	TRUE	TRUE	8.452E-03	2.405E-03	24.00	8.00	10.00	11.0	141.6	4.258E-06	9.198E-07	355.9	56.6	357.1	69.8	111.9	12Dec
psme_t001640	FALSE	TRUE	FALSE	1.269E-01	5.626E-02	24.00	22.00	24.00	1.3	16.8	1.623E-11	5.568E-14	388.3	60.7	356.0	14.3	14.2	12Dec
psme_t001642	TRUE	TRUE	TRUE	5.428E-03	1.445E-03	24.00	16.00	18.00	25.1	121.3	8.127E-06	1.938E-06	376.1	18.2	316.7	47.9	69.7	11Nov
psme_t001643	FALSE	TRUE	FALSE	1.000E+00	9.437E-01	24.00	18.00	20.00	4.3	26.1	5.676E-07	8.204E-08	388.3	48.5	344.6	5.6	13.3	12Dec
psme_t001644	TRUE	TRUE	TRUE	6.529E-03	1.790E-03	24.00	10.00	12.00	19.0	279.1	9.003E-07	1.439E-07	388.3	42.5	338.9	119.6	314.6	12Dec
psme_t001645	TRUE	TRUE	TRUE	2.029E-02	6.592E-03	24.00	8.00	10.00	152.0	1547.9	4.165E-10	6.476E-12	388.3	60.7	356.0	1268.2	2373.4	12Dec
psme_t001646	TRUE	TRUE	TRUE	4.192E-10	1.208E-11	24.00	16.00	18.00	31.0	37.2	1.986E-02	1.259E-02	339.7	72.8	12.2	14.6	25.5	01Jan
psme_t001647	FALSE	TRUE	FALSE	1.000E+00	9.877E-01	22.00	15.00	18.36	0.0	344.0	1.351E-07	1.381E-08	355.9	56.6	357.1	175.9	271.9	12Dec
psme_t001648	TRUE	TRUE	TRUE	1.085E-05	1.214E-06	28.00	20.00	19.14	10.3	63.9	5.301E-06	1.183E-06	388.3	266.9	184.9	15.8	34.1	07Jul
psme_t001649	FALSE	TRUE	FALSE	1.000E+00	1.000E+00	24.44	6.44	8.33	1.2	10.5	5.842E-04	2.581E-04	388.3	72.8	2.4	1.6	6.3	01Jan
psme_t001650	TRUE	TRUE	TRUE	3.549E-07	2.553E-08	24.00	4.00	6.00	41.8	150.6	2.261E-02	1.448E-02	376.1	242.7	169.5	34.4	123.1	06Jun
psme_t001651	TRUE	TRUE	TRUE	3.149E-04	5.535E-05	24.00	18.00	20.00	18.9	51.3	1.323E-08	7.030E-10	364.0	48.5	347.7	15.9	32.2	12Dec
psme_t001654	TRUE	TRUE	TRUE	7.280E-04	1.441E-04	24.00	14.00	16.00	6.2	145.0	2.763E-06	5.508E-07	388.3	24.3	321.8	48.5	110.1	11Nov
psme_t001655	TRUE	FALSE	FALSE	6.296E-03	1.715E-03	24.00	6.00	8.00	23.5	293.9	1.000E+00	1.000E+00	365.1	121.6	55.6	0.0	236.3	02Feb
psme_t001656	FALSE	TRUE	FALSE	1.000E+00	1.000E+00	24.44	8.33	10.18	0.5	30.9	2.100E-04	8.170E-05	339.7	24.3	325.1	23.8	34.6	11Nov
psme_t001657	TRUE	FALSE	FALSE	1.054E-16	2.470E-19	24.00	10.00	12.00	99.2	256.9	1.474E-01	1.108E-01	376.1	72.8	4.6	88.7	434.5	01Jan
psme_t001658	FALSE	TRUE	FALSE	1.000E+00	1.000E+00	24.44	11.56	13.35	1.5	12.7	1.986E-02	1.259E-02	388.3	345.8	259.1	5.2	8.1	09Sep
psme_t001659	FALSE	TRUE	FALSE	1.000E+00	1.000E+00	24.44	7.56	9.42	0.7	12.9	4.183E-04	1.775E-04	388.3	72.8	2.4	5.4	7.3	01Jan
psme_t001660	TRUE	TRUE	TRUE	1.049E-02	3.083E-03	24.00	22.00	24.00	208.4	1863.4	3.222E-09	1.116E-10	388.3	266.9	184.9	378.4	587.0	07Jul
psme_t001661	FALSE	TRUE	FALSE	1.000E+00	1.000E+00	24.44	8.11	9.96	0.3	56.2	2.912E-02	1.907E-02	388.3	242.7	162.1	5.4	15.9	06Jun
psme_t001663	TRUE	TRUE	TRUE	1.214E-08	5.685E-10	24.00	18.00	20.00	34.3	180.1	3.313E-05	9.932E-06	339.7	315.5	272.9	24.5	146.6	09Sep
psme_t001665	FALSE	TRUE	FALSE	7.611E-02	3.077E-02	24.00	22.00	24.00	3.2	31.7	8.107E-04	3.722E-04	351.9	54.6	355.6	8.4	18.5	12Dec
psme_t001666	TRUE	TRUE	TRUE	3.281E-05	4.231E-06	28.00	2.00	3.71	57.6	517.3	5.676E-07	8.204E-08	388.3	0.0	299.0	84.4	392.0	10Oct
psme_t001667	TRUE	TRUE	TRUE	2.597E-07	1.793E-08	28.00	26.00	24.29	31.4	182.8	1.306E-03	6.347E-04	388.3	60.7	356.0	31.6	158.8	12Dec
psme_t001669	FALSE	TRUE	FALSE	1.000E+00	1.000E+00	24.44	12.56	14.33	0.5	13.3	4.214E-02	2.849E-02	388.3	351.9	264.8	5.0	9.4	09Sep
psme_t001670	FALSE	TRUE	FALSE	3.320E-01	1.756E-01	28.00	13.00	13.14	4.8	16.3	1.024E-04	3.623E-05	339.7	60.7	364.2	16.4	14.9	12Dec
psme_t001671	TRUE	TRUE	TRUE	2.059E-05	2.497E-06	24.00	20.00	22.00	19.8	102.9	1.341E-02	8.189E-03	380.2	44.5	341.7	24.6	80.8	12Dec
psme_t001672	TRUE	TRUE	TRUE	2.765E-07	1.925E-08	24.00	18.00	20.00	305.7	1511.9	1.419E-06	2.488E-07	364.0	129.4	63.8	151.2	960.3	03Mar
psme_t001674	FALSE	TRUE	FALSE	1.000E+00	1.000E+00	24.44	10.89	12.69	0.1	11.5	2.568E-02	1.663E-02	388.3	339.7	253.4	5.1	7.6	09Sep
psme_t001676	FALSE	TRUE	FALSE	1.000E+00	1.000E+00	24.44	13.11	14.87	1.0	13.5	5.076E-03	2.832E-03	388.3	351.9	264.8	5.3	9.5	09Sep
psme_t001677	TRUE	TRUE	TRUE	2.212E-13	2.026E-15	24.00	2.00	4.00	46.7	224.7	5.878E-05	1.919E-05	388.3	66.7	361.7	39.7	155.6	12Dec
psme_t001678	TRUE	TRUE	TRUE	2.098E-02	6.854E-03	24.00	16.00	18.00	36.7	394.9	3.278E-03	1.749E-03	388.3	236.6	156.4	45.1	283.3	06Jun
psme_t001679	FALSE	TRUE	FALSE	1.496E-01	6.830E-02	24.00	4.00	6.00	19.4	62.2	2.763E-06	5.508E-07	364.0	236.6	171.3	19.5	47.9	06Jun
psme_t001680	TRUE	TRUE	TRUE	1.727E-04	2.800E-05	28.00	26.00	24.29	11.3	86.8	4.183E-04	1.775E-04	376.1	48.5	346.1	31.1	84.7	12Dec
psme_t001681	TRUE	TRUE	TRUE	7.684E-12	1.209E-13	24.00	4.00	6.00	29.8	57.1	3.844E-08	2.774E-09	388.3	72.8	2.4	26.1	55.8	01Jan
psme_t001682	TRUE	TRUE	TRUE	6.529E-03	1.790E-03	24.00	16.00	18.00	14.1	54.2	5.676E-07	8.204E-08	388.3	254.8	173.5	11.7	19.2	06Jun
psme_t001683	TRUE	TRUE	TRUE	1.639E-13	1.454E-15	24.00	8.00	10.00	56.5	208.0	1.772E-06	3.254E-07	339.7	72.8	12.2	112.7	209.7	01Jan
psme_t001684	TRUE	TRUE	TRUE	1.442E-02	4.441E-03	24.00	18.00	20.00	6.8	50.3	3.844E-08	2.774E-09	388.3	0.0	299.0	13.0	24.4	10Oct
psme_t001685	FALSE	TRUE	FALSE								1.131E-06	1.896E-07	388.3	84.9	13.8	10.9	8.4	01Jan
psme_t001686	TRUE	TRUE	TRUE	1.117E-06	9.400E-08	24.00	2.00	4.00	32.3	138.0	9.977E-06	2.469E-06	388.3	24.3	321.8	45.8	135.1	11Nov
psme_t001687	TRUE	FALSE	FALSE	4.486E-08	2.476E-09	24.00	16.00	18.00	37.3	149.0	2.492E-01	1.944E-01	388.3	351.9	264.8	18.6	115.2	09Sep
psme_t001688	TRUE	FALSE	FALSE	8.452E-03	2.405E-03	24.00	18.00	20.00	5.0	33.5	1.000E+00	1.000E+00	365.1	222.7	156.7	0.6	23.8	06Jun
psme_t001689	TRUE	TRUE	TRUE	2.922E-02	1.005E-02	24.00	10.00	12.00	7.9	30.2	1.057E-07	1.011E-08	388.3	48.5	344.6	19.3	24.7	12Dec
psme_t001691	TRUE	TRUE	TRUE	2.390E-06	2.218E-07	28.00	8.00	8.86	14.2	160.8	5.621E-10	9.937E-12	364.0	60.7	359.8	56.7	166.6	12Dec
psme_t001693	FALSE	TRUE	FALSE	2.278E-01	1.125E-01	24.00	18.00	20.00	30.1	181.1	2.912E-02	1.907E-02	388.3	84.9	13.8	27.3	136.6	01Jan
psme_t001694	FALSE	TRUE	FALSE	1.000E+00	1.000E+00	24.44	12.44	14.22	6.9	605.2	5.878E-05	1.919E-05	376.1	48.5	346.1	118.0	493.6	12Dec
psme_t001695	FALSE	TRUE	FALSE	1.000E+00	6.955E-01	20.00	15.00	20.00	28.3	1114.3	1.729E-08	9.986E-10	364.0	60.7	359.8	212.4	909.4	12Dec
psme_t001696	FALSE	TRUE	FALSE	1.000E+00	1.000E+00	24.44	10.44	12.25	0.0	12.5	2.261E-02	1.448E-02	388.3	364.0	276.2	3.1	7.1	10Oct
psme_t001697	FALSE	TRUE	FALSE	1.000E+00	1.000E+00	24.44	9.89	11.71	1.7	316.3	4.020E-05	1.240E-05	376.1	60.7	357.9	36.3	270.1	12Dec
psme_t001699	FALSE	TRUE	FALSE	1.000E+00	1.000E+00	24.44	13.89	15.64	2.2	61.9	3.732E-02	2.496E-02	388.3	60.7	356.0	19.0	82.7	12Dec
psme_t001701	TRUE	FALSE	FALSE	2.169E-02	7.125E-03	28.00	26.00	24.29	26.4	48.0	7.590E-02	5.397E-02	388.3	230.5	150.7	5.7	22.9	05May
psme_t001704	FALSE	TRUE	FALSE	1.000E+00	1.000E+00	24.44	9.44	11.27	26.8	1836.3	5.859E-03	3.313E-03	351.9	54.6	355.6	392.2	1788.5	12Dec
psme_t001705	FALSE	TRUE	FALSE	1.000E+00	1.000E+00	24.44	9.33	11.16	1.3	17.3	3.732E-02	2.496E-02	388.3	351.9	264.8	9.4	34.1	09Sep
psme_t001706	FALSE	TRUE	FALSE	5.966E-01	3.513E-01	28.00	6.00	7.14	161.9	2032.7	2.084E-03	1.063E-03	347.8	4.0	303.2	342.9	1830.5	10Oct
psme_t001707	FALSE	TRUE	FALSE	1.000E+00	6.955E-01	24.00	20.00	22.00	27.1	319.7	2.239E-05	6.316E-06	364.0	60.7	359.8	98.2	247.5	12Dec
psme_t001708	FALSE	TRUE	FALSE	4.220E-01	2.334E-01	24.00	2.00	4.00	0.8	12.2	7.542E-09	3.426E-10	388.3	72.8	2.4	15.4	24.4	01Jan
psme_t001709	TRUE	FALSE	FALSE	2.939E-07	2.066E-08	24.00	16.00	18.00	110.8	366.0	6.528E-01	5.426E-01	388.3	133.5	59.5	19.6	298.4	03Mar
psme_t001711	TRUE	FALSE	FALSE	1.069E-04	1.632E-05	28.00	0.00	2.00	20.3	318.9	3.368E-01	2.680E-01	339.7	12.1	312.0	33.4	283.7	11Nov
psme_t001712	TRUE	TRUE	TRUE	3.660E-02	1.306E-02	24.00	22.00	24.00	4.3	26.6	1.131E-06	1.896E-07	364.0	60.7	359.8	7.6	17.6	12Dec
psme_t001713	TRUE	FALSE	FALSE	3.118E-02	1.084E-02	28.00	18.00	17.43	4.0	33.3	1.000E+00	1.000E+00	365.1	146.7	80.6	0.2	24.1	03Mar
psme_t001714	TRUE	TRUE	TRUE	4.017E-03	1.020E-03	28.00	0.00	2.00	36.2	739.9	4.258E-06	9.198E-07	388.3	72.8	2.4	165.2	711.9	01Jan
psme_t001715	TRUE	TRUE	TRUE	1.967E-08	9.852E-10	24.00	4.00	6.00	30.8	138.3	4.214E-02	2.849E-02	388.3	42.5	338.9	10.3	126.6	12Dec
psme_t001717	FALSE	TRUE	FALSE	1.000E+00	1.000E+00	24.44	14.00	15.75	3.8	100.2	3.844E-08	2.774E-09	388.3	24.3	321.8	45.0	75.2	11Nov
psme_t001718	TRUE	TRUE	TRUE	2.922E-02	1.005E-02	24.00	20.00	22.00	30.4	156.0	1.760E-04	6.691E-05	364.0	72.8	7.0	52.1	186.1	01Jan
psme_t001719	TRUE	TRUE	TRUE	6.529E-03	1.790E-03	24.00	20.00	22.00	1485.7	8486.6	1.528E-03	7.552E-04	388.3	48.5	344.6	2347.4	5871.6	12Dec
psme_t001720	FALSE	TRUE	FALSE	1.000E+00	1.000E+00	24.44	8.67	10.51	148.3	4025.0	4.390E-03	2.416E-03	376.1	273.0	198.9	1592.1	3372.5	07Jul
psme_t001721	TRUE	TRUE	TRUE	8.505E-09	3.817E-10	24.00	6.00	8.00	16.6	16.7	3.525E-04	1.467E-04	339.7	84.9	25.3	10.2	20.9	01Jan
psme_t001722	TRUE	TRUE	TRUE	4.333E-03	1.113E-03	24.00	20.00	22.00	117.6	675.1	1.528E-03	7.552E-04	388.3	18.2	316.1	209.2	581.5	11Nov
psme_t001723	TRUE	TRUE	TRUE	1.895E-02	6.097E-03	24.00	8.00	10.00	4.5	97.4	3.525E-04	1.467E-04	388.3	72.8	2.4	26.0	88.0	01Jan
psme_t001724	TRUE	TRUE	TRUE	3.899E-02	1.406E-02	28.00	10.00	10.57	726.4	6944.5	2.969E-04	1.210E-04	339.7	230.5	181.7	6215.1	9741.4	07Jul
psme_t001725	FALSE	TRUE	FALSE	1.000E+00	1.000E+00	24.44	15.44	17.16	3.8	52.2	5.878E-05	1.919E-05	376.1	182.0	110.6	19.9	39.4	04Apr
psme_t001726	FALSE	TRUE	FALSE	1.000E+00	9.437E-01	28.00	2.00	3.71	18.2	607.6	4.946E-04	2.143E-04	388.3	12.1	310.4	228.9	431.2	11Nov
psme_t001727	FALSE	TRUE	FALSE	1.000E+00	8.213E-01	28.00	0.00	2.00	14.6	230.5	1.024E-04	3.623E-05	364.0	60.7	359.8	36.0	133.8	12Dec
psme_t001728	TRUE	TRUE	TRUE	7.947E-09	3.522E-10	24.00	16.00	18.00	446.8	476.4	2.969E-04	1.210E-04	388.3	97.1	25.3	454.0	1028.0	01Jan
psme_t001729	TRUE	TRUE	TRUE	1.087E-02	3.212E-03	28.00	2.00	3.71	19.2	137.9	3.278E-03	1.749E-03	364.0	236.6	171.3	22.9	86.1	06Jun
psme_t001730	FALSE	TRUE	FALSE	3.401E-01	1.807E-01	20.00	18.00	23.60	13.2	179.6	2.428E-03	1.257E-03	388.3	24.3	321.8	50.7	161.0	11Nov
psme_t001731	TRUE	TRUE	TRUE	1.710E-02	5.418E-03	24.00	20.00	22.00	65.5	401.3	5.076E-03	2.832E-03	388.3	36.4	333.2	74.1	292.1	11Nov
psme_t001733	TRUE	TRUE	TRUE	6.395E-04	1.243E-04	28.00	0.00	2.00	0.0	721.4	6.573E-06	1.516E-06	388.3	97.1	25.3	115.6	630.7	01Jan
psme_t001734	FALSE	TRUE	FALSE	9.329E-02	3.906E-02	28.00	4.00	5.43	29.1	101.1	4.020E-05	1.240E-05	388.3	133.5	59.5	58.6	124.9	03Mar
psme_t001736	FALSE	TRUE	FALSE	4.859E-01	2.756E-01	20.00	18.00	23.60	27.2	243.7	7.773E-03	4.510E-03	339.7	0.0	299.0	52.8	190.0	10Oct
psme_t001737	FALSE	TRUE	FALSE	1.000E+00	1.000E+00	24.44	10.89	12.69	0.0	298.1	1.057E-07	1.011E-08	364.0	60.7	359.8	130.1	279.8	12Dec
psme_t001738	TRUE	TRUE	TRUE	4.849E-03	1.269E-03	28.00	26.00	24.29	49.2	2781.3	1.024E-04	3.623E-05	388.3	24.3	321.8	793.6	2140.6	11Nov
psme_t001739	TRUE	FALSE	FALSE	3.609E-02	1.282E-02	24.00	4.00	6.00	6.2	7.6
psme_t001740	TRUE	TRUE	TRUE	1.811E-15	8.183E-18	24.00	14.00	16.00	642.2	487.1	2.260E-08	1.411E-09	339.7	60.7	364.2	860.9	1680.0	12Dec
psme_t001741	TRUE	TRUE	TRUE	1.608E-03	3.586E-04	24.00	18.00	20.00	4.2	107.3	4.390E-03	2.416E-03	364.0	60.7	359.8	12.1	90.9	12Dec
psme_t001743	TRUE	TRUE	TRUE	1.018E-04	1.546E-05	28.00	0.00	2.00	9.2	115.5	6.377E-08	5.346E-09	388.3	72.8	2.4	34.4	112.9	01Jan
psme_t001745	TRUE	FALSE	FALSE	3.327E-02	1.168E-02	24.00	6.00	8.00	45.1	410.8	1.474E-01	1.108E-01	339.7	66.7	5.7	73.9	313.1	01Jan
psme_t001746	TRUE	TRUE	TRUE	4.238E-06	4.218E-07	24.00	16.00	18.00	44.6	111.9	7.773E-03	4.510E-03	388.3	48.5	344.6	46.2	101.8	12Dec
psme_t001748	FALSE	TRUE	FALSE	1.000E+00	1.000E+00	24.44	13.22	14.98	3.9	13.6	6.757E-03	3.869E-03	388.3	351.9	264.8	4.0	7.5	09Sep
psme_t001749	TRUE	TRUE	TRUE	1.410E-06	1.228E-07	28.00	26.00	24.29	15.2	83.8	6.573E-06	1.516E-06	376.1	48.5	346.1	36.6	87.1	12Dec
psme_t001750	TRUE	TRUE	TRUE	3.596E-04	6.458E-05	28.00	8.00	8.86	12.3	185.2	2.428E-09	7.584E-11	364.0	60.7	359.8	75.9	180.6	12Dec
psme_t001751	TRUE	TRUE	TRUE	6.296E-03	1.715E-03	28.00	22.00	20.86	168.6	808.4	5.878E-05	1.919E-05	339.7	54.6	357.7	208.6	636.8	12Dec
psme_t001752	TRUE	TRUE	TRUE	3.570E-06	3.484E-07	24.00	2.00	4.00	265.1	1254.1	3.313E-05	9.932E-06	388.3	242.7	162.1	339.4	714.7	06Jun
psme_t001754	FALSE	TRUE	FALSE	3.320E-01	1.756E-01	24.00	22.00	24.00	16.7	86.2	1.745E-02	1.092E-02	388.3	364.0	276.2	18.3	117.4	10Oct
psme_t001755	TRUE	TRUE	TRUE	4.017E-03	1.020E-03	28.00	22.00	20.86	28.9	164.7	1.760E-04	6.691E-05	388.3	0.0	299.0	189.0	291.6	10Oct
psme_t001756	TRUE	FALSE	FALSE	5.428E-03	1.445E-03	28.00	4.00	5.43	1.9	10.0
psme_t001757	FALSE	TRUE	FALSE	9.942E-01	6.468E-01	24.00	18.00	20.00	48.6	1475.0	3.299E-02	2.183E-02	388.3	12.1	310.4	228.4	1284.8	11Nov
psme_t001758	FALSE	TRUE	FALSE	2.220E-01	1.091E-01	24.00	8.00	10.00	12.1	94.9	4.506E-07	6.158E-08	339.7	157.7	103.5	18.2	89.9	04Apr
psme_t001759	FALSE	TRUE	FALSE	1.000E+00	9.223E-01	24.00	0.00	2.00	69.1	921.7	1.226E-05	3.136E-06	339.7	54.6	357.7	311.4	745.1	12Dec
psme_t001761	TRUE	TRUE	TRUE	3.118E-02	1.084E-02	28.00	10.00	10.57	2.5	6.3	6.377E-08	5.346E-09	388.3	36.4	333.2	13.7	12.7	11Nov
psme_t001762	FALSE	TRUE	FALSE	1.136E-01	4.934E-02	24.00	8.00	10.00	63.3	910.1	7.136E-07	1.089E-07	388.3	97.1	25.3	420.6	1058.4	01Jan
psme_t001763	FALSE	TRUE	FALSE	6.365E-02	2.498E-02	28.00	12.00	12.29	17.1	103.2	5.842E-04	2.581E-04	347.8	101.1	40.1	16.4	52.5	02Feb
psme_t001764	TRUE	TRUE	TRUE	2.737E-02	9.318E-03	24.00	4.00	6.00	8.3	35.9	1.174E-02	7.072E-03	388.3	163.8	88.0	13.6	41.1	03Mar
psme_t001767	FALSE	TRUE	FALSE	1.000E+00	1.000E+00	24.44	8.89	10.73	0.0	81.5	2.964E-08	1.983E-09	388.3	84.9	13.8	39.0	97.6	01Jan
psme_t001768	FALSE	TRUE	FALSE	1.000E+00	1.000E+00	24.44	10.89	12.69	1.0	116.4	4.183E-04	1.775E-04	364.0	60.7	359.8	57.7	137.8	12Dec
psme_t001769	TRUE	TRUE	TRUE	1.299E-02	3.936E-03	24.00	18.00	20.00	186.8	556.7	5.301E-06	1.183E-06	388.3	72.8	2.4	151.2	333.0	01Jan
psme_t001770	FALSE	TRUE	FALSE	8.970E-01	5.721E-01	28.00	26.00	24.29	10.7	428.8	3.798E-03	2.058E-03	388.3	24.3	321.8	96.9	435.1	11Nov
psme_t001773	FALSE	TRUE	FALSE	2.520E-01	1.270E-01	24.00	16.00	18.00	698.1	3746.0	4.957E-08	3.860E-09	388.3	97.1	25.3	2056.1	3385.7	01Jan
psme_t001774	FALSE	TRUE	FALSE	1.000E+00	1.000E+00	24.44	9.89	11.71	26.1	401.6	8.545E-05	2.939E-05	376.1	66.7	363.8	151.6	404.0	12Dec
psme_t001775	TRUE	TRUE	TRUE	4.488E-09	1.841E-10	24.00	18.00	20.00	8.6	32.6	1.787E-03	8.968E-04	388.3	364.0	276.2	7.4	22.9	10Oct
psme_t001777	FALSE	TRUE	FALSE	1.000E+00	1.000E+00	24.44	10.89	12.69	0.4	12.4	1.745E-02	1.092E-02	388.3	351.9	264.8	5.0	7.5	09Sep
psme_t001778	TRUE	TRUE	TRUE	1.333E-06	1.149E-07	24.00	4.00	6.00	51.3	240.0	1.503E-05	3.972E-06	388.3	12.1	310.4	114.5	244.3	11Nov
psme_t001780	TRUE	TRUE	TRUE	7.311E-05	1.050E-05	24.00	20.00	22.00	32.9	147.3	9.003E-07	1.439E-07	364.0	60.7	359.8	61.3	104.6	12Dec
psme_t001781	FALSE	TRUE	FALSE								9.635E-10	1.901E-11	388.3	48.5	344.6	9.2	6.8	12Dec
psme_t001782	TRUE	TRUE	TRUE	4.236E-05	5.642E-06	24.00	16.00	18.00	32.0	239.3	7.682E-10	1.513E-11	364.0	72.8	7.0	88.1	230.6	01Jan
psme_t001784	FALSE	TRUE	FALSE	1.000E+00	1.000E+00	24.44	7.56	9.42	3.0	228.2	9.977E-06	2.469E-06	388.3	72.8	2.4	47.7	176.8	01Jan
psme_t001785	FALSE	TRUE	FALSE	1.015E-01	4.320E-02	24.00	8.00	10.00	0.0	312.8	5.662E-09	2.372E-10	388.3	72.8	2.4	145.9	359.2	01Jan
psme_t001787	FALSE	TRUE	FALSE	1.015E-01	4.320E-02	24.00	6.00	8.00	7.2	58.8	4.020E-05	1.240E-05	376.1	42.5	340.2	41.2	67.3	12Dec
psme_t001789	TRUE	FALSE	FALSE	6.777E-03	1.868E-03	24.00	2.00	4.00	52.7	332.8	8.497E-02	6.106E-02	388.3	169.9	93.7	61.9	315.1	04Apr
psme_t001790	TRUE	TRUE	TRUE	4.333E-03	1.113E-03	28.00	2.00	3.71	7.9	66.7	9.977E-06	2.469E-06	364.0	24.3	323.3	29.9	61.4	11Nov
psme_t001791	FALSE	TRUE	FALSE	3.084E-01	1.609E-01	20.00	18.00	23.60	16.2	285.1	1.745E-02	1.092E-02	388.3	91.0	19.5	32.9	227.8	01Jan
psme_t001792	FALSE	TRUE	FALSE	2.650E-01	1.348E-01	24.00	10.00	12.00	5.9	220.7	1.503E-05	3.972E-06	388.3	60.7	356.0	112.0	243.0	12Dec
psme_t001793	FALSE	TRUE	FALSE	1.000E+00	1.000E+00	24.44	12.22	14.00	19.6	1582.5	4.020E-05	1.240E-05	376.1	188.1	116.5	493.4	1524.8	04Apr
psme_t001794	TRUE	TRUE	TRUE	1.442E-02	4.441E-03	24.00	6.00	8.00	1003.9	9453.2	4.214E-02	2.849E-02	388.3	133.5	59.5	737.2	8636.0	03Mar
psme_t001795	FALSE	TRUE	FALSE	7.106E-01	4.331E-01	24.00	22.00	24.00	3.0	38.5	3.313E-05	9.932E-06	364.0	48.5	347.7	19.9	45.1	12Dec
psme_t001797	TRUE	TRUE	TRUE	1.393E-02	4.266E-03	24.00	16.00	18.00	16.2	173.7	1.772E-06	3.254E-07	376.1	30.3	328.4	76.0	129.8	11Nov
psme_t001798	TRUE	TRUE	TRUE	4.024E-02	1.458E-02	24.00	14.00	16.00	61.8	1440.9	1.623E-11	5.568E-14	388.3	84.9	13.8	740.1	1775.9	01Jan
psme_t001799	TRUE	TRUE	TRUE	1.967E-08	9.852E-10	24.00	6.00	8.00	22.8	136.5	1.772E-06	3.254E-07	388.3	84.9	13.8	71.9	121.9	01Jan
psme_t001802	FALSE	TRUE	FALSE	3.007E-01	1.563E-01	24.00	18.00	20.00	17.4	171.8	9.003E-07	1.439E-07	376.1	36.4	334.3	65.0	156.1	12Dec
psme_t001803	TRUE	TRUE	TRUE	2.287E-04	3.845E-05	24.00	4.00	6.00	243.9	1306.9	1.115E-03	5.323E-04	364.0	48.5	347.7	353.1	836.5	12Dec
psme_t001804	TRUE	FALSE	FALSE	2.765E-07	1.925E-08	26.00	15.00	15.85	28.9	437.7	1.000E+00	1.000E+00	365.1	189.8	123.8	0.0	358.2	05May
psme_t001805	TRUE	TRUE	TRUE	1.160E-03	2.456E-04	24.00	16.00	18.00	16.4	48.2	9.955E-09	4.922E-10	364.0	48.5	347.7	13.4	28.8	12Dec
psme_t001808	FALSE	TRUE	FALSE	3.160E-01	1.657E-01	28.00	2.00	3.71	60.6	1085.8	1.024E-02	6.098E-03	372.1	64.7	362.5	164.4	933.5	12Dec
psme_t001809	TRUE	TRUE	TRUE	1.599E-08	7.792E-10	24.00	6.00	8.00	39.2	208.6	4.957E-08	3.860E-09	388.3	84.9	13.8	73.2	221.1	01Jan
psme_t001811	FALSE	TRUE	FALSE	8.810E-02	3.651E-02	24.00	8.00	10.00	167.0	2137.3	4.754E-02	3.247E-02	339.7	254.8	207.8	328.2	2159.3	07Jul
psme_t001812	TRUE	TRUE	TRUE	2.625E-04	4.499E-05	28.00	0.00	2.00	65.1	455.4	2.239E-05	6.316E-06	339.7	60.7	364.2	139.2	326.0	12Dec
psme_t001814	TRUE	TRUE	TRUE	2.689E-06	2.526E-07	28.00	0.00	2.00	51.6	436.7	4.754E-02	3.247E-02	388.3	151.7	76.6	37.2	346.6	03Mar
psme_t001815	TRUE	TRUE	TRUE	8.505E-09	3.817E-10	24.00	2.00	4.00	90.3	292.9	7.136E-07	1.089E-07	388.3	42.5	338.9	64.6	234.0	12Dec
psme_t001816	FALSE	TRUE	FALSE	3.572E-01	1.914E-01	28.00	0.00	2.00	46.7	317.7	4.258E-06	9.198E-07	388.3	18.2	316.1	267.1	440.8	11Nov
psme_t001817	FALSE	TRUE	FALSE	2.933E-01	1.517E-01	24.00	18.00	20.00	17.4	170.6	1.057E-07	1.011E-08	388.3	169.9	93.7	54.2	128.7	04Apr
psme_t001818	TRUE	TRUE	TRUE	3.434E-02	1.212E-02	28.00	0.00	2.00	0.0	473.1	1.174E-02	7.072E-03	388.3	115.3	42.4	37.5	452.7	02Feb
psme_t001819	TRUE	TRUE	TRUE	4.488E-09	1.841E-10	24.00	16.00	18.00	817.7	2295.9	2.500E-04	9.952E-05	388.3	12.1	310.4	1211.2	2300.2	11Nov
psme_t001820	FALSE	TRUE	FALSE	9.350E-01	6.010E-01	24.00	4.00	6.00	7.7	117.6	2.724E-05	7.931E-06	364.0	84.9	19.2	37.8	81.6	01Jan
psme_t001824	TRUE	FALSE	FALSE	1.271E-05	1.457E-06	24.00	16.00	18.00	39.6	134.2	1.000E+00	1.000E+00	365.1	101.1	35.1	4.0	50.3	02Feb
psme_t001826	FALSE	TRUE	FALSE	1.000E+00	1.000E+00	24.44	8.11	9.96	6.5	43.3	2.568E-02	1.663E-02	339.7	127.4	70.9	10.1	35.0	03Mar
psme_t001827	TRUE	TRUE	TRUE	1.022E-03	2.127E-04	24.00	14.00	16.00	2.9	7.7	1.024E-04	3.623E-05	339.7	72.8	12.2	18.4	26.4	01Jan
psme_t001828	FALSE	TRUE	FALSE	2.650E-01	1.348E-01	28.00	6.00	7.14	5.8	167.3	8.545E-05	2.939E-05	388.3	72.8	2.4	87.7	192.2	01Jan
psme_t001829	TRUE	TRUE	TRUE	9.399E-18	1.544E-20	24.00	2.00	4.00	38.4	48.2	2.969E-04	1.210E-04	388.3	163.8	88.0	9.8	17.0	03Mar
psme_t001830	FALSE	TRUE	FALSE	9.872E-02	4.178E-02	24.00	20.00	22.00	245.7	2241.1	8.545E-05	2.939E-05	364.0	48.5	347.7	719.0	2530.1	12Dec
psme_t001832	TRUE	TRUE	TRUE	4.452E-05	5.974E-06	26.00	14.00	14.92	67.5	185.7	1.226E-05	3.136E-06	388.3	72.8	2.4	102.3	179.1	01Jan
psme_t001833	TRUE	FALSE	FALSE	2.153E-07	1.448E-08	24.00	2.00	4.00	36.8	65.4	1.000E+00	1.000E+00	365.1	139.9	73.9	0.3	17.3	03Mar
psme_t001834	TRUE	TRUE	TRUE	9.413E-03	2.724E-03	24.00	0.00	2.00	28.1	181.5	2.500E-04	9.952E-05	388.3	309.4	224.9	38.2	62.3	08Aug
psme_t001835	FALSE	TRUE	FALSE	1.000E+00	1.000E+00	24.44	10.00	11.82	0.0	133.4	9.977E-06	2.469E-06	351.9	97.1	34.7	58.2	128.0	02Feb
psme_t001836	TRUE	TRUE	TRUE	2.765E-07	1.925E-08	24.00	16.00	18.00	112.7	680.6	3.525E-04	1.467E-04	339.7	60.7	364.2	130.3	501.2	12Dec
psme_t001837	FALSE	TRUE	FALSE								4.506E-07	6.158E-08	388.3	60.7	356.0	5.7	5.6	12Dec
psme_t001838	TRUE	FALSE	FALSE	1.333E-06	1.149E-07	24.00	18.00	20.00	15.0	47.2	1.000E+00	1.000E+00	365.1	108.9	42.9	2.1	32.2	02Feb
psme_t001841	FALSE	TRUE	FALSE	1.000E+00	7.835E-01	24.00	18.00	20.00	1.9	155.8	6.377E-08	5.346E-09	339.7	12.1	312.0	36.9	114.2	11Nov
psme_t001844	TRUE	TRUE	TRUE	8.505E-09	3.817E-10	24.00	16.00	18.00	471.6	981.8	1.472E-04	5.467E-05	376.1	18.2	316.7	374.1	811.2	11Nov
psme_t001846	TRUE	FALSE	FALSE	1.011E-02	2.958E-03	24.00	5.00	7.00	10.5	47.5	1.000E+00	1.000E+00	365.1	149.6	83.6	0.0	49.0	03Mar
psme_t001848	TRUE	TRUE	TRUE	1.069E-04	1.632E-05	28.00	26.00	24.29	33.7	202.2	1.772E-06	3.254E-07	359.2	43.7	343.4	85.5	152.9	12Dec
psme_t001849	TRUE	TRUE	TRUE	7.280E-04	1.441E-04	28.00	26.00	24.29	38.9	885.7	4.957E-08	3.860E-09	388.3	24.3	321.8	358.2	913.0	11Nov
psme_t001850	FALSE	TRUE	FALSE	1.000E+00	1.000E+00	24.44	15.22	16.95	1.5	9.8	4.754E-02	3.247E-02	388.3	357.9	270.5	4.5	7.6	09Sep
psme_t001851	FALSE	TRUE	FALSE	1.000E+00	1.000E+00	24.44	9.22	11.05	8.2	370.1	8.244E-08	7.369E-09	388.3	109.2	36.7	119.3	441.4	02Feb
psme_t001852	TRUE	TRUE	TRUE	1.661E-07	1.086E-08	24.00	4.00	6.00	46.4	118.0	8.929E-03	5.249E-03	388.3	78.9	8.1	12.4	51.2	01Jan
psme_t001853	TRUE	TRUE	TRUE	4.236E-05	5.642E-06	24.00	22.00	24.00	43.9	459.8	1.351E-07	1.381E-08	388.3	54.6	350.3	99.1	461.1	12Dec
psme_t001854	TRUE	TRUE	TRUE	5.993E-09	2.550E-10	24.00	14.00	16.00	79.4	370.0	2.428E-09	7.584E-11	388.3	48.5	344.6	63.7	324.5	12Dec
psme_t001857	TRUE	FALSE	FALSE	2.314E-03	5.438E-04	24.00	18.00	20.00	232.9	1252.8	1.062E-01	7.783E-02	388.3	84.9	13.8	734.4	1930.4	01Jan
psme_t001858	TRUE	FALSE	FALSE	6.156E-07	4.768E-08	24.00	16.00	18.00	37.8	75.2	3.051E-01	2.411E-01	339.7	78.9	18.7	13.0	60.4	01Jan
psme_t001859	FALSE	TRUE	FALSE	1.000E+00	9.223E-01	20.00	2.00	4.40	18.5	164.4	1.228E-04	4.456E-05	388.3	103.1	31.0	101.7	317.5	01Jan
psme_t001860	TRUE	FALSE	FALSE	1.461E-07	9.400E-09	24.00	8.00	10.00	224.5	643.8	4.092E-01	3.299E-01	388.3	339.7	253.4	128.5	535.6	09Sep
psme_t001861	FALSE	TRUE	FALSE	1.000E+00	1.000E+00	24.44	12.78	14.55	40.9	979.8	3.844E-08	2.774E-09	388.3	0.0	299.0	342.8	666.6	10Oct
psme_t001862	TRUE	TRUE	TRUE	1.299E-02	3.936E-03	24.00	4.00	6.00	16.8	98.0	8.127E-06	1.938E-06	388.3	24.3	321.8	31.7	76.7	11Nov
psme_t001863	FALSE	TRUE	FALSE	1.000E+00	1.000E+00	24.44	11.11	12.91	11.2	653.7	5.621E-10	9.937E-12	355.9	56.6	357.1	243.6	584.3	12Dec
psme_t001864	FALSE	TRUE	FALSE	8.246E-01	5.177E-01	28.00	0.00	2.00	66.6	1300.6	4.258E-06	9.198E-07	376.1	97.1	28.2	374.0	1487.8	01Jan
psme_t001865	FALSE	TRUE	FALSE	1.496E-01	6.830E-02	28.00	24.00	22.57	30.6	205.2	3.540E-07	4.605E-08	388.3	60.7	356.0	121.5	257.1	12Dec
psme_t001866	TRUE	TRUE	TRUE	7.346E-07	5.855E-08	24.00	16.00	18.00	9.7	31.1	7.773E-03	4.510E-03	339.7	72.8	12.2	9.0	22.8	01Jan
psme_t001867	FALSE	TRUE	FALSE	1.000E+00	1.000E+00	24.44	12.67	14.44	0.9	9.0	1.024E-02	6.098E-03	388.3	351.9	264.8	4.5	7.0	09Sep
psme_t001868	TRUE	FALSE	FALSE	1.839E-08	9.112E-10	24.00	18.00	20.00	261.6	495.1	2.025E-01	1.559E-01	339.7	297.3	253.4	73.4	370.5	09Sep
psme_t001870	TRUE	TRUE	TRUE	3.778E-02	1.355E-02	24.00	22.00	24.00	60.8	645.6	3.732E-02	2.496E-02	388.3	66.7	361.7	95.3	598.2	12Dec
psme_t001871	FALSE	TRUE	FALSE	7.907E-01	4.922E-01	24.00	20.00	22.00	9.2	96.5	2.785E-07	3.429E-08	388.3	48.5	344.6	46.6	94.9	12Dec
psme_t001872	TRUE	TRUE	TRUE	5.945E-06	6.156E-07	24.00	14.00	16.00	25.5	228.2	4.165E-10	6.476E-12	388.3	24.3	321.8	75.4	151.4	11Nov
psme_t001873	FALSE	TRUE	FALSE	1.000E+00	1.000E+00	24.44	12.22	14.00	9.9	409.1	8.107E-04	3.722E-04	388.3	0.0	299.0	50.4	362.2	10Oct
psme_t001874	FALSE	TRUE	FALSE	1.851E-01	8.794E-02	24.00	8.00	10.00	343.4	1936.2	5.676E-07	8.204E-08	351.9	230.5	173.1	1481.5	2164.5	06Jun
psme_t001875	TRUE	TRUE	TRUE	4.672E-03	1.215E-03	24.00	2.00	4.00	311.9	1248.0	4.754E-02	3.247E-02	339.7	72.8	12.2	544.8	1392.0	01Jan
psme_t001877	TRUE	FALSE	FALSE	3.543E-02	1.258E-02	28.00	26.00	24.29	153.1	1667.8	1.000E+00	1.000E+00	365.1	137.8	71.8	13.3	1354.9	03Mar
psme_t001879	TRUE	TRUE	TRUE	3.660E-02	1.306E-02	24.00	12.00	14.00	15.9	185.3	5.842E-04	2.581E-04	351.9	72.8	9.5	82.1	179.5	01Jan
psme_t001882	TRUE	TRUE	TRUE	3.719E-03	9.333E-04	28.00	24.00	22.57	92.2	254.3	1.832E-05	5.016E-06	388.3	72.8	2.4	131.0	241.5	01Jan
psme_t001883	FALSE	TRUE	FALSE	1.851E-01	8.794E-02	28.00	26.00	24.29	55.5	518.9	1.503E-05	3.972E-06	388.3	12.1	310.4	90.6	430.1	11Nov
psme_t001884	TRUE	TRUE	TRUE	1.817E-03	4.124E-04	24.00	2.00	4.00	27.4	205.3	9.003E-07	1.439E-07	339.7	0.0	299.0	78.1	183.7	10Oct
psme_t001886	TRUE	FALSE	FALSE	3.019E-02	1.044E-02	24.00	16.00	18.00	15.4	50.3	1.000E+00	1.000E+00	365.1	194.4	128.4	10.4	52.7	05May
psme_t001888	FALSE	TRUE	FALSE	1.000E+00	1.000E+00	24.44	13.33	15.09	26.0	1370.5	7.094E-05	2.378E-05	376.1	72.8	4.6	252.4	1148.7	01Jan
psme_t001889	FALSE	TRUE	FALSE	1.000E+00	1.000E+00	24.44	14.11	15.85	2.4	85.1	1.024E-04	3.623E-05	388.3	78.9	8.1	35.6	102.3	01Jan
psme_t001890	TRUE	FALSE	FALSE	2.287E-04	3.845E-05	28.00	26.00	24.29	44.6	421.0	1.322E-01	9.864E-02	377.9	45.1	342.5	79.9	424.1	12Dec
psme_t001891	FALSE	TRUE	FALSE	4.426E-01	2.468E-01	24.00	18.00	20.00	3.4	18.1	1.131E-06	1.896E-07	388.3	36.4	333.2	7.8	13.8	11Nov
psme_t001892	TRUE	TRUE	TRUE	1.834E-02	5.862E-03	28.00	4.00	5.43	10.3	47.8	2.261E-02	1.448E-02	339.7	327.6	286.0	8.0	39.3	10Oct
psme_t001894	FALSE	TRUE	FALSE	5.002E-02	1.880E-02	24.00	16.00	18.00	25.2	141.4	5.842E-04	2.581E-04	388.3	54.6	350.3	40.6	146.5	12Dec
psme_t001895	TRUE	TRUE	TRUE	2.371E-09	8.737E-11	28.00	24.00	22.57	161.1	700.0	3.313E-05	9.932E-06	364.0	60.7	359.8	152.9	374.0	12Dec
psme_t001896	FALSE	TRUE	FALSE	1.000E+00	1.000E+00	24.44	13.44	15.20	14.2	379.4	1.787E-03	8.968E-04	388.3	78.9	8.1	41.8	270.5	01Jan
psme_t001897	TRUE	FALSE	FALSE	1.299E-02	3.936E-03	24.00	18.00	20.00	7.7	41.6	1.000E+00	8.661E-01	364.0	48.5	347.7	12.3	62.6	12Dec
psme_t001898	FALSE	TRUE	FALSE	2.002E-01	9.653E-02	28.00	2.00	3.71	40.4	900.4	1.772E-06	3.254E-07	339.7	54.6	357.7	456.8	802.4	12Dec
psme_t001900	TRUE	TRUE	TRUE	6.635E-05	9.390E-06	24.00	6.00	8.00	13.6	37.4	4.866E-05	1.545E-05	388.3	48.5	344.6	14.5	26.4	12Dec
psme_t001901	FALSE	TRUE	FALSE	1.000E+00	1.000E+00	24.44	7.22	9.09	6.2	184.3	9.521E-04	4.456E-04	364.0	133.5	67.8	26.4	168.3	03Mar
psme_t001902	FALSE	TRUE	FALSE	1.000E+00	1.000E+00	24.44	13.22	14.98	15.4	468.4	9.977E-06	2.469E-06	364.0	39.4	338.5	352.7	517.3	12Dec
psme_t001903	TRUE	TRUE	TRUE	1.776E-09	6.242E-11	24.00	20.00	22.00	55.7	209.4	1.986E-02	1.259E-02	388.3	266.9	184.9	35.3	118.4	07Jul
psme_t001907	FALSE	TRUE	FALSE	1.000E+00	1.000E+00	24.44	7.22	9.09	18.3	641.1	2.500E-04	9.952E-05	339.7	42.5	344.6	156.2	594.6	12Dec
psme_t001908	TRUE	TRUE	TRUE	6.071E-03	1.644E-03	24.00	12.00	14.00	141.6	1375.8	4.283E-09	1.632E-10	388.3	48.5	344.6	1033.2	2122.5	12Dec
psme_t001909	FALSE	TRUE	FALSE	1.000E+00	1.000E+00	24.44	16.56	18.25	2.3	10.6	4.214E-02	2.849E-02	388.3	351.9	264.8	2.9	6.1	09Sep
psme_t001910	FALSE	TRUE	FALSE	1.000E+00	1.000E+00	24.44	9.22	11.05	0.0	26.9	2.239E-05	6.316E-06	388.3	60.7	356.0	12.7	18.9	12Dec
psme_t001911	FALSE	TRUE	FALSE	8.458E-02	3.470E-02	24.00	4.00	6.00	1.2	10.5	1.832E-05	5.016E-06	364.0	91.0	25.3	17.1	24.5	01Jan
psme_t001912	FALSE	TRUE	FALSE	1.000E+00	1.000E+00	24.44	16.11	17.82	20.1	311.6	3.438E-06	7.129E-07	388.3	36.4	333.2	95.3	216.3	11Nov
psme_t001913	TRUE	TRUE	TRUE	5.365E-04	1.018E-04	28.00	26.00	24.29	72.6	160.6	1.724E-07	1.878E-08	388.3	84.9	13.8	33.5	107.9	01Jan
psme_t001914	TRUE	TRUE	TRUE	4.709E-04	8.759E-05	24.00	8.00	10.00	156.0	1381.4	1.115E-03	5.323E-04	388.3	133.5	59.5	535.1	1615.0	03Mar
psme_t001916	TRUE	TRUE	TRUE	5.126E-07	3.877E-08	28.00	24.00	22.57	7.0	15.2	1.772E-06	3.254E-07	376.1	84.9	16.4	12.5	13.9	01Jan
psme_t001917	FALSE	TRUE	FALSE	1.000E+00	1.000E+00	24.44	10.89	12.69	0.0	10.5	2.568E-02	1.663E-02	388.3	364.0	276.2	4.0	7.6	10Oct
psme_t001918	FALSE	TRUE	FALSE	7.175E-02	2.871E-02	28.00	6.00	7.14	5.6	79.5	5.076E-03	2.832E-03	388.3	376.1	287.6	14.0	78.6	10Oct
psme_t001919	FALSE	TRUE	FALSE	1.379E-01	6.202E-02	28.00	26.00	24.29	10.8	57.9	4.390E-03	2.416E-03	388.3	72.8	2.4	24.8	50.9	01Jan
psme_t001920	FALSE	TRUE	FALSE	1.000E+00	1.000E+00	24.44	10.56	12.36	0.1	23.4	1.024E-04	3.623E-05	339.7	72.8	12.2	12.9	18.3	01Jan
psme_t001921	TRUE	TRUE	TRUE	6.020E-05	8.393E-06	24.00	0.00	2.00	12.3	43.9	5.842E-04	2.581E-04	364.0	157.7	92.2	6.6	33.6	04Apr
psme_t001922	TRUE	FALSE	FALSE	1.620E-10	4.113E-12	24.00	20.00	22.00	293.8	2458.6	7.590E-02	5.397E-02	388.3	273.0	190.6	251.1	1564.2	07Jul
psme_t001923	TRUE	TRUE	TRUE	7.011E-06	7.423E-07	24.00	14.00	16.00	37.5	269.3	1.832E-05	5.016E-06	339.7	60.7	364.2	74.6	268.4	12Dec
psme_t001924	TRUE	TRUE	TRUE	1.143E-05	1.291E-06	24.00	14.00	16.00	34.2	229.1	1.023E-09	2.288E-11	388.3	72.8	2.4	90.4	230.5	01Jan
psme_t001925	TRUE	FALSE	FALSE	1.160E-03	2.456E-04	24.00	16.00	18.00	40.2	207.4	1.062E-01	7.783E-02	376.1	42.5	340.2	59.4	211.5	12Dec
psme_t001926	FALSE	TRUE	FALSE								3.525E-04	1.467E-04	388.3	230.5	150.7	24.2	19.6	05May
psme_t001927	TRUE	TRUE	TRUE	1.570E-04	2.516E-05	24.00	18.00	20.00	30.4	159.5	1.760E-04	6.691E-05	388.3	24.3	321.8	57.7	126.0	11Nov
psme_t001929	FALSE	TRUE	FALSE	1.000E+00	1.000E+00	24.44	12.78	14.55	0.0	19.8	1.729E-08	9.986E-10	376.1	78.9	10.5	22.5	35.0	01Jan
psme_t001930	TRUE	TRUE	TRUE	3.763E-04	6.796E-05	24.00	6.00	8.00	87.0	445.0	1.760E-04	6.691E-05	355.9	56.6	357.1	256.6	613.7	12Dec
psme_t001931	FALSE	TRUE	FALSE	1.304E-01	5.813E-02	24.00	14.00	16.00	5.3	277.8	1.760E-04	6.691E-05	388.3	72.8	2.4	81.3	314.8	01Jan
psme_t001932	TRUE	TRUE	TRUE	2.649E-02	8.971E-03	28.00	22.00	20.86	2.1	14.9	1.693E-12	1.920E-15	388.3	48.5	344.6	16.1	15.6	12Dec
psme_t001933	TRUE	TRUE	TRUE	8.430E-05	1.240E-05	24.00	14.00	16.00	16.6	332.8	1.472E-04	5.467E-05	351.9	145.6	85.0	60.2	373.9	03Mar
psme_t001935	TRUE	TRUE	TRUE	7.411E-06	7.898E-07	24.00	12.00	14.00	472.1	1209.1	5.878E-05	1.919E-05	364.0	72.8	7.0	465.3	1602.0	01Jan
psme_t001936	TRUE	TRUE	TRUE	1.003E-10	2.372E-12	24.00	4.00	6.00	1802.4	1919.4	4.957E-08	3.860E-09	388.3	279.1	196.3	865.2	1874.6	07Jul
psme_t001937	TRUE	TRUE	TRUE	9.270E-05	1.385E-05	24.00	2.00	4.00	598.4	2551.3	4.754E-02	3.247E-02	388.3	315.5	230.6	345.2	2027.1	08Aug
psme_t001938	TRUE	TRUE	TRUE	1.028E-05	1.143E-06	24.00	6.00	8.00	32.9	311.6	1.503E-05	3.972E-06	388.3	60.7	356.0	125.1	322.9	12Dec
psme_t001939	FALSE	TRUE	FALSE	1.000E+00	1.000E+00	24.44	13.67	15.42	0.6	11.5	3.732E-02	2.496E-02	388.3	357.9	270.5	6.3	7.9	09Sep
psme_t001940	FALSE	TRUE	FALSE	4.859E-01	2.756E-01	20.00	18.00	23.60	15.8	164.2	1.306E-03	6.347E-04	388.3	364.0	276.2	78.2	194.6	10Oct
psme_t001941	TRUE	TRUE	TRUE	3.827E-05	5.030E-06	24.00	12.00	14.00	37.7	489.5	3.278E-03	1.749E-03	388.3	60.7	356.0	144.3	729.1	12Dec
psme_t001944	TRUE	TRUE	TRUE	4.006E-07	2.936E-08	24.00	20.00	22.00	165.2	1462.5	1.724E-07	1.878E-08	388.3	48.5	344.6	577.9	1221.8	12Dec
psme_t001945	TRUE	TRUE	TRUE	6.927E-07	5.468E-08	24.00	2.00	4.00	2.2	6.2	8.244E-08	7.369E-09	388.3	72.8	2.4	7.2	7.0	01Jan
psme_t001946	FALSE	TRUE	FALSE	9.736E-01	6.312E-01	24.00	4.00	6.00	21.6	83.9	1.531E-02	9.466E-03	339.7	315.5	272.9	21.9	79.4	09Sep
psme_t001947	TRUE	TRUE	TRUE	8.769E-03	2.507E-03	24.00	16.00	18.00	52.0	2007.4	8.545E-05	2.939E-05	388.3	72.8	2.4	214.2	1850.6	01Jan
psme_t001948	FALSE	TRUE	FALSE	8.784E-01	5.580E-01	24.00	12.00	14.00	0.1	194.5	2.785E-07	3.429E-08	376.1	36.4	334.3	113.1	185.2	12Dec
psme_t001950	FALSE	TRUE	FALSE	1.000E+00	1.000E+00	24.44	12.00	13.78	9.5	164.3	2.428E-03	1.257E-03	364.0	48.5	347.7	61.7	117.1	12Dec
psme_t001952	FALSE	TRUE	FALSE	1.000E+00	1.000E+00	24.44	10.33	12.15	3.0	225.9	8.545E-05	2.939E-05	388.3	279.1	196.3	44.1	179.8	07Jul
psme_t001953	FALSE	TRUE	FALSE	1.000E+00	1.000E+00	24.44	12.22	14.00	0.0	242.9	1.024E-02	6.098E-03	388.3	24.3	321.8	27.5	190.4	11Nov
psme_t001954	FALSE	TRUE	FALSE	1.000E+00	1.000E+00	24.44	13.00	14.76	6.6	480.7	2.216E-06	4.241E-07	388.3	72.8	2.4	209.9	447.5	01Jan
psme_t001955	TRUE	FALSE	FALSE	1.372E-07	8.742E-09	24.00	4.00	6.00	61.8	301.4	7.148E-01	5.972E-01	388.3	364.0	276.2	28.2	184.4	10Oct
psme_t001956	FALSE	TRUE	FALSE	7.106E-01	4.331E-01	20.00	4.00	6.80	40.1	670.8	5.076E-03	2.832E-03	339.7	24.3	325.1	28.5	477.6	11Nov
psme_t001957	FALSE	TRUE	FALSE	1.000E+00	1.000E+00	24.44	7.89	9.75	1.1	124.4	1.729E-08	9.986E-10	364.0	72.8	7.0	46.3	93.2	01Jan
psme_t001959	TRUE	TRUE	TRUE	1.184E-06	1.005E-07	24.00	18.00	20.00	209.4	374.7	4.214E-02	2.849E-02	388.3	24.3	321.8	19.3	240.8	11Nov
psme_t001960	TRUE	FALSE	FALSE	2.505E-03	5.958E-04	24.00	8.00	10.00	133.6	954.8	1.824E-01	1.393E-01	364.0	230.5	165.2	160.0	958.4	06Jun
psme_t001961	FALSE	TRUE	FALSE	7.416E-01	4.560E-01	28.00	0.00	2.00	4.5	66.6	8.107E-04	3.722E-04	388.3	36.4	333.2	17.1	30.6	11Nov
psme_t001962	TRUE	TRUE	TRUE	8.224E-16	2.981E-18	24.00	16.00	18.00	1001.0	4006.9	2.969E-04	1.210E-04	364.0	48.5	347.7	905.6	3489.1	12Dec
psme_t001963	FALSE	TRUE	FALSE	1.379E-01	6.202E-02	20.00	2.00	4.40	31.5	580.2	4.214E-02	2.849E-02	388.3	72.8	2.4	58.6	563.6	01Jan
psme_t001965	FALSE	TRUE	FALSE	1.000E+00	1.000E+00	24.44	9.22	11.05	5.4	88.1	7.094E-05	2.378E-05	364.0	48.5	347.7	37.1	65.1	12Dec
psme_t001967	FALSE	TRUE	FALSE	1.000E+00	1.000E+00	24.44	12.33	14.11	6.8	250.2	1.351E-07	1.381E-08	388.3	84.9	13.8	136.2	378.0	01Jan
psme_t001968	TRUE	TRUE	TRUE	3.019E-02	1.044E-02	24.00	10.00	12.00	15.3	193.7	9.521E-04	4.456E-04	354.3	63.1	364.0	67.7	190.3	12Dec
psme_t001969	TRUE	TRUE	TRUE	6.020E-05	8.393E-06	28.00	24.00	22.57	15.5	130.4	2.428E-03	1.257E-03	355.9	56.6	357.1	36.6	123.4	12Dec
psme_t001970	FALSE	TRUE	FALSE	3.160E-01	1.657E-01	28.00	24.00	22.57	5.4	127.4	1.024E-04	3.623E-05	339.7	60.7	364.2	50.4	122.1	12Dec
psme_t001971	TRUE	TRUE	TRUE	2.612E-10	7.075E-12	24.00	16.00	18.00	53.6	73.4	5.878E-05	1.919E-05	388.3	236.6	156.4	24.9	39.8	06Jun
psme_t001972	FALSE	TRUE	FALSE	1.000E+00	1.000E+00	24.44	8.44	10.29	2.8	101.4	9.977E-06	2.469E-06	355.9	56.6	357.1	41.5	69.1	12Dec
psme_t001974	TRUE	TRUE	TRUE	1.298E-08	6.153E-10	24.00	14.00	16.00	12.3	58.0	1.341E-02	8.189E-03	364.0	48.5	347.7	8.7	43.5	12Dec
psme_t001975	FALSE	TRUE	FALSE	2.933E-01	1.517E-01	24.00	16.00	18.00	6.9	32.2	4.957E-08	3.860E-09	388.3	72.8	2.4	214.9	241.5	01Jan
psme_t001976	TRUE	TRUE	TRUE	3.019E-02	1.044E-02	28.00	20.00	19.14	28.3	123.1	1.341E-02	8.189E-03	388.3	303.3	219.2	19.2	51.0	08Aug
psme_t001977	FALSE	TRUE	FALSE	1.000E+00	1.000E+00	24.44	14.33	16.07	2.7	36.3	8.107E-04	3.722E-04	388.3	60.7	356.0	15.0	36.8	12Dec
psme_t001978	FALSE	TRUE	FALSE	1.000E+00	1.000E+00	24.44	12.11	13.89	4.7	89.1	5.878E-05	1.919E-05	364.0	48.5	347.7	28.8	66.9	12Dec
psme_t001979	FALSE	TRUE	FALSE	1.000E+00	1.000E+00	24.44	15.56	17.27	10.4	348.3	1.228E-04	4.456E-05	388.3	78.9	8.1	58.6	349.9	01Jan
psme_t001980	TRUE	TRUE	TRUE	4.632E-06	4.640E-07	24.00	10.00	12.00	5.0	19.0	2.964E-08	1.983E-09	388.3	60.7	356.0	434.6	493.8	12Dec
psme_t001982	TRUE	TRUE	TRUE	6.672E-04	1.306E-04	28.00	26.00	24.29	80.5	719.1	8.545E-05	2.939E-05	388.3	60.7	356.0	114.4	591.9	12Dec
psme_t001983	TRUE	TRUE	TRUE	4.486E-08	2.476E-09	24.00	10.00	12.00	210.1	1786.3	6.573E-06	1.516E-06	388.3	97.1	25.3	637.9	2426.6	01Jan
psme_t001987	FALSE	TRUE	FALSE	1.015E-01	4.320E-02	24.00	4.00	6.00	34.6	87.4	4.390E-03	2.416E-03	364.0	230.5	165.2	20.4	41.5	06Jun
psme_t001988	FALSE	TRUE	FALSE	8.315E-02	3.411E-02	28.00	2.00	3.71	62.7	322.2	1.115E-03	5.323E-04	388.3	84.9	13.8	61.0	243.8	01Jan
psme_t001991	FALSE	TRUE	FALSE	9.736E-01	6.312E-01	24.00	0.00	2.00	6.1	181.1	5.662E-09	2.372E-10	364.0	60.7	359.8	62.2	137.4	12Dec
psme_t001994	TRUE	TRUE	TRUE	2.876E-04	4.991E-05	28.00	18.00	17.43	13.7	48.9	4.866E-05	1.545E-05	380.2	36.4	333.9	28.1	46.2	11Nov
psme_t001995	TRUE	TRUE	TRUE	1.315E-03	2.833E-04	28.00	0.00	2.00	75.4	1136.6	3.313E-05	9.932E-06	376.1	18.2	316.7	375.3	1085.2	11Nov
psme_t001996	TRUE	FALSE	FALSE	4.503E-04	8.328E-05	24.00	2.00	4.00	13.7	91.3	1.000E+00	1.000E+00	365.1	122.7	56.7	4.4	61.8	02Feb
psme_t001997	TRUE	TRUE	TRUE	5.491E-08	3.105E-09	24.00	16.00	18.00	21.4	198.7	4.020E-05	1.240E-05	339.7	218.4	168.6	25.7	182.3	06Jun
psme_t001998	TRUE	FALSE	FALSE	3.177E-03	7.810E-04	24.00	10.00	12.00	77.9	833.6	1.000E+00	1.000E+00	365.1	124.8	58.8	0.0	934.5	02Feb
psme_t001999	FALSE	TRUE	FALSE	1.000E+00	7.835E-01	24.00	4.00	6.00	15.0	222.2	1.845E-09	5.121E-11	388.3	279.1	196.3	64.2	182.0	07Jul
psme_t002000	TRUE	TRUE	TRUE	1.491E-02	4.622E-03	24.00	2.00	4.00	282.1	2398.4	2.969E-04	1.210E-04	364.0	194.1	128.7	372.1	2008.4	05May
psme_t002001	FALSE	TRUE	FALSE	9.156E-01	5.864E-01	24.00	20.00	22.00	7.3	279.4	1.745E-02	1.092E-02	364.0	24.3	323.3	92.4	260.4	11Nov
psme_t002002	TRUE	TRUE	TRUE	2.049E-09	7.388E-11	28.00	10.00	10.57	34.8	193.6	8.545E-05	2.939E-05	364.0	36.4	335.5	40.3	189.7	12Dec
psme_t002003	FALSE	TRUE	FALSE	1.015E-01	4.320E-02	28.00	2.00	3.71	38.4	774.4	2.568E-02	1.663E-02	388.3	30.3	327.5	96.8	555.2	11Nov
psme_t002004	FALSE	TRUE	FALSE	2.650E-01	1.348E-01	24.00	20.00	22.00	123.4	877.6	1.024E-02	6.098E-03	364.0	39.4	338.5	166.3	783.1	12Dec
psme_t002005	TRUE	FALSE	FALSE	1.892E-03	4.320E-04	24.00	18.00	20.00	98.7	357.7	1.062E-01	7.783E-02	355.9	68.8	4.5	172.1	372.6	01Jan
psme_t002006	TRUE	FALSE	FALSE	1.122E-04	1.724E-05	24.00	18.00	20.00	14.1	71.7	1.000E+00	1.000E+00	365.1	138.1	72.0	7.3	60.2	03Mar
psme_t002007	TRUE	TRUE	TRUE	5.861E-04	1.125E-04	24.00	6.00	8.00	257.8	1773.2	1.724E-07	1.878E-08	388.3	60.7	356.0	837.8	1558.8	12Dec
psme_t002008	TRUE	TRUE	TRUE	2.036E-14	1.323E-16	24.00	16.00	18.00	135.4	194.3	4.506E-07	6.158E-08	388.3	254.8	173.5	41.4	41.6	06Jun
psme_t002009	FALSE	TRUE	FALSE	2.859E-01	1.473E-01	20.00	14.00	18.80	26.4	509.8	9.977E-06	2.469E-06	388.3	24.3	321.8	163.7	475.6	11Nov
psme_t002010	TRUE	TRUE	TRUE	6.296E-03	1.715E-03	24.00	18.00	20.00	22.2	368.5	1.226E-05	3.136E-06	388.3	48.5	344.6	30.5	338.1	12Dec
psme_t002011	FALSE	TRUE	FALSE	1.234E-01	5.446E-02	20.00	8.00	11.60	8.4	67.1	8.929E-03	5.249E-03	388.3	133.5	59.5	9.3	45.6	03Mar
psme_t002012	TRUE	FALSE	FALSE	6.672E-04	1.306E-04	24.00	12.00	14.00	39.4	534.7	8.497E-02	6.106E-02	388.3	84.9	13.8	175.5	828.9	01Jan
psme_t002013	FALSE	TRUE	FALSE	1.000E+00	1.000E+00	24.44	10.78	12.58	0.0	347.3	3.540E-07	4.605E-08	364.0	60.7	359.8	119.8	280.0	12Dec
psme_t002015	TRUE	FALSE	FALSE	1.904E-10	4.933E-12	24.00	16.00	18.00	326.8	986.5	1.000E+00	1.000E+00	365.1	251.8	185.8	16.1	774.1	07Jul
psme_t002016	FALSE	TRUE	FALSE	8.565E-02	3.529E-02	28.00	0.00	2.00	8.9	174.1	3.299E-02	2.183E-02	339.7	242.7	194.7	15.7	94.3	07Jul
psme_t002017	FALSE	TRUE	FALSE	1.000E+00	1.000E+00	24.44	13.78	15.53	4.5	71.8	2.428E-03	1.257E-03	339.7	60.7	364.2	10.2	52.5	12Dec
psme_t002018	TRUE	TRUE	TRUE	7.575E-03	2.120E-03	28.00	2.00	3.71	13.2	129.9	1.419E-06	2.488E-07	388.3	18.2	316.1	71.6	112.9	11Nov
psme_t002022	TRUE	TRUE	TRUE	1.299E-02	3.936E-03	24.00	22.00	24.00	17.3	130.8	2.969E-04	1.210E-04	380.2	246.7	170.9	34.4	114.8	06Jun
psme_t002023	FALSE	TRUE	FALSE	1.000E+00	8.022E-01	24.00	8.00	10.00	9.5	175.6	6.160E-11	4.176E-13	388.3	364.0	276.2	32.9	133.3	10Oct
psme_t002025	TRUE	FALSE	FALSE	1.496E-06	1.312E-07	24.00	2.00	4.00	40.6	366.2	6.028E-02	4.199E-02	355.9	68.8	4.5	38.3	310.6	01Jan
psme_t002026	FALSE	TRUE	FALSE	8.565E-02	3.529E-02	24.00	18.00	20.00	95.9	447.6	1.760E-04	6.691E-05	339.7	48.5	351.1	119.1	413.2	12Dec
psme_t002028	FALSE	TRUE	FALSE	3.401E-01	1.807E-01	24.00	4.00	6.00	21.7	333.0	9.977E-06	2.469E-06	351.9	54.6	355.6	230.0	391.2	12Dec
psme_t002029	FALSE	TRUE	FALSE	4.322E-01	2.400E-01	28.00	26.00	24.29	25.5	266.3	2.969E-04	1.210E-04	388.3	60.7	356.0	63.6	190.4	12Dec
psme_t002031	TRUE	TRUE	TRUE	7.411E-06	7.898E-07	24.00	16.00	18.00	44.8	114.9	1.228E-04	4.456E-05	388.3	48.5	344.6	61.9	116.3	12Dec
psme_t002032	FALSE	TRUE	FALSE	1.000E+00	1.000E+00	24.44	10.11	11.93	0.9	13.2	2.261E-02	1.448E-02	339.7	30.3	331.6	2.6	7.3	11Nov
psme_t002033	FALSE	TRUE	FALSE	1.000E+00	1.000E+00	24.44	12.56	14.33	1.2	13.1	4.214E-02	2.849E-02	388.3	351.9	264.8	4.8	9.0	09Sep
psme_t002034	TRUE	TRUE	TRUE	3.019E-02	1.044E-02	28.00	24.00	22.57	66.9	703.7	8.107E-04	3.722E-04	339.7	327.6	286.0	70.4	500.5	10Oct
psme_t002035	TRUE	TRUE	TRUE	3.221E-02	1.125E-02	24.00	0.00	2.00	17.2	186.7	1.024E-04	3.623E-05	376.1	48.5	346.1	31.5	162.0	12Dec
psme_t002036	TRUE	TRUE	TRUE	2.409E-05	2.981E-06	28.00	12.00	12.29	7.4	32.9	1.419E-06	2.488E-07	380.2	80.9	11.7	24.0	33.8	01Jan
psme_t002037	TRUE	TRUE	TRUE	6.071E-03	1.644E-03	24.00	18.00	20.00	6.5	218.3	1.745E-02	1.092E-02	351.9	54.6	355.6	45.6	215.1	12Dec
psme_t002038	TRUE	TRUE	TRUE	1.394E-08	6.658E-10	24.00	22.00	24.00	38.3	143.0	2.826E-03	1.484E-03	364.0	351.9	286.8	9.0	73.9	10Oct
psme_t002039	FALSE	TRUE	FALSE								1.729E-08	9.986E-10	388.3	60.7	356.0	10.0	8.2	12Dec
psme_t002040	FALSE	TRUE	FALSE	1.379E-01	6.202E-02	24.00	6.00	8.00	10.2	34.5	2.763E-06	5.508E-07	364.0	169.9	104.3	9.5	34.5	04Apr
psme_t002043	TRUE	TRUE	TRUE	6.071E-03	1.644E-03	24.00	16.00	18.00	15.4	235.3	2.261E-02	1.448E-02	388.3	48.5	344.6	72.5	186.8	12Dec
psme_t002044	FALSE	TRUE	FALSE	1.000E+00	1.000E+00	24.44	11.56	13.35	27.9	304.9	1.531E-02	9.466E-03	339.7	12.1	312.0	64.3	235.5	11Nov
psme_t002046	FALSE	TRUE	FALSE	1.000E+00	1.000E+00	24.44	10.22	12.04	0.0	39.5	1.472E-04	5.467E-05	388.3	72.8	2.4	12.9	40.8	01Jan
psme_t002047	FALSE	TRUE	FALSE	1.000E+00	1.000E+00	24.44	13.78	15.53	1.1	365.1	3.438E-06	7.129E-07	339.7	327.6	286.0	172.8	332.6	10Oct
psme_t002048	TRUE	TRUE	TRUE	4.000E-06	3.958E-07	24.00	4.00	6.00	219.6	995.2	3.299E-02	2.183E-02	388.3	84.9	13.8	205.1	1142.0	01Jan
psme_t002049	TRUE	FALSE	FALSE	3.596E-04	6.458E-05	26.00	13.00	14.00	13.8	130.0	1.000E+00	1.000E+00	365.1	206.0	140.0	1.6	108.3	05May
psme_t002050	FALSE	TRUE	FALSE	1.000E+00	1.000E+00	24.44	10.67	12.47	0.0	418.0	3.299E-02	2.183E-02	388.3	97.1	25.3	201.3	572.0	01Jan
psme_t002052	FALSE	TRUE	FALSE	1.709E-01	8.005E-02	28.00	0.00	2.00	1.7	8.8	1.323E-08	7.030E-10	339.7	72.8	12.2	10.5	15.8	01Jan
psme_t002053	FALSE	TRUE	FALSE	1.000E+00	1.000E+00	24.44	13.89	15.64	1.8	33.9	6.573E-06	1.516E-06	388.3	48.5	344.6	19.5	30.5	12Dec
psme_t002057	FALSE	TRUE	FALSE	1.015E-01	4.320E-02	24.00	0.00	2.00	66.1	430.1	3.222E-09	1.116E-10	364.0	48.5	347.7	185.6	403.1	12Dec
psme_t002058	FALSE	TRUE	FALSE	2.002E-01	9.653E-02	24.00	16.00	18.00	16.4	134.7	4.946E-04	2.143E-04	364.0	48.5	347.7	54.3	132.9	12Dec
psme_t002060	FALSE	TRUE	FALSE	1.168E-01	5.100E-02	20.00	14.00	18.80	47.0	1418.5	2.260E-08	1.411E-09	388.3	72.8	2.4	452.7	1454.6	01Jan
psme_t002062	FALSE	TRUE	FALSE	1.000E+00	8.022E-01	28.00	0.00	2.00	9.2	88.0	4.183E-04	1.775E-04	388.3	339.7	253.4	7.2	18.9	09Sep
psme_t002063	TRUE	TRUE	TRUE	1.393E-02	4.266E-03	24.00	14.00	16.00	7.6	49.7	1.745E-02	1.092E-02	388.3	78.9	8.1	22.0	84.9	01Jan
psme_t002064	FALSE	TRUE	FALSE	1.000E+00	1.000E+00	24.44	15.22	16.95	1.1	9.5	3.299E-02	2.183E-02	388.3	345.8	259.1	3.4	6.8	09Sep
psme_t002065	TRUE	TRUE	TRUE	1.496E-06	1.312E-07	28.00	24.00	22.57	15.6	40.2	7.542E-09	3.426E-10	376.1	60.7	357.9	19.8	22.4	12Dec
psme_t002068	TRUE	TRUE	TRUE	4.561E-02	1.687E-02	28.00	22.00	20.86	40.8	160.1	2.785E-07	3.429E-08	339.7	60.7	364.2	138.6	185.8	12Dec
psme_t002069	FALSE	TRUE	FALSE	1.000E+00	1.000E+00	24.44	9.56	11.38	13.2	404.3	5.076E-03	2.832E-03	388.3	157.7	82.3	61.3	235.1	03Mar
psme_t002071	TRUE	FALSE	FALSE	1.851E-05	2.218E-06	24.00	8.00	10.00	24.0	201.2	5.357E-02	3.695E-02	388.3	97.1	25.3	28.5	184.3	01Jan
psme_t002072	FALSE	TRUE	FALSE	1.000E+00	1.000E+00	24.44	11.78	13.56	0.9	136.8	1.986E-02	1.259E-02	339.7	60.7	364.2	26.9	97.5	12Dec
psme_t002073	FALSE	TRUE	FALSE	1.000E+00	7.835E-01	24.00	10.00	12.00	1.4	8.2	2.763E-06	5.508E-07	388.3	72.8	2.4	6.7	8.9	01Jan
psme_t002075	TRUE	FALSE	FALSE	2.169E-02	7.125E-03	24.00	10.00	12.00	55.2	800.9	1.000E+00	1.000E+00	365.1	148.3	82.3	1.3	831.1	03Mar
psme_t002076	TRUE	TRUE	TRUE	1.656E-09	5.735E-11	24.00	20.00	22.00	54.7	203.2	3.732E-02	2.496E-02	388.3	254.8	173.5	54.7	142.7	06Jun
psme_t002077	FALSE	TRUE	FALSE	1.000E+00	1.000E+00	24.44	13.67	15.42	1.5	37.8	6.896E-04	3.103E-04	388.3	36.4	333.2	18.5	34.3	11Nov
psme_t002078	TRUE	TRUE	TRUE	1.989E-04	3.283E-05	24.00	16.00	18.00	111.6	871.0	6.377E-08	5.346E-09	388.3	72.8	2.4	227.0	1026.9	01Jan
psme_t002079	TRUE	TRUE	TRUE	2.098E-02	6.854E-03	28.00	2.00	3.71	10.1	77.3	1.531E-02	9.466E-03	351.9	194.1	135.4	5.3	81.6	05May
psme_t002080	TRUE	TRUE	TRUE	2.957E-05	3.767E-06	24.00	16.00	18.00	36.9	118.6	6.757E-03	3.869E-03	339.7	303.3	259.9	8.9	67.2	09Sep
psme_t002081	FALSE	TRUE	FALSE	5.090E-01	2.910E-01	28.00	26.00	24.29	28.4	593.9	3.844E-08	2.774E-09	388.3	60.7	356.0	347.9	808.6	12Dec
psme_t002082	FALSE	TRUE	FALSE	1.000E+00	1.000E+00	24.44	11.22	13.02	10.2	193.0	2.100E-04	8.170E-05	364.0	54.6	353.8	96.4	195.6	12Dec
psme_t002084	FALSE	TRUE	FALSE	1.000E+00	1.000E+00	24.44	12.11	13.89	0.6	47.6	3.299E-02	2.183E-02	388.3	72.8	2.4	25.5	79.9	01Jan
psme_t002085	TRUE	TRUE	TRUE	1.851E-05	2.218E-06	24.00	6.00	8.00	29.4	136.1	2.826E-03	1.484E-03	376.1	42.5	340.2	25.1	114.1	12Dec
psme_t002086	TRUE	TRUE	TRUE	1.544E-03	3.422E-04	24.00	6.00	8.00	16.8	169.8	2.969E-04	1.210E-04	351.9	42.5	343.1	56.9	128.6	12Dec
psme_t002087	TRUE	TRUE	TRUE	9.090E-03	2.613E-03	24.00	4.00	6.00	24.7	150.1	1.115E-03	5.323E-04	339.7	206.3	155.6	56.7	158.8	06Jun
psme_t002088	FALSE	TRUE	FALSE	1.000E+00	1.000E+00	24.44	14.78	16.51	1.9	15.4	2.196E-07	2.543E-08	388.3	36.4	333.2	13.8	13.6	11Nov
psme_t002089	FALSE	TRUE	FALSE	3.749E-01	2.027E-01	24.00	20.00	22.00	24.9	246.1	3.222E-09	1.116E-10	388.3	66.7	361.7	60.1	220.4	12Dec
psme_t002090	TRUE	TRUE	TRUE	8.358E-10	2.654E-11	24.00	12.00	14.00	37.6	201.5	1.024E-04	3.623E-05	364.0	36.4	335.5	52.9	192.9	12Dec
psme_t002091	TRUE	TRUE	TRUE	4.017E-03	1.020E-03	24.00	2.00	4.00	7.3	38.4	6.896E-04	3.103E-04	376.1	133.5	63.5	6.5	28.5	03Mar
psme_t002092	TRUE	TRUE	TRUE	3.868E-03	9.755E-04	28.00	6.00	7.14	9.0	276.8	1.323E-08	7.030E-10	388.3	72.8	2.4	153.3	322.1	01Jan
psme_t002093	TRUE	FALSE	FALSE	9.413E-03	2.724E-03	24.00	14.00	16.00	19.5	221.6	4.950E-01	4.040E-01	388.3	151.7	76.6	55.6	231.2	03Mar
psme_t002095	TRUE	FALSE	FALSE	5.620E-06	5.782E-07	28.00	14.00	14.00	51.4	757.0	1.185E-01	8.768E-02	388.3	12.1	310.4	114.8	588.3	11Nov
psme_t002096	TRUE	TRUE	TRUE	9.002E-04	1.840E-04	28.00	20.00	19.14	206.9	747.7	1.760E-04	6.691E-05	364.0	60.7	359.8	161.3	560.3	12Dec
psme_t002098	TRUE	TRUE	TRUE	4.333E-03	1.113E-03	28.00	0.00	2.00	4.6	124.0	2.261E-02	1.448E-02	388.3	72.8	2.4	40.7	147.9	01Jan
psme_t002100	TRUE	TRUE	TRUE	2.442E-07	1.670E-08	24.00	8.00	10.00	8.2	63.5	2.196E-07	2.543E-08	388.3	103.1	31.0	52.7	96.5	01Jan
psme_t002101	TRUE	TRUE	TRUE	1.049E-02	3.083E-03	20.00	14.00	18.80	55.8	641.5	1.760E-04	6.691E-05	376.1	72.8	4.6	147.4	755.2	01Jan
psme_t002102	TRUE	TRUE	TRUE	9.002E-04	1.840E-04	24.00	18.00	20.00	26.3	161.4	6.573E-06	1.516E-06	388.3	12.1	310.4	79.1	165.3	11Nov
psme_t002103	FALSE	TRUE	FALSE	1.000E+00	1.000E+00	24.44	15.67	17.38	9.3	668.5	1.323E-08	7.030E-10	351.9	54.6	355.6	327.4	649.7	12Dec
psme_t002104	FALSE	TRUE	FALSE	1.000E+00	1.000E+00	24.44	9.56	11.38	16.4	548.5	1.724E-07	1.878E-08	388.3	48.5	344.6	215.5	453.9	12Dec
psme_t002105	TRUE	TRUE	TRUE	2.409E-03	5.692E-04	24.00	10.00	12.00	31.2	429.9	4.165E-10	6.476E-12	388.3	60.7	356.0	216.4	403.6	12Dec
psme_t002106	TRUE	TRUE	TRUE	1.570E-04	2.516E-05	24.00	14.00	16.00	102.6	315.2	2.211E-11	9.360E-14	388.3	133.5	59.5	391.7	966.6	03Mar
psme_t002107	FALSE	TRUE	FALSE	1.044E-01	4.467E-02	24.00	14.00	16.00	14.3	159.0	3.525E-04	1.467E-04	388.3	78.9	8.1	28.7	86.5	01Jan
psme_t002108	TRUE	TRUE	TRUE	1.633E-15	7.221E-18	24.00	14.00	16.00	501.9	376.9	1.131E-06	1.896E-07	339.7	60.7	364.2	834.6	1518.1	12Dec
psme_t002112	TRUE	FALSE	FALSE	6.672E-04	1.306E-04	24.00	4.00	6.00	503.7	732.3	1.000E+00	1.000E+00	365.1	218.7	152.6	14.9	41.7	06Jun
psme_t002113	TRUE	TRUE	TRUE	1.235E-04	1.922E-05	24.00	2.00	4.00	100.4	1072.1	2.785E-07	3.429E-08	376.1	30.3	328.4	239.7	750.0	11Nov
psme_t002114	TRUE	TRUE	TRUE	6.672E-04	1.306E-04	28.00	24.00	22.57	26.4	204.3	1.323E-08	7.030E-10	388.3	84.9	13.8	99.7	203.6	01Jan
psme_t002116	TRUE	TRUE	TRUE	4.280E-02	1.569E-02	24.00	0.00	2.00	119.3	667.7	2.969E-04	1.210E-04	388.3	351.9	264.8	131.5	491.7	09Sep
psme_t002118	TRUE	TRUE	TRUE	2.222E-03	5.195E-04	24.00	20.00	22.00	88.8	512.3	5.842E-04	2.581E-04	388.3	24.3	321.8	90.6	256.5	11Nov
psme_t002119	FALSE	TRUE	FALSE	8.784E-01	5.580E-01	28.00	13.00	13.14	33.1	412.6	3.540E-07	4.605E-08	364.0	39.4	338.5	103.0	351.2	12Dec
psme_t002120	TRUE	TRUE	TRUE	3.177E-03	7.810E-04	28.00	26.00	24.29	10.0	152.1	4.283E-09	1.632E-10	364.0	60.7	359.8	46.7	141.8	12Dec
psme_t002121	TRUE	TRUE	TRUE	8.284E-06	8.938E-07	24.00	20.00	22.00	72.4	823.3	2.084E-03	1.063E-03	376.1	321.5	246.0	101.2	667.4	09Sep
psme_t002122	TRUE	FALSE	FALSE	1.681E-06	1.497E-07	28.00	0.00	2.00	60.6	405.7	1.000E+00	1.000E+00	365.1	231.3	165.3	8.3	277.7	06Jun
psme_t002123	FALSE	TRUE	FALSE	9.602E-02	4.040E-02	20.00	18.00	23.60	182.1	1985.1	5.878E-05	1.919E-05	388.3	218.4	139.3	200.3	1627.9	05May
psme_t002124	TRUE	FALSE	FALSE	5.585E-09	2.351E-10	24.00	4.00	6.00	208.9	818.3	7.807E-01	6.566E-01	388.3	115.3	42.4	102.5	1019.1	02Feb
psme_t002125	FALSE	TRUE	FALSE	1.000E+00	7.835E-01	28.00	22.00	20.86	30.8	341.8	5.621E-10	9.937E-12	388.3	48.5	344.6	110.0	309.9	12Dec
psme_t002126	TRUE	TRUE	TRUE	5.136E-04	9.686E-05	24.00	18.00	20.00	249.5	1608.8	2.301E-10	2.687E-12	388.3	364.0	276.2	462.4	1064.2	10Oct
psme_t002127	FALSE	TRUE	FALSE	1.000E+00	1.000E+00	24.44	7.78	9.64	2.5	31.8	2.568E-02	1.663E-02	339.7	72.8	12.2	4.7	15.4	01Jan
psme_t002128	FALSE	TRUE	FALSE	6.813E-01	4.113E-01	24.00	6.00	8.00	26.4	1758.0	1.341E-02	8.189E-03	388.3	12.1	310.4	286.1	1664.3	11Nov
psme_t002129	TRUE	TRUE	TRUE	1.962E-02	6.340E-03	20.00	2.00	4.40	28.1	373.5	3.313E-05	9.932E-06	388.3	12.1	310.4	113.1	290.8	11Nov
psme_t002130	FALSE	TRUE	FALSE	6.239E-01	3.704E-01	28.00	22.00	20.86	28.1	155.3	5.842E-04	2.581E-04	376.1	357.9	281.3	84.5	181.3	10Oct
psme_t002131	TRUE	TRUE	TRUE	6.980E-04	1.372E-04	24.00	14.00	16.00	16.6	391.0	3.844E-08	2.774E-09	364.0	60.7	359.8	87.3	332.2	12Dec
psme_t002132	FALSE	TRUE	FALSE	1.803E-01	8.524E-02	24.00	20.00	22.00	30.6	320.3	1.729E-08	9.986E-10	364.0	42.5	341.6	151.2	354.7	12Dec
psme_t002134	FALSE	TRUE	FALSE	1.803E-01	8.524E-02	26.00	6.00	7.54	5.5	148.4	2.216E-06	4.241E-07	339.7	0.0	299.0	34.1	102.2	10Oct
psme_t002135	TRUE	TRUE	TRUE	5.434E-05	7.498E-06	24.00	18.00	20.00	16.2	120.4	4.946E-04	2.143E-04	388.3	260.9	179.2	23.3	82.6	06Jun
psme_t002136	FALSE	TRUE	FALSE	1.074E-01	4.618E-02	24.00	2.00	4.00	4.2	86.0	2.196E-07	2.543E-08	339.7	109.2	51.3	21.1	57.9	02Feb
psme_t002137	FALSE	TRUE	FALSE	1.000E+00	1.000E+00	24.44	8.67	10.51	6.4	94.2	4.258E-06	9.198E-07	388.3	339.7	253.4	12.6	24.1	09Sep
psme_t002138	TRUE	FALSE	FALSE	8.157E-03	2.306E-03	24.00	4.00	6.00	6.1	46.1	1.000E+00	1.000E+00	365.1	122.1	56.1	2.3	47.0	02Feb
psme_t002139	TRUE	TRUE	TRUE	1.498E-04	2.385E-05	24.00	2.00	4.00	147.7	1135.2	1.174E-02	7.072E-03	339.7	24.3	325.1	331.3	751.5	11Nov
psme_t002140	FALSE	TRUE	FALSE	1.000E+00	1.000E+00	24.44	12.00	13.78	0.1	10.3	8.929E-03	5.249E-03	388.3	351.9	264.8	2.9	6.9	09Sep
psme_t002141	TRUE	TRUE	TRUE	3.434E-02	1.212E-02	28.00	14.00	14.00	8.7	85.6	1.986E-02	1.259E-02	388.3	169.9	93.7	9.8	57.8	04Apr
psme_t002142	TRUE	TRUE	TRUE	4.918E-04	9.212E-05	24.00	16.00	18.00	45.2	323.0	7.136E-07	1.089E-07	388.3	370.1	281.9	42.1	203.8	10Oct
psme_t002144	FALSE	TRUE	FALSE	1.000E+00	1.000E+00	24.44	10.89	12.69	1.0	9.5	4.754E-02	3.247E-02	388.3	351.9	264.8	3.7	8.9	09Sep
psme_t002145	TRUE	TRUE	TRUE	6.889E-09	2.998E-10	24.00	8.00	10.00	163.8	811.5	3.844E-08	2.774E-09	388.3	103.1	31.0	367.7	1029.9	01Jan
psme_t002146	TRUE	TRUE	TRUE	2.371E-09	8.737E-11	24.00	16.00	18.00	107.2	175.2	2.260E-08	1.411E-09	388.3	72.8	2.4	198.5	222.7	01Jan
psme_t002147	FALSE	TRUE	FALSE	8.810E-02	3.651E-02	24.00	14.00	16.00	36.1	468.6	8.107E-04	3.722E-04	364.0	84.9	19.2	101.6	531.1	01Jan
psme_t002149	TRUE	TRUE	TRUE	3.660E-02	1.306E-02	24.00	8.00	10.00	246.1	1494.4	2.912E-02	1.907E-02	364.0	194.1	128.7	193.6	1315.6	05May
psme_t002152	TRUE	FALSE	FALSE	1.495E-05	1.746E-06	24.00	6.00	8.00	223.5	1129.9	1.000E+00	8.661E-01	368.9	186.9	118.9	48.4	1078.4	04Apr
psme_t002155	FALSE	TRUE	FALSE	1.000E+00	7.297E-01	28.00	22.00	20.86	15.8	311.8	1.115E-03	5.323E-04	388.3	84.9	13.8	68.0	281.8	01Jan
psme_t002156	TRUE	TRUE	TRUE	3.763E-04	6.796E-05	24.00	4.00	6.00	21.3	120.4	3.844E-08	2.774E-09	339.7	206.3	155.6	26.1	100.0	06Jun
psme_t002157	FALSE	TRUE	FALSE	2.520E-01	1.270E-01	28.00	8.00	8.86	57.0	518.4	1.772E-06	3.254E-07	339.7	242.7	194.7	122.2	318.0	07Jul
psme_t002159	TRUE	TRUE	TRUE	4.236E-05	5.642E-06	24.00	22.00	24.00	135.6	653.4	3.278E-03	1.749E-03	388.3	291.2	207.8	123.0	340.6	07Jul
psme_t002160	TRUE	TRUE	TRUE	1.608E-03	3.586E-04	24.00	4.00	6.00	11.2	136.8	8.244E-08	7.369E-09	388.3	60.7	356.0	47.5	105.7	12Dec
psme_t002161	FALSE	TRUE	FALSE	1.496E-01	6.830E-02	20.00	14.00	18.80	25.7	234.2	2.239E-05	6.316E-06	388.3	36.4	333.2	89.8	238.4	11Nov
psme_t002162	TRUE	TRUE	TRUE	2.607E-03	6.234E-04	24.00	2.00	4.00	57.9	470.2	1.832E-05	5.016E-06	339.7	303.3	259.9	117.2	371.9	09Sep
psme_t002163	TRUE	FALSE	FALSE	5.292E-10	1.573E-11	24.00	16.00	18.00	23.8	21.1	1.000E+00	1.000E+00	365.1	222.4	156.4	3.1	28.3	06Jun
psme_t002164	FALSE	TRUE	FALSE	1.621E-01	7.515E-02	24.00	20.00	22.00	18.0	291.5	1.528E-03	7.552E-04	388.3	42.5	338.9	67.7	237.8	12Dec
psme_t002165	TRUE	FALSE	FALSE	6.296E-03	1.715E-03	24.00	20.00	22.00	69.3	637.5	1.000E+00	1.000E+00	365.1	150.2	84.2	18.3	471.2	03Mar
psme_t002166	TRUE	TRUE	TRUE	2.607E-03	6.234E-04	24.00	14.00	16.00	43.2	444.6	3.540E-07	4.605E-08	388.3	24.3	321.8	284.9	607.7	11Nov
psme_t002167	TRUE	TRUE	TRUE	6.672E-04	1.306E-04	24.00	14.00	16.00	33.3	380.9	4.258E-06	9.198E-07	376.1	60.7	357.9	121.1	381.4	12Dec
psme_t002169	FALSE	TRUE	FALSE	1.000E+00	1.000E+00	24.44	13.11	14.87	1.8	10.8	5.859E-03	3.313E-03	388.3	60.7	356.0	7.5	8.2	12Dec
psme_t002170	TRUE	TRUE	TRUE	1.665E-05	1.968E-06	24.00	20.00	22.00	100.8	485.8	2.084E-03	1.063E-03	364.0	60.7	359.8	137.0	357.6	12Dec
psme_t002171	FALSE	TRUE	FALSE	1.000E+00	1.000E+00	24.44	13.56	15.31	2.6	11.1	4.754E-02	3.247E-02	339.7	30.3	331.6	2.2	7.7	11Nov
psme_t002172	FALSE	TRUE	FALSE	2.520E-01	1.270E-01	24.00	6.00	8.00	50.5	1196.6	1.131E-06	1.896E-07	388.3	97.1	25.3	267.3	1466.4	01Jan
psme_t002173	FALSE	TRUE	FALSE	4.220E-01	2.334E-01	28.00	0.00	2.00	1.4	48.2	1.115E-03	5.323E-04	388.3	12.1	310.4	10.8	42.2	11Nov
psme_t002174	TRUE	FALSE	FALSE	4.151E-02	1.513E-02	24.00	8.00	10.00	9.0	318.2	6.028E-02	4.199E-02	388.3	103.1	31.0	21.5	226.2	01Jan
psme_t002175	FALSE	TRUE	FALSE	6.524E-01	3.904E-01	28.00	4.00	5.43	14.9	85.7	1.174E-02	7.072E-03	339.7	48.5	351.1	21.6	60.2	12Dec
psme_t002176	FALSE	TRUE	FALSE	2.163E-01	1.059E-01	20.00	14.00	18.80	6.3	25.0	4.957E-08	3.860E-09	388.3	60.7	356.0	16.3	20.9	12Dec
psme_t002177	TRUE	FALSE	FALSE	3.221E-02	1.125E-02	28.00	26.00	24.29	335.3	699.3	1.000E+00	1.000E+00	365.1	173.9	107.9	34.0	455.6	04Apr
psme_t002178	FALSE	TRUE	FALSE	5.997E-02	2.328E-02	24.00	20.00	22.00	6.7	33.6	1.306E-03	6.347E-04	388.3	78.9	8.1	14.3	31.6	01Jan
psme_t002180	TRUE	TRUE	TRUE	3.763E-04	6.796E-05	24.00	4.00	6.00	2.5	10.3	2.260E-08	1.411E-09	388.3	72.8	2.4	7.5	7.8	01Jan
psme_t002181	FALSE	TRUE	FALSE	7.258E-01	4.444E-01	28.00	10.00	10.57	14.2	197.3	5.076E-03	2.832E-03	339.7	321.5	279.4	41.6	133.6	10Oct
psme_t002182	TRUE	TRUE	TRUE	4.303E-04	7.917E-05	24.00	16.00	18.00	25.7	137.5	5.842E-04	2.581E-04	388.3	315.5	230.6	23.5	73.4	08Aug
psme_t002183	FALSE	TRUE	FALSE	1.015E-01	4.320E-02	24.00	0.00	2.00	137.6	1248.7	4.020E-05	1.240E-05	364.0	12.1	311.2	269.2	1024.2	11Nov
psme_t002184	FALSE	TRUE	FALSE	1.000E+00	1.000E+00	24.44	13.11	14.87	1.9	11.1	2.568E-02	1.663E-02	388.3	345.8	259.1	4.3	7.0	09Sep
psme_t002185	TRUE	TRUE	TRUE	2.737E-02	9.318E-03	20.00	10.00	14.00	13.2	97.7	1.845E-09	5.121E-11	388.3	72.8	2.4	86.1	110.5	01Jan
psme_t002187	FALSE	TRUE	FALSE	1.000E+00	1.000E+00	24.44	9.33	11.16	0.0	349.6	5.676E-07	8.204E-08	355.9	44.5	344.6	171.2	197.7	12Dec
psme_t002188	TRUE	TRUE	TRUE	4.174E-09	1.696E-10	24.00	6.00	8.00	157.6	612.5	9.521E-04	4.456E-04	339.7	327.6	286.0	74.2	479.9	10Oct
psme_t002189	FALSE	TRUE	FALSE	1.000E+00	1.000E+00	24.44	12.22	14.00	18.8	1259.7	4.946E-04	2.143E-04	364.0	194.1	128.7	128.1	881.6	05May
psme_t002190	FALSE	TRUE	FALSE	1.000E+00	1.000E+00	24.44	13.67	15.42	4.8	49.1	2.785E-07	3.429E-08	376.1	194.1	122.4	47.9	83.8	05May
psme_t002191	TRUE	TRUE	TRUE	4.114E-04	7.525E-05	28.00	2.00	3.71	16.0	112.0	5.859E-03	3.313E-03	388.3	97.1	25.3	14.4	80.8	01Jan
psme_t002193	FALSE	TRUE	FALSE	1.000E+00	1.000E+00	24.44	10.67	12.47	15.6	72.7	1.226E-05	3.136E-06	388.3	254.8	173.5	21.2	89.5	06Jun
psme_t002194	TRUE	TRUE	TRUE	9.090E-03	2.613E-03	24.00	18.00	20.00	5.4	124.8	2.239E-05	6.316E-06	388.3	121.3	48.1	161.7	201.3	02Feb
psme_t002195	FALSE	TRUE	FALSE	1.000E+00	1.000E+00	24.44	12.67	14.44	1.4	50.8	2.826E-03	1.484E-03	376.1	6.1	304.9	7.4	43.3	11Nov
psme_t002196	TRUE	TRUE	TRUE	4.236E-05	5.642E-06	24.00	18.00	20.00	45.7	247.8	9.521E-04	4.456E-04	388.3	376.1	287.6	42.6	198.8	10Oct
psme_t002197	TRUE	TRUE	TRUE	2.829E-02	9.678E-03	28.00	0.00	2.00	4.2	50.9	9.955E-09	4.922E-10	376.1	54.6	352.0	41.8	73.3	12Dec
psme_t002198	TRUE	FALSE	FALSE	3.868E-03	9.755E-04	24.00	16.00	18.00	3.8	307.7	1.000E+00	1.000E+00	365.1	259.9	193.9	9.7	241.5	07Jul
psme_t002201	TRUE	FALSE	FALSE	3.437E-03	8.540E-04	24.00	14.00	16.00	10.0	120.2	1.000E+00	1.000E+00	365.1	165.3	99.2	1.3	105.3	04Apr
psme_t002202	TRUE	TRUE	TRUE	3.177E-03	7.810E-04	28.00	14.00	14.00	8.6	73.9	1.503E-05	3.972E-06	376.1	24.3	322.5	51.9	93.1	11Nov
psme_t002205	FALSE	TRUE	FALSE								1.323E-08	7.030E-10	388.3	91.0	19.5	9.8	7.7	01Jan
psme_t002206	TRUE	FALSE	FALSE	2.749E-04	4.739E-05	24.00	4.00	6.00	10.2	40.8	1.641E-01	1.243E-01	364.0	66.7	365.9	9.1	33.6
psme_t002207	FALSE	TRUE	FALSE	1.000E+00	1.000E+00	24.44	13.33	15.09	5.2	117.6	1.174E-02	7.072E-03	351.9	182.0	122.8	73.9	152.1	05May
psme_t002208	TRUE	FALSE	FALSE	9.354E-07	7.681E-08	24.00	14.00	16.00	41.9	481.6	1.824E-01	1.393E-01	380.2	60.7	357.2	80.6	461.1	12Dec
psme_t002210	TRUE	TRUE	TRUE	3.115E-05	3.992E-06	24.00	16.00	18.00	237.4	1070.4	4.390E-03	2.416E-03	364.0	48.5	347.7	365.9	1070.4	12Dec
psme_t002213	TRUE	TRUE	TRUE	7.932E-04	1.590E-04	24.00	2.00	4.00	16.9	252.1	1.139E-11	3.276E-14	388.3	254.8	173.5	72.1	80.0	06Jun
psme_t002214	FALSE	TRUE	FALSE	1.000E+00	7.297E-01	28.00	26.00	24.29	54.7	838.5	6.573E-06	1.516E-06	339.7	54.6	357.7	389.0	848.4	12Dec
psme_t002216	TRUE	TRUE	TRUE	2.400E-02	7.998E-03	24.00	14.00	16.00	46.1	940.1	1.503E-05	3.972E-06	351.9	72.8	9.5	317.0	906.2	01Jan
psme_t002217	TRUE	TRUE	TRUE	1.495E-05	1.746E-06	24.00	0.00	2.00	129.1	717.8	1.024E-02	6.098E-03	339.7	60.7	364.2	186.0	687.4	12Dec
psme_t002218	TRUE	TRUE	TRUE	2.287E-04	3.845E-05	24.00	4.00	6.00	90.8	626.6	3.278E-03	1.749E-03	388.3	370.1	281.9	65.2	514.2	10Oct
psme_t002220	TRUE	TRUE	TRUE	3.014E-06	2.874E-07	24.00	14.00	16.00	52.3	592.9	1.024E-02	6.098E-03	388.3	60.7	356.0	79.3	513.1	12Dec
psme_t002221	FALSE	TRUE	FALSE	8.246E-01	5.177E-01	20.00	12.00	16.40	4.0	105.6	1.023E-09	2.288E-11	388.3	72.8	2.4	79.7	108.2	01Jan
psme_t002222	FALSE	TRUE	FALSE	2.460E-01	1.232E-01	24.00	10.00	12.00	0.0	25.9	2.912E-02	1.907E-02	339.7	72.8	12.2	8.0	28.3	01Jan
psme_t002223	FALSE	TRUE	FALSE	5.210E-01	2.990E-01	28.00	4.00	5.43	12.9	348.9	1.167E-10	1.078E-12	388.3	48.5	344.6	165.2	369.4	12Dec
psme_t002224	TRUE	TRUE	TRUE	2.625E-04	4.499E-05	24.00	14.00	16.00	275.4	2280.1	3.525E-04	1.467E-04	388.3	121.3	48.1	553.4	2698.6	02Feb
psme_t002225	TRUE	FALSE	FALSE	1.235E-04	1.922E-05	24.00	6.00	8.00	15.5	136.9	1.000E+00	1.000E+00	365.1	150.2	84.2	9.2	127.7	03Mar
psme_t002227	TRUE	TRUE	TRUE	2.534E-06	2.367E-07	24.00	14.00	16.00	5.1	65.2	7.136E-07	1.089E-07	364.0	72.8	7.0	22.2	52.9	01Jan
psme_t002228	FALSE	TRUE	FALSE	8.246E-01	5.177E-01	20.00	14.00	18.80	43.3	1350.4	2.100E-04	8.170E-05	388.3	48.5	344.6	408.8	1231.6	12Dec
psme_t002229	FALSE	TRUE	FALSE	6.670E-01	4.007E-01	28.00	26.00	24.29	10.2	105.7	3.540E-07	4.605E-08	339.7	157.7	103.5	33.3	76.2	04Apr
psme_t002230	FALSE	TRUE	FALSE	1.000E+00	1.000E+00	24.44	8.67	10.51	14.4	331.0	6.573E-06	1.516E-06	339.7	327.6	286.0	88.4	304.7	10Oct
psme_t002231	TRUE	TRUE	TRUE	4.918E-05	6.694E-06	24.00	18.00	20.00	8.2	64.7	5.859E-03	3.313E-03	388.3	242.7	162.1	8.3	45.4	06Jun
psme_t002232	FALSE	TRUE	FALSE	1.000E+00	1.000E+00	24.44	13.00	14.76	3.5	167.4	1.503E-05	3.972E-06	364.0	48.5	347.7	75.2	173.3	12Dec
psme_t002233	FALSE	TRUE	FALSE	1.379E-01	6.202E-02	24.00	20.00	22.00	41.8	460.2	4.866E-05	1.545E-05	364.0	36.4	335.5	181.8	419.3	12Dec
psme_t002234	TRUE	TRUE	TRUE	5.993E-09	2.550E-10	24.00	4.00	6.00	65.3	229.9	2.100E-04	8.170E-05	339.7	242.7	194.7	42.7	196.8	07Jul
psme_t002235	TRUE	TRUE	TRUE	1.299E-02	3.936E-03	28.00	0.00	2.00	102.6	3028.5	1.057E-07	1.011E-08	388.3	24.3	321.8	1124.3	2294.2	11Nov
psme_t002236	TRUE	TRUE	TRUE	5.428E-03	1.445E-03	28.00	14.00	14.00	109.2	897.6	1.729E-08	9.986E-10	388.3	254.8	173.5	244.2	360.7	06Jun
psme_t002237	FALSE	TRUE	FALSE	1.000E+00	8.022E-01	28.00	0.00	2.00	3.3	55.0	8.545E-05	2.939E-05	372.1	52.6	350.6	29.4	94.2	12Dec
psme_t002238	TRUE	FALSE	FALSE	4.280E-02	1.569E-02	26.00	20.00	20.46	2.4	18.4	1.000E+00	1.000E+00	365.1	179.3	113.3	0.7	6.0	04Apr
psme_t002241	TRUE	TRUE	TRUE	6.328E-05	8.878E-06	28.00	22.00	20.86	25.0	167.3	1.832E-05	5.016E-06	376.1	30.3	328.4	73.8	142.8	11Nov
psme_t002242	TRUE	TRUE	TRUE	7.658E-05	1.110E-05	24.00	6.00	8.00	4415.0	25736.2	3.525E-04	1.467E-04	370.1	215.4	146.4	7531.1	19250.5	05May
psme_t002243	TRUE	TRUE	TRUE	6.279E-06	6.553E-07	24.00	16.00	18.00	130.9	665.8	4.258E-06	9.198E-07	339.7	30.3	331.6	126.0	522.7	11Nov
psme_t002244	FALSE	TRUE	FALSE	1.000E+00	1.000E+00	24.44	8.89	10.73	1.5	97.1	2.969E-04	1.210E-04	339.7	266.9	220.8	69.7	158.3	08Aug
psme_t002245	TRUE	TRUE	TRUE	1.851E-05	2.218E-06	28.00	0.00	2.00	6591.9	75590.5	2.239E-05	6.316E-06	388.3	24.3	321.8	22009.7	58363.0	11Nov
psme_t002246	FALSE	TRUE	FALSE	6.813E-01	4.113E-01	28.00	6.00	7.14	27.3	265.0	1.341E-02	8.189E-03	339.7	36.4	338.1	48.6	234.1	12Dec
psme_t002247	TRUE	TRUE	TRUE	1.255E-02	3.780E-03	28.00	0.00	2.00	38.5	313.6	5.842E-04	2.581E-04	364.0	84.9	19.2	43.1	332.6	01Jan
psme_t002248	FALSE	TRUE	FALSE	3.840E-01	2.085E-01	24.00	14.00	16.00	11.0	89.8	4.506E-07	6.158E-08	388.3	60.7	356.0	41.2	70.4	12Dec
psme_t002249	FALSE	TRUE	FALSE	2.585E-01	1.308E-01	28.00	8.00	8.86	4.5	26.1	1.745E-02	1.092E-02	376.1	97.1	28.2	15.3	36.4	01Jan
psme_t002250	TRUE	FALSE	FALSE	2.409E-03	5.692E-04	28.00	2.00	3.71	47.6	342.7	6.028E-02	4.199E-02	364.0	24.3	323.3	86.2	282.0	11Nov
psme_t002251	FALSE	TRUE	FALSE	1.000E+00	1.000E+00	24.44	11.33	13.13	2.4	1338.5	2.216E-06	4.241E-07	388.3	60.7	356.0	369.1	1327.6	12Dec
psme_t002252	TRUE	TRUE	TRUE	3.290E-04	5.828E-05	24.00	16.00	18.00	32.3	68.4	4.866E-05	1.545E-05	388.3	242.7	162.1	15.4	19.6	06Jun
psme_t002253	TRUE	FALSE	FALSE	3.543E-02	1.258E-02	24.00	0.00	2.00	926.6	4646.9	1.474E-01	1.108E-01	339.7	84.9	25.3	671.5	6172.8	01Jan
psme_t002255	FALSE	TRUE	FALSE	8.246E-01	5.177E-01	20.00	2.00	4.40	9.0	48.2	8.127E-06	1.938E-06	388.3	72.8	2.4	13.7	55.4	01Jan
psme_t002258	FALSE	TRUE	FALSE	1.000E+00	1.000E+00	24.44	12.89	14.65	1.5	240.2	2.724E-05	7.931E-06	388.3	78.9	8.1	58.3	189.5	01Jan
psme_t002259	TRUE	FALSE	FALSE	3.177E-03	7.810E-04	24.00	18.00	20.00	7.5	15.6	6.770E-02	4.764E-02	339.7	327.6	286.0	5.6	11.8	10Oct
psme_t002260	TRUE	FALSE	FALSE	1.262E-03	2.702E-04	24.00	4.00	6.00	25.5	59.0	1.000E+00	9.476E-01	339.7	36.4	338.1	5.9	57.0	12Dec
psme_t002261	TRUE	FALSE	FALSE	2.492E-11	4.769E-13	24.00	6.00	8.00	19.6	63.2	3.051E-01	2.411E-01	339.7	133.5	77.4	10.2	36.8	03Mar
psme_t002262	FALSE	TRUE	FALSE	1.000E+00	8.605E-01	28.00	8.00	8.86	1.4	10.3	8.107E-04	3.722E-04	388.3	60.7	356.0	11.6	10.9	12Dec
psme_t002263	TRUE	TRUE	TRUE	9.799E-04	2.027E-04	24.00	8.00	10.00	6.0	74.3	2.261E-02	1.448E-02	388.3	97.1	25.3	7.8	83.0	01Jan
psme_t002266	TRUE	TRUE	TRUE	1.315E-03	2.833E-04	28.00	2.00	3.71	118.8	1879.4	6.757E-03	3.869E-03	388.3	24.3	321.8	532.9	1789.8	11Nov
psme_t002267	TRUE	FALSE	FALSE	1.719E-08	8.427E-10	24.00	0.00	2.00	20.9	41.5	5.961E-01	4.924E-01	364.0	72.8	7.0	7.3	16.8	01Jan
psme_t002268	TRUE	FALSE	FALSE	7.645E-08	4.511E-09	28.00	10.00	10.57	42.6	251.9	2.025E-01	1.559E-01	339.7	297.3	253.4	17.7	270.1	09Sep
psme_t002269	FALSE	TRUE	FALSE	1.000E+00	1.000E+00	24.44	12.44	14.22	3.0	73.1	2.084E-03	1.063E-03	364.0	48.5	347.7	25.0	53.9	12Dec
psme_t002270	TRUE	TRUE	TRUE	2.222E-03	5.195E-04	24.00	18.00	20.00	62.9	701.6	1.341E-02	8.189E-03	339.7	78.9	18.7	77.0	540.6	01Jan
psme_t002271	FALSE	TRUE	FALSE	3.007E-01	1.563E-01	24.00	4.00	6.00	56.1	222.7	4.390E-03	2.416E-03	388.3	169.9	93.7	81.2	192.7	04Apr
psme_t002272	FALSE	TRUE	FALSE	7.611E-02	3.077E-02	28.00	26.00	24.29	31.4	225.2	2.428E-03	1.257E-03	364.0	72.8	7.0	47.4	222.7	01Jan
psme_t002273	TRUE	TRUE	TRUE	4.151E-02	1.513E-02	24.00	20.00	22.00	47.2	386.9	8.127E-06	1.938E-06	388.3	60.7	356.0	52.6	325.1	12Dec
psme_t002274	FALSE	TRUE	FALSE	1.000E+00	1.000E+00	24.44	7.78	9.64	0.0	135.0	1.729E-08	9.986E-10	388.3	60.7	356.0	64.1	145.3	12Dec
psme_t002275	FALSE	TRUE	FALSE	1.000E+00	1.000E+00	24.44	11.44	13.24	0.3	11.4	2.912E-02	1.907E-02	388.3	357.9	270.5	3.2	7.8	09Sep
psme_t002277	FALSE	TRUE	FALSE	1.000E+00	1.000E+00	24.44	15.89	17.60	1.2	10.1	1.531E-02	9.466E-03	388.3	364.0	276.2	2.2	6.4	10Oct
psme_t002278	FALSE	TRUE	FALSE	5.210E-01	2.990E-01	28.00	22.00	20.86	9.6	26.2	8.545E-05	2.939E-05	388.3	48.5	344.6	18.4	28.2	12Dec
psme_t002279	TRUE	TRUE	TRUE	2.395E-04	4.052E-05	24.00	18.00	20.00	17.5	62.1	9.003E-07	1.439E-07	364.0	48.5	347.7	12.0	32.0	12Dec
psme_t002280	TRUE	TRUE	TRUE	1.895E-04	3.114E-05	24.00	20.00	22.00	172.9	1263.6	9.977E-06	2.469E-06	364.0	327.6	262.5	246.0	838.4	09Sep
psme_t002281	TRUE	TRUE	TRUE	1.817E-03	4.124E-04	24.00	18.00	20.00	29.0	185.2	3.844E-08	2.774E-09	376.1	18.2	316.7	76.3	162.4	11Nov
psme_t002282	FALSE	TRUE	FALSE								1.623E-11	5.568E-14	388.3	36.4	333.2	9.8	6.9	11Nov
psme_t002283	FALSE	TRUE	FALSE	6.958E-01	4.221E-01	24.00	16.00	18.00	21.2	332.8	1.115E-03	5.323E-04	388.3	109.2	36.7	35.5	263.5	02Feb
psme_t002284	TRUE	TRUE	TRUE	3.931E-04	7.152E-05	24.00	2.00	4.00	148.7	643.6	2.428E-03	1.257E-03	388.3	364.0	276.2	82.4	335.1	10Oct
psme_t002285	TRUE	TRUE	TRUE	5.634E-03	1.509E-03	24.00	0.00	2.00	32.1	297.8	7.773E-03	4.510E-03	388.3	60.7	356.0	60.8	288.8	12Dec
psme_t002286	TRUE	FALSE	FALSE	8.769E-03	2.507E-03	28.00	26.00	24.29	36.0	259.3	2.758E-01	2.166E-01	388.3	175.9	99.4	67.8	167.4	04Apr
psme_t002287	TRUE	TRUE	TRUE	8.769E-03	2.507E-03	24.00	2.00	4.00	132.7	2123.3	1.760E-04	6.691E-05	380.2	182.0	108.7	321.0	1906.5	04Apr
psme_t002288	FALSE	TRUE	FALSE	1.000E+00	1.000E+00	24.44	10.89	12.69	0.0	744.1	1.832E-05	5.016E-06	364.0	48.5	347.7	226.4	754.7	12Dec
psme_t002289	FALSE	TRUE	FALSE	1.000E+00	1.000E+00	24.44	9.44	11.27	5.2	280.2	8.127E-06	1.938E-06	388.3	60.7	356.0	66.0	226.1	12Dec
psme_t002290	TRUE	TRUE	TRUE	5.620E-06	5.782E-07	24.00	6.00	8.00	160.8	684.0	2.261E-02	1.448E-02	388.3	48.5	344.6	259.6	911.1	12Dec
psme_t002292	FALSE	TRUE	FALSE	4.026E-01	2.206E-01	28.00	6.00	7.14	0.0	189.7	3.278E-03	1.749E-03	364.0	60.7	359.8	100.8	327.0	12Dec
psme_t002294	FALSE	TRUE	FALSE	1.000E+00	8.407E-01	20.00	14.00	18.80	4.4	197.1	2.724E-05	7.931E-06	388.3	18.2	316.1	68.5	235.8	11Nov
psme_t002295	TRUE	TRUE	TRUE	4.333E-03	1.113E-03	24.00	14.00	16.00	19.9	648.4	2.216E-06	4.241E-07	364.0	48.5	347.7	456.7	806.3	12Dec
psme_t002296	FALSE	TRUE	FALSE	1.000E+00	1.000E+00	24.44	11.44	13.24	0.0	58.2	2.568E-02	1.663E-02	388.3	72.8	2.4	16.0	73.2	01Jan
psme_t002298	TRUE	FALSE	FALSE	1.425E-03	3.114E-04	20.00	14.00	18.80	132.9	1411.2	7.590E-02	5.397E-02	364.0	60.7	359.8	268.9	1556.9	12Dec
psme_t002299	FALSE	TRUE	FALSE	1.000E+00	1.000E+00	24.44	8.78	10.62	0.5	46.4	1.745E-02	1.092E-02	339.7	230.5	181.7	19.3	63.9	07Jul
psme_t002300	FALSE	TRUE	FALSE	1.901E-01	9.073E-02	24.00	16.00	18.00	8.2	72.4	1.174E-02	7.072E-03	339.7	133.5	77.4	6.2	79.3	03Mar
psme_t002301	TRUE	TRUE	TRUE	1.895E-02	6.097E-03	28.00	26.00	24.29	88.7	596.2	1.024E-02	6.098E-03	376.1	345.8	269.6	26.8	353.3	09Sep
psme_t002302	FALSE	TRUE	FALSE								2.969E-04	1.210E-04	388.3	109.2	36.7	30.1	27.7	02Feb
psme_t002303	TRUE	TRUE	TRUE	6.296E-03	1.715E-03	24.00	0.00	2.00	177.7	1087.2	2.260E-08	1.411E-09	370.1	21.2	319.9	369.2	852.5	11Nov
psme_t002304	FALSE	TRUE	FALSE	1.000E+00	6.955E-01	24.00	22.00	24.00	7.9	81.3	4.957E-08	3.860E-09	388.3	279.1	196.3	27.4	35.0	07Jul
psme_t002307	TRUE	FALSE	FALSE	1.117E-06	9.400E-08	24.00	18.00	20.00	47.5	377.1	2.247E-01	1.742E-01	388.3	315.5	230.6	31.0	316.4	08Aug
psme_t002308	FALSE	TRUE	FALSE	9.537E-01	6.160E-01	24.00	18.00	20.00	130.3	2428.8	6.896E-04	3.103E-04	388.3	66.7	361.7	772.2	2520.0	12Dec
psme_t002309	FALSE	TRUE	FALSE	1.000E+00	1.000E+00	24.44	7.00	8.87	26.2	1101.8	3.222E-09	1.116E-10	388.3	60.7	356.0	489.5	1161.8	12Dec
psme_t002311	TRUE	TRUE	TRUE	1.654E-02	5.208E-03	24.00	6.00	8.00	10.0	173.5	3.525E-04	1.467E-04	388.3	84.9	13.8	24.8	139.5	01Jan
psme_t002313	FALSE	TRUE	FALSE	1.537E-01	7.052E-02	28.00	10.00	10.57	1.5	52.8	6.160E-11	4.176E-13	388.3	60.7	356.0	19.1	57.9	12Dec
psme_t002314	FALSE	TRUE	FALSE	1.000E+00	1.000E+00	24.44	16.56	18.25	10.2	383.3	1.131E-06	1.896E-07	339.7	327.6	286.0	194.4	391.3	10Oct
psme_t002315	TRUE	TRUE	TRUE	1.210E-03	2.576E-04	24.00	4.00	6.00	31.6	175.3	6.757E-03	3.869E-03	388.3	12.1	310.4	57.0	162.5	11Nov
psme_t002318	TRUE	TRUE	TRUE	3.332E-07	2.379E-08	24.00	18.00	20.00	106.9	359.4	1.024E-04	3.623E-05	351.9	54.6	355.6	115.0	304.8	12Dec
psme_t002319	TRUE	TRUE	TRUE	3.455E-05	4.483E-06	28.00	0.00	2.00	6.9	45.5	4.946E-04	2.143E-04	339.7	12.1	312.0	12.7	35.0	11Nov
psme_t002321	FALSE	TRUE	FALSE	1.105E-01	4.774E-02	24.00	18.00	20.00	14.9	64.1	1.472E-04	5.467E-05	364.0	48.5	347.7	22.3	47.1	12Dec
psme_t002322	TRUE	FALSE	FALSE	3.899E-02	1.406E-02	24.00	2.00	4.00	2.9	37.5	1.000E+00	1.000E+00	365.1	158.5	92.5	3.7	35.1	04Apr
psme_t002324	FALSE	TRUE	FALSE								1.594E-07	1.630E-08	388.3	109.2	36.7	11.9	8.4	02Feb
psme_t002325	FALSE	TRUE	FALSE	1.000E+00	1.000E+00	24.44	9.56	11.38	0.1	56.0	4.866E-05	1.545E-05	364.0	48.5	347.7	16.6	37.0	12Dec
psme_t002326	TRUE	TRUE	TRUE	6.262E-08	3.607E-09	24.00	6.00	8.00	170.8	1939.8	4.866E-05	1.545E-05	388.3	72.8	2.4	604.5	1980.4	01Jan
psme_t002327	TRUE	TRUE	TRUE	1.971E-03	4.525E-04	28.00	2.00	3.71	27.1	196.3	4.866E-05	1.545E-05	364.0	254.8	189.5	41.9	117.1	07Jul
psme_t002328	FALSE	TRUE	FALSE	1.709E-01	8.005E-02	20.00	8.00	11.60	18.1	41.9	8.545E-05	2.939E-05	388.3	12.1	310.4	452.7	431.9	11Nov
psme_t002329	TRUE	FALSE	FALSE	7.280E-04	1.441E-04	24.00	22.00	24.00	24.8	86.2	4.503E-01	3.653E-01	388.3	242.7	162.1	5.6	60.1	06Jun
psme_t002330	TRUE	FALSE	FALSE	6.395E-04	1.243E-04	24.00	18.00	20.00	14.7	58.5	5.357E-02	3.695E-02	339.7	279.1	233.8	6.5	36.0	08Aug
psme_t002332	TRUE	TRUE	TRUE	3.303E-03	8.167E-04	28.00	0.00	2.00	7.0	137.4	2.261E-02	1.448E-02	388.3	72.8	2.4	36.4	100.0	01Jan
psme_t002333	TRUE	TRUE	TRUE	2.153E-07	1.448E-08	28.00	26.00	24.29	34.6	280.3	2.763E-06	5.508E-07	388.3	78.9	8.1	85.8	235.8	01Jan
psme_t002334	FALSE	TRUE	FALSE	1.000E+00	7.473E-01	24.00	20.00	22.00	28.5	457.6	1.986E-02	1.259E-02	364.0	60.7	359.8	148.8	403.0	12Dec
psme_t002335	TRUE	FALSE	FALSE	8.713E-08	5.232E-09	24.00	14.00	16.00	50.8	324.9	6.770E-02	4.764E-02	388.3	12.1	310.4	62.2	345.1	11Nov
psme_t002336	TRUE	FALSE	FALSE	4.828E-09	1.998E-10	24.00	6.00	8.00	171.8	417.9	2.247E-01	1.742E-01	388.3	12.1	310.4	35.7	304.6	11Nov
psme_t002337	TRUE	TRUE	TRUE	5.035E-03	1.325E-03	24.00	0.00	2.00	16.7	52.0	2.763E-06	5.508E-07	388.3	24.3	321.8	27.4	33.6	11Nov
psme_t002338	FALSE	TRUE	FALSE	1.000E+00	9.877E-01	28.00	0.00	2.00	2.5	349.6	7.542E-09	3.426E-10	388.3	91.0	19.5	120.6	214.7	01Jan
psme_t002339	TRUE	FALSE	FALSE	2.829E-02	9.678E-03	28.00	0.00	2.00	65.7	575.2	1.000E+00	1.000E+00	365.1	218.9	152.9	0.0	444.9	06Jun
psme_t002340	FALSE	TRUE	FALSE	1.000E+00	1.000E+00	24.44	7.78	9.64	1.9	102.0	3.798E-03	2.058E-03	339.7	0.0	299.0	3.9	78.4	10Oct
psme_t002342	FALSE	TRUE	FALSE								2.500E-04	9.952E-05	388.3	121.3	48.1	9.6	21.2	02Feb
psme_t002344	FALSE	TRUE	FALSE	3.401E-01	1.807E-01	28.00	26.00	24.29	11.4	112.5	7.542E-09	3.426E-10	388.3	66.7	361.7	30.6	106.6	12Dec
psme_t002346	TRUE	TRUE	TRUE	6.672E-04	1.306E-04	24.00	4.00	6.00	206.1	237.7	2.216E-06	4.241E-07	388.3	121.3	48.1	232.4	425.5	02Feb
psme_t002347	TRUE	FALSE	FALSE	3.660E-02	1.306E-02	24.00	20.00	22.00	50.7	465.9	4.092E-01	3.299E-01	372.1	36.4	334.7	29.2	305.6	12Dec
psme_t002348	TRUE	TRUE	TRUE	2.944E-09	1.122E-10	24.00	12.00	14.00	325.7	1070.5	9.977E-06	2.469E-06	380.2	68.8	365.0	652.1	1583.2
psme_t002349	TRUE	FALSE	FALSE	4.486E-08	2.476E-09	24.00	18.00	20.00	234.2	750.2	1.000E+00	1.000E+00	365.1	149.4	83.3	46.0	741.2	03Mar
psme_t002350	FALSE	TRUE	FALSE	3.160E-01	1.657E-01	20.00	18.00	23.60	295.1	2073.3	9.521E-04	4.456E-04	339.7	72.8	12.2	617.6	2165.1	01Jan
psme_t002351	FALSE	TRUE	FALSE	1.000E+00	1.000E+00	24.44	15.22	16.95	17.8	277.0	4.258E-06	9.198E-07	364.0	48.5	347.7	201.9	263.1	12Dec
psme_t002352	TRUE	FALSE	FALSE	4.849E-03	1.269E-03	24.00	20.00	22.00	6.8	72.3	1.000E+00	9.476E-01	376.1	78.9	10.5	3.5	50.7	01Jan
psme_t002355	FALSE	TRUE	FALSE	1.000E+00	1.000E+00	24.44	7.78	9.64	20.7	699.0	2.100E-04	8.170E-05	388.3	48.5	344.6	121.6	646.8	12Dec
psme_t002356	FALSE	TRUE	FALSE	6.524E-01	3.904E-01	24.00	16.00	18.00	10.0	49.0	1.174E-02	7.072E-03	388.3	266.9	184.9	9.2	19.0	07Jul
psme_t002358	TRUE	TRUE	TRUE	1.393E-02	4.266E-03	24.00	6.00	8.00	483.8	2633.9	1.531E-02	9.466E-03	388.3	254.8	173.5	890.6	1958.1	06Jun
psme_t002360	FALSE	TRUE	FALSE	5.454E-01	3.156E-01	24.00	12.00	14.00	12.7	198.7	3.540E-07	4.605E-08	364.0	48.5	347.7	128.1	182.1	12Dec
psme_t002361	FALSE	TRUE	FALSE	1.456E-01	6.614E-02	24.00	8.00	10.00	3.5	34.3	5.076E-03	2.832E-03	388.3	97.1	25.3	21.0	57.9	01Jan
psme_t002362	TRUE	FALSE	FALSE	3.827E-05	5.030E-06	24.00	2.00	4.00	106.6	506.2	4.950E-01	4.040E-01	364.0	345.8	280.8	58.1	370.2	10Oct
psme_t002363	FALSE	TRUE	FALSE	1.000E+00	1.000E+00	24.44	13.78	15.53	9.4	2255.9	3.732E-02	2.496E-02	372.1	254.8	183.9	136.5	2012.0	07Jul
psme_t002365	TRUE	TRUE	TRUE	4.024E-02	1.458E-02	28.00	10.00	10.57	84.5	765.7	4.020E-05	1.240E-05	388.3	72.8	2.4	323.5	729.3	01Jan
psme_t002367	TRUE	FALSE	FALSE	3.221E-02	1.125E-02	28.00	2.00	3.71	166.0	2094.7	7.807E-01	6.566E-01	388.3	84.9	13.8	259.6	1677.8	01Jan
psme_t002368	FALSE	TRUE	FALSE	5.704E-01	3.331E-01	24.00	22.00	24.00	4.7	33.0	2.500E-04	9.952E-05	388.3	327.6	242.0	6.4	26.9	08Aug
psme_t002369	TRUE	TRUE	TRUE	2.829E-02	9.678E-03	24.00	22.00	24.00	23.8	167.5	2.826E-03	1.484E-03	388.3	230.5	150.7	98.5	263.3	05May
psme_t002370	FALSE	TRUE	FALSE	1.000E+00	1.000E+00	24.44	10.11	11.93	0.5	34.9	2.428E-09	7.584E-11	388.3	60.7	356.0	9.2	18.8	12Dec
psme_t002371	FALSE	TRUE	FALSE	1.417E-01	6.405E-02	28.00	2.00	3.71	34.0	251.6	7.094E-05	2.378E-05	388.3	60.7	356.0	108.8	170.1	12Dec
psme_t002374	TRUE	FALSE	FALSE	9.226E-11	2.162E-12	28.00	24.00	22.57	83.6	374.4	1.000E+00	8.661E-01	339.7	303.3	259.9	38.2	310.9	09Sep
psme_t002376	FALSE	TRUE	FALSE	1.000E+00	8.213E-01	24.00	14.00	16.00	0.0	50.0	6.757E-03	3.869E-03	388.3	266.9	184.9	7.8	17.0	07Jul
psme_t002377	FALSE	TRUE	FALSE	4.976E-01	2.832E-01	28.00	0.00	2.00	0.5	35.8	6.757E-03	3.869E-03	388.3	103.1	31.0	14.6	44.6	01Jan
psme_t002378	FALSE	TRUE	FALSE	1.000E+00	1.000E+00	24.44	8.33	10.18	9.1	821.7	2.826E-03	1.484E-03	339.7	327.6	286.0	122.3	870.1	10Oct
psme_t002379	FALSE	TRUE	FALSE	1.000E+00	9.223E-01	20.00	6.00	9.20	6.9	161.6	3.732E-02	2.496E-02	388.3	145.6	70.9	13.8	122.8	03Mar
psme_t002380	FALSE	TRUE	FALSE	1.496E-01	6.830E-02	24.00	18.00	20.00	11.3	45.2	7.773E-03	4.510E-03	339.7	254.8	207.8	10.1	33.6	07Jul
psme_t002381	TRUE	TRUE	TRUE	1.011E-02	2.958E-03	24.00	6.00	8.00	9.1	92.1	6.896E-04	3.103E-04	339.7	327.6	286.0	20.5	95.8	10Oct
psme_t002382	FALSE	TRUE	FALSE	5.577E-01	3.242E-01	28.00	9.00	9.71	20.2	704.0	1.351E-07	1.381E-08	355.9	56.6	357.1	352.5	778.9	12Dec
psme_t002383	TRUE	TRUE	TRUE	2.183E-04	3.648E-05	24.00	14.00	16.00	33.0	305.7	5.662E-09	2.372E-10	388.3	72.8	2.4	69.3	200.6	01Jan
psme_t002384	TRUE	TRUE	TRUE	8.157E-03	2.306E-03	28.00	8.00	8.86	6.5	32.1	2.785E-07	3.429E-08	388.3	72.8	2.4	103.8	109.4	01Jan
psme_t002385	FALSE	TRUE	FALSE	5.704E-01	3.331E-01	24.00	22.00	24.00	51.1	581.2	3.313E-05	9.932E-06	388.3	97.1	25.3	87.1	535.1	01Jan
psme_t002386	TRUE	TRUE	TRUE	1.143E-05	1.291E-06	24.00	18.00	20.00	152.3	442.7	4.020E-05	1.240E-05	388.3	364.0	276.2	75.7	388.1	10Oct
psme_t002387	FALSE	TRUE	FALSE	3.840E-01	2.085E-01	24.00	20.00	22.00	307.4	1197.7	3.278E-03	1.749E-03	339.7	18.2	318.6	1804.2	8114.2	11Nov
psme_t002388	FALSE	TRUE	FALSE	3.007E-01	1.563E-01	28.00	22.00	20.86	242.8	2059.6	2.100E-04	8.170E-05	388.3	109.2	36.7	393.2	1808.0	02Feb
psme_t002389	TRUE	FALSE	FALSE	4.848E-02	1.814E-02	24.00	20.00	22.00	84.3	104.3	2.492E-01	1.944E-01	388.3	224.5	145.0	381.3	633.9	05May
psme_t002390	TRUE	FALSE	FALSE	1.895E-02	6.097E-03	24.00	6.00	8.00	45.6	193.7	1.062E-01	7.783E-02	388.3	97.1	25.3	2.5	174.7	01Jan
psme_t002392	TRUE	TRUE	TRUE	1.057E-07	6.526E-09	24.00	20.00	22.00	44.8	201.5	6.377E-08	5.346E-09	339.7	24.3	325.1	138.8	225.0	11Nov
psme_t002393	TRUE	TRUE	TRUE	9.413E-03	2.724E-03	24.00	8.00	10.00	1.4	17.2	1.341E-02	8.189E-03	339.7	266.9	220.8	5.4	9.7	08Aug
psme_t002395	TRUE	TRUE	TRUE	2.821E-03	6.825E-04	24.00	18.00	20.00	68.9	1423.4	1.351E-07	1.381E-08	376.1	0.0	299.0	355.2	1171.4	10Oct
psme_t002396	FALSE	TRUE	FALSE	1.000E+00	1.000E+00	24.44	8.00	9.85	1.4	11.6	1.024E-04	3.623E-05	388.3	66.7	361.7	5.8	7.4	12Dec
psme_t002398	FALSE	TRUE	FALSE	1.000E+00	1.000E+00	24.44	15.33	17.05	46.1	533.7	7.136E-07	1.089E-07	388.3	60.7	356.0	107.0	431.5	12Dec
psme_t002400	TRUE	FALSE	FALSE	1.710E-02	5.418E-03	28.00	20.00	19.14	8.8	42.3	3.051E-01	2.411E-01	339.7	303.3	259.9	2.1	17.0	09Sep
psme_t002401	TRUE	TRUE	TRUE	1.069E-04	1.632E-05	28.00	0.00	2.00	2.3	20.3	1.131E-06	1.896E-07	388.3	97.1	25.3	21.6	37.3	01Jan
psme_t002402	TRUE	FALSE	FALSE	1.298E-04	2.029E-05	28.00	20.00	19.14	166.6	953.6	1.000E+00	1.000E+00	365.1	138.1	72.0	73.6	1101.2	03Mar
psme_t002404	TRUE	TRUE	TRUE	1.491E-02	4.622E-03	24.00	2.00	4.00	301.4	2579.5	8.545E-05	2.939E-05	388.3	175.9	99.4	375.7	2332.3	04Apr
psme_t002406	FALSE	TRUE	FALSE	1.000E+00	1.000E+00	24.44	8.11	9.96	3.3	34.9	4.946E-04	2.143E-04	351.9	30.3	330.5	16.2	32.1	11Nov
psme_t002407	FALSE	TRUE	FALSE	1.000E+00	1.000E+00	24.44	10.67	12.47	6.3	305.0	1.724E-07	1.878E-08	364.0	48.5	347.7	127.2	287.1	12Dec
psme_t002408	TRUE	FALSE	FALSE	1.817E-03	4.124E-04	28.00	0.00	2.00	41.1	294.2	1.000E+00	1.000E+00	365.1	215.4	149.4	0.0	197.4	05May
psme_t002410	TRUE	TRUE	TRUE	1.442E-02	4.441E-03	28.00	26.00	24.29	10.3	83.5	8.545E-05	2.939E-05	388.3	24.3	321.8	30.8	69.0	11Nov
psme_t002412	FALSE	TRUE	FALSE	1.000E+00	1.000E+00	24.44	14.67	16.40	0.7	15.7	4.866E-05	1.545E-05	388.3	72.8	2.4	6.4	9.6	01Jan
psme_t002413	FALSE	TRUE	FALSE	1.000E+00	1.000E+00	24.44	15.89	17.60	4.2	285.6	2.428E-09	7.584E-11	388.3	60.7	356.0	131.3	269.4	12Dec
psme_t002414	TRUE	TRUE	TRUE	2.098E-02	6.854E-03	20.00	14.00	18.80	0.0	738.8	1.351E-07	1.381E-08	388.3	72.8	2.4	154.7	803.5	01Jan
psme_t002415	FALSE	TRUE	FALSE	5.210E-01	2.990E-01	24.00	20.00	22.00	1.5	64.0	2.826E-03	1.484E-03	388.3	60.7	356.0	32.7	93.1	12Dec
psme_t002416	FALSE	TRUE	FALSE	1.000E+00	1.000E+00	24.44	13.89	15.64	0.0	103.5	2.428E-03	1.257E-03	388.3	12.1	310.4	26.3	79.6	11Nov
psme_t002418	FALSE	TRUE	FALSE	1.000E+00	1.000E+00	24.44	12.33	14.11	0.4	80.5	4.946E-04	2.143E-04	339.7	54.6	357.7	18.4	40.7	12Dec
psme_t002419	FALSE	TRUE	FALSE	1.456E-01	6.614E-02	28.00	0.00	2.00	20.7	177.0	1.341E-02	8.189E-03	351.9	230.5	173.1	14.2	127.5	06Jun
psme_t002420	TRUE	TRUE	TRUE	5.136E-04	9.686E-05	20.00	12.00	16.40	39.8	348.4	9.521E-04	4.456E-04	388.3	78.9	8.1	98.7	260.1	01Jan
psme_t002421	FALSE	TRUE	FALSE	1.000E+00	9.013E-01	24.00	20.00	22.00	166.1	1999.1	4.946E-04	2.143E-04	339.7	327.6	286.0	1229.1	2274.8	10Oct
psme_t002422	TRUE	TRUE	TRUE	8.636E-04	1.753E-04	28.00	24.00	22.57	481.4	4372.3	4.258E-06	9.198E-07	339.7	327.6	286.0	1082.1	2810.0	10Oct
psme_t002423	FALSE	TRUE	FALSE	2.163E-01	1.059E-01	24.00	8.00	10.00	773.0	12951.1	1.472E-04	5.467E-05	388.3	109.2	36.7	2858.1	13307.4	02Feb
psme_t002424	TRUE	TRUE	TRUE	1.895E-02	6.097E-03	24.00	6.00	8.00	0.0	1196.0	1.057E-07	1.011E-08	388.3	72.8	2.4	389.8	1016.5	01Jan
psme_t002426	TRUE	TRUE	TRUE	3.437E-03	8.540E-04	28.00	2.00	3.71	25.5	174.0	2.785E-07	3.429E-08	388.3	60.7	356.0	99.2	173.9	12Dec
psme_t002427	TRUE	FALSE	FALSE	8.769E-03	2.507E-03	24.00	4.00	6.00	16.4	151.9	2.247E-01	1.742E-01	388.3	66.7	361.7	18.2	101.4	12Dec
psme_t002428	TRUE	TRUE	TRUE	6.672E-04	1.306E-04	24.00	6.00	8.00	10.9	96.3	7.136E-07	1.089E-07	388.3	48.5	344.6	103.0	154.3	12Dec
psme_t002429	FALSE	TRUE	FALSE	8.246E-01	5.177E-01	28.00	0.00	2.00	10.5	280.9	8.107E-04	3.722E-04	388.3	30.3	327.5	69.0	221.1	11Nov
psme_t002430	TRUE	FALSE	FALSE	2.029E-02	6.592E-03	28.00	2.00	3.71	142.6	1525.8	5.357E-02	3.695E-02	388.3	60.7	356.0	141.0	1324.5	12Dec
psme_t002431	FALSE	TRUE	FALSE	2.859E-01	1.473E-01	28.00	26.00	24.29	128.4	1738.9	2.239E-05	6.316E-06	388.3	84.9	13.8	382.3	1781.8	01Jan
psme_t002433	TRUE	TRUE	TRUE	4.848E-02	1.814E-02	24.00	2.00	4.00	3.6	88.5	2.261E-02	1.448E-02	339.7	327.6	286.0	11.4	66.1	10Oct
psme_t002434	TRUE	TRUE	TRUE	1.665E-14	1.046E-16	24.00	14.00	16.00	133.7	811.5	4.946E-04	2.143E-04	388.3	370.1	281.9	147.7	637.0	10Oct
psme_t002435	TRUE	TRUE	TRUE	5.441E-07	4.155E-08	24.00	18.00	20.00	104.3	319.1	8.929E-03	5.249E-03	364.0	72.8	7.0	65.1	224.8	01Jan
psme_t002437	TRUE	FALSE	FALSE	1.170E-07	7.289E-09	24.00	4.00	6.00	6.9	7.0
psme_t002438	FALSE	TRUE	FALSE	1.000E+00	1.000E+00	24.44	11.22	13.02	0.9	8.3	3.732E-02	2.496E-02	388.3	351.9	264.8	3.9	5.7	09Sep
psme_t002439	TRUE	TRUE	TRUE	1.262E-03	2.702E-04	24.00	16.00	18.00	38.7	502.2	6.757E-03	3.869E-03	347.8	210.3	154.7	63.6	441.4	06Jun
psme_t002440	FALSE	TRUE	FALSE	1.417E-01	6.405E-02	24.00	16.00	18.00	10.2	42.5	4.183E-04	1.775E-04	360.0	38.4	338.0	33.7	41.4	12Dec
psme_t002441	FALSE	TRUE	FALSE	1.105E-01	4.774E-02	24.00	14.00	16.00	8.8	192.7	4.946E-04	2.143E-04	388.3	48.5	344.6	38.7	150.9	12Dec
psme_t002443	TRUE	TRUE	TRUE	4.006E-07	2.936E-08	24.00	8.00	10.00	75.0	678.3	8.244E-08	7.369E-09	388.3	97.1	25.3	370.5	866.3	01Jan
psme_t002444	TRUE	FALSE	FALSE	3.434E-02	1.212E-02	26.00	14.00	14.92	34.5	132.4	1.000E+00	1.000E+00	365.1	235.7	169.6	10.9	112.9	06Jun
psme_t002445	TRUE	TRUE	TRUE	5.864E-08	3.347E-09	24.00	16.00	18.00	232.1	1000.5	8.198E-12	1.905E-14	388.3	60.7	356.0	380.6	982.5	12Dec
psme_t002446	FALSE	TRUE	FALSE	5.819E-02	2.247E-02	24.00	6.00	8.00	5.4	53.5	4.183E-04	1.775E-04	388.3	84.9	13.8	8.8	46.7	01Jan
psme_t002447	FALSE	TRUE	FALSE	1.851E-01	8.794E-02	28.00	26.00	24.29	13.6	198.3	4.866E-05	1.545E-05	388.3	36.4	333.2	71.5	170.8	11Nov
psme_t002448	TRUE	FALSE	FALSE	1.496E-06	1.312E-07	24.00	6.00	8.00	199.2	1214.5	1.000E+00	1.000E+00	365.1	235.7	169.6	103.2	1269.5	06Jun
psme_t002449	FALSE	TRUE	FALSE	5.966E-01	3.513E-01	24.00	20.00	22.00	1.5	11.3	8.545E-05	2.939E-05	380.2	246.7	170.9	11.4	13.9	06Jun
psme_t002450	FALSE	TRUE	FALSE	5.833E-01	3.421E-01	20.00	10.00	14.00	10.2	311.1	1.351E-07	1.381E-08	364.0	48.5	347.7	124.4	273.0	12Dec
psme_t002451	FALSE	TRUE	FALSE	1.000E+00	1.000E+00	24.44	8.67	10.51	0.9	15.6	1.531E-02	9.466E-03	376.1	97.1	28.2	35.2	128.8	01Jan
psme_t002452	FALSE	TRUE	FALSE	1.000E+00	1.000E+00	24.44	14.11	15.85	1.7	8.4	5.859E-03	3.313E-03	388.3	351.9	264.8	2.9	5.2	09Sep
psme_t002453	TRUE	TRUE	TRUE	6.980E-04	1.372E-04	28.00	2.00	3.71	15.2	100.9	9.521E-04	4.456E-04	388.3	84.9	13.8	10.3	73.3	01Jan
psme_t002455	TRUE	TRUE	TRUE	1.608E-03	3.586E-04	24.00	8.00	10.00	2.5	1506.0	4.020E-05	1.240E-05	388.3	84.9	13.8	252.8	1244.3	01Jan
psme_t002456	TRUE	TRUE	TRUE	7.011E-06	7.423E-07	24.00	16.00	18.00	49.5	44.3	1.528E-03	7.552E-04	388.3	224.5	145.0	73.7	73.0	05May
psme_t002457	FALSE	TRUE	FALSE	1.000E+00	1.000E+00	24.44	11.33	13.13	9.4	286.6	1.760E-04	6.691E-05	388.3	66.7	361.7	52.1	279.1	12Dec
psme_t002459	FALSE	TRUE	FALSE	7.389E-02	2.973E-02	24.00	20.00	22.00	59.3	224.1	6.573E-06	1.516E-06	388.3	18.2	316.1	66.1	171.4	11Nov
psme_t002460	FALSE	TRUE	FALSE	6.964E-02	2.774E-02	24.00	20.00	22.00	14.4	177.0	1.760E-04	6.691E-05	364.0	72.8	7.0	66.7	204.8	01Jan
psme_t002461	FALSE	TRUE	FALSE	6.761E-02	2.679E-02	24.00	12.00	14.00	162.0	536.6	1.528E-03	7.552E-04	388.3	6.1	304.7	580.0	790.2	11Nov
psme_t002462	TRUE	TRUE	TRUE	2.029E-02	6.592E-03	24.00	8.00	10.00	350.6	15013.5	1.341E-02	8.189E-03	339.7	230.5	181.7	4519.3	13420.0	07Jul
psme_t002464	FALSE	TRUE	FALSE	1.000E+00	1.000E+00	24.44	8.11	9.96	8.3	391.9	1.986E-02	1.259E-02	339.7	279.1	233.8	51.9	335.5	08Aug
psme_t002465	FALSE	TRUE	FALSE	9.736E-01	6.312E-01	28.00	16.00	15.71	1.7	122.8	1.760E-04	6.691E-05	351.9	175.9	116.5	17.4	88.3	04Apr
psme_t002467	TRUE	TRUE	TRUE	1.773E-07	1.168E-08	24.00	14.00	16.00	151.7	573.5	9.521E-04	4.456E-04	380.2	307.4	229.1	156.8	420.4	08Aug
psme_t002468	TRUE	FALSE	FALSE	3.778E-02	1.355E-02	24.00	20.00	22.00	23.0	219.7	2.492E-01	1.944E-01	388.3	351.9	264.8	19.2	113.1	09Sep
psme_t002469	TRUE	TRUE	TRUE	4.333E-03	1.113E-03	28.00	2.00	3.71	12.0	226.4	4.506E-07	6.158E-08	388.3	72.8	2.4	42.2	129.6	01Jan
psme_t002470	TRUE	TRUE	TRUE	2.837E-10	7.739E-12	24.00	14.00	16.00	61.5	616.1	1.131E-06	1.896E-07	388.3	84.9	13.8	247.4	830.4	01Jan
psme_t002472	TRUE	TRUE	TRUE	2.479E-02	8.311E-03	24.00	22.00	24.00	24.3	345.7	2.500E-04	9.952E-05	339.7	36.4	338.1	68.9	277.7	12Dec
psme_t002473	TRUE	FALSE	FALSE	3.196E-08	1.692E-09	28.00	22.00	20.86	54.2	215.4	1.000E+00	1.000E+00	365.1	121.1	55.0	5.5	108.4	02Feb
psme_t002474	TRUE	TRUE	TRUE	1.128E-07	7.023E-09	24.00	12.00	14.00	78.8	407.1	3.540E-07	4.605E-08	364.0	48.5	347.7	377.5	777.2	12Dec
psme_t002475	TRUE	TRUE	TRUE	1.299E-02	3.936E-03	24.00	2.00	4.00	4.3	22.6	4.957E-08	3.860E-09	388.3	84.9	13.8	21.9	36.5	01Jan
psme_t002478	TRUE	TRUE	TRUE	2.821E-03	6.825E-04	28.00	26.00	24.29	49.8	330.0	2.196E-07	2.543E-08	339.7	48.5	351.1	98.4	241.2	12Dec
psme_t002479	TRUE	TRUE	TRUE	4.503E-04	8.328E-05	28.00	26.00	24.29	11.6	102.1	5.301E-06	1.183E-06	364.0	48.5	347.7	22.7	75.4	12Dec
psme_t002480	TRUE	FALSE	FALSE	1.166E-12	1.406E-14	24.00	14.00	16.00	69.3	301.2	1.000E+00	1.000E+00	365.1	242.9	176.9	9.2	273.8	06Jun
psme_t002481	TRUE	TRUE	TRUE	5.606E-04	1.071E-04	24.00	20.00	22.00	23.5	153.3	1.772E-06	3.254E-07	388.3	345.8	259.1	24.7	86.3	09Sep
psme_t002482	TRUE	TRUE	TRUE	8.309E-07	6.708E-08	24.00	4.00	6.00	163.9	824.5	4.020E-05	1.240E-05	339.7	12.1	312.0	242.8	858.4	11Nov
psme_t002484	TRUE	TRUE	TRUE	1.160E-03	2.456E-04	24.00	3.00	5.00	8.5	42.1	6.377E-08	5.346E-09	364.0	72.8	7.0	24.7	34.9	01Jan
psme_t002485	TRUE	TRUE	TRUE	1.128E-02	3.346E-03	28.00	4.00	5.43	27.4	310.1	1.228E-04	4.456E-05	339.7	72.8	12.2	88.2	403.5	01Jan
psme_t002486	TRUE	TRUE	TRUE	6.635E-05	9.390E-06	24.00	4.00	6.00	18.0	63.8	3.540E-07	4.605E-08	388.3	36.4	333.2	38.1	62.9	11Nov
psme_t002487	FALSE	TRUE	FALSE	1.417E-01	6.405E-02	28.00	22.00	20.86	17.2	59.0	4.258E-06	9.198E-07	364.0	291.2	226.0	23.0	30.8	08Aug
psme_t002489	TRUE	FALSE	FALSE	1.271E-05	1.457E-06	24.00	22.00	24.00	38.9	128.8	2.025E-01	1.559E-01	388.3	242.7	162.1	27.0	56.3	06Jun
psme_t002490	TRUE	FALSE	FALSE	4.672E-03	1.215E-03	28.00	12.00	12.29	79.5	248.3	8.497E-02	6.106E-02	388.3	339.7	253.4	22.3	111.4	09Sep
psme_t002491	FALSE	TRUE	FALSE	1.000E+00	8.605E-01	24.00	0.00	2.00	5.5	45.6	1.472E-04	5.467E-05	339.7	60.7	364.2	3.5	28.6	12Dec
psme_t002492	TRUE	TRUE	TRUE	1.184E-06	1.005E-07	24.00	6.00	8.00	25.7	117.2	7.542E-09	3.426E-10	388.3	60.7	356.0	104.2	141.5	12Dec
psme_t002493	FALSE	TRUE	FALSE	1.000E+00	1.000E+00	24.44	12.33	14.11	0.3	11.4	1.115E-03	5.323E-04	388.3	351.9	264.8	4.7	6.3	09Sep
psme_t002494	FALSE	TRUE	FALSE	1.000E+00	7.124E-01	24.00	16.00	18.00	8.0	116.5	2.239E-05	6.316E-06	339.7	54.6	357.7	98.5	119.5	12Dec
psme_t002495	FALSE	TRUE	FALSE	8.565E-02	3.529E-02	24.00	20.00	22.00	3.5	239.7	4.506E-07	6.158E-08	388.3	60.7	356.0	51.2	162.2	12Dec
psme_t002497	TRUE	FALSE	FALSE	8.157E-03	2.306E-03	24.00	4.00	6.00	21.8	505.5	7.807E-01	6.566E-01	388.3	30.3	327.5	29.7	395.5	11Nov
psme_t002498	TRUE	TRUE	TRUE	2.739E-09	1.032E-10	28.00	12.00	12.29	82.7	390.8	3.525E-04	1.467E-04	351.9	54.6	355.6	141.4	449.6	12Dec
psme_t002499	TRUE	FALSE	FALSE	3.437E-03	8.540E-04	28.00	26.00	24.29	80.0	323.6	1.000E+00	1.000E+00	365.1	169.6	103.6	50.4	59.4	04Apr
psme_t002500	TRUE	TRUE	TRUE	9.270E-05	1.385E-05	24.00	18.00	20.00	202.3	2972.0	1.745E-02	1.092E-02	339.7	60.7	364.2	925.8	3508.0	12Dec
psme_t002501	FALSE	TRUE	FALSE	1.000E+00	1.000E+00	24.44	8.56	10.40	3.6	74.1	6.573E-06	1.516E-06	388.3	48.5	344.6	19.4	65.7	12Dec
psme_t002503	TRUE	TRUE	TRUE	6.156E-07	4.768E-08	24.00	18.00	20.00	13.5	56.9	2.100E-04	8.170E-05	388.3	12.1	310.4	13.9	39.2	11Nov
psme_t002504	TRUE	FALSE	FALSE	3.719E-03	9.333E-04	24.00	16.00	18.00	61.4	602.3	2.025E-01	1.559E-01	388.3	212.3	133.6	10.0	604.2	05May
psme_t002506	TRUE	FALSE	FALSE	2.236E-10	5.910E-12	24.00	18.00	20.00	54.3	106.6	1.000E+00	1.000E+00	365.1	219.8	153.7	2.0	45.2	06Jun
psme_t002507	FALSE	TRUE	FALSE	1.000E+00	1.000E+00	24.44	9.44	11.27	0.6	237.3	2.969E-04	1.210E-04	388.3	91.0	19.5	65.1	241.9	01Jan
psme_t002508	TRUE	TRUE	TRUE	1.585E-06	1.402E-07	24.00	14.00	16.00	6.2	19.1	1.351E-07	1.381E-08	339.7	72.8	12.2	10.0	15.4	01Jan
psme_t002509	FALSE	TRUE	FALSE	6.761E-02	2.679E-02	24.00	4.00	6.00	7.3	196.1	4.214E-02	2.849E-02	388.3	169.9	93.7	48.4	200.6	04Apr
psme_t002510	TRUE	TRUE	TRUE	3.185E-06	3.065E-07	24.00	6.00	8.00	23.1	127.0	1.355E-09	3.434E-11	388.3	60.7	356.0	98.4	132.2	12Dec
psme_t002511	TRUE	TRUE	TRUE	1.675E-03	3.758E-04	24.00	16.00	18.00	52.6	649.3	8.929E-03	5.249E-03	388.3	72.8	2.4	88.5	464.8	01Jan
psme_t002512	TRUE	FALSE	FALSE	5.606E-04	1.071E-04	28.00	24.00	22.57	9.5	56.9	1.000E+00	1.000E+00	365.1	124.8	58.8	0.5	68.6	02Feb
psme_t002513	TRUE	FALSE	FALSE	1.809E-04	2.953E-05	28.00	2.00	3.71	5.0	11.8
psme_t002515	TRUE	FALSE	FALSE	8.398E-12	1.335E-13	24.00	16.00	18.00	96.7	508.7	1.000E+00	1.000E+00	365.1	149.6	83.6	2.5	436.0	03Mar
psme_t002516	FALSE	TRUE	FALSE	1.000E+00	1.000E+00	24.44	9.89	11.71	15.7	1430.7	4.390E-03	2.416E-03	388.3	84.9	13.8	143.1	1427.4	01Jan
psme_t002518	FALSE	TRUE	FALSE	5.642E-02	2.169E-02	28.00	0.00	2.00	2.8	31.5	9.977E-06	2.469E-06	388.3	60.7	356.0	25.3	40.5	12Dec
psme_t002519	TRUE	TRUE	TRUE	1.962E-02	6.340E-03	24.00	16.00	18.00	211.9	479.9	2.216E-06	4.241E-07	388.3	254.8	173.5	185.7	295.1	06Jun
psme_t002520	TRUE	TRUE	TRUE	1.345E-14	8.257E-17	24.00	4.00	6.00	870.5	549.4	5.842E-04	2.581E-04	339.7	6.1	305.5	120.5	494.3	11Nov
psme_t002521	FALSE	TRUE	FALSE	6.964E-02	2.774E-02	24.00	14.00	16.00	10.8	315.8	1.131E-06	1.896E-07	364.0	60.7	359.8	87.1	311.8	12Dec
psme_t002522	TRUE	FALSE	FALSE	1.989E-04	3.283E-05	24.00	4.00	6.00	15.1	112.4	6.770E-02	4.764E-02	339.7	42.5	344.6	20.2	68.4	12Dec
psme_t002523	FALSE	TRUE	FALSE	1.136E-01	4.934E-02	24.00	0.00	2.00	34.5	870.6	1.226E-05	3.136E-06	388.3	18.2	316.1	141.8	758.7	11Nov
psme_t002524	TRUE	TRUE	TRUE	4.487E-06	4.494E-07	28.00	0.00	2.00	124.2	770.4	1.228E-04	4.456E-05	388.3	78.9	8.1	191.7	718.3	01Jan
psme_t002525	FALSE	TRUE	FALSE	4.123E-01	2.269E-01	24.00	4.00	6.00	245.9	1537.4	4.390E-03	2.416E-03	339.7	315.5	272.9	435.0	1427.2	09Sep
psme_t002527	TRUE	TRUE	TRUE	1.997E-16	5.503E-19	24.00	18.00	20.00	215.4	408.8	5.076E-03	2.832E-03	388.3	345.8	259.1	102.0	378.5	09Sep
psme_t002528	TRUE	TRUE	TRUE	1.143E-05	1.291E-06	24.00	18.00	20.00	16.6	152.8	3.299E-02	2.183E-02	388.3	54.6	350.3	18.6	156.7	12Dec
psme_t002529	TRUE	TRUE	TRUE	9.002E-04	1.840E-04	24.00	10.00	12.00	19.3	104.8	2.724E-05	7.931E-06	388.3	236.6	156.4	22.5	80.7	06Jun
psme_t002530	TRUE	FALSE	FALSE	4.672E-03	1.215E-03	24.00	6.00	8.00	491.8	2291.4	5.357E-02	3.695E-02	364.0	127.4	61.8	1737.9	3679.6	03Mar
psme_t002531	TRUE	TRUE	TRUE	2.922E-02	1.005E-02	24.00	2.00	4.00	26.5	366.3	9.955E-09	4.922E-10	388.3	97.1	25.3	148.5	462.6	01Jan
psme_t002532	TRUE	TRUE	TRUE	1.496E-06	1.312E-07	24.00	6.00	8.00	25.5	216.1	5.301E-06	1.183E-06	376.1	42.5	340.2	103.1	227.7	12Dec
psme_t002533	FALSE	TRUE	FALSE	1.417E-01	6.405E-02	20.00	12.00	16.40	136.0	1043.7	1.745E-02	1.092E-02	388.3	133.5	59.5	324.0	1402.6	03Mar
psme_t002534	FALSE	TRUE	FALSE	1.000E+00	1.000E+00	24.44	14.56	16.29	2.3	15.6	1.174E-02	7.072E-03	388.3	109.2	36.7	6.5	19.1	02Feb
psme_t002535	FALSE	TRUE	FALSE	1.000E+00	1.000E+00	24.44	14.33	16.07	0.2	12.7	4.214E-02	2.849E-02	376.1	42.5	340.2	58.6	106.3	12Dec
psme_t002536	TRUE	FALSE	FALSE	7.932E-04	1.590E-04	24.00	16.00	18.00	34.6	175.2	1.000E+00	1.000E+00	365.1	118.4	52.3	0.0	152.3	02Feb
psme_t002537	FALSE	TRUE	FALSE	1.000E+00	1.000E+00	24.44	7.56	9.42	7.4	148.6	2.500E-04	9.952E-05	388.3	97.1	25.3	85.6	223.7	01Jan
psme_t002538	TRUE	TRUE	TRUE	2.779E-08	1.451E-09	24.00	16.00	18.00	47.0	191.0	5.859E-03	3.313E-03	339.7	291.2	246.9	66.5	207.8	09Sep
psme_t002539	TRUE	FALSE	FALSE	2.136E-03	4.962E-04	28.00	22.00	20.86	9.2	66.8	1.000E+00	1.000E+00	365.1	170.1	104.1	0.6	26.2	04Apr
psme_t002540	TRUE	TRUE	TRUE	1.271E-05	1.457E-06	24.00	8.00	10.00	9.5	28.0	2.763E-06	5.508E-07	376.1	42.5	340.2	18.4	37.6	12Dec
psme_t002541	TRUE	TRUE	TRUE	2.183E-04	3.648E-05	24.00	16.00	18.00	36.6	128.2	1.057E-07	1.011E-08	388.3	60.7	356.0	45.4	113.0	12Dec
psme_t002542	TRUE	FALSE	FALSE	1.473E-15	6.370E-18	24.00	16.00	18.00	14.2	15.6
psme_t002544	FALSE	TRUE	FALSE	1.000E+00	8.807E-01	28.00	20.00	19.14	0.0	746.0	3.438E-06	7.129E-07	388.3	242.7	162.1	406.3	662.2	06Jun
psme_t002545	TRUE	FALSE	FALSE	9.758E-03	2.839E-03	24.00	0.00	2.00	26.4	175.1	9.503E-02	6.899E-02	388.3	254.8	173.5	14.2	130.8	06Jun
psme_t002546	FALSE	TRUE	FALSE	1.000E+00	1.000E+00	24.44	7.78	9.64	0.9	7.5	4.183E-04	1.775E-04	372.1	48.5	346.6	7.1	6.0	12Dec
psme_t002547	TRUE	TRUE	TRUE	7.034E-03	1.949E-03	20.00	14.00	18.80	71.2	330.7	1.131E-06	1.896E-07	388.3	72.8	2.4	199.9	312.0	01Jan
psme_t002548	FALSE	TRUE	FALSE	9.872E-02	4.178E-02	20.00	18.00	23.60	19.3	220.0	8.929E-03	5.249E-03	388.3	266.9	184.9	27.5	83.1	07Jul
psme_t002549	TRUE	TRUE	TRUE	1.299E-02	3.936E-03	24.00	4.00	6.00	21.8	91.9	3.278E-03	1.749E-03	388.3	78.9	8.1	8.0	52.6	01Jan
psme_t002550	TRUE	FALSE	FALSE	6.020E-05	8.393E-06	24.00	4.00	6.00	31.1	186.6	2.025E-01	1.559E-01	357.9	279.1	218.6	8.9	140.9	08Aug
psme_t002553	FALSE	TRUE	FALSE	1.000E+00	1.000E+00	24.44	11.00	12.80	9.4	222.5	1.228E-04	4.456E-05	376.1	48.5	346.1	73.7	228.9	12Dec
psme_t002554	FALSE	TRUE	FALSE	1.000E+00	1.000E+00	24.44	15.56	17.27	7.9	76.8	2.763E-06	5.508E-07	388.3	78.9	8.1	34.3	86.8	01Jan
psme_t002555	TRUE	TRUE	TRUE	3.782E-06	3.714E-07	28.00	0.00	2.00	44.8	564.0	4.183E-04	1.775E-04	388.3	91.0	19.5	168.2	405.4	01Jan
psme_t002556	TRUE	TRUE	TRUE	5.226E-03	1.384E-03	24.00	16.00	18.00	170.9	507.2	8.929E-03	5.249E-03	376.1	48.5	346.1	181.5	409.7	12Dec
psme_t002557	FALSE	TRUE	FALSE	2.398E-01	1.195E-01	28.00	2.00	3.71	0.0	1537.4	6.896E-04	3.103E-04	376.1	42.5	340.2	820.3	1325.4	12Dec
psme_t002558	FALSE	TRUE	FALSE	5.475E-02	2.093E-02	24.00	2.00	4.00	46.1	838.2	5.842E-04	2.581E-04	364.0	0.0	299.0	368.5	740.5	10Oct
psme_t002559	FALSE	TRUE	FALSE	1.417E-01	6.405E-02	24.00	22.00	24.00	6.1	97.1	2.260E-08	1.411E-09	351.9	54.6	355.6	36.1	84.9	12Dec
psme_t002560	FALSE	TRUE	FALSE	1.000E+00	7.297E-01	24.00	20.00	22.00	1.3	91.0	2.239E-05	6.316E-06	339.7	72.8	12.2	21.3	72.6	01Jan
psme_t002561	TRUE	FALSE	FALSE	2.136E-03	4.962E-04	28.00	0.00	2.00	52.9	598.2	2.247E-01	1.742E-01	364.0	60.7	359.8	64.7	712.8	12Dec
psme_t002562	TRUE	FALSE	FALSE	3.931E-04	7.152E-05	24.00	20.00	22.00	124.6	494.5	1.000E+00	1.000E+00	365.1	166.4	100.3	162.3	642.3	04Apr
psme_t002564	TRUE	TRUE	TRUE	2.479E-02	8.311E-03	24.00	14.00	16.00	13.9	156.2	6.573E-06	1.516E-06	364.0	48.5	347.7	19.6	47.3	12Dec
psme_t002565	TRUE	TRUE	TRUE	4.280E-02	1.569E-02	28.00	0.00	2.00	5.6	97.7	1.057E-07	1.011E-08	388.3	72.8	2.4	52.9	135.7	01Jan
psme_t002566	TRUE	TRUE	TRUE	4.192E-08	2.295E-09	24.00	16.00	18.00	372.9	897.2	4.258E-06	9.198E-07	364.0	24.3	323.3	461.4	891.5	11Nov
psme_t002567	TRUE	TRUE	TRUE	3.868E-03	9.755E-04	28.00	0.00	2.00	47.7	444.3	1.724E-07	1.878E-08	388.3	242.7	162.1	158.7	281.8	06Jun
psme_t002568	TRUE	FALSE	FALSE	3.719E-03	9.333E-04	24.00	4.00	6.00	23.0	159.9	6.028E-02	4.199E-02	376.1	30.3	328.4	22.5	138.0	11Nov
psme_t002569	TRUE	TRUE	TRUE	3.118E-02	1.084E-02	28.00	2.00	3.71	0.2	78.2	3.299E-02	2.183E-02	339.7	48.5	351.1	15.5	53.9	12Dec
psme_t002570	FALSE	TRUE	FALSE	7.389E-02	2.973E-02	28.00	6.00	7.14	34.1	292.4	4.506E-07	6.158E-08	351.9	242.7	185.7	164.9	261.5	07Jul
psme_t002572	TRUE	FALSE	FALSE	5.035E-03	1.325E-03	24.00	12.00	14.00	22.9	301.8	1.000E+00	1.000E+00	365.1	219.2	153.2	2.7	229.1	06Jun
psme_t002573	TRUE	TRUE	TRUE	1.210E-02	3.630E-03	28.00	0.00	2.00	10.7	106.5	8.107E-04	3.722E-04	351.9	54.6	355.6	42.5	109.2	12Dec
psme_t002574	FALSE	TRUE	FALSE	1.000E+00	6.955E-01	24.00	2.00	4.00	111.2	1036.3	2.724E-05	7.931E-06	351.9	236.6	179.4	520.3	860.4	06Jun
psme_t002575	FALSE	TRUE	FALSE								8.929E-03	5.249E-03	339.7	66.7	5.7	64.0	189.4	01Jan
psme_t002576	FALSE	TRUE	FALSE	7.416E-01	4.560E-01	24.00	4.00	6.00	4.3	45.4	1.306E-03	6.347E-04	364.0	258.8	193.6	3.5	18.8	07Jul
psme_t002578	TRUE	FALSE	FALSE	1.362E-04	2.141E-05	24.00	18.00	20.00	215.7	1621.8	1.000E+00	1.000E+00	365.1	259.7	193.6	178.1	1407.9	07Jul
psme_t002580	TRUE	TRUE	TRUE	3.149E-04	5.535E-05	24.00	2.00	4.00	145.9	1810.0	4.866E-05	1.545E-05	388.3	364.0	276.2	187.3	1579.9	10Oct
psme_t002581	FALSE	TRUE	FALSE	1.000E+00	9.877E-01	24.00	16.00	18.00	5.0	49.4	3.540E-07	4.605E-08	388.3	72.8	2.4	37.4	72.7	01Jan
psme_t002582	FALSE	TRUE	FALSE	7.416E-01	4.560E-01	24.00	6.00	8.00	39.8	503.7	1.419E-06	2.488E-07	364.0	303.3	238.2	100.4	399.7	08Aug
psme_t002583	FALSE	TRUE	FALSE	8.784E-01	5.580E-01	24.00	8.00	10.00	0.0	613.5	2.826E-03	1.484E-03	339.7	303.3	259.9	71.0	415.0	09Sep
psme_t002584	FALSE	TRUE	FALSE	1.000E+00	1.000E+00	24.44	10.44	12.25	9.4	176.4	4.258E-06	9.198E-07	388.3	0.0	299.0	72.9	128.2	10Oct
psme_t002585	TRUE	TRUE	TRUE	1.425E-03	3.114E-04	24.00	8.00	10.00	956.1	6644.5	9.003E-07	1.439E-07	339.7	242.7	194.7	1181.1	4794.1	07Jul
psme_t002586	FALSE	TRUE	FALSE	1.074E-01	4.618E-02	28.00	0.00	2.00	20.9	669.3	4.183E-04	1.775E-04	388.3	78.9	8.1	142.9	782.6	01Jan
psme_t002587	TRUE	TRUE	TRUE	4.333E-03	1.113E-03	28.00	26.00	24.29	21.6	145.9	2.260E-08	1.411E-09	388.3	60.7	356.0	52.5	148.9	12Dec
psme_t002588	FALSE	TRUE	FALSE	1.000E+00	1.000E+00	24.44	7.22	9.09	8.0	129.6	2.100E-04	8.170E-05	339.7	84.9	25.3	22.9	99.4	01Jan
psme_t002589	TRUE	TRUE	TRUE	2.390E-06	2.218E-07	24.00	18.00	20.00	17.7	57.6	7.773E-03	4.510E-03	388.3	12.1	310.4	14.1	32.8	11Nov
psme_t002590	FALSE	TRUE	FALSE	8.075E-02	3.296E-02	24.00	4.00	6.00	1.6	15.1	2.785E-07	3.429E-08	364.0	60.7	359.8	7.9	12.3	12Dec
psme_t002591	TRUE	TRUE	TRUE	1.022E-03	2.127E-04	24.00	2.00	4.00	13.3	99.8	2.912E-02	1.907E-02	388.3	18.2	316.1	11.7	85.4	11Nov
psme_t002592	TRUE	TRUE	TRUE	1.570E-04	2.516E-05	28.00	24.00	22.57	52.1	778.1	1.228E-04	4.456E-05	347.8	262.9	209.9	185.7	531.5	07Jul
psme_t002593	FALSE	TRUE	FALSE	1.000E+00	1.000E+00	24.44	14.00	15.75	0.5	11.2	1.024E-02	6.098E-03	388.3	364.0	276.2	3.0	6.5	10Oct
psme_t002594	TRUE	TRUE	TRUE	4.678E-05	6.324E-06	28.00	20.00	19.14	117.7	536.6	2.724E-05	7.931E-06	376.1	48.5	346.1	407.2	619.2	12Dec
psme_t002595	TRUE	FALSE	FALSE	6.672E-04	1.306E-04	24.00	18.00	20.00	9.0	27.5	1.000E+00	1.000E+00	365.1	216.5	150.5	0.2	13.8	05May
psme_t002597	TRUE	TRUE	TRUE	3.303E-03	8.167E-04	28.00	2.00	3.71	18.9	130.7	9.521E-04	4.456E-04	380.2	24.3	322.3	36.6	132.6	11Nov
psme_t002598	FALSE	TRUE	FALSE	1.000E+00	1.000E+00	24.44	9.11	10.95	85.6	4241.3	2.084E-03	1.063E-03	388.3	327.6	242.0	905.6	3586.1	08Aug
psme_t002599	FALSE	TRUE	FALSE	3.487E-01	1.860E-01	24.00	20.00	22.00	30.0	584.3	2.969E-04	1.210E-04	376.1	18.2	316.7	80.4	486.0	11Nov
psme_t002600	FALSE	TRUE	FALSE	1.000E+00	1.000E+00	24.44	15.11	16.84	30.4	531.2	2.196E-07	2.543E-08	339.7	60.7	364.2	365.6	565.6	12Dec
psme_t002601	TRUE	TRUE	TRUE	1.235E-04	1.922E-05	24.00	4.00	6.00	13.0	39.0	1.772E-06	3.254E-07	376.1	48.5	346.1	17.2	27.0	12Dec
psme_t002602	TRUE	FALSE	FALSE	3.549E-07	2.553E-08	24.00	6.00	8.00	74.1	383.9	1.000E+00	8.661E-01	388.3	242.7	162.1	50.9	298.3	06Jun
psme_t002603	TRUE	TRUE	TRUE	4.333E-03	1.113E-03	28.00	24.00	22.57	7.9	73.5	2.239E-05	6.316E-06	339.7	60.7	364.2	26.0	84.1	12Dec
psme_t002605	TRUE	TRUE	TRUE	4.174E-09	1.696E-10	24.00	18.00	20.00	261.7	1044.6	6.573E-06	1.516E-06	376.1	30.3	328.4	273.1	951.4	11Nov
psme_t002606	FALSE	TRUE	FALSE	7.573E-01	4.678E-01	28.00	4.00	5.43	18.3	159.1	5.878E-05	1.919E-05	388.3	109.2	36.7	46.9	185.6	02Feb
psme_t002607	FALSE	TRUE	FALSE	7.907E-01	4.922E-01	24.00	2.00	4.00	34.2	94.8	1.419E-06	2.488E-07	388.3	254.8	173.5	87.0	121.1	06Jun
psme_t002609	FALSE	TRUE	FALSE	1.000E+00	1.000E+00	24.44	12.44	14.22	0.0	12.1	3.299E-02	2.183E-02	388.3	357.9	270.5	5.0	8.3	09Sep
psme_t002610	TRUE	TRUE	TRUE	1.206E-05	1.372E-06	24.00	18.00	20.00	21.2	120.3	2.568E-02	1.663E-02	351.9	54.6	355.6	36.0	95.7	12Dec
psme_t002611	TRUE	TRUE	TRUE	5.392E-19	4.430E-22	24.00	4.00	6.00	15.8	15.3	1.639E-10	1.709E-12	388.3	72.8	2.4	35.6	33.8	01Jan
psme_t002612	TRUE	TRUE	TRUE	9.928E-07	8.217E-08	28.00	22.00	20.86	668.5	2519.9	3.222E-09	1.116E-10	351.9	6.1	305.3	1353.5	1697.2	11Nov
psme_t002614	TRUE	TRUE	TRUE	1.210E-03	2.576E-04	24.00	14.00	16.00	12.3	110.8	4.506E-07	6.158E-08	339.7	60.7	364.2	43.2	86.3	12Dec
psme_t002616	TRUE	FALSE	FALSE	2.837E-10	7.739E-12	24.00	6.00	8.00	92.4	766.2	1.000E+00	1.000E+00	365.1	159.4	93.3	20.7	839.8	04Apr
psme_t002617	FALSE	TRUE	FALSE	1.000E+00	1.000E+00	24.44	12.11	13.89	2.2	46.8	5.859E-03	3.313E-03	388.3	48.5	344.6	9.7	47.2	12Dec
psme_t002618	TRUE	TRUE	TRUE	4.416E-02	1.627E-02	24.00	2.00	4.00	16.2	196.1	8.929E-03	5.249E-03	388.3	103.1	31.0	26.1	176.3	01Jan
psme_t002619	TRUE	TRUE	TRUE	2.409E-03	5.692E-04	24.00	8.00	10.00	164.6	963.7	7.136E-07	1.089E-07	388.3	182.0	105.1	165.3	806.7	04Apr
psme_t002620	FALSE	TRUE	FALSE	1.621E-01	7.515E-02	28.00	2.00	3.71	9.0	104.9	1.772E-06	3.254E-07	388.3	48.5	344.6	34.3	86.6	12Dec
psme_t002621	TRUE	TRUE	TRUE	2.314E-03	5.438E-04	24.00	10.00	12.00	2.7	32.9	1.724E-07	1.878E-08	364.0	48.5	347.7	13.0	35.8	12Dec
psme_t002622	TRUE	TRUE	TRUE	3.118E-02	1.084E-02	24.00	20.00	22.00	187.8	1263.5	2.428E-03	1.257E-03	388.3	30.3	327.5	670.6	1457.0	11Nov
[truncated: 28,616 more rows]
