# Supplementary material for: Transcription through the eye of a needle: daily and annual cyclic gene expression variation in Douglas-fir needles
Source: BMC Genomics. 2017 Jul 24;18:558. doi: 10.1186/s12864-017-3916-y (PMC5525293; doi:10.1186/s12864-017-3916-y)
Supplement: Supplementary file 4 — Summary of enriched and depleted Mercator functional category terms for the diurnal study. The file can be opened in Microsoft EXCEL. (XLSX 1514 kb) [file 12864_2017_3916_MOESM4_ESM.xlsx]

## Sheet: Overview
Supporting Information, Cronn et al., “Transcription though the eye of the needle: daily and annual cycles of gene expression variation in Douglas-fir needles”.
Supplemental File S3 – Summary of enriched and depleted MapMan/Mercator functional category terms for the diurnal study.
This spreadsheet has 6 tabs, not including this overview:
TRANSCRIPTS_BY_BIN	This tab lists all transcripts showing significant diurnal expression (BH.Q<=0.01), with a Mercator annotation; this is the 'control list'. It also lists the same transcripts, each sorted into six-hour bins based on their timing of maximum expression (phase)
MAPMAN_Mapping_diurnal	This tab lists all transcripts showing significant diurnal expression (BH.Q<=0.01), with their Mercator bin, Mercator description, type (all = transcript), the timing of maximum expression (phase, based on a 24:00 hour clock), and the significance of the cyclic pattern from JTK-cycle (Q-adjusted P-value)
sunrise_diurnal	This tab lists transcripts showing significant diurnal expression (BH.Q<=0.01) and a phase at 'sunrise' (4:01am – 10:00am). Included are the Mercator bin, bin name, P-value from the Fisher exact test, P-value x 2 (for two-tailed test), the Benjamini-Hochberg corrected significance, counts for four categores (in Mercator bin; not in Mercator bin; sunrise; not sunrise), the expected number of trans…
midday_diurnal	This tab lists transcripts showing significant diurnal expression (BH.Q<=0.01) and a phase at 'midday' (10:01am – 16:00pm). Included are the Mercator bin, bin name, P-value from the Fisher exact test, P-value x 2 (for two-tailed test), the Benjamini-Hochberg corrected significance, counts for four categores (in Mercator bin; not in Mercator bin; midday; not midday the expected number of transcrip…
sunset_diurnal	This tab lists transcripts showing significant diurnal expression (BH.Q<=0.01) and a phase at 'sunset' (16:01pm – 22:00pm). Included are the Mercator bin, bin name, P-value from the Fisher exact test, P-value x 2 (for two-tailed test), the Benjamini-Hochberg corrected significance, counts for four categores (in Mercator bin; not in Mercator bin; sunset; not sunset), the expected number of transcr…
midnight_diurnal	This tab lists transcripts showing significant diurnal expression (BH.Q<=0.01) and a phase at 'midnight' (22:01pm – 04:00am). Included are the Mercator bin, bin name, P-value from the Fisher exact test, P-value x 2 (for two-tailed test), the Benjamini-Hochberg corrected significance, counts for four categores (in Mercator bin; not in Mercator bin; midnight; not midnight), the expected number of t…

## Sheet: TRANSCRIPTS_BY_BIN
All transcripts showing significant diurnal expression (BH.Q<=0.01), with a Mercator annotation
Transcripts are sorted into six-hour time bins based on their timing of maximum expression (phase)
	(4:01am – 10:00am)	(10:01am – 16:00pm)	(16:01pm – 22:00pm)	(22:01pm – 04:00am)
control list	sunrise	midday	sunset	midnight
psme_t005030	psme_t005030	psme_t004366	psme_t032505	psme_t049156
psme_t004745	psme_t004745	psme_t028858	psme_t010743	psme_t005329
psme_t005824	psme_t005824	psme_t023367	psme_t019009	psme_t028568
psme_t017609	psme_t017609	psme_t034287	psme_t002527	psme_t002702
psme_t015315	psme_t015315	psme_t074452	psme_t008405	psme_t004190
psme_t005780	psme_t005780	psme_t026973	psme_t004145	psme_t010614
psme_t003834	psme_t003834	psme_t008619	psme_t016153	psme_t006359
psme_t004134	psme_t004134	psme_t008297	psme_t014127	psme_t013604
psme_t003418	psme_t003418	psme_t006518	psme_t001962	psme_t010262
psme_t000950	psme_t000950	psme_t031561	psme_t008846	psme_t046935
psme_t024188	psme_t024188	psme_t018411	psme_t007073	psme_t011817
psme_t018956	psme_t018956	psme_t015165	psme_t042909	psme_t020036
psme_t021582	psme_t021582	psme_t014665	psme_t026043	psme_t011645
psme_t021610	psme_t021610	psme_t020147	psme_t025658	psme_t016479
psme_t003787	psme_t003787	psme_t006582	psme_t024730	psme_t001677
psme_t010249	psme_t010249	psme_t008667	psme_t032145	psme_t017971
psme_t010220	psme_t010220	psme_t002108	psme_t003482	psme_t008672
psme_t015436	psme_t015436	psme_t001740	psme_t007600	psme_t011723
psme_t023261	psme_t023261	psme_t027301	psme_t036496	psme_t015193
psme_t027485	psme_t027485	psme_t022953	psme_t025766	psme_t028982
psme_t004067	psme_t004067	psme_t044566	psme_t002008	psme_t007033
psme_t011616	psme_t011616	psme_t020481	psme_t016137	psme_t007968
psme_t011329	psme_t011329	psme_t022783	psme_t005707	psme_t009843
psme_t022061	psme_t022061	psme_t040121	psme_t010096	psme_t050911
psme_t022967	psme_t022967	psme_t012427	psme_t017638	psme_t033818
psme_t028065	psme_t028065	psme_t021101	psme_t019123	psme_t007014
psme_t008154	psme_t008154	psme_t020764	psme_t056576	psme_t011155
psme_t008254	psme_t008254	psme_t023151	psme_t035487	psme_t009234
psme_t011596	psme_t011596	psme_t041061	psme_t027750	psme_t074880
psme_t025419	psme_t025419	psme_t035387	psme_t017733	psme_t014080
psme_t003312	psme_t003312	psme_t060936	psme_t003756	psme_t005010
psme_t009135	psme_t009135	psme_t029982	psme_t023463	psme_t011094
psme_t003105	psme_t003105	psme_t063344	psme_t020615	psme_t013568
psme_t007471	psme_t007471	psme_t082150	psme_t013572	psme_t041819
psme_t007536	psme_t007536	psme_t044461	psme_t005360	psme_t022441
psme_t005482	psme_t005482	psme_t037378	psme_t018140	psme_t028118
psme_t021136	psme_t021136	psme_t043217	psme_t009380	psme_t029112
psme_t002520	psme_t002520	psme_t055151	psme_t010217	psme_t005024
psme_t004639	psme_t004639	psme_t003456	psme_t045363	psme_t000689
psme_t010187	psme_t010187	psme_t029522	psme_t030825	psme_t028322
psme_t016573	psme_t016573	psme_t023432	psme_t020438	psme_t007101
psme_t017509	psme_t017509	psme_t008310	psme_t007989	psme_t001554
psme_t018011	psme_t018011	psme_t039659	psme_t015260	psme_t070728
psme_t012978	psme_t012978	psme_t020318	psme_t017792	psme_t019379
psme_t007210	psme_t007210	psme_t009194	psme_t039203	psme_t008699
psme_t014190	psme_t014190	psme_t003194	psme_t004752	psme_t008725
psme_t002808	psme_t002808	psme_t005871	psme_t027251	psme_t030349
psme_t015324	psme_t015324	psme_t000394	psme_t043104	psme_t018074
psme_t005557	psme_t005557	psme_t010990	psme_t003598	psme_t006911
psme_t007671	psme_t007671	psme_t011143	psme_t014402	psme_t014982
psme_t001683	psme_t001683	psme_t038959	psme_t005321	psme_t013895
psme_t000783	psme_t000783	psme_t009183	psme_t023813	psme_t010606
psme_t016700	psme_t016700	psme_t000631	psme_t004562	psme_t019425
psme_t013933	psme_t013933	psme_t040766	psme_t000641	psme_t005147
psme_t017871	psme_t017871	psme_t023982	psme_t018750	psme_t008247
psme_t010688	psme_t010688	psme_t006434	psme_t075051	psme_t024726
psme_t026112	psme_t026112	psme_t015509	psme_t008364	psme_t032079
psme_t005109	psme_t005109	psme_t035211	psme_t007115	psme_t015592
psme_t034514	psme_t034514	psme_t003545	psme_t041556	psme_t007714
psme_t010910	psme_t010910	psme_t003524	psme_t011203	psme_t003537
psme_t012864	psme_t012864	psme_t005339	psme_t027964	psme_t003108
psme_t006878	psme_t006878	psme_t038040	psme_t007220	psme_t019956
psme_t013256	psme_t013256	psme_t000850	psme_t019144	psme_t006325
psme_t012832	psme_t012832	psme_t016408	psme_t001345	psme_t019625
psme_t028347	psme_t028347	psme_t000573	psme_t043402	psme_t012700
psme_t009875	psme_t009875	psme_t014553	psme_t008593	psme_t036049
psme_t173911	psme_t173911	psme_t009758	psme_t006480	psme_t010324
psme_t009956	psme_t009956	psme_t000287	psme_t015750	psme_t035857
psme_t010133	psme_t010133	psme_t010603	psme_t002661	psme_t017457
psme_t020112	psme_t020112	psme_t000786	psme_t043457	psme_t004082
psme_t003769	psme_t003769	psme_t014862	psme_t034221	psme_t009363
psme_t016094	psme_t016094	psme_t021427	psme_t006144	psme_t011821
psme_t012111	psme_t012111	psme_t063339	psme_t011707	psme_t006072
psme_t003673	psme_t003673	psme_t005966	psme_t020842	psme_t061877
psme_t013106	psme_t013106	psme_t013171	psme_t013605	psme_t036464
psme_t016701	psme_t016701	psme_t013342	psme_t014411	psme_t001895
psme_t003128	psme_t003128	psme_t002470	psme_t054335	psme_t019274
psme_t001681	psme_t001681	psme_t028055	psme_t010999	psme_t095099
psme_t006827	psme_t006827	psme_t005377	psme_t041906	psme_t067016
psme_t023628	psme_t023628	psme_t005464	psme_t045219	psme_t039744
psme_t018844	psme_t018844	psme_t021217	psme_t005883	psme_t028387
psme_t027902	psme_t027902	psme_t010605	psme_t053336	psme_t029473
psme_t012971	psme_t012971	psme_t001374	psme_t042631	psme_t031521
psme_t025353	psme_t025353	psme_t045234	psme_t034900	psme_t002847
psme_t005423	psme_t005423	psme_t006955	psme_t031063	psme_t021838
psme_t023222	psme_t023222	psme_t057914	psme_t052876	psme_t008193
psme_t003112	psme_t003112	psme_t010378	psme_t019364	psme_t037943
psme_t018365	psme_t018365	psme_t022251	psme_t010488	psme_t017071
psme_t021940	psme_t021940	psme_t010177	psme_t028613	psme_t009537
psme_t017391	psme_t017391	psme_t014582	psme_t009532	psme_t001815
psme_t003411	psme_t003411	psme_t013862	psme_t020284	psme_t003533
psme_t014406	psme_t014406	psme_t006387	psme_t016095	psme_t021507
psme_t000668	psme_t000668	psme_t003042	psme_t018467	psme_t000683
psme_t001323	psme_t001323	psme_t029496	psme_t062446	psme_t027122
psme_t015543	psme_t015543	psme_t002090	psme_t038957	psme_t004172
psme_t016180	psme_t016180	psme_t018287	psme_t039766	psme_t024793
psme_t022140	psme_t022140	psme_t000368	psme_t047425	psme_t020243
psme_t018696	psme_t018696	psme_t016107	psme_t026598	psme_t029564
psme_t002900	psme_t002900	psme_t005620	psme_t003521	psme_t000792
psme_t009762	psme_t009762	psme_t011906	psme_t008437	psme_t012880
psme_t026247	psme_t026247	psme_t014044	psme_t005592	psme_t006498
psme_t018389	psme_t018389	psme_t012652	psme_t016942	psme_t027552
psme_t019835	psme_t019835	psme_t005532	psme_t024381	psme_t002906
psme_t017047	psme_t017047	psme_t033135	psme_t006754	psme_t036589
psme_t022716	psme_t022716	psme_t037510	psme_t001618	psme_t010647
psme_t011940	psme_t011940	psme_t012363	psme_t013179	psme_t029069
psme_t009275	psme_t009275	psme_t009485	psme_t004989	psme_t013082
psme_t009132	psme_t009132	psme_t026635	psme_t062352	psme_t131638
psme_t044287	psme_t044287	psme_t035217	psme_t012735	psme_t010094
psme_t001936	psme_t001936	psme_t004422	psme_t008929	psme_t013536
psme_t011953	psme_t011953	psme_t014564	psme_t004412	psme_t006067
psme_t018183	psme_t018183	psme_t041541	psme_t006034	psme_t012457
psme_t016982	psme_t016982	psme_t001173	psme_t006257	psme_t038972
psme_t006327	psme_t006327	psme_t028351	psme_t014627	psme_t009011
psme_t011676	psme_t011676	psme_t037601	psme_t006404	psme_t039624
psme_t018585	psme_t018585	psme_t002002	psme_t006227	psme_t036166
psme_t010304	psme_t010304	psme_t021120	psme_t006622	psme_t026066
psme_t020702	psme_t020702	psme_t092027	psme_t045033	psme_t004747
psme_t016469	psme_t016469	psme_t004546	psme_t024447	psme_t028626
psme_t006778	psme_t006778	psme_t013281	psme_t033319	psme_t059138
psme_t007107	psme_t007107	psme_t014392	psme_t016788	psme_t002894
psme_t002756	psme_t002756	psme_t006715	psme_t033720	psme_t000741
psme_t011808	psme_t011808	psme_t003057	psme_t020265	psme_t006170
psme_t009900	psme_t009900	psme_t004002	psme_t042250	psme_t003307
psme_t011776	psme_t011776	psme_t002498	psme_t000450	psme_t009470
psme_t020742	psme_t020742	psme_t018634	psme_t019492	psme_t009469
psme_t028684	psme_t028684	psme_t002348	psme_t012868	psme_t038638
psme_t014053	psme_t014053	psme_t016376	psme_t007849	psme_t027797
psme_t002631	psme_t002631	psme_t004267	psme_t004129	psme_t043455
psme_t009236	psme_t009236	psme_t010218	psme_t022607	psme_t025709
psme_t011224	psme_t011224	psme_t003619	psme_t031803	psme_t012424
psme_t052324	psme_t052324	psme_t033640	psme_t010475	psme_t001047
psme_t016090	psme_t016090	psme_t004516	psme_t035096	psme_t039689
psme_t008506	psme_t008506	psme_t011892	psme_t017584	psme_t027890
psme_t016231	psme_t016231	psme_t064568	psme_t047207	psme_t011558
psme_t002650	psme_t002650	psme_t030280	psme_t012679	psme_t003677
psme_t009821	psme_t009821	psme_t008221	psme_t011484	psme_t022487
psme_t020555	psme_t020555	psme_t001854	psme_t033256	psme_t008334
psme_t001095	psme_t001095	psme_t008080	psme_t005531	psme_t001070
psme_t013013	psme_t013013	psme_t005345	psme_t011540	psme_t064479
psme_t014651	psme_t014651	psme_t022118	psme_t002943	psme_t007330
psme_t018566	psme_t018566	psme_t007397	psme_t033660	psme_t020266
psme_t013232	psme_t013232	psme_t018784	psme_t004357	psme_t020204
psme_t007278	psme_t007278	psme_t007768	psme_t013978	psme_t029415
psme_t006194	psme_t006194	psme_t032793	psme_t033777	psme_t043222
psme_t024825	psme_t024825	psme_t016605	psme_t007667	psme_t033502
psme_t006972	psme_t006972	psme_t019730	psme_t024074	psme_t002333
psme_t011534	psme_t011534	psme_t019716	psme_t005058	psme_t004351
psme_t052273	psme_t052273	psme_t001533	psme_t023562	psme_t000622
psme_t014121	psme_t014121	psme_t010405	psme_t009995	psme_t048490
psme_t027585	psme_t027585	psme_t004058	psme_t018935	psme_t008370
psme_t002791	psme_t002791	psme_t021287	psme_t013508	psme_t015472
psme_t003643	psme_t003643	psme_t008761	psme_t010132	psme_t007906
psme_t000925	psme_t000925	psme_t005371	psme_t023796	psme_t007400
psme_t000952	psme_t000952	psme_t010238	psme_t021077	psme_t028046
psme_t017139	psme_t017139	psme_t003247	psme_t033940	psme_t001667
psme_t005370	psme_t005370	psme_t035620	psme_t018901	psme_t005960
psme_t013965	psme_t013965	psme_t007464	psme_t013546	psme_t016840
psme_t009281	psme_t009281	psme_t017360	psme_t014219	psme_t001260
psme_t003541	psme_t003541	psme_t009894	psme_t018957	psme_t009997
psme_t002893	psme_t002893	psme_t000268	psme_t019620	psme_t000142
psme_t017710	psme_t017710	psme_t015655	psme_t008638	psme_t006766
psme_t033208	psme_t033208	psme_t004102	psme_t035817	psme_t015015
psme_t015675	psme_t015675	psme_t007010	psme_t073246	psme_t003999
psme_t001551	psme_t001551	psme_t037481	psme_t002146	psme_t021744
psme_t021183	psme_t021183	psme_t023077	psme_t037532	psme_t040228
psme_t009640	psme_t009640	psme_t011028	psme_t006266	psme_t038088
psme_t014909	psme_t014909	psme_t038503	psme_t014726	psme_t002942
psme_t000939	psme_t000939	psme_t018792	psme_t015633	psme_t022862
psme_t012171	psme_t012171	psme_t021225	psme_t006750	psme_t028316
psme_t000827	psme_t000827	psme_t003196	psme_t053448	psme_t000771
psme_t011434	psme_t011434	psme_t016217	psme_t015985	psme_t021251
psme_t008920	psme_t008920	psme_t016944	psme_t017480	psme_t017980
psme_t006914	psme_t006914	psme_t007153	psme_t007862	psme_t005486
psme_t015277	psme_t015277	psme_t018218	psme_t012490	psme_t007274
psme_t008680	psme_t008680	psme_t029901	psme_t017226	psme_t016828
psme_t002188	psme_t002188	psme_t048839	psme_t036205	psme_t040218
psme_t005239	psme_t005239	psme_t013228	psme_t005833	psme_t010515
psme_t001536	psme_t001536	psme_t015262	psme_t042647	psme_t020019
psme_t004622	psme_t004622	psme_t029318	psme_t011701	psme_t010617
psme_t010167	psme_t010167	psme_t011873	psme_t006138	psme_t029077
psme_t021643	psme_t021643	psme_t009411	psme_t025549	psme_t011613
psme_t033919	psme_t033919	psme_t012110	psme_t001582	psme_t003616
psme_t003753	psme_t003753	psme_t005436	psme_t011186	psme_t017694
psme_t003849	psme_t003849	psme_t057336	psme_t001819	psme_t044724
psme_t007573	psme_t007573	psme_t020261	psme_t018922	psme_t000505
psme_t013035	psme_t013035	psme_t001983	psme_t001775	psme_t002826
psme_t013161	psme_t013161	psme_t022743	psme_t000918	psme_t050396
psme_t015867	psme_t015867	psme_t004064	psme_t019487	psme_t011564
psme_t002234	psme_t002234	psme_t021896	psme_t024986	psme_t020671
psme_t019251	psme_t019251	psme_t031522	psme_t021863	psme_t005860
psme_t015365	psme_t015365	psme_t015943	psme_t010114	psme_t006681
psme_t023344	psme_t023344	psme_t009994	psme_t044901	psme_t020769
psme_t002145	psme_t002145	psme_t010273	psme_t008363	psme_t005242
psme_t038811	psme_t038811	psme_t006117	psme_t021084	psme_t001686
psme_t007387	psme_t007387	psme_t079975	psme_t024462	psme_t000880
psme_t014719	psme_t014719	psme_t021230	psme_t017073	psme_t005607
psme_t016661	psme_t016661	psme_t025598	psme_t027357	psme_t017559
psme_t011946	psme_t011946	psme_t003669	psme_t034562	psme_t029997
psme_t042733	psme_t042733	psme_t019292	psme_t000034	psme_t023450
psme_t016209	psme_t016209	psme_t036291	psme_t016909	psme_t030367
psme_t021596	psme_t021596	psme_t036844	psme_t001092	psme_t013047
psme_t015928	psme_t015928	psme_t006140	psme_t048322	psme_t005936
psme_t003610	psme_t003610	psme_t035292	psme_t011044	psme_t086713
psme_t023818	psme_t023818	psme_t013255	psme_t001728	psme_t001749
psme_t012841	psme_t012841	psme_t001188	psme_t001844	psme_t008908
psme_t037068	psme_t037068	psme_t028545	psme_t035673	psme_t016299
psme_t022541	psme_t022541	psme_t021468	psme_t030329	psme_t013916
psme_t007386	psme_t007386	psme_t003026	psme_t032345	psme_t021041
psme_t006855	psme_t006855	psme_t089193	psme_t024083	psme_t018460
psme_t060192	psme_t060192	psme_t019161	psme_t000759	psme_t015146
psme_t023888	psme_t023888	psme_t002474	psme_t018799	psme_t002974
psme_t012869	psme_t012869	psme_t016017	psme_t007323	psme_t015008
psme_t001809	psme_t001809	psme_t005322	psme_t015643	psme_t000793
psme_t008763	psme_t008763	psme_t040828	psme_t028391	psme_t009794
psme_t006242	psme_t006242	psme_t016361	psme_t009849	psme_t008820
psme_t006625	psme_t006625	psme_t023244	psme_t003468	psme_t011481
psme_t026477	psme_t026477	psme_t008084	psme_t016451	psme_t006981
psme_t001799	psme_t001799	psme_t012236	psme_t033844	psme_t028250
psme_t004114	psme_t004114	psme_t009752	psme_t016536	psme_t008036
psme_t016834	psme_t016834	psme_t016690	psme_t007214	psme_t007106
psme_t017844	psme_t017844	psme_t014660	psme_t010359	psme_t028652
psme_t013187	psme_t013187	psme_t010423	psme_t012479	psme_t025557
psme_t015601	psme_t015601	psme_t032771	psme_t007301	psme_t007724
psme_t012165	psme_t012165	psme_t011198	psme_t035878	psme_t013831
psme_t001084	psme_t001084	psme_t000205	psme_t049429	psme_t048144
psme_t059196	psme_t059196	psme_t013566	psme_t007676	psme_t012730
psme_t014704	psme_t014704	psme_t007790	psme_t022622	psme_t011089
psme_t003718	psme_t003718	psme_t008213	psme_t001471	psme_t003191
psme_t007248	psme_t007248	psme_t010494	psme_t011152	psme_t037621
psme_t003948	psme_t003948	psme_t017660	psme_t010079	psme_t010189
psme_t016506	psme_t016506	psme_t008330	psme_t017002	psme_t024382
psme_t006137	psme_t006137	psme_t020371	psme_t034482	psme_t000154
psme_t010497	psme_t010497	psme_t011297	psme_t009401	psme_t015793
psme_t014533	psme_t014533	psme_t008790	psme_t001211	psme_t008588
psme_t001278	psme_t001278	psme_t009804	psme_t063858	psme_t001752
psme_t007163	psme_t007163	psme_t003714	psme_t002538	psme_t022901
psme_t009125	psme_t009125	psme_t038553	psme_t005148	psme_t002555
psme_t001455	psme_t001455	psme_t033985	psme_t010546	psme_t012520
psme_t005574	psme_t005574	psme_t040820	psme_t016810	psme_t010625
psme_t026387	psme_t026387	psme_t012567	psme_t024156	psme_t006662
psme_t017307	psme_t017307	psme_t024839	psme_t007626	psme_t106495
psme_t005306	psme_t005306	psme_t020335	psme_t005830	psme_t056869
psme_t027945	psme_t027945	psme_t003176	psme_t005709	psme_t024049
psme_t013901	psme_t013901	psme_t022309	psme_t001310	psme_t019340
psme_t003824	psme_t003824	psme_t027276	psme_t002566	psme_t005459
psme_t008649	psme_t008649	psme_t020851	psme_t037887	psme_t002524
psme_t008815	psme_t008815	psme_t035379	psme_t006696	psme_t051158
psme_t010289	psme_t010289	psme_t020150	psme_t013524	psme_t021980
psme_t024337	psme_t024337	psme_t031896	psme_t005509	psme_t010808
psme_t020502	psme_t020502	psme_t012096	psme_t007920	psme_t013764
psme_t011950	psme_t011950	psme_t042880	psme_t010442	psme_t004713
psme_t004603	psme_t004603	psme_t003789	psme_t039540	psme_t018745
psme_t032219	psme_t032219	psme_t004698	psme_t023219	psme_t009987
psme_t002326	psme_t002326	psme_t026222	psme_t025633	psme_t003593
psme_t025156	psme_t025156	psme_t000263	psme_t001997	psme_t009041
psme_t008834	psme_t008834	psme_t011476	psme_t002445	psme_t004475
psme_t011972	psme_t011972	psme_t006830	psme_t005120	psme_t035497
psme_t002867	psme_t002867	psme_t070917	psme_t015810	psme_t065285
psme_t003546	psme_t003546	psme_t013645	psme_t010398	psme_t013096
psme_t016196	psme_t016196	psme_t020336	psme_t003356	psme_t028515
psme_t004993	psme_t004993	psme_t005799	psme_t065249	psme_t009424
psme_t007125	psme_t007125	psme_t013055	psme_t003670	psme_t006397
psme_t021418	psme_t021418	psme_t062019	psme_t034538	psme_t000602
psme_t006788	psme_t006788	psme_t056561	psme_t030751	psme_t076494
psme_t042854	psme_t042854	psme_t009908	psme_t004187	psme_t024270
psme_t005910	psme_t005910	psme_t041793	psme_t085577	psme_t004795
psme_t006925	psme_t006925	psme_t146794	psme_t015763	psme_t021995
psme_t019305	psme_t019305	psme_t026089	psme_t020111	psme_t001557
psme_t001441	psme_t001441	psme_t018335	psme_t015920	psme_t010257
psme_t005514	psme_t005514	psme_t029119	psme_t019159	psme_t004480
psme_t002752	psme_t002752	psme_t057905	psme_t025227	psme_t000603
psme_t004649	psme_t004649	psme_t008716	psme_t009206	psme_t008110
psme_t015823	psme_t015823	psme_t009040	psme_t001452	psme_t020277
psme_t013001	psme_t013001	psme_t014623	psme_t047372	psme_t038394
psme_t004917	psme_t004917	psme_t006347	psme_t020982	psme_t003233
psme_t010876	psme_t010876	psme_t015056	psme_t041119	psme_t008650
psme_t019918	psme_t019918	psme_t004173	psme_t013890	psme_t003345
psme_t003314	psme_t003314	psme_t005778	psme_t021665	psme_t107556
psme_t001852	psme_t001852	psme_t015983	psme_t013268	psme_t001265
psme_t128219	psme_t128219	psme_t009671	psme_t007295	psme_t006187
psme_t021203	psme_t021203	psme_t008375	psme_t004615	psme_t012068
psme_t019780	psme_t019780	psme_t021667	psme_t022371	psme_t005734
psme_t009003	psme_t009003	psme_t004069	psme_t000709	psme_t067178
psme_t033080	psme_t033080	psme_t045236	psme_t018062	psme_t042381
psme_t009321	psme_t009321	psme_t020032	psme_t005743	psme_t038603
psme_t035061	psme_t035061	psme_t036052	psme_t004255	psme_t002965
psme_t002100	psme_t002100	psme_t003653	psme_t029561	psme_t014805
psme_t006567	psme_t006567	psme_t004265	psme_t019419	psme_t007241
psme_t010127	psme_t010127	psme_t008118	psme_t003721	psme_t006111
psme_t006476	psme_t006476	psme_t038057	psme_t001037	psme_t025220
psme_t020315	psme_t020315	psme_t008083	psme_t029439	psme_t009466
psme_t028519	psme_t028519	psme_t066517	psme_t035280	psme_t027634
psme_t026554	psme_t026554	psme_t009427	psme_t000898	psme_t001370
psme_t014376	psme_t014376	psme_t014017	psme_t072115	psme_t006127
psme_t016775	psme_t016775	psme_t009223	psme_t008355	psme_t011150
psme_t015845	psme_t015845	psme_t036745	psme_t038166	psme_t007356
psme_t006601	psme_t006601	psme_t017961	psme_t049341	psme_t004092
psme_t015403	psme_t015403	psme_t013468	psme_t020786	psme_t016175
psme_t000614	psme_t000614	psme_t015101	psme_t016379	psme_t019564
psme_t013664	psme_t013664	psme_t068416	psme_t026625	psme_t029348
psme_t009181	psme_t009181	psme_t003264	psme_t011565	psme_t032321
psme_t003869	psme_t003869	psme_t003332	psme_t042517	psme_t021100
psme_t004684	psme_t004684	psme_t003663	psme_t003682	psme_t032638
psme_t023287	psme_t023287	psme_t016865	psme_t031019	psme_t008299
psme_t179790	psme_t179790	psme_t019700	psme_t042857	psme_t007967
psme_t079467	psme_t079467	psme_t053095	psme_t006976	psme_t006471
psme_t012820	psme_t012820	psme_t033205	psme_t006709	psme_t009512
psme_t014629	psme_t014629	psme_t005560	psme_t008222	psme_t024391
psme_t020730	psme_t020730	psme_t007025	psme_t030442	psme_t041095
psme_t005674	psme_t005674	psme_t033048	psme_t020156	psme_t048840
psme_t018382	psme_t018382	psme_t080130	psme_t001626	psme_t148585
psme_t025041	psme_t025041	psme_t002827	psme_t035736	psme_t002245
psme_t002443	psme_t002443	psme_t014043	psme_t007188	psme_t076334
psme_t039160	psme_t039160	psme_t007067	psme_t032477	psme_t007279
psme_t026705	psme_t026705	psme_t010527	psme_t043999	psme_t003780
psme_t010762	psme_t010762	psme_t015882	psme_t005838	psme_t028298
psme_t026921	psme_t026921	psme_t037203	psme_t036406	psme_t008420
psme_t032221	psme_t032221	psme_t015362	psme_t010174	psme_t022650
psme_t104090	psme_t104090	psme_t046225	psme_t001672	psme_t000174
psme_t000749	psme_t000749	psme_t014399	psme_t001205	psme_t000195
psme_t000250	psme_t000250	psme_t011396	psme_t008899	psme_t009300
psme_t007935	psme_t007935	psme_t002227	psme_t000647	psme_t010770
psme_t015406	psme_t015406	psme_t003303	psme_t001836	psme_t044141
psme_t028636	psme_t028636	psme_t017759	psme_t010126	psme_t000416
psme_t013137	psme_t013137	psme_t022095	psme_t025563	psme_t015844
psme_t031707	psme_t031707	psme_t009897	psme_t009087	psme_t001616
psme_t011054	psme_t011054	psme_t016499	psme_t025515	psme_t038646
psme_t010308	psme_t010308	psme_t007273	psme_t011496	psme_t058768
psme_t034341	psme_t034341	psme_t011180	psme_t015395	psme_t003179
psme_t015232	psme_t015232	psme_t064052	psme_t014878	psme_t028542
psme_t019301	psme_t019301	psme_t035997	psme_t004935	psme_t015857
psme_t003603	psme_t003603	psme_t020757	psme_t025816	psme_t000412
psme_t012654	psme_t012654	psme_t010190	psme_t002318	psme_t013345
psme_t011075	psme_t011075	psme_t001180	psme_t023539	psme_t003013
psme_t022124	psme_t022124	psme_t001544	psme_t026704	psme_t025689
psme_t012287	psme_t012287	psme_t005753	psme_t024125	psme_t003792
psme_t036316	psme_t036316	psme_t006865	psme_t015929	psme_t014662
psme_t029420	psme_t029420	psme_t007958	psme_t022886	psme_t013923
psme_t021416	psme_t021416	psme_t011719	psme_t017168	psme_t013029
psme_t002734	psme_t002734	psme_t081851	psme_t004759	psme_t011353
psme_t004269	psme_t004269	psme_t005976	psme_t003459	psme_t003958
psme_t017320	psme_t017320	psme_t036667	psme_t001944	psme_t021165
psme_t002482	psme_t002482	psme_t013401	psme_t062320	psme_t000731
psme_t021040	psme_t021040	psme_t003366	psme_t024656	psme_t017561
psme_t005752	psme_t005752	psme_t011668	psme_t005588	psme_t143107
psme_t017493	psme_t017493	psme_t023623	psme_t009862	psme_t001853
psme_t015443	psme_t015443	psme_t004577	psme_t103658	psme_t001404
psme_t027687	psme_t027687	psme_t005268	psme_t029157	psme_t003850
psme_t036965	psme_t036965	psme_t036977	psme_t006936	psme_t022453
psme_t018000	psme_t018000	psme_t009515	psme_t005979	psme_t002159
psme_t011193	psme_t011193	psme_t055256	psme_t052382	psme_t029525
psme_t004385	psme_t004385	psme_t001923	psme_t081421	psme_t008715
psme_t061568	psme_t061568	psme_t015806	psme_t006609	psme_t038900
psme_t008202	psme_t008202	psme_t001935	psme_t044316	psme_t017255
psme_t006418	psme_t006418	psme_t014210	psme_t002435	psme_t004358
psme_t002492	psme_t002492	psme_t008874	psme_t016609	psme_t010645
psme_t018138	psme_t018138	psme_t012209	psme_t031279	psme_t009228
psme_t158871	psme_t158871	psme_t000451	psme_t002503	psme_t003796
psme_t010727	psme_t010727	psme_t033398	psme_t015476	psme_t069439
psme_t001778	psme_t001778	psme_t011770	psme_t089228	psme_t010276
psme_t000921	psme_t000921	psme_t012604	psme_t041413	psme_t005070
psme_t024516	psme_t024516	psme_t016535	psme_t001535	psme_t000257
psme_t003228	psme_t003228	psme_t148789	psme_t004610	psme_t003539
psme_t037349	psme_t037349	psme_t012388	psme_t030873	psme_t038051
psme_t002532	psme_t002532	psme_t017896	psme_t026436	psme_t004350
psme_t011482	psme_t011482	psme_t016494	psme_t000526	psme_t001921
psme_t013475	psme_t013475	psme_t006205	psme_t047572	psme_t005414
psme_t001611	psme_t001611	psme_t007507	psme_t029757	psme_t001969
psme_t037383	psme_t037383	psme_t010481	psme_t020454	psme_t011916
psme_t000062	psme_t000062	psme_t014014	psme_t000243	psme_t076806
psme_t013654	psme_t013654	psme_t001924	psme_t041050	psme_t041414
psme_t005426	psme_t005426	psme_t011718	psme_t059212	psme_t013334
psme_t008492	psme_t008492	psme_t012070	psme_t003337	psme_t163187
psme_t010572	psme_t010572	psme_t027573	psme_t030042	psme_t017777
psme_t007547	psme_t007547	psme_t041596	psme_t012630	psme_t000640
psme_t012223	psme_t012223	psme_t019899	psme_t027149	psme_t006162
psme_t032933	psme_t032933	psme_t005390	psme_t004776	psme_t012077
psme_t019886	psme_t019886	psme_t044368	psme_t004856	psme_t039298
psme_t028716	psme_t028716	psme_t100658	psme_t010580	psme_t024103
psme_t005348	psme_t005348	psme_t032013	psme_t063228	psme_t025390
psme_t020128	psme_t020128	psme_t040905	psme_t010631	psme_t017207
psme_t020599	psme_t020599	psme_t029451	psme_t012385	psme_t024016
psme_t001691	psme_t001691	psme_t011213	psme_t027519	psme_t022198
psme_t021038	psme_t021038	psme_t004443	psme_t000064	psme_t017190
psme_t010843	psme_t010843	psme_t005613	psme_t033203	psme_t014744
psme_t003703	psme_t003703	psme_t009610	psme_t032061	psme_t006223
psme_t020006	psme_t020006	psme_t009226	psme_t016276	psme_t046256
psme_t000705	psme_t000705	psme_t043405	psme_t024342	psme_t022966
psme_t003549	psme_t003549	psme_t029813	psme_t017469	psme_t000103
psme_t024186	psme_t024186	psme_t019821	psme_t007355	psme_t018079
psme_t008216	psme_t008216	psme_t004433	psme_t005279	psme_t069367
psme_t010864	psme_t010864	psme_t017478	psme_t002612	psme_t005705
psme_t021763	psme_t021763	psme_t001140	psme_t000678	psme_t014340
psme_t004933	psme_t004933	psme_t020255	psme_t004614	psme_t013935
psme_t010245	psme_t010245	psme_t014008	psme_t015330	psme_t000180
psme_t031872	psme_t031872	psme_t028140	psme_t004966	psme_t019999
psme_t002510	psme_t002510	psme_t032636	psme_t010334	psme_t000482
psme_t007719	psme_t007719	psme_t002649	psme_t008011	psme_t001454
psme_t022113	psme_t022113	psme_t007913	psme_t010410	psme_t012370
psme_t012421	psme_t012421	psme_t015835	psme_t015022	psme_t001286
psme_t003033	psme_t003033	psme_t031285	psme_t048495	psme_t001743
psme_t005612	psme_t005612	psme_t000461	psme_t040726	psme_t028332
psme_t025323	psme_t025323	psme_t017144	psme_t177365	psme_t056367
psme_t014618	psme_t014618	psme_t005526	psme_t048631	psme_t004829
psme_t006273	psme_t006273	psme_t135101	psme_t036382	psme_t002789
psme_t016739	psme_t016739	psme_t012849	psme_t014132	psme_t001848
psme_t020870	psme_t020870	psme_t017301	psme_t015938	psme_t022777
psme_t035921	psme_t035921	psme_t010901	psme_t013972	psme_t012079
psme_t019189	psme_t019189	psme_t014907	psme_t017500	psme_t003879
psme_t004373	psme_t004373	psme_t002988	psme_t012118	psme_t022039
psme_t022137	psme_t022137	psme_t005277	psme_t021170	psme_t016632
psme_t027225	psme_t027225	psme_t024511	psme_t005142	psme_t008999
psme_t022848	psme_t022848	psme_t020161	psme_t007103	psme_t016873
psme_t029854	psme_t029854	psme_t002770	psme_t007973	psme_t006658
psme_t025426	psme_t025426	psme_t032509	psme_t012859	psme_t004438
psme_t006608	psme_t006608	psme_t015975	psme_t022812	psme_t002113
psme_t022052	psme_t022052	psme_t000536	psme_t000716	psme_t004355
psme_t025696	psme_t025696	psme_t001385	psme_t008631	psme_t019386
psme_t013197	psme_t013197	psme_t000178	psme_t032436	psme_t037523
psme_t006172	psme_t006172	psme_t017666	psme_t015467	psme_t046465
psme_t017164	psme_t017164	psme_t000766	psme_t027842	psme_t018828
psme_t001628	psme_t001628	psme_t067180	psme_t009277	psme_t008577
psme_t018072	psme_t018072	psme_t012699	psme_t034537	psme_t019681
psme_t011157	psme_t011157	psme_t020157	psme_t010226	psme_t024909
psme_t020532	psme_t020532	psme_t022760	psme_t026096	psme_t020054
psme_t017186	psme_t017186	psme_t001941	psme_t037505	psme_t018339
psme_t048428	psme_t048428	psme_t029871	psme_t006732	psme_t019792
psme_t015944	psme_t015944	psme_t126430	psme_t035874	psme_t009961
psme_t014165	psme_t014165	psme_t020586	psme_t003544	psme_t036675
psme_t007151	psme_t007151	psme_t008507	psme_t028785	psme_t015687
psme_t023346	psme_t023346	psme_t046660	psme_t142456	psme_t012039
psme_t031101	psme_t031101	psme_t000929	psme_t020327	psme_t032601
psme_t031541	psme_t031541	psme_t026683	psme_t027556	psme_t005969
psme_t007446	psme_t007446	psme_t010591	psme_t006133	psme_t001566
psme_t004671	psme_t004671	psme_t026896	psme_t001529	psme_t003722
psme_t026648	psme_t026648	psme_t005691	psme_t048133	psme_t001184
psme_t015884	psme_t015884	psme_t005135	psme_t004249	psme_t023269
psme_t029262	psme_t029262	psme_t006383	psme_t016291	psme_t180224
psme_t055544	psme_t055544	psme_t031509	psme_t008164	psme_t003134
psme_t009929	psme_t009929	psme_t027436	psme_t019876	psme_t027088
psme_t012007	psme_t012007	psme_t028310	psme_t015572	psme_t051099
psme_t047654	psme_t047654	psme_t005917	psme_t011042	psme_t003166
psme_t025340	psme_t025340	psme_t015005	psme_t006586	psme_t009153
psme_t007287	psme_t007287	psme_t015361	psme_t022199	psme_t001680
psme_t012940	psme_t012940	psme_t015789	psme_t020351	psme_t028136
psme_t005790	psme_t005790	psme_t044773	psme_t015181	psme_t042390
psme_t007258	psme_t007258	psme_t055599	psme_t025679	psme_t001285
psme_t005894	psme_t005894	psme_t021344	psme_t033194	psme_t006002
psme_t017807	psme_t017807	psme_t030331	psme_t020938	psme_t014626
psme_t006445	psme_t006445	psme_t029107	psme_t009745	psme_t003416
psme_t021432	psme_t021432	psme_t047646	psme_t026768	psme_t004647
psme_t006032	psme_t006032	psme_t055097	psme_t008142	psme_t022785
psme_t027837	psme_t027837	psme_t077364	psme_t000455	psme_t004838
psme_t027929	psme_t027929	psme_t018569	psme_t010874	psme_t005529
psme_t010612	psme_t010612	psme_t029801	psme_t016435	psme_t005165
psme_t010833	psme_t010833	psme_t001020	psme_t012213	psme_t005087
psme_t037427	psme_t037427	psme_t023175	psme_t008859	psme_t011206
psme_t009990	psme_t009990	psme_t017216	psme_t003146	psme_t043790
psme_t016496	psme_t016496	psme_t007664	psme_t002589	psme_t046113
psme_t021999	psme_t021999	psme_t011254	psme_t023181	psme_t002849
psme_t013078	psme_t013078	psme_t007535	psme_t018896	psme_t007765
psme_t006166	psme_t006166	psme_t022648	psme_t015997	psme_t005258
psme_t021105	psme_t021105	psme_t025129	psme_t070109	psme_t068838
psme_t011426	psme_t011426	psme_t010520	psme_t001086	psme_t006615
psme_t028334	psme_t028334	psme_t030425	psme_t022391	psme_t030153
psme_t027597	psme_t027597	psme_t012890	psme_t014937	psme_t028572
psme_t022670	psme_t022670	psme_t035551	psme_t025702	psme_t007610
psme_t006826	psme_t006826	psme_t006456	psme_t111352	psme_t006789
psme_t015978	psme_t015978	psme_t012344	psme_t025794	psme_t035942
psme_t001938	psme_t001938	psme_t000167	psme_t036021	psme_t011612
psme_t004056	psme_t004056	psme_t040536	psme_t020664	psme_t001812
psme_t014359	psme_t014359	psme_t013135	psme_t012076	psme_t001451
psme_t009983	psme_t009983	psme_t005523	psme_t008605	psme_t004995
psme_t015881	psme_t015881	psme_t039161	psme_t042303	psme_t016023
psme_t004436	psme_t004436	psme_t097032	psme_t026249	psme_t002985
psme_t011620	psme_t011620	psme_t007809	psme_t005220	psme_t016072
psme_t012813	psme_t012813	psme_t001933	psme_t043563	psme_t027919
psme_t012335	psme_t012335	psme_t005465	psme_t006682	psme_t009209
psme_t010495	psme_t010495	psme_t018733	psme_t014023	psme_t004448
psme_t018624	psme_t018624	psme_t058976	psme_t000093	psme_t006760
psme_t002540	psme_t002540	psme_t028863	psme_t003200	psme_t015898
psme_t032025	psme_t032025	psme_t038546	psme_t014062	psme_t016303
psme_t011951	psme_t011951	psme_t053596	psme_t021587	psme_t005394
psme_t011268	psme_t011268	psme_t043224	psme_t000432	psme_t005198
psme_t011911	psme_t011911	psme_t013084	psme_t000496	psme_t002580
psme_t007460	psme_t007460	psme_t024997	psme_t024089	psme_t009942
psme_t039211	psme_t039211	psme_t022925	psme_t007362	psme_t010915
psme_t019311	psme_t019311	psme_t006605	psme_t020246	psme_t019357
psme_t003860	psme_t003860	psme_t030140	psme_t008818	psme_t003517
psme_t011030	psme_t011030	psme_t025231	psme_t022321	psme_t008867
psme_t000481	psme_t000481	psme_t005077	psme_t042948	psme_t009650
psme_t020569	psme_t020569	psme_t013792	psme_t064850	psme_t006893
psme_t007200	psme_t007200	psme_t008614	psme_t009564	psme_t005336
psme_t030547	psme_t030547	psme_t014698	psme_t020909	psme_t000374
psme_t004896	psme_t004896	psme_t020672	psme_t003716	psme_t002926
psme_t017715	psme_t017715	psme_t037483	psme_t022109	psme_t007351
psme_t009792	psme_t009792	psme_t010130	psme_t016389	psme_t018291
psme_t021284	psme_t021284	psme_t104539	psme_t015716	psme_t046958
psme_t023383	psme_t023383	psme_t001287	psme_t014962	psme_t018092
psme_t019473	psme_t019473	psme_t024636	psme_t036452	psme_t013313
psme_t019813	psme_t019813	psme_t005221	psme_t013494	psme_t029299
psme_t018097	psme_t018097	psme_t005644	psme_t015205	psme_t011947
psme_t005629	psme_t005629	psme_t020995	psme_t050217	psme_t002284
psme_t006664	psme_t006664	psme_t050846	psme_t011161	psme_t001298
psme_t007371	psme_t007371	psme_t051226	psme_t010408	psme_t023991
psme_t007669	psme_t007669	psme_t002106	psme_t011137	psme_t028549
psme_t005768	psme_t005768	psme_t020849	psme_t027786	psme_t000020
psme_t008579	psme_t008579	psme_t053826	psme_t046022	psme_t039908
psme_t004696	psme_t004696	psme_t021095	psme_t013419	psme_t002191
psme_t019095	psme_t019095	psme_t011431	psme_t023830	psme_t004154
psme_t006509	psme_t006509	psme_t000697	psme_t016635	psme_t003757
psme_t051828	psme_t051828	psme_t008068	psme_t051927	psme_t002902
psme_t012493	psme_t012493	psme_t016267	psme_t033132	psme_t000418
psme_t007826	psme_t007826	psme_t008332	psme_t025676	psme_t018404
psme_t015859	psme_t015859	psme_t030314	psme_t074626	psme_t039576
psme_t026549	psme_t026549	psme_t017304	psme_t015984	psme_t007354
psme_t006653	psme_t006653	psme_t019145	psme_t051810	psme_t009690
psme_t007005	psme_t007005	psme_t021412	psme_t001620	psme_t045022
psme_t003637	psme_t003637	psme_t006966	psme_t008632	psme_t007936
psme_t036693	psme_t036693	psme_t012301	psme_t022202	psme_t053735
psme_t014739	psme_t014739	psme_t008599	psme_t013794	psme_t006415
psme_t027313	psme_t027313	psme_t006484	psme_t012016	psme_t000477
psme_t005928	psme_t005928	psme_t015164	psme_t010499	psme_t000978
psme_t034160	psme_t034160	psme_t018992	psme_t007455	psme_t015411
psme_t031902	psme_t031902	psme_t007505	psme_t016275	psme_t023566
psme_t045953	psme_t045953	psme_t022265	psme_t093515	psme_t027140
psme_t018609	psme_t018609	psme_t024523	psme_t006619	psme_t010687
psme_t021128	psme_t021128	psme_t021670	psme_t010313	psme_t041042
psme_t004293	psme_t004293	psme_t002224	psme_t005300	psme_t004405
psme_t015647	psme_t015647	psme_t028053	psme_t012158	psme_t003895
psme_t015767	psme_t015767	psme_t013156	psme_t033794	psme_t014836
psme_t001591	psme_t001591	psme_t024392	psme_t028075	psme_t001913
psme_t008949	psme_t008949	psme_t016610	psme_t021592	psme_t038865
psme_t014541	psme_t014541	psme_t017197	psme_t013987	psme_t024722
psme_t003589	psme_t003589	psme_t033485	psme_t043956	psme_t004096
psme_t012327	psme_t012327	psme_t024540	psme_t037184	psme_t021433
psme_t020027	psme_t020027	psme_t015876	psme_t018042	psme_t000240
psme_t014847	psme_t014847	psme_t011142	psme_t002121	psme_t022596
psme_t018718	psme_t018718	psme_t011805	psme_t047539	psme_t001580
psme_t024267	psme_t024267	psme_t021308	psme_t034919	psme_t021805
psme_t026898	psme_t026898	psme_t007206	psme_t008798	psme_t000722
psme_t015242	psme_t015242	psme_t021309	psme_t032030	psme_t003992
psme_t028370	psme_t028370	psme_t016674	psme_t005664	psme_t023856
psme_t010827	psme_t010827	psme_t036995	psme_t009077	psme_t006519
psme_t006015	psme_t006015	psme_t024604	psme_t000483	psme_t001733
psme_t024238	psme_t024238	psme_t041360	psme_t022259	psme_t002828
psme_t004160	psme_t004160	psme_t019432	psme_t018441	psme_t009808
psme_t036241	psme_t036241	psme_t011417	psme_t020766	psme_t017533
psme_t005088	psme_t005088	psme_t020008	psme_t014130	psme_t002114
psme_t021227	psme_t021227	psme_t023097	psme_t021921	psme_t013950
psme_t027807	psme_t027807	psme_t025062	psme_t028641	psme_t001982
psme_t029875	psme_t029875	psme_t019076	psme_t016189	psme_t012944
psme_t014377	psme_t014377	psme_t022643	psme_t012676	psme_t013921
psme_t015514	psme_t015514	psme_t015980	psme_t018786	psme_t028744
psme_t019598	psme_t019598	psme_t033023	psme_t044633	psme_t000961
psme_t009888	psme_t009888	psme_t021502	psme_t026265	psme_t002453
psme_t011926	psme_t011926	psme_t007360	psme_t017009	psme_t001849
psme_t004654	psme_t004654	psme_t032051	psme_t034442	psme_t015106
psme_t002967	psme_t002967	psme_t028939	psme_t009625	psme_t032992
psme_t010789	psme_t010789	psme_t007672	psme_t036020	psme_t008038
psme_t004257	psme_t004257	psme_t011229	psme_t014029	psme_t049310
psme_t007344	psme_t007344	psme_t059952	psme_t001648	psme_t002861
psme_t031551	psme_t031551	psme_t013859	psme_t001319	psme_t004600
psme_t011093	psme_t011093	psme_t006639	psme_t017558	psme_t000082
psme_t003922	psme_t003922	psme_t009820	psme_t011090	psme_t021717
psme_t020229	psme_t020229	psme_t008168	psme_t046171	psme_t002213
psme_t008545	psme_t008545	psme_t014191	psme_t002386	psme_t000312
psme_t027751	psme_t027751	psme_t020276	psme_t000498	psme_t008854
psme_t023417	psme_t023417	psme_t024187	psme_t033351	psme_t013982
psme_t091513	psme_t091513	psme_t000325	psme_t024952	psme_t015758
psme_t036966	psme_t036966	psme_t008708	psme_t004375	psme_t001132
psme_t001356	psme_t001356	psme_t047046	psme_t001133	psme_t050452
psme_t042391	psme_t042391	psme_t011190	psme_t015293	psme_t004664
psme_t009590	psme_t009590	psme_t009599	psme_t005716	psme_t013474
psme_t025607	psme_t025607	psme_t028045	psme_t013964	psme_t011003
psme_t009319	psme_t009319	psme_t011886	psme_t004688	psme_t007178
psme_t026647	psme_t026647	psme_t005421	psme_t049972	psme_t009847
psme_t023304	psme_t023304	psme_t004571	psme_t034182	psme_t013610
psme_t010301	psme_t010301	psme_t024283	psme_t005706	psme_t024154
psme_t018260	psme_t018260	psme_t015192	psme_t026493	psme_t001462
psme_t002486	psme_t002486	psme_t008906	psme_t012380	psme_t018131
psme_t001900	psme_t001900	psme_t025759	psme_t028974	psme_t009848
psme_t016557	psme_t016557	psme_t002167	psme_t035070	psme_t004957
psme_t011260	psme_t011260	psme_t002131	psme_t018076	psme_t006310
psme_t005941	psme_t005941	psme_t005600	psme_t012970	psme_t000545
psme_t014016	psme_t014016	psme_t009800	psme_t000803	psme_t031223
psme_t010900	psme_t010900	psme_t196295	psme_t019666	psme_t019059
psme_t000819	psme_t000819	psme_t123947	psme_t007051	psme_t013066
psme_t000089	psme_t000089	psme_t043149	psme_t020247	psme_t007782
psme_t007334	psme_t007334	psme_t097760	psme_t024425	psme_t004294
psme_t004584	psme_t004584	psme_t029465	psme_t006074	psme_t026332
psme_t002750	psme_t002750	psme_t016503	psme_t014736	psme_t023164
psme_t005682	psme_t005682	psme_t040199	psme_t011739	psme_t004868
psme_t000687	psme_t000687	psme_t021781	psme_t004832	psme_t016329
psme_t037758	psme_t037758	psme_t009084	psme_t018099	psme_t091915
psme_t002242	psme_t002242	psme_t013046	psme_t001313	psme_t039794
psme_t024429	psme_t024429	psme_t024124	psme_t004205	psme_t027697
psme_t010108	psme_t010108	psme_t008013	psme_t009123	psme_t005265
psme_t035702	psme_t035702	psme_t025599	psme_t007094	psme_t070807
psme_t008702	psme_t008702	psme_t001327	psme_t043253	psme_t024222
psme_t003956	psme_t003956	psme_t016365	psme_t018369	psme_t016547
psme_t022535	psme_t022535	psme_t008223	psme_t018419	psme_t047624
psme_t012565	psme_t012565	psme_t011948	psme_t029531	psme_t041039
psme_t010153	psme_t010153	psme_t010621	psme_t021762	psme_t019590
psme_t016939	psme_t016939	psme_t047993	psme_t010970	psme_t014929
psme_t005983	psme_t005983	psme_t051152	psme_t039148	psme_t001995
psme_t010434	psme_t010434	psme_t000883	psme_t006835	psme_t005001
psme_t006882	psme_t006882	psme_t078257	psme_t099528	psme_t015167
psme_t027768	psme_t027768	psme_t006779	psme_t021583	psme_t002266
psme_t000369	psme_t000369	psme_t015576	psme_t011687	psme_t016301
psme_t008250	psme_t008250	psme_t018445	psme_t015771	psme_t004444
psme_t009554	psme_t009554	psme_t001320	psme_t034891	psme_t013730
psme_t011664	psme_t011664	psme_t195680	psme_t011366	psme_t016420
psme_t003566	psme_t003566	psme_t004409	psme_t016856	psme_t006665
psme_t013194	psme_t013194	psme_t057018	psme_t011925	psme_t012022
psme_t042049	psme_t042049	psme_t025554	psme_t030443	psme_t034988
psme_t009169	psme_t009169	psme_t022676	psme_t004580	psme_t000218
psme_t005801	psme_t005801	psme_t020355	psme_t028756	psme_t027317
psme_t021686	psme_t021686	psme_t021189	psme_t006478	psme_t001215
psme_t010842	psme_t010842	psme_t001827	psme_t026882	psme_t026580
psme_t034051	psme_t034051	psme_t008689	psme_t003094	psme_t016596
psme_t004771	psme_t004771	psme_t004859	psme_t026294	psme_t032073
psme_t019288	psme_t019288	psme_t007761	psme_t008612	psme_t077738
psme_t014117	psme_t014117	psme_t041979	psme_t106037	psme_t022104
psme_t016947	psme_t016947	psme_t004343	psme_t000181	psme_t007456
psme_t007576	psme_t007576	psme_t002630	psme_t018982	psme_t048067
psme_t025383	psme_t025383	psme_t002614	psme_t007772	psme_t007851
psme_t010211	psme_t010211	psme_t014672	psme_t000050	psme_t002923
psme_t000179	psme_t000179	psme_t028006	psme_t048906	psme_t000447
psme_t007499	psme_t007499	psme_t001245	psme_t010661	psme_t005686
psme_t021982	psme_t021982	psme_t009853	psme_t013904	psme_t009763
psme_t039066	psme_t039066	psme_t120838	psme_t016358	psme_t000203
psme_t002601	psme_t002601	psme_t028524	psme_t000131	psme_t001315
psme_t014443	psme_t014443	psme_t009332	psme_t011957	psme_t013889
psme_t016079	psme_t016079	psme_t018412	psme_t021438	psme_t000495
psme_t015094	psme_t015094	psme_t009142	psme_t019259	psme_t045298
psme_t020281	psme_t020281	psme_t057542	psme_t008433	psme_t015889
psme_t017994	psme_t017994	psme_t022651	psme_t016867	psme_t002657
psme_t009066	psme_t009066	psme_t002810	psme_t002080	psme_t000148
psme_t008082	psme_t008082	psme_t000762	psme_t019388	psme_t001884
psme_t008947	psme_t008947	psme_t003060	psme_t009191	psme_t061274
psme_t027528	psme_t027528	psme_t014239	psme_t074375	psme_t003907
psme_t010802	psme_t010802	psme_t011684	psme_t019937	psme_t012330
psme_t011378	psme_t011378	psme_t011514	psme_t017407	psme_t019828
psme_t004105	psme_t004105	psme_t098410	psme_t009619	psme_t036183
psme_t013553	psme_t013553	psme_t013246	psme_t025775	psme_t018266
psme_t003888	psme_t003888	psme_t028434	psme_t015031	psme_t030568
psme_t007648	psme_t007648	psme_t011477	psme_t004300	psme_t019405
psme_t015754	psme_t015754	psme_t013620	psme_t000106	psme_t002327
psme_t020509	psme_t020509	psme_t001160	psme_t009708	psme_t007308
psme_t003625	psme_t003625	psme_t026893	psme_t007305	psme_t018103
psme_t017894	psme_t017894	psme_t011542	psme_t005544	psme_t086664
psme_t018633	psme_t018633	psme_t006339	psme_t003818	psme_t057360
psme_t001292	psme_t001292	psme_t049385	psme_t045778	psme_t048883
psme_t003883	psme_t003883	psme_t013372	psme_t044978	psme_t011794
psme_t011359	psme_t011359	psme_t018393	psme_t022515	psme_t027864
psme_t016162	psme_t016162	psme_t009674	psme_t000524	psme_t019727
psme_t025407	psme_t025407	psme_t051373	psme_t037888	psme_t007174
psme_t014217	psme_t014217	psme_t013130	psme_t036134	psme_t005776
psme_t004388	psme_t004388	psme_t046834	psme_t018016	psme_t005740
psme_t010466	psme_t010466	psme_t007276	psme_t029818	psme_t004869
psme_t025728	psme_t025728	psme_t005181	psme_t008693	psme_t015016
psme_t013694	psme_t013694	psme_t003020	psme_t019007	psme_t000202
psme_t041821	psme_t041821	psme_t014199	psme_t024617	psme_t014808
psme_t006841	psme_t006841	psme_t017974	psme_t008020	psme_t032863
psme_t012574	psme_t012574	psme_t023364	psme_t026310	psme_t011611
psme_t009973	psme_t009973	psme_t005890	psme_t003698	psme_t014866
psme_t015283	psme_t015283	psme_t030183	psme_t026568	psme_t012872
psme_t018212	psme_t018212	psme_t105000	psme_t000487	psme_t008274
psme_t010542	psme_t010542	psme_t027099	psme_t000254	psme_t040980
psme_t022820	psme_t022820	psme_t063395	psme_t005249	psme_t027333
psme_t005259	psme_t005259	psme_t014796	psme_t011267	psme_t009481
psme_t017505	psme_t017505	psme_t010585	psme_t006489	psme_t013165
psme_t018919	psme_t018919	psme_t000200	psme_t012285	psme_t004690
psme_t030291	psme_t030291	psme_t018889	psme_t068630	psme_t002162
psme_t014245	psme_t014245	psme_t044367	psme_t003117	psme_t032241
psme_t030144	psme_t030144	psme_t030047	psme_t020528	psme_t049228
psme_t022358	psme_t022358	psme_t011400	psme_t008305	psme_t016784
psme_t001803	psme_t001803	psme_t012442	psme_t016221	psme_t001066
psme_t016446	psme_t016446	psme_t049810	psme_t010445	psme_t011492
psme_t002218	psme_t002218	psme_t011649	psme_t002231	psme_t021671
psme_t029991	psme_t029991	psme_t005069	psme_t019660	psme_t010415
psme_t021723	psme_t021723	psme_t025537	psme_t134974	psme_t020975
psme_t022368	psme_t022368	psme_t002621	psme_t047437	psme_t011125
psme_t020520	psme_t020520	psme_t049518	psme_t092808	psme_t017996
psme_t023995	psme_t023995	psme_t021056	psme_t032333	psme_t043724
psme_t008448	psme_t008448	psme_t026075	psme_t023004	psme_t086603
psme_t008945	psme_t008945	psme_t177418	psme_t007049	psme_t008182
psme_t018225	psme_t018225	psme_t010669	psme_t041445	psme_t002120
psme_t010012	psme_t010012	psme_t002105	psme_t002135	psme_t002635
psme_t053533	psme_t053533	psme_t017116	psme_t012207	psme_t003542
psme_t007838	psme_t007838	psme_t002955	psme_t120845	psme_t004065
psme_t013152	psme_t013152	psme_t004081	psme_t007170	psme_t033050
psme_t021591	psme_t021591	psme_t031989	psme_t008129	psme_t037806
psme_t012733	psme_t012733	psme_t029480	psme_t024405	psme_t002597
psme_t042461	psme_t042461	psme_t039213	psme_t016138	psme_t016011
psme_t001117	psme_t001117	psme_t047525	psme_t015168	psme_t018688
psme_t036789	psme_t036789	psme_t004542	psme_t047116	psme_t009519
psme_t006647	psme_t006647	psme_t003401	psme_t027518	psme_t005775
psme_t013596	psme_t013596	psme_t002166	psme_t028401	psme_t006443
psme_t002678	psme_t002678	psme_t019295	psme_t011236	psme_t006888
psme_t012471	psme_t012471	psme_t023850	psme_t023150	psme_t013098
psme_t015393	psme_t015393	psme_t015051	psme_t000470	psme_t004182
psme_t016813	psme_t016813	psme_t016681	psme_t016422	psme_t022085
psme_t007378	psme_t007378	psme_t142544	psme_t019580	psme_t012381
psme_t001419	psme_t001419	psme_t006036	psme_t027824	psme_t011662
psme_t029555	psme_t029555	psme_t024024	psme_t043831	psme_t000253
psme_t017946	psme_t017946	psme_t010344	psme_t013685	psme_t015212
psme_t024160	psme_t024160	psme_t009951	psme_t034581	psme_t002567
psme_t022314	psme_t022314	psme_t055838	psme_t025734	psme_t003912
psme_t028967	psme_t028967	psme_t023844	psme_t012186	psme_t021836
psme_t002853	psme_t002853	psme_t016065	psme_t005338	psme_t048875
psme_t001429	psme_t001429	psme_t015677	psme_t066618	psme_t001714
psme_t008758	psme_t008758	psme_t004188	psme_t003124	psme_t002091
psme_t007204	psme_t007204	psme_t002202	psme_t021826	psme_t005715
psme_t015923	psme_t015923	psme_t069938	psme_t066011	psme_t016081
psme_t011933	psme_t011933	psme_t008902	psme_t021147	psme_t007380
psme_t009054	psme_t009054	psme_t029444	psme_t119679	psme_t000182
psme_t010559	psme_t010559	psme_t011527	psme_t011473	psme_t104062
psme_t018861	psme_t018861	psme_t001615	psme_t049849	psme_t012522
psme_t041456	psme_t041456	psme_t007887	psme_t006849	psme_t002587
psme_t017699	psme_t017699	psme_t005210	psme_t002881	psme_t038807
psme_t014192	psme_t014192	psme_t009514	psme_t009221	psme_t002469
psme_t022376	psme_t022376	psme_t039364	psme_t022054	psme_t076499
psme_t031405	psme_t031405	psme_t033753	psme_t000427	psme_t001790
psme_t020642	psme_t020642	psme_t012848	psme_t044094	psme_t000337
psme_t026501	psme_t026501	psme_t051327	psme_t004332	psme_t017421
psme_t030533	psme_t030533	psme_t006396	psme_t007847	psme_t002603
psme_t023132	psme_t023132	psme_t045736	psme_t016915	psme_t004455
psme_t013763	psme_t013763	psme_t008497	psme_t033644	psme_t010299
psme_t003720	psme_t003720	psme_t003270	psme_t007395	psme_t032139
psme_t013115	psme_t013115	psme_t009934	psme_t010087	psme_t015992
psme_t019703	psme_t019703	psme_t033283	psme_t016910	psme_t067328
psme_t010484	psme_t010484	psme_t008660	psme_t089310	psme_t000519
psme_t001750	psme_t001750	psme_t022841	psme_t021877	psme_t007244
psme_t016805	psme_t016805	psme_t017995	psme_t010750	psme_t004429
psme_t003231	psme_t003231	psme_t003317	psme_t044729	psme_t006728
psme_t010944	psme_t010944	psme_t004326	psme_t003175	psme_t011717
psme_t017993	psme_t017993	psme_t140952	psme_t015951	psme_t013087
psme_t021962	psme_t021962	psme_t009303	psme_t001346	psme_t003702
psme_t012078	psme_t012078	psme_t000448	psme_t023842	psme_t024696
psme_t045521	psme_t045521	psme_t002295	psme_t020171	psme_t001738
psme_t032438	psme_t032438	psme_t024844	psme_t024828	psme_t014333
psme_t033669	psme_t033669	psme_t002692	psme_t031348	psme_t003813
psme_t002156	psme_t002156	psme_t032088	psme_t006587	psme_t005558
psme_t022672	psme_t022672	psme_t037153	psme_t004533	psme_t002337
psme_t001930	psme_t001930	psme_t027206	psme_t004587	psme_t092506
psme_t022772	psme_t022772	psme_t021856	psme_t010821	psme_t046356
psme_t009112	psme_t009112	psme_t075799	psme_t045207	psme_t008998
psme_t075198	psme_t075198	psme_t039974	psme_t023071	psme_t016549
psme_t030406	psme_t030406	psme_t024901	psme_t024435	psme_t010780
psme_t020588	psme_t020588	psme_t007728	psme_t028110	psme_t005163
psme_t016935	psme_t016935	psme_t031382	psme_t011729	psme_t011368
psme_t010881	psme_t010881	psme_t012325	psme_t027719	psme_t002784
psme_t003138	psme_t003138	psme_t003701	psme_t006933	psme_t013351
psme_t004988	psme_t004988	psme_t046357	psme_t024599	psme_t011871
psme_t015522	psme_t015522	psme_t020928	psme_t000270	psme_t000578
psme_t021321	psme_t021321	psme_t020426	psme_t036592	psme_t016713
psme_t057512	psme_t057512	psme_t030048	psme_t032059	psme_t027172
psme_t030480	psme_t030480	psme_t018746	psme_t025035	psme_t072364
psme_t031524	psme_t031524	psme_t023643	psme_t031347	psme_t049692
psme_t032940	psme_t032940	psme_t009720	psme_t012260	psme_t162101
psme_t024006	psme_t024006	psme_t005104	psme_t003520	psme_t002285
psme_t021420	psme_t021420	psme_t036178	psme_t041153	psme_t018165
psme_t023955	psme_t023955	psme_t012829	psme_t039511	psme_t003964
psme_t009455	psme_t009455	psme_t017140	psme_t007300	psme_t015589
psme_t001914	psme_t001914	psme_t015010	psme_t008861	psme_t025798
psme_t012624	psme_t012624	psme_t025764	psme_t018811	psme_t007366
psme_t012706	psme_t012706	psme_t005004	psme_t021499	psme_t020875
psme_t006062	psme_t006062	psme_t020773	psme_t039337	psme_t014422
psme_t008186	psme_t008186	psme_t048498	psme_t008847	psme_t020163
psme_t026540	psme_t026540	psme_t029535	psme_t051122	psme_t042716
psme_t022190	psme_t022190	psme_t100032	psme_t165783	psme_t003926
psme_t005358	psme_t005358	psme_t005929	psme_t031720	psme_t008928
psme_t003739	psme_t003739	psme_t023038	psme_t046045	psme_t069726
psme_t030905	psme_t030905	psme_t039603	psme_t024529	psme_t012117
psme_t017462	psme_t017462	psme_t057056	psme_t053151	psme_t002303
psme_t035670	psme_t035670	psme_t025682	psme_t039959	psme_t019396
psme_t004109	psme_t004109	psme_t021277	psme_t023864	psme_t026986
psme_t046386	psme_t046386	psme_t005262	psme_t012990	psme_t006692
psme_t044159	psme_t044159	psme_t001908	psme_t007207	psme_t006051
psme_t020484	psme_t020484	psme_t011043	psme_t018807	psme_t006233
psme_t003894	psme_t003894	psme_t006671	psme_t007022	psme_t011870
psme_t006508	psme_t006508	psme_t014300	psme_t015314	psme_t000486
psme_t011129	psme_t011129	psme_t002956	psme_t017104	psme_t004560
psme_t010816	psme_t010816	psme_t013793	psme_t031027	psme_t000332
psme_t002007	psme_t002007	psme_t015969	psme_t083285	psme_t021355
psme_t013836	psme_t013836	psme_t024807	psme_t014002	psme_t024918
psme_t025122	psme_t025122	psme_t014365	psme_t194322	psme_t000248
psme_t012464	psme_t012464	psme_t007410	psme_t008598	psme_t014173
psme_t045402	psme_t045402	psme_t014208	psme_t014283	psme_t011427
psme_t025479	psme_t025479	psme_t011265	psme_t161650	psme_t022415
psme_t015378	psme_t015378	psme_t004803	psme_t001927	psme_t014374
psme_t000864	psme_t000864	psme_t017594	psme_t008521	psme_t010286
psme_t024379	psme_t024379	psme_t005256	psme_t032341	psme_t004831
psme_t007063	psme_t007063	psme_t021603	psme_t028842	psme_t003423
psme_t018741	psme_t018741	psme_t040420	psme_t014731	psme_t013587
psme_t005800	psme_t005800	psme_t004889	psme_t006744	psme_t062204
psme_t021970	psme_t021970	psme_t001644	psme_t010763	psme_t006300
psme_t008779	psme_t008779	psme_t001594	psme_t003567	psme_t041467
psme_t018675	psme_t018675	psme_t031678	psme_t023356	psme_t004749
psme_t002428	psme_t002428	psme_t002977	psme_t009018	psme_t002018
psme_t013126	psme_t013126	psme_t012818	psme_t014530	psme_t005491
psme_t002346	psme_t002346	psme_t038590	psme_t003022	psme_t004119
psme_t018505	psme_t018505	psme_t002939	psme_t006527	psme_t012909
psme_t033941	psme_t033941	psme_t007443	psme_t011059	psme_t010120
psme_t022003	psme_t022003	psme_t012135	psme_t004286	psme_t016532
psme_t008144	psme_t008144	psme_t006546	psme_t021016	psme_t010764
psme_t021102	psme_t021102	psme_t048183	psme_t003599	psme_t031797
psme_t008096	psme_t008096	psme_t023221	psme_t000818	psme_t022244
psme_t005550	psme_t005550	psme_t030017	psme_t019113	psme_t019885
psme_t020376	psme_t020376	psme_t017303	psme_t002280	psme_t006152
psme_t002865	psme_t002865	psme_t120028	psme_t013025	psme_t129096
psme_t018934	psme_t018934	psme_t009245	psme_t028092	psme_t018267
psme_t018484	psme_t018484	psme_t012031	psme_t034473	psme_t000081
psme_t037124	psme_t037124	psme_t015419	psme_t002078	psme_t008500
psme_t019931	psme_t019931	psme_t061489	psme_t023237	psme_t002287
psme_t001194	psme_t001194	psme_t022446	psme_t003386	psme_t016748
psme_t030998	psme_t030998	psme_t005861	psme_t018167	psme_t011465
psme_t142358	psme_t142358	psme_t023544	psme_t005794	psme_t006441
psme_t018102	psme_t018102	psme_t005278	psme_t058666	psme_t009119
psme_t008890	psme_t008890	psme_t033636	psme_t014597	psme_t017725
psme_t013142	psme_t013142	psme_t028537	psme_t007581	psme_t006660
psme_t016444	psme_t016444	psme_t027761	psme_t020253	psme_t000848
psme_t005350	psme_t005350	psme_t118891	psme_t001565	psme_t050322
psme_t012787	psme_t012787	psme_t041092	psme_t002541	psme_t000133
psme_t014863	psme_t014863	psme_t019399	psme_t033524	psme_t001834
psme_t004013	psme_t004013	psme_t018991	psme_t032988	psme_t009327
psme_t030263	psme_t030263	psme_t033721	psme_t007737	psme_t012546
psme_t022033	psme_t022033	psme_t013868	psme_t003061	psme_t026701
psme_t014390	psme_t014390	psme_t079347	psme_t019559	psme_t058591
psme_t055407	psme_t055407	psme_t029130	psme_t001369	psme_t001175
psme_t019687	psme_t019687	psme_t012192	psme_t049499	psme_t001299
psme_t038686	psme_t038686	psme_t060062	psme_t019551	psme_t000927
psme_t040383	psme_t040383	psme_t012597	psme_t049374	psme_t042728
psme_t010185	psme_t010185	psme_t010557	psme_t004104	psme_t012581
psme_t015006	psme_t015006	psme_t028625	psme_t034008	psme_t003696
psme_t015055	psme_t015055	psme_t008505	psme_t015431	psme_t001122
psme_t003891	psme_t003891	psme_t015086	psme_t020839	psme_t008734
psme_t002860	psme_t002860	psme_t028875	psme_t002279	psme_t022223
psme_t043042	psme_t043042	psme_t008100	psme_t009605	psme_t010677
psme_t012788	psme_t012788	psme_t004032	psme_t036266	psme_t093276
psme_t076551	psme_t076551	psme_t009907	psme_t071685	psme_t002996
psme_t001408	psme_t001408	psme_t044090	psme_t008336	psme_t021653
psme_t016312	psme_t016312	psme_t026428	psme_t014285	psme_t002952
psme_t018766	psme_t018766	psme_t012715	psme_t044252	psme_t017202
psme_t040210	psme_t040210	psme_t036607	psme_t017552	psme_t041987
psme_t009083	psme_t009083	psme_t008187	psme_t024838	psme_t015202
psme_t030757	psme_t030757	psme_t000765	psme_t007042	psme_t028319
psme_t014673	psme_t014673	psme_t006989	psme_t000458	psme_t008179
psme_t000296	psme_t000296	psme_t010927	psme_t000515	psme_t012331
psme_t016878	psme_t016878	psme_t015065	psme_t039219	psme_t011556
psme_t037214	psme_t037214	psme_t003591	psme_t026219	psme_t016540
psme_t009405	psme_t009405	psme_t001657	psme_t035658	psme_t003277
psme_t007405	psme_t007405	psme_t004354	psme_t001275	psme_t009456
psme_t003688	psme_t003688	psme_t017090	psme_t007665	psme_t002820
psme_t033174	psme_t033174	psme_t018911	psme_t001994	psme_t001195
psme_t007089	psme_t007089	psme_t008294	psme_t028296	psme_t000960
psme_t027886	psme_t027886	psme_t001330	psme_t009111	psme_t045232
psme_t012108	psme_t012108	psme_t027603	psme_t024962	psme_t045688
psme_t013462	psme_t013462	psme_t006739	psme_t028318	psme_t002768
psme_t009371	psme_t009371	psme_t025492	psme_t001426	psme_t006915
psme_t005005	psme_t005005	psme_t021727	psme_t001651	psme_t027740
psme_t021044	psme_t021044	psme_t039531	psme_t025386	psme_t023634
psme_t015281	psme_t015281	psme_t003759	psme_t038740	psme_t016892
psme_t011294	psme_t011294	psme_t008896	psme_t007436	psme_t005959
psme_t002315	psme_t002315	psme_t018757	psme_t027258	psme_t018077
psme_t024195	psme_t024195	psme_t004660	psme_t005149	psme_t031329
psme_t010513	psme_t010513	psme_t026484	psme_t003748	psme_t103856
psme_t058886	psme_t058886	psme_t002877	psme_t003114	psme_t026506
psme_t015890	psme_t015890	psme_t010934	psme_t018435	psme_t003552
psme_t009210	psme_t009210	psme_t023223	psme_t002252	psme_t065239
psme_t003639	psme_t003639	psme_t003010	psme_t013229	psme_t077854
psme_t004162	psme_t004162	psme_t009947	psme_t112569	psme_t005285
psme_t009816	psme_t009816	psme_t019404	psme_t031128	psme_t009789
psme_t018492	psme_t018492	psme_t002480	psme_t000092	psme_t002374
psme_t027660	psme_t027660	psme_t004435	psme_t023654	psme_t020779
psme_t038825	psme_t038825	psme_t027856	psme_t005136	psme_t027991
psme_t024131	psme_t024131	psme_t032667	psme_t032745	psme_t031503
psme_t006330	psme_t006330	psme_t013616	psme_t018694	psme_t025693
psme_t022855	psme_t022855	psme_t014351	psme_t050659	psme_t007688
psme_t038696	psme_t038696	psme_t023485	psme_t028968	psme_t022877
psme_t026438	psme_t026438	psme_t016053	psme_t008760	psme_t008610
psme_t001083	psme_t001083	psme_t015534	psme_t032389	psme_t000168
psme_t010774	psme_t010774	psme_t009120	psme_t029082	psme_t040929
psme_t002874	psme_t002874	psme_t035760	psme_t020890	psme_t116680
psme_t003053	psme_t003053	psme_t010168	psme_t011171	psme_t084048
psme_t023571	psme_t023571	psme_t050089	psme_t021834	psme_t020848
psme_t001609	psme_t001609	psme_t028245	psme_t030700	psme_t034547
psme_t013333	psme_t013333	psme_t003360	psme_t003339	psme_t018374
psme_t013410	psme_t013410	psme_t007445	psme_t023624	psme_t021254
psme_t009755	psme_t009755	psme_t018134	psme_t000605	psme_t028483
psme_t016495	psme_t016495	psme_t022146	psme_t000444	psme_t010541
psme_t014535	psme_t014535	psme_t012920	psme_t038607	psme_t040838
psme_t008651	psme_t008651	psme_t001144	psme_t054328	psme_t046654
psme_t002086	psme_t002086	psme_t014295	psme_t001123	psme_t019469
psme_t008514	psme_t008514	psme_t147405	psme_t011178	psme_t024939
psme_t018130	psme_t018130	psme_t014857	psme_t026285	psme_t020081
psme_t013676	psme_t013676	psme_t041588	psme_t007162	psme_t112302
psme_t083819	psme_t083819	psme_t005153	psme_t024705	psme_t120571
psme_t002160	psme_t002160	psme_t007944	psme_t011509	psme_t004120
psme_t006256	psme_t006256	psme_t011098	psme_t004871	psme_t020775
psme_t011876	psme_t011876	psme_t018697	psme_t023194	psme_t009339
psme_t039422	psme_t039422	psme_t037719	psme_t014454	psme_t020924
psme_t027540	psme_t027540	psme_t011935	psme_t044326	psme_t013907
psme_t009392	psme_t009392	psme_t022574	psme_t002182	psme_t168163
psme_t015017	psme_t015017	psme_t028056	psme_t014035	psme_t004550
psme_t002455	psme_t002455	psme_t009667	psme_t004699	psme_t010206
psme_t010522	psme_t010522	psme_t000329	psme_t007637	psme_t004178
psme_t002831	psme_t002831	psme_t012989	psme_t026433	psme_t008735
psme_t012265	psme_t012265	psme_t001193	psme_t013532	psme_t032658
psme_t021479	psme_t021479	psme_t036866	psme_t020958	psme_t031882
psme_t004972	psme_t004972	psme_t003321	psme_t001261	psme_t016884
psme_t046778	psme_t046778	psme_t023975	psme_t013172	psme_t016270
psme_t029804	psme_t029804	psme_t092282	psme_t030408	psme_t000111
psme_t164631	psme_t164631	psme_t021367	psme_t006216	psme_t025014
psme_t019279	psme_t019279	psme_t014615	psme_t048685	psme_t026067
psme_t026538	psme_t026538	psme_t044831	psme_t007530	psme_t013618
psme_t026103	psme_t026103	psme_t011331	psme_t008937	psme_t014084
psme_t019466	psme_t019466	psme_t074519	psme_t009925	psme_t008762
psme_t023474	psme_t023474	psme_t007575	psme_t016331	psme_t005023
psme_t035208	psme_t035208	psme_t008345	psme_t003905	psme_t006000
psme_t018109	psme_t018109	psme_t011638	psme_t009225	psme_t047857
psme_t017080	psme_t017080	psme_t025089	psme_t034441	psme_t074686
psme_t025120	psme_t025120	psme_t018428	psme_t008877	psme_t144548
psme_t027056	psme_t027056	psme_t024772	psme_t000876	psme_t012525
psme_t019636	psme_t019636	psme_t019248	psme_t040473	psme_t021953
psme_t003901	psme_t003901	psme_t010672	psme_t005284	psme_t017912
psme_t013487	psme_t013487	psme_t050742	psme_t002126	psme_t028520
psme_t015465	psme_t015465	psme_t005940	psme_t003390	psme_t002267
psme_t047797	psme_t047797	psme_t021799	psme_t005289	psme_t058736
psme_t070023	psme_t070023	psme_t006617	psme_t002420	psme_t011834
psme_t019626	psme_t019626	psme_t093734	psme_t080987	psme_t016882
psme_t020123	psme_t020123	psme_t014948	psme_t011379	psme_t028160
psme_t007271	psme_t007271	psme_t001974	psme_t003699	psme_t036098
psme_t026644	psme_t026644	psme_t015512	psme_t008755	psme_t002653
psme_t062880	psme_t062880	psme_t008515	psme_t007079	psme_t014659
psme_t010798	psme_t010798	psme_t027344	psme_t070814	psme_t015501
psme_t029546	psme_t029546	psme_t025855	psme_t007978	psme_t006577
psme_t021626	psme_t021626	psme_t015190	psme_t013751	psme_t033812
psme_t013303	psme_t013303	psme_t003892	psme_t019855	psme_t018199
psme_t000777	psme_t000777	psme_t044651	psme_t038195	psme_t008852
psme_t020073	psme_t020073	psme_t017404	psme_t030924	psme_t004903
psme_t018106	psme_t018106	psme_t003704	psme_t003169	psme_t145752
psme_t014367	psme_t014367	psme_t026599	psme_t002481	psme_t023806
psme_t014250	psme_t014250	psme_t021853	psme_t031094	psme_t005738
psme_t016349	psme_t016349	psme_t016548	psme_t006391	psme_t003993
psme_t009760	psme_t009760	psme_t013122	psme_t002646	psme_t046411
psme_t048466	psme_t048466	psme_t038502	psme_t009407	psme_t021527
psme_t000758	psme_t000758	psme_t021738	psme_t018191	psme_t032639
psme_t000224	psme_t000224	psme_t013314	psme_t010035	psme_t021720
psme_t016522	psme_t016522	psme_t066271	psme_t011444	psme_t057171
psme_t004184	psme_t004184	psme_t002268	psme_t046477	psme_t041056
psme_t027031	psme_t027031	psme_t092995	psme_t036786	psme_t005409
psme_t034784	psme_t034784	psme_t002335	psme_t035552	psme_t009490
psme_t020411	psme_t020411	psme_t016433	psme_t000211	psme_t001504
psme_t003266	psme_t003266	psme_t009336	psme_t063958	psme_t025388
psme_t009035	psme_t009035	psme_t020993	psme_t053568	psme_t025880
psme_t011737	psme_t011737	psme_t023398	psme_t007161	psme_t078626
psme_t026865	psme_t026865	psme_t013684	psme_t030544	psme_t002741
psme_t024760	psme_t024760	psme_t001197	psme_t032936	psme_t022311
psme_t025167	psme_t025167	psme_t014248	psme_t023431	psme_t017084
psme_t010857	psme_t010857	psme_t025103	psme_t016615	psme_t020737
psme_t015544	psme_t015544	psme_t012694	psme_t013770	psme_t001833
psme_t034766	psme_t034766	psme_t010856	psme_t008622	psme_t015626
psme_t012181	psme_t012181	psme_t036816	psme_t172200	psme_t033726
psme_t026555	psme_t026555	psme_t022795	psme_t051534	psme_t003428
psme_t010439	psme_t010439	psme_t007638	psme_t016800	psme_t079436
psme_t003185	psme_t003185	psme_t075030	psme_t007574	psme_t005758
psme_t017717	psme_t017717	psme_t001804	psme_t001230	psme_t005238
psme_t011862	psme_t011862	psme_t037712	psme_t018398	psme_t005594
psme_t010632	psme_t010632	psme_t041055	psme_t004927	psme_t016306
psme_t002619	psme_t002619	psme_t014098	psme_t036706	psme_t006603
psme_t022840	psme_t022840	psme_t010873	psme_t020590	psme_t009487
psme_t000046	psme_t000046	psme_t017076	psme_t019757	psme_t007898
psme_t048821	psme_t048821	psme_t038056	psme_t022482	psme_t061952
psme_t007774	psme_t007774	psme_t055890	psme_t019447	psme_t024608
psme_t006737	psme_t006737	psme_t018285	psme_t001141	psme_t022758
psme_t002767	psme_t002767	psme_t010578	psme_t024410	psme_t021593
psme_t010048	psme_t010048	psme_t049859	psme_t022277	psme_t007399
psme_t011200	psme_t011200	psme_t008777	psme_t000798	psme_t004619
psme_t000721	psme_t000721	psme_t022437	psme_t022844	psme_t008696
psme_t014813	psme_t014813	psme_t047029	psme_t036681	psme_t006399
psme_t005650	psme_t005650	psme_t032329	psme_t062972	psme_t011179
psme_t011777	psme_t011777	psme_t060801	psme_t047569	psme_t005342
psme_t004965	psme_t004965	psme_t008424	psme_t004512	psme_t033992
psme_t010107	psme_t010107	psme_t031900	psme_t012322	psme_t025364
psme_t012205	psme_t012205	psme_t009946	psme_t011857	psme_t013107
psme_t003122	psme_t003122	psme_t002208	psme_t012150	psme_t014963
psme_t022753	psme_t022753	psme_t015107	psme_t038200	psme_t003243
psme_t011818	psme_t011818	psme_t008081	psme_t016476	psme_t028860
psme_t028223	psme_t028223	psme_t008065	psme_t027539	psme_t032002
psme_t016992	psme_t016992	psme_t036758	psme_t153619	psme_t006340
psme_t020886	psme_t020886	psme_t101555	psme_t004122	psme_t026966
psme_t007835	psme_t007835	psme_t037672	psme_t034480	psme_t011806
psme_t023079	psme_t023079	psme_t018442	psme_t040385	psme_t102006
psme_t001512	psme_t001512	psme_t164555	psme_t016403	psme_t008350
psme_t007427	psme_t007427	psme_t000984	psme_t000516	psme_t008513
psme_t000639	psme_t000639	psme_t010137	psme_t023481	psme_t003971
psme_t008805	psme_t008805	psme_t026809	psme_t010396	psme_t005479
psme_t008625	psme_t008625	psme_t019543	psme_t040707	psme_t054838
psme_t023337	psme_t023337	psme_t029645	psme_t003255	psme_t025578
psme_t013275	psme_t013275	psme_t002220	psme_t031313	psme_t083917
psme_t010848	psme_t010848	psme_t019613	psme_t007550	psme_t020115
psme_t063367	psme_t063367	psme_t015078	psme_t012323	psme_t008996
psme_t026682	psme_t026682	psme_t009053	psme_t032320	psme_t033837
psme_t020270	psme_t020270	psme_t005412	psme_t004004	psme_t023496
psme_t013108	psme_t013108	psme_t004387	psme_t008391	psme_t000497
psme_t009089	psme_t009089	psme_t010599	psme_t038618	psme_t001608
psme_t027069	psme_t027069	psme_t025670	psme_t023248	psme_t002025
psme_t007691	psme_t007691	psme_t017805	psme_t019902	psme_t015213
psme_t013912	psme_t013912	psme_t013114	psme_t000566	psme_t008090
psme_t001355	psme_t001355	psme_t008709	psme_t005908	psme_t037147
psme_t011430	psme_t011430	psme_t041270	psme_t023751	psme_t024563
psme_t008806	psme_t008806	psme_t007997	psme_t011705	psme_t002122
psme_t018754	psme_t018754	psme_t032972	psme_t014721	psme_t031732
psme_t012086	psme_t012086	psme_t024988	psme_t099614	psme_t008253
psme_t019154	psme_t019154	psme_t002095	psme_t000734	psme_t009207
psme_t016357	psme_t016357	psme_t028134	psme_t009992	psme_t012289
psme_t011829	psme_t011829	psme_t001528	psme_t082707	psme_t020206
psme_t025010	psme_t025010	psme_t028185	psme_t061303	psme_t004298
psme_t013540	psme_t013540	psme_t010676	psme_t002102	psme_t024371
psme_t027870	psme_t027870	psme_t024736	psme_t013242	psme_t086821
psme_t029281	psme_t029281	psme_t015733	psme_t033886	psme_t001814
psme_t064395	psme_t064395	psme_t024509	psme_t048227	psme_t003477
psme_t015598	psme_t015598	psme_t027405	psme_t002096	psme_t016334
psme_t030895	psme_t030895	psme_t004378	psme_t022331	psme_t016872
psme_t004870	psme_t004870	psme_t118200	psme_t031394	psme_t026535
psme_t013617	psme_t013617	psme_t005704	psme_t006289	psme_t006468
psme_t000903	psme_t000903	psme_t024869	psme_t034566	psme_t014916
psme_t002092	psme_t002092	psme_t006431	psme_t048287	psme_t003352
psme_t000768	psme_t000768	psme_t017527	psme_t061312	psme_t018879
psme_t015642	psme_t015642	psme_t043069	psme_t027975	psme_t024318
psme_t081339	psme_t081339	psme_t058177	psme_t030159	psme_t005243
psme_t012083	psme_t012083	psme_t013032	psme_t020249	psme_t122960
psme_t017170	psme_t017170	psme_t020131	psme_t013455	psme_t000895
psme_t017540	psme_t017540	psme_t011678	psme_t028831	psme_t008782
psme_t004341	psme_t004341	psme_t026163	psme_t000261	psme_t032298
psme_t008301	psme_t008301	psme_t014587	psme_t058703	psme_t037374
psme_t022404	psme_t022404	psme_t095666	psme_t003361	psme_t029976
psme_t025372	psme_t025372	psme_t033180	psme_t000068	psme_t003464
psme_t029283	psme_t029283	psme_t063850	psme_t019903	psme_t057795
psme_t006926	psme_t006926	psme_t010861	psme_t028450	psme_t007770
psme_t009362	psme_t009362	psme_t023096	psme_t005783	psme_t016560
psme_t018772	psme_t018772	psme_t014416	psme_t025973	psme_t000125
psme_t007779	psme_t007779	psme_t008880	psme_t034166	psme_t021644
psme_t015000	psme_t015000	psme_t026115	psme_t023951	psme_t010582
psme_t009529	psme_t009529	psme_t013324	psme_t003776	psme_t005762
psme_t007328	psme_t007328	psme_t032138	psme_t053082	psme_t004403
psme_t034679	psme_t034679	psme_t027195	psme_t021228	psme_t032194
psme_t017847	psme_t017847	psme_t042740	psme_t005499	psme_t014174
psme_t019071	psme_t019071	psme_t010252	psme_t012521	psme_t019032
psme_t013186	psme_t013186	psme_t077125	psme_t001463	psme_t014596
psme_t023739	psme_t023739	psme_t025298	psme_t000583	psme_t006343
psme_t019179	psme_t019179	psme_t003867	psme_t003611	psme_t016678
psme_t009391	psme_t009391	psme_t046947	psme_t006288	psme_t008415
psme_t006686	psme_t006686	psme_t016179	psme_t022748	psme_t004299
psme_t004209	psme_t004209	psme_t004261	psme_t025962	psme_t038171
psme_t002688	psme_t002688	psme_t045600	psme_t009944	psme_t016043
psme_t007215	psme_t007215	psme_t031450	psme_t000831	psme_t000847
psme_t019185	psme_t019185	psme_t024528	psme_t065121	psme_t011877
psme_t008269	psme_t008269	psme_t003535	psme_t013247	psme_t168046
psme_t028810	psme_t028810	psme_t033075	psme_t053078	psme_t021967
psme_t002655	psme_t002655	psme_t013181	psme_t005305	psme_t001629
psme_t012200	psme_t012200	psme_t073856	psme_t001805	psme_t029928
psme_t029735	psme_t029735	psme_t033027	psme_t016633	psme_t020129
psme_t014420	psme_t014420	psme_t010702	psme_t073609	psme_t027863
psme_t027221	psme_t027221	psme_t055095	psme_t036138	psme_t023582
psme_t023764	psme_t023764	psme_t022363	psme_t033126	psme_t002489
psme_t056100	psme_t056100	psme_t013266	psme_t069999	psme_t037406
psme_t022308	psme_t022308	psme_t011250	psme_t012620	psme_t002217
psme_t018726	psme_t018726	psme_t063041	psme_t048786	psme_t006436
psme_t006184	psme_t006184	psme_t062497	psme_t005702	psme_t004170
psme_t024206	psme_t024206	psme_t024090	psme_t003822	psme_t009869
psme_t010235	psme_t010235	psme_t032914	psme_t008235	psme_t040959
psme_t022931	psme_t022931	psme_t005956	psme_t010998	psme_t075193
psme_t019418	psme_t019418	psme_t013133	psme_t011811	psme_t185584
psme_t018862	psme_t018862	psme_t045897	psme_t020666	psme_t010575
psme_t004266	psme_t004266	psme_t062464	psme_t007117	psme_t026566
psme_t003083	psme_t003083	psme_t016752	psme_t026872	psme_t018372
psme_t004833	psme_t004833	psme_t026499	psme_t002439	psme_t018188
psme_t045085	psme_t045085	psme_t026263	psme_t008273	psme_t019476
psme_t012761	psme_t012761	psme_t042347	psme_t004318	psme_t011429
psme_t018226	psme_t018226	psme_t022700	psme_t005633	psme_t013356
psme_t016042	psme_t016042	psme_t009734	psme_t015902	psme_t028164
psme_t040119	psme_t040119	psme_t014207	psme_t019257	psme_t024449
psme_t035806	psme_t035806	psme_t035459	psme_t011696	psme_t155798
psme_t007500	psme_t007500	psme_t016692	psme_t005204	psme_t025052
psme_t004208	psme_t004208	psme_t051812	psme_t009476	psme_t008911
psme_t017436	psme_t017436	psme_t027226	psme_t006132	psme_t065168
psme_t026029	psme_t026029	psme_t060979	psme_t006718	psme_t006098
psme_t013840	psme_t013840	psme_t015561	psme_t001169	psme_t030187
psme_t010329	psme_t010329	psme_t024221	psme_t007461	psme_t077395
psme_t017686	psme_t017686	psme_t034260	psme_t022219	psme_t023640
psme_t024093	psme_t024093	psme_t007322	psme_t000303	psme_t035875
psme_t006516	psme_t006516	psme_t017760	psme_t015612	psme_t003803
psme_t007566	psme_t007566	psme_t003242	psme_t052211	psme_t027259
psme_t002850	psme_t002850	psme_t011706	psme_t020391	psme_t112190
psme_t019355	psme_t019355	psme_t012253	psme_t014216	psme_t002362
psme_t011893	psme_t011893	psme_t007548	psme_t006499	psme_t001189
psme_t150816	psme_t150816	psme_t004936	psme_t008736	psme_t030527
psme_t027423	psme_t027423	psme_t017876	psme_t001417	psme_t006597
psme_t012753	psme_t012753	psme_t050248	psme_t020673	psme_t166119
psme_t009094	psme_t009094	psme_t012062	psme_t038718	psme_t018127
psme_t020000	psme_t020000	psme_t006110	psme_t005568	psme_t019640
psme_t020431	psme_t020431	psme_t066164	psme_t081706	psme_t047951
psme_t004142	psme_t004142	psme_t030444	psme_t014679	psme_t033550
psme_t048809	psme_t048809	psme_t003551	psme_t017166	psme_t008184
psme_t025916	psme_t025916	psme_t116753	psme_t020428	psme_t000852
psme_t019321	psme_t019321	psme_t025368	psme_t007590	psme_t003817
psme_t008199	psme_t008199	psme_t072128	psme_t024073	psme_t031542
psme_t097417	psme_t097417	psme_t038300	psme_t005041	psme_t004000
psme_t017409	psme_t017409	psme_t023670	psme_t015223	psme_t021305
psme_t011271	psme_t011271	psme_t035791	psme_t047730	psme_t026991
psme_t013188	psme_t013188	psme_t046523	psme_t035632	psme_t001159
psme_t021278	psme_t021278	psme_t037520	psme_t005200	psme_t018663
psme_t004200	psme_t004200	psme_t016911	psme_t041440	psme_t003571
psme_t045087	psme_t045087	psme_t025394	psme_t024552	psme_t015812
psme_t029304	psme_t029304	psme_t014150	psme_t033651	psme_t002751
psme_t026536	psme_t026536	psme_t007636	psme_t009105	psme_t009370
psme_t001334	psme_t001334	psme_t005519	psme_t005219	psme_t103528
psme_t015958	psme_t015958	psme_t019033	psme_t008498	psme_t002633
psme_t020056	psme_t020056	psme_t102839	psme_t013759	psme_t012064
psme_t143899	psme_t143899	psme_t012549	psme_t057704	psme_t017031
psme_t032521	psme_t032521	psme_t031832	psme_t003504	psme_t001250
psme_t022393	psme_t022393	psme_t033265	psme_t014357	psme_t012790
psme_t005383	psme_t005383	psme_t025307	psme_t004447	psme_t019153
psme_t013626	psme_t013626	psme_t020751	psme_t016190	psme_t006293
psme_t011440	psme_t011440	psme_t061804	psme_t004483	psme_t040014
psme_t007490	psme_t007490	psme_t032340	psme_t001371	psme_t000423
psme_t018056	psme_t018056	psme_t001531	psme_t009122	psme_t003662
psme_t020179	psme_t020179	psme_t029634	psme_t008504	psme_t028508
psme_t016136	psme_t016136	psme_t030357	psme_t032257	psme_t023660
psme_t005185	psme_t005185	psme_t012316	psme_t002511	psme_t004561
psme_t029052	psme_t029052	psme_t027637	psme_t026203	psme_t009021
psme_t018818	psme_t018818	psme_t028682	psme_t011733	psme_t046668
psme_t005170	psme_t005170	psme_t009004	psme_t002698	psme_t045376
psme_t010655	psme_t010655	psme_t004328	psme_t010611	psme_t011270
psme_t005466	psme_t005466	psme_t098433	psme_t000625	psme_t001937
psme_t002786	psme_t002786	psme_t142242	psme_t022170	psme_t024485
psme_t017062	psme_t017062	psme_t019647	psme_t011939	psme_t016870
psme_t000953	psme_t000953	psme_t011115	psme_t024769	psme_t010681
psme_t021304	psme_t021304	psme_t021985	psme_t026698	psme_t018275
psme_t021810	psme_t021810	psme_t018593	psme_t001006	psme_t024055
psme_t017734	psme_t017734	psme_t023493	psme_t036002	psme_t023797
psme_t019382	psme_t019382	psme_t025428	psme_t003657	psme_t015517
psme_t053571	psme_t053571	psme_t029578	psme_t082647	psme_t001711
psme_t025868	psme_t025868	psme_t002049	psme_t017865	psme_t010351
psme_t001235	psme_t001235	psme_t028795	psme_t012534	psme_t021133
psme_t003350	psme_t003350	psme_t012498	psme_t012657	psme_t005581
psme_t005547	psme_t005547	psme_t052757	psme_t019151	psme_t005195
psme_t012020	psme_t012020	psme_t014229	psme_t014177	psme_t005986
psme_t009576	psme_t009576	psme_t019223	psme_t051444	psme_t142031
psme_t052534	psme_t052534	psme_t017652	psme_t034612	psme_t009133
psme_t000672	psme_t000672	psme_t146616	psme_t012629	psme_t016598
psme_t002384	psme_t002384	psme_t015796	psme_t057109	psme_t029968
psme_t030645	psme_t030645	psme_t018176	psme_t023245	psme_t005449
psme_t014079	psme_t014079	psme_t022440	psme_t025291	psme_t015389
psme_t033737	psme_t033737	psme_t018021	psme_t003299	psme_t005272
psme_t025890	psme_t025890	psme_t017408	psme_t011032	psme_t002139
psme_t024184	psme_t024184	psme_t024797	psme_t034910	psme_t036276
psme_t017053	psme_t017053	psme_t011889	psme_t020412	psme_t037155
psme_t005007	psme_t005007	psme_t003547	psme_t015484	psme_t024477
psme_t008703	psme_t008703	psme_t018051	psme_t011962	psme_t037823
psme_t001639	psme_t001639	psme_t007361	psme_t019081	psme_t034602
psme_t008361	psme_t008361	psme_t036346	psme_t023362	psme_t017684
psme_t005763	psme_t005763	psme_t076263	psme_t015505	psme_t028836
psme_t030562	psme_t030562	psme_t011311	psme_t022652	psme_t030707
psme_t008905	psme_t008905	psme_t011217	psme_t003240	psme_t001607
psme_t010642	psme_t010642	psme_t002012	psme_t002862	psme_t021027
psme_t000354	psme_t000354	psme_t075119	psme_t012067	psme_t031725
psme_t015788	psme_t015788	psme_t082334	psme_t010505	psme_t035767
psme_t037024	psme_t037024	psme_t018913	psme_t010967	psme_t169965
psme_t014352	psme_t014352	psme_t080656	psme_t032328	psme_t012929
psme_t034059	psme_t034059	psme_t008707	psme_t053176	psme_t019104
psme_t008275	psme_t008275	psme_t046176	psme_t005606	psme_t001890
psme_t002087	psme_t002087	psme_t009996	psme_t006271	psme_t006088
psme_t022389	psme_t022389	psme_t022956	psme_t008924	psme_t008537
psme_t018735	psme_t018735	psme_t015071	psme_t012793	psme_t011944
psme_t032210	psme_t032210	psme_t031731	psme_t014774	psme_t030634
psme_t014961	psme_t014961	psme_t010208	psme_t013725	psme_t070476
psme_t000780	psme_t000780	psme_t014539	psme_t003168	psme_t053655
psme_t012826	psme_t012826	psme_t062692	psme_t058176	psme_t019924
psme_t019423	psme_t019423	psme_t027553	psme_t008959	psme_t161617
psme_t025577	psme_t025577	psme_t031113	psme_t014362	psme_t009445
psme_t009346	psme_t009346	psme_t021288	psme_t015250	psme_t016207
psme_t010947	psme_t010947	psme_t032302	psme_t007329	psme_t002736
psme_t032870	psme_t032870	psme_t030111	psme_t006135	psme_t004352
psme_t012021	psme_t012021	psme_t011082	psme_t001383	psme_t017939
psme_t026539	psme_t026539	psme_t032456	psme_t013577	psme_t014540
psme_t019063	psme_t019063	psme_t019377	psme_t031549	psme_t054239
psme_t019108	psme_t019108	psme_t016715	psme_t011401	psme_t173324
psme_t017220	psme_t017220	psme_t171355	psme_t075782	psme_t006996
psme_t029656	psme_t029656	psme_t011386	psme_t014481	psme_t035790
psme_t007800	psme_t007800	psme_t019925	psme_t008752	psme_t028396
psme_t008921	psme_t008921	psme_t007692	psme_t001506	psme_t033469
psme_t009072	psme_t009072	psme_t017087	psme_t048018	psme_t060053
psme_t015280	psme_t015280	psme_t009279	psme_t031363	psme_t032315
psme_t009499	psme_t009499	psme_t001604	psme_t008455	psme_t018024
psme_t017393	psme_t017393	psme_t004377	psme_t036084	psme_t007213
psme_t015415	psme_t015415	psme_t010569	psme_t039156	psme_t031934
psme_t004005	psme_t004005	psme_t034800	psme_t012966	psme_t006265
psme_t022948	psme_t022948	psme_t000298	psme_t007580	psme_t008991
psme_t019045	psme_t019045	psme_t003882	psme_t017915	psme_t015301
psme_t022349	psme_t022349	psme_t030201	psme_t000841	psme_t003573
psme_t010928	psme_t010928	psme_t014947	psme_t015124	psme_t022452
psme_t017142	psme_t017142	psme_t015118	psme_t007192	psme_t133006
psme_t012560	psme_t012560	psme_t048656	psme_t010829	psme_t001225
psme_t014313	psme_t014313	psme_t017059	psme_t021818	psme_t009791
psme_t022315	psme_t022315	psme_t003051	psme_t011943	psme_t002876
psme_t023155	psme_t023155	psme_t040854	psme_t010426	psme_t013948
psme_t012347	psme_t012347	psme_t016964	psme_t002395	psme_t002859
psme_t010931	psme_t010931	psme_t003735	psme_t025423	psme_t009274
psme_t013821	psme_t013821	psme_t028917	psme_t011651	psme_t014122
psme_t004753	psme_t004753	psme_t013231	psme_t031239	psme_t014065
psme_t032204	psme_t032204	psme_t023190	psme_t013760	psme_t017867
psme_t005091	psme_t005091	psme_t066295	psme_t004624	psme_t019328
psme_t044756	psme_t044756	psme_t024437	psme_t005533	psme_t002512
psme_t018525	psme_t018525	psme_t038564	psme_t029615	psme_t005049
psme_t009331	psme_t009331	psme_t045848	psme_t004020	psme_t007663
psme_t016019	psme_t016019	psme_t118566	psme_t092868	psme_t000415
psme_t013175	psme_t013175	psme_t026880	psme_t008030	psme_t001336
psme_t027881	psme_t027881	psme_t054816	psme_t034139	psme_t010566
psme_t024519	psme_t024519	psme_t028841	psme_t004273	psme_t017434
psme_t020626	psme_t020626	psme_t069927	psme_t030861	psme_t027872
psme_t018214	psme_t018214	psme_t022589	psme_t060932	psme_t000371
psme_t008839	psme_t008839	psme_t015915	psme_t004877	psme_t011640
psme_t002883	psme_t002883	psme_t037426	psme_t003395	psme_t124191
psme_t023401	psme_t023401	psme_t070998	psme_t016876	psme_t016524
psme_t005946	psme_t005946	psme_t017507	psme_t013244	psme_t024721
psme_t022045	psme_t022045	psme_t013565	psme_t022734	psme_t016254
psme_t004737	psme_t004737	psme_t020124	psme_t045929	psme_t006097
psme_t017855	psme_t017855	psme_t017938	psme_t004481	psme_t012275
psme_t007916	psme_t007916	psme_t016310	psme_t010219	psme_t185492
psme_t027905	psme_t027905	psme_t029377	psme_t015768	psme_t008544
psme_t016606	psme_t016606	psme_t012065	psme_t017739	psme_t010667
psme_t027468	psme_t027468	psme_t018316	psme_t012249	psme_t003323
psme_t013881	psme_t013881	psme_t040100	psme_t007704	psme_t033641
psme_t015424	psme_t015424	psme_t042645	psme_t033019	psme_t059767
psme_t038032	psme_t038032	psme_t018974	psme_t026042	psme_t016056
psme_t042932	psme_t042932	psme_t006657	psme_t019829	psme_t005663
psme_t020184	psme_t020184	psme_t156560	psme_t046108	psme_t023651
psme_t007182	psme_t007182	psme_t018104	psme_t003436	psme_t015264
psme_t014959	psme_t014959	psme_t062126	psme_t006656	psme_t029163
psme_t020828	psme_t020828	psme_t022573	psme_t019077	psme_t019029
psme_t029508	psme_t029508	psme_t010962	psme_t081789	psme_t019741
psme_t005870	psme_t005870	psme_t017086	psme_t029148	psme_t016332
psme_t025873	psme_t025873	psme_t029601	psme_t021366	psme_t035112
psme_t015083	psme_t015083	psme_t005190	psme_t005512	psme_t004363
psme_t003055	psme_t003055	psme_t018695	psme_t085129	psme_t030827
psme_t020789	psme_t020789	psme_t052398	psme_t036656	psme_t009675
psme_t003483	psme_t003483	psme_t014372	psme_t003171	psme_t013548
psme_t003765	psme_t003765	psme_t006108	psme_t091981	psme_t046583
psme_t006196	psme_t006196	psme_t001998	psme_t004539	psme_t009395
psme_t018410	psme_t018410	psme_t004220	psme_t016974	psme_t037075
psme_t006735	psme_t006735	psme_t000889	psme_t016060	psme_t016346
psme_t002953	psme_t002953	psme_t012955	psme_t022398	psme_t037535
psme_t006889	psme_t006889	psme_t002201	psme_t014128	psme_t012992
psme_t009410	psme_t009410	psme_t015495	psme_t004798	psme_t017178
psme_t007144	psme_t007144	psme_t011644	psme_t000295	psme_t001288
psme_t000635	psme_t000635	psme_t044120	psme_t003129	psme_t007168
psme_t000626	psme_t000626	psme_t013609	psme_t021803	psme_t025872
psme_t039799	psme_t039799	psme_t005586	psme_t005837	psme_t002591
psme_t021307	psme_t021307	psme_t004586	psme_t013097	psme_t002921
psme_t018350	psme_t018350	psme_t012397	psme_t023814	psme_t047317
psme_t011403	psme_t011403	psme_t025608	psme_t040665	psme_t049715
psme_t023815	psme_t023815	psme_t009173	psme_t012378	psme_t105478
psme_t001060	psme_t001060	psme_t000853	psme_t012532	psme_t019481
psme_t014854	psme_t014854	psme_t005973	psme_t026267	psme_t032620
psme_t022117	psme_t022117	psme_t031517	psme_t011503	psme_t041946
psme_t004430	psme_t004430	psme_t040265	psme_t001755	psme_t003858
psme_t008265	psme_t008265	psme_t009748	psme_t031711	psme_t026946
psme_t008485	psme_t008485	psme_t014335	psme_t028440	psme_t011643
psme_t003190	psme_t003190	psme_t017771	psme_t034436	psme_t018408
psme_t013418	psme_t013418	psme_t002490	psme_t027809	psme_t033393
psme_t017738	psme_t017738	psme_t034226	psme_t000979	psme_t014781
psme_t023025	psme_t023025	psme_t015208	psme_t032760	psme_t004648
psme_t014767	psme_t014767	psme_t020293	psme_t041565	psme_t037640
psme_t025275	psme_t025275	psme_t043185	psme_t016995	psme_t047153
psme_t025857	psme_t025857	psme_t002572	psme_t029812	psme_t109495
psme_t010987	psme_t010987	psme_t029404	psme_t000120	psme_t010483
psme_t012512	psme_t012512	psme_t023833	psme_t051081	psme_t065395
psme_t008026	psme_t008026	psme_t028287	psme_t029326	psme_t032925
psme_t001435	psme_t001435	psme_t028078	psme_t017005	psme_t025566
psme_t015457	psme_t015457	psme_t006960	psme_t007922	psme_t104461
psme_t014661	psme_t014661	psme_t016583	psme_t025825	psme_t005602
psme_t002616	psme_t002616	psme_t022890	psme_t034591	psme_t011266
psme_t015620	psme_t015620	psme_t009164	psme_t023171	psme_t006583
psme_t005781	psme_t005781	psme_t022904	psme_t011388	psme_t008392
psme_t008657	psme_t008657	psme_t067568	psme_t033722	psme_t038982
psme_t000878	psme_t000878	psme_t027708	psme_t110284	psme_t003048
psme_t002968	psme_t002968	psme_t050428	psme_t028961	psme_t017958
psme_t018139	psme_t018139	psme_t048034	psme_t009498	psme_t025983
psme_t019230	psme_t019230	psme_t038916	psme_t000489	psme_t010972
psme_t010908	psme_t010908	psme_t010865	psme_t024651	psme_t022660
psme_t004825	psme_t004825	psme_t018550	psme_t018582	psme_t034997
psme_t029789	psme_t029789	psme_t013041	psme_t010819	psme_t028497
psme_t002962	psme_t002962	psme_t012822	psme_t027564	psme_t017136
psme_t035510	psme_t035510	psme_t081193	psme_t018399	psme_t040810
psme_t023804	psme_t023804	psme_t010601	psme_t049477	psme_t014782
psme_t009775	psme_t009775	psme_t020499	psme_t025485	psme_t035635
psme_t020792	psme_t020792	psme_t029093	psme_t034247	psme_t099511
psme_t013804	psme_t013804	psme_t006094	psme_t000386	psme_t035616
psme_t020024	psme_t020024	psme_t032319	psme_t009333	psme_t015781
psme_t023146	psme_t023146	psme_t045177	psme_t000727	psme_t060970
psme_t006027	psme_t006027	psme_t023170	psme_t018128	psme_t034503
psme_t009334	psme_t009334	psme_t052517	psme_t003732	psme_t023657
psme_t009584	psme_t009584	psme_t018824	psme_t031032	psme_t021148
psme_t020319	psme_t020319	psme_t015203	psme_t022429	psme_t008528
psme_t020108	psme_t020108	psme_t021547	psme_t030385	psme_t007943
psme_t025520	psme_t025520	psme_t020042	psme_t005760	psme_t045361
psme_t003513	psme_t003513	psme_t010253	psme_t076852	psme_t002408
psme_t006230	psme_t006230	psme_t026807	psme_t032327	psme_t026653
psme_t012119	psme_t012119	psme_t037732	psme_t006211	psme_t079886
psme_t021672	psme_t021672	psme_t016537	psme_t007158	psme_t013320
psme_t044653	psme_t044653	psme_t026850	psme_t029995	psme_t011181
psme_t006371	psme_t006371	psme_t020257	psme_t002740	psme_t014848
psme_t009376	psme_t009376	psme_t015416	psme_t007956	psme_t070753
psme_t033525	psme_t033525	psme_t046032	psme_t023467	psme_t053004
psme_t054038	psme_t054038	psme_t014826	psme_t027038	psme_t041420
psme_t026717	psme_t026717	psme_t018121	psme_t003709	psme_t005035
psme_t002336	psme_t002336	psme_t013832	psme_t011938	psme_t021902
psme_t081473	psme_t081473	psme_t014140	psme_t006253	psme_t020052
psme_t002124	psme_t002124	psme_t023992	psme_t015801	psme_t002561
psme_t007551	psme_t007551	psme_t002093	psme_t003223	psme_t014511
psme_t022066	psme_t022066	psme_t013695	psme_t076105	psme_t048855
psme_t010810	psme_t010810	psme_t014058	psme_t002556	psme_t003393
psme_t022457	psme_t022457	psme_t031540	psme_t008426	psme_t002916
psme_t013182	psme_t013182	psme_t096694	psme_t003466	psme_t007066
psme_t012212	psme_t012212	psme_t012923	psme_t001642	psme_t059179
psme_t016803	psme_t016803	psme_t042059	psme_t014940	psme_t003344
psme_t007463	psme_t007463	psme_t012333	psme_t023234	psme_t019922
psme_t029763	psme_t029763		psme_t023881	psme_t037734
psme_t013252	psme_t013252		psme_t015699	psme_t014851
psme_t033110	psme_t033110		psme_t013382	psme_t002250
psme_t010978	psme_t010978		psme_t001249	psme_t002720
psme_t021569	psme_t021569		psme_t001166	psme_t011702
psme_t017200	psme_t017200		psme_t025228	psme_t028090
psme_t076683	psme_t076683		psme_t195304	psme_t002896
psme_t006008	psme_t006008		psme_t033866	psme_t065312
psme_t005096	psme_t005096		psme_t014867	psme_t018739
psme_t011355	psme_t011355		psme_t017171	psme_t022703
psme_t009285	psme_t009285		psme_t023658	psme_t013592
psme_t004582	psme_t004582		psme_t107043	psme_t019047
psme_t013970	psme_t013970		psme_t003751	psme_t012271
psme_t003475	psme_t003475		psme_t027014	psme_t041237
psme_t006464	psme_t006464		psme_t010056	psme_t010103
psme_t013075	psme_t013075		psme_t061549	psme_t011922
psme_t001538	psme_t001538		psme_t022145	psme_t011863
psme_t014935	psme_t014935		psme_t026498	psme_t082735
psme_t025138	psme_t025138		psme_t000030	psme_t005991
psme_t007891	psme_t007891		psme_t077643	psme_t098809
psme_t008802	psme_t008802		psme_t105781	psme_t080308
psme_t010498	psme_t010498		psme_t010464	psme_t013824
psme_t083193	psme_t083193		psme_t025034	psme_t135638
psme_t005635	psme_t005635		psme_t002010	psme_t012306
psme_t040185	psme_t040185		psme_t023000	psme_t002332
psme_t015322	psme_t015322		psme_t001172	psme_t004314
psme_t042354	psme_t042354		psme_t001751	psme_t068557
psme_t007012	psme_t007012		psme_t037714	psme_t004852
psme_t011785	psme_t011785		psme_t028260	psme_t011714
psme_t005729	psme_t005729		psme_t007703	psme_t002499
psme_t005323	psme_t005323		psme_t001682	psme_t047077
psme_t002644	psme_t002644		psme_t000079	psme_t006070
psme_t010173	psme_t010173		psme_t010643	psme_t004062
psme_t015445	psme_t015445		psme_t024947	psme_t010719
psme_t014711	psme_t014711		psme_t013632	psme_t016650
psme_t025354	psme_t025354		psme_t001719	psme_t138102
psme_t004349	psme_t004349		psme_t003979	psme_t003943
psme_t006844	psme_t006844		psme_t060462	psme_t005260
psme_t009200	psme_t009200		psme_t000915	psme_t012737
psme_t047848	psme_t047848		psme_t016569	psme_t028228
psme_t001955	psme_t001955		psme_t030741	psme_t057040
psme_t001860	psme_t001860		psme_t021721	psme_t021578
psme_t013485	psme_t013485		psme_t042035	psme_t038059
psme_t014270	psme_t014270		psme_t013389	psme_t004106
psme_t002749	psme_t002749		psme_t049991	psme_t002098
psme_t006199	psme_t006199		psme_t002547	psme_t004518
psme_t009841	psme_t009841		psme_t017319	psme_t022647
psme_t005578	psme_t005578		psme_t001564	psme_t073484
psme_t006337	psme_t006337		psme_t011095	psme_t071568
psme_t018578	psme_t018578		psme_t014494	psme_t031088
psme_t008986	psme_t008986		psme_t006338	psme_t003062
psme_t005505	psme_t005505		psme_t003116	psme_t021693
psme_t003957	psme_t003957		psme_t024478	psme_t007876
psme_t004991	psme_t004991		psme_t035754	psme_t019654
psme_t038994	psme_t038994		psme_t024225	psme_t001875
psme_t009025	psme_t009025		psme_t008190	psme_t048668
psme_t005032	psme_t005032		psme_t007346	psme_t012615
psme_t045508	psme_t045508		psme_t001029	psme_t001071
psme_t001650	psme_t001650		psme_t074008	psme_t026418
psme_t027213	psme_t027213		psme_t026421	psme_t022633
psme_t010355	psme_t010355		psme_t033435	psme_t004313
psme_t014206	psme_t014206		psme_t004508	psme_t036543
psme_t045110	psme_t045110		psme_t009386	psme_t009785
psme_t008573	psme_t008573		psme_t016621	psme_t011725
psme_t026494	psme_t026494		psme_t000322	psme_t044134
psme_t015982	psme_t015982		psme_t026758	psme_t002914
psme_t023011	psme_t023011		psme_t006386	psme_t004691
psme_t024253	psme_t024253		psme_t022445	psme_t001509
psme_t008627	psme_t008627		psme_t030559	psme_t004493
psme_t003069	psme_t003069		psme_t030496	psme_t016481
psme_t000943	psme_t000943		psme_t041261	psme_t030417
psme_t030788	psme_t030788		psme_t012747	psme_t077049
psme_t023545	psme_t023545		psme_t016071	psme_t001384
psme_t023573	psme_t023573		psme_t030511	psme_t021559
psme_t012101	psme_t012101		psme_t007243	psme_t028171
psme_t006277	psme_t006277		psme_t007817	psme_t003292
psme_t054189	psme_t054189		psme_t000488	psme_t000690
psme_t019658	psme_t019658		psme_t155392	psme_t004428
psme_t017726	psme_t017726		psme_t001483	psme_t025793
psme_t006087	psme_t006087		psme_t018241	psme_t162286
psme_t007690	psme_t007690		psme_t000609	psme_t003767
psme_t019433	psme_t019433		psme_t003654	psme_t013384
psme_t084100	psme_t084100		psme_t013803	psme_t007986
psme_t016968	psme_t016968		psme_t010618	psme_t002904
psme_t006043	psme_t006043		psme_t025170	psme_t029873
psme_t009772	psme_t009772		psme_t002194	psme_t009703
psme_t051769	psme_t051769		psme_t011726	psme_t012938
psme_t015760	psme_t015760		psme_t013026	psme_t046279
psme_t090194	psme_t090194		psme_t008480	psme_t035780
psme_t004243	psme_t004243		psme_t003570	psme_t034600
psme_t010671	psme_t010671		psme_t024486	psme_t017650
psme_t017749	psme_t017749		psme_t011023	psme_t009355
psme_t042276	psme_t042276		psme_t006648	psme_t016793
psme_t075865	psme_t075865		psme_t001493	psme_t007038
psme_t021880	psme_t021880		psme_t005405	psme_t035365
psme_t002448	psme_t002448		psme_t016668	psme_t054112
psme_t030796	psme_t030796		psme_t008315	psme_t086214
psme_t013077	psme_t013077		psme_t005085	psme_t003903
psme_t008501	psme_t008501		psme_t001053	psme_t007324
psme_t027521	psme_t027521		psme_t001079	psme_t012433
psme_t027147	psme_t027147		psme_t086474	psme_t009801
psme_t012759	psme_t012759		psme_t003908	psme_t026818
psme_t006811	psme_t006811		psme_t021202	psme_t032588
psme_t083221	psme_t083221		psme_t049403	psme_t037573
psme_t032313	psme_t032313		psme_t029612	psme_t067324
psme_t011614	psme_t011614		psme_t005569	psme_t011128
psme_t057422	psme_t057422		psme_t007538	psme_t032393
psme_t007315	psme_t007315		psme_t009002	psme_t042111
psme_t034434	psme_t034434		psme_t005942	psme_t002880
psme_t003733	psme_t003733		psme_t018856	psme_t015795
psme_t005549	psme_t005549		psme_t011257	psme_t009023
psme_t014924	psme_t014924		psme_t010728	psme_t022320
psme_t002048	psme_t002048		psme_t008295	psme_t029297
psme_t050908	psme_t050908		psme_t003017	psme_t019989
psme_t027239	psme_t027239		psme_t027655	psme_t182138
psme_t099869	psme_t099869		psme_t019125	psme_t024975
psme_t017055	psme_t017055		psme_t004712	psme_t047661
psme_t033949	psme_t033949		psme_t000372	psme_t007327
psme_t002290	psme_t002290		psme_t009313	psme_t006870
psme_t010034	psme_t010034		psme_t010097	psme_t016223
psme_t007364	psme_t007364		psme_t004974	psme_t007375
psme_t006303	psme_t006303		psme_t016981	psme_t013860
psme_t163404	psme_t163404		psme_t004011	psme_t015922
psme_t010416	psme_t010416		psme_t011104	psme_t027565
psme_t055974	psme_t055974		psme_t003126	psme_t043323
psme_t015228	psme_t015228		psme_t006156	psme_t005920
psme_t003265	psme_t003265		psme_t040131	psme_t003889
psme_t003961	psme_t003961		psme_t039324	psme_t025995
psme_t021005	psme_t021005		psme_t020812	psme_t009474
psme_t033606	psme_t033606		psme_t006792	psme_t007652
psme_t005517	psme_t005517		psme_t003256	psme_t017379
psme_t028307	psme_t028307		psme_t032058	psme_t025048
psme_t006927	psme_t006927		psme_t008872	psme_t002286
psme_t019451	psme_t019451		psme_t010579	psme_t014428
psme_t012452	psme_t012452		psme_t006979	psme_t070480
psme_t021130	psme_t021130		psme_t034146	psme_t028890
psme_t096870	psme_t096870		psme_t026258	psme_t003414
psme_t004620	psme_t004620		psme_t008493	psme_t037206
psme_t005308	psme_t005308		psme_t014193	psme_t085369
psme_t040082	psme_t040082		psme_t016228	psme_t158822
psme_t016323	psme_t016323		psme_t026237	psme_t044815
psme_t005401	psme_t005401		psme_t003804	psme_t027688
psme_t018623	psme_t018623		psme_t002674	psme_t014677
psme_t000715	psme_t000715		psme_t004379	psme_t025849
psme_t004566	psme_t004566		psme_t020399	psme_t060316
psme_t022027	psme_t022027		psme_t019354	psme_t002545
psme_t004819	psme_t004819		psme_t007289	psme_t011014
psme_t102198	psme_t102198		psme_t011276	psme_t011815
psme_t048940	psme_t048940		psme_t015774
psme_t017243	psme_t017243		psme_t005551
psme_t031336	psme_t031336		psme_t033484
psme_t025643	psme_t025643		psme_t006520
psme_t026961	psme_t026961		psme_t036823
psme_t017459	psme_t017459		psme_t026459
psme_t015429	psme_t015429		psme_t006190
psme_t004501	psme_t004501		psme_t090290
psme_t038157	psme_t038157		psme_t035186
psme_t013973	psme_t013973		psme_t005999
psme_t016431	psme_t016431		psme_t026545
psme_t029354	psme_t029354		psme_t015581
psme_t013581	psme_t013581		psme_t020574
psme_t081614	psme_t081614		psme_t002515
psme_t040362	psme_t040362		psme_t015594
psme_t073641	psme_t073641		psme_t020158
psme_t008765	psme_t008765		psme_t015563
psme_t021232	psme_t021232		psme_t015062
psme_t012710	psme_t012710		psme_t016735
psme_t161258	psme_t161258		psme_t008510
psme_t013562	psme_t013562		psme_t048988
psme_t027766	psme_t027766		psme_t042725
psme_t013527	psme_t013527		psme_t015832
psme_t019224	psme_t019224		psme_t005804
psme_t019126	psme_t019126		psme_t028304
psme_t013682	psme_t013682		psme_t044582
psme_t054618	psme_t054618		psme_t005191
psme_t005226	psme_t005226		psme_t002792
psme_t018591	psme_t018591		psme_t008451
psme_t018481	psme_t018481		psme_t012621
psme_t027029	psme_t027029		psme_t193350
psme_t018759	psme_t018759		psme_t006224
psme_t025433	psme_t025433		psme_t021196
psme_t010933	psme_t010933		psme_t006628
psme_t002819	psme_t002819		psme_t006776
psme_t000283	psme_t000283		psme_t026262
psme_t033290	psme_t033290		psme_t049247
psme_t040865	psme_t040865		psme_t005026
psme_t013396	psme_t013396		psme_t020816
psme_t019049	psme_t019049		psme_t009006
psme_t023365	psme_t023365		psme_t006107
psme_t033666	psme_t033666		psme_t001922
psme_t010898	psme_t010898		psme_t039683
psme_t007755	psme_t007755		psme_t025309
psme_t009883	psme_t009883		psme_t051875
psme_t011363	psme_t011363		psme_t011410
psme_t009001	psme_t009001		psme_t002506
psme_t021748	psme_t021748		psme_t024666
psme_t007303	psme_t007303		psme_t009980
psme_t034791	psme_t034791		psme_t013875
psme_t011921	psme_t011921		psme_t005053
psme_t005051	psme_t005051		psme_t005710
psme_t025740	psme_t025740		psme_t000809
psme_t017535	psme_t017535		psme_t071759
psme_t026292	psme_t026292		psme_t013808
psme_t078830	psme_t078830		psme_t009592
psme_t002550	psme_t002550		psme_t004201
psme_t032147	psme_t032147		psme_t007237
psme_t015586	psme_t015586		psme_t025319
psme_t110852	psme_t110852		psme_t002163
psme_t011544	psme_t011544		psme_t003211
psme_t009895	psme_t009895		psme_t002995
psme_t008122	psme_t008122		psme_t022386
psme_t058358	psme_t058358		psme_t010343
psme_t032288	psme_t032288		psme_t022538
psme_t122969	psme_t122969		psme_t029022
psme_t004432	psme_t004432		psme_t006580
psme_t007199	psme_t007199		psme_t041135
psme_t033663	psme_t033663		psme_t005724
psme_t005937	psme_t005937		psme_t001339
psme_t155524	psme_t155524		psme_t005184
psme_t008970	psme_t008970		psme_t011546
psme_t023913	psme_t023913		psme_t018309
psme_t004367	psme_t004367		psme_t009811
psme_t011772	psme_t011772		psme_t001147
psme_t001019	psme_t001019		psme_t038506
psme_t033479	psme_t033479		psme_t002076
psme_t008919	psme_t008919		psme_t024249
psme_t014085	psme_t014085		psme_t075111
psme_t025160	psme_t025160		psme_t001903
psme_t163460	psme_t163460		psme_t129054
psme_t011423	psme_t011423		psme_t046409
psme_t015037	psme_t015037		psme_t000177
psme_t049759	psme_t049759		psme_t011029
psme_t009540	psme_t009540		psme_t006171
psme_t047033	psme_t047033		psme_t036762
psme_t034560	psme_t034560		psme_t005416
psme_t015402	psme_t015402		psme_t025627
psme_t020146	psme_t020146		psme_t018599
psme_t051809	psme_t051809		psme_t007381
psme_t051056	psme_t051056		psme_t003450
psme_t006604	psme_t006604		psme_t023593
psme_t002225	psme_t002225		psme_t003425
psme_t023264	psme_t023264		psme_t005011
psme_t016849	psme_t016849		psme_t021737
psme_t013173	psme_t013173		psme_t034692
psme_t004875	psme_t004875		psme_t006019
psme_t012093	psme_t012093		psme_t027852
psme_t052285	psme_t052285		psme_t007317
psme_t046596	psme_t046596		psme_t010004
psme_t015188	psme_t015188		psme_t015849
psme_t015184	psme_t015184		psme_t003172
psme_t030070	psme_t030070		psme_t016311
psme_t010016	psme_t010016		psme_t001631
psme_t000896	psme_t000896		psme_t016913
psme_t009414	psme_t009414		psme_t019454
psme_t045115	psme_t045115		psme_t020955
psme_t010604	psme_t010604		psme_t017858
psme_t070394	psme_t070394		psme_t017159
psme_t103834	psme_t103834		psme_t032350
psme_t013754	psme_t013754		psme_t036447
psme_t026002	psme_t026002		psme_t009422
psme_t011682	psme_t011682		psme_t010372
psme_t009831	psme_t009831		psme_t008114
psme_t006633	psme_t006633		psme_t022851
psme_t010222	psme_t010222		psme_t020939
psme_t018204	psme_t018204		psme_t003694
psme_t002522	psme_t002522		psme_t006150
psme_t017753	psme_t017753		psme_t022755
psme_t001398	psme_t001398		psme_t026728
psme_t008604	psme_t008604		psme_t118227
psme_t006191	psme_t006191		psme_t004527
psme_t030439	psme_t030439		psme_t019588
psme_t019241	psme_t019241		psme_t011177
psme_t045138	psme_t045138		psme_t021439
psme_t013208	psme_t013208		psme_t053886
psme_t033758	psme_t033758		psme_t012141
psme_t012533	psme_t012533		psme_t008314
psme_t017716	psme_t017716		psme_t038485
psme_t006341	psme_t006341		psme_t029186
psme_t003741	psme_t003741		psme_t005082
psme_t045463	psme_t045463		psme_t074613
psme_t005232	psme_t005232		psme_t167704
psme_t005872	psme_t005872		psme_t017799
psme_t009418	psme_t009418		psme_t023446
psme_t002206	psme_t002206		psme_t017692
psme_t011525	psme_t011525		psme_t008148
psme_t005755	psme_t005755		psme_t009885
psme_t012312	psme_t012312		psme_t003705
psme_t009447	psme_t009447		psme_t002684
psme_t023019	psme_t023019		psme_t013202
psme_t175608	psme_t175608		psme_t015954
psme_t014225	psme_t014225		psme_t011253
psme_t009840	psme_t009840		psme_t012429
psme_t009315	psme_t009315		psme_t007013
psme_t015578	psme_t015578		psme_t016371
psme_t056798	psme_t056798		psme_t017922
psme_t009741	psme_t009741		psme_t027971
psme_t014594	psme_t014594		psme_t002473
psme_t017883	psme_t017883		psme_t042666
psme_t032000	psme_t032000		psme_t167039
psme_t014999	psme_t014999		psme_t021885
psme_t013681	psme_t013681		psme_t024835
psme_t027471	psme_t027471		psme_t003650
psme_t006694	psme_t006694		psme_t198222
psme_t022272	psme_t022272		psme_t132907
psme_t028216	psme_t028216		psme_t001687
psme_t007259	psme_t007259		psme_t091602
psme_t006089	psme_t006089		psme_t017929
psme_t016883	psme_t016883		psme_t029089
psme_t005151	psme_t005151		psme_t021925
psme_t017772	psme_t017772		psme_t055086
psme_t013271	psme_t013271		psme_t018268
psme_t004918	psme_t004918		psme_t010186
psme_t141126	psme_t141126		psme_t041639
psme_t000694	psme_t000694		psme_t023143
psme_t029021	psme_t029021		psme_t137064
psme_t008057	psme_t008057		psme_t052841
psme_t030784	psme_t030784		psme_t016967
psme_t025840	psme_t025840		psme_t016534
psme_t028044	psme_t028044		psme_t014560
psme_t016682	psme_t016682		psme_t073646
psme_t002806	psme_t002806		psme_t055782
psme_t010975	psme_t010975		psme_t022421
psme_t003678	psme_t003678		psme_t006554
psme_t090159	psme_t090159		psme_t000080
psme_t009560	psme_t009560		psme_t039144
psme_t026313	psme_t026313		psme_t033156
psme_t002723	psme_t002723		psme_t007553
psme_t039968	psme_t039968		psme_t012586
psme_t022297	psme_t022297		psme_t003348
psme_t036477	psme_t036477		psme_t001520
psme_t041127	psme_t041127		psme_t005599
psme_t001055	psme_t001055		psme_t031110
psme_t018893	psme_t018893		psme_t006644
psme_t009399	psme_t009399		psme_t018288
psme_t002671	psme_t002671		psme_t015828
psme_t014810	psme_t014810		psme_t002672
psme_t010942	psme_t010942		psme_t003354
psme_t036873	psme_t036873		psme_t018954
psme_t007789	psme_t007789		psme_t018343
psme_t038937	psme_t038937		psme_t008380
psme_t031748	psme_t031748		psme_t008767
psme_t011034	psme_t011034		psme_t031164
psme_t003325	psme_t003325		psme_t008371
psme_t002951	psme_t002951		psme_t005033
psme_t024821	psme_t024821		psme_t076760
psme_t008529	psme_t008529		psme_t087708
psme_t019843	psme_t019843		psme_t010431
psme_t049603	psme_t049603		psme_t017400
psme_t022203	psme_t022203		psme_t016477
psme_t041387	psme_t041387		psme_t007256
psme_t017406	psme_t017406		psme_t026044
psme_t006596	psme_t006596		psme_t029860
psme_t023863	psme_t023863		psme_t009229
psme_t029394	psme_t029394		psme_t012417
psme_t017298	psme_t017298		psme_t022341
psme_t005695	psme_t005695		psme_t072042
psme_t002263	psme_t002263		psme_t033344
psme_t032798	psme_t032798		psme_t010073
psme_t005344	psme_t005344		psme_t000877
psme_t052226	psme_t052226		psme_t007396
psme_t018208	psme_t018208		psme_t016203
psme_t015999	psme_t015999		psme_t029115
psme_t005865	psme_t005865		psme_t034968
psme_t001018	psme_t001018		psme_t018174
psme_t003219	psme_t003219		psme_t044320
psme_t016355	psme_t016355		psme_t006558
psme_t006342	psme_t006342		psme_t013884
psme_t100892	psme_t100892		psme_t009598
psme_t021635	psme_t021635		psme_t023619
psme_t006455	psme_t006455		psme_t013550
psme_t015955	psme_t015955		psme_t021425
psme_t015191	psme_t015191		psme_t030673
psme_t040499	psme_t040499		psme_t013201
psme_t013164	psme_t013164		psme_t039266
psme_t028047	psme_t028047		psme_t001709
psme_t062069	psme_t062069		psme_t023348
psme_t002260	psme_t002260		psme_t009959
psme_t014694	psme_t014694		psme_t011965
psme_t024229	psme_t024229		psme_t022211
psme_t010628	psme_t010628		psme_t062757
psme_t024051	psme_t024051		psme_t082525
psme_t003775	psme_t003775		psme_t113772
psme_t025059	psme_t025059		psme_t004344
psme_t018881	psme_t018881		psme_t048246
psme_t008943	psme_t008943		psme_t049351
psme_t043787	psme_t043787		psme_t006802
psme_t026364	psme_t026364		psme_t020557
psme_t043208	psme_t043208		psme_t000559
psme_t023486	psme_t023486		psme_t034217
psme_t012907	psme_t012907		psme_t116358
psme_t001347	psme_t001347		psme_t011549
psme_t013855	psme_t013855		psme_t004645
psme_t006285	psme_t006285		psme_t014944
psme_t048037	psme_t048037		psme_t001399
psme_t007840	psme_t007840		psme_t004135
psme_t054319	psme_t054319		psme_t006076
psme_t031691	psme_t031691		psme_t026050
psme_t013833	psme_t013833		psme_t018159
psme_t000504	psme_t000504		psme_t017299
psme_t047129	psme_t047129		psme_t024969
psme_t016051	psme_t016051		psme_t004557
psme_t011438	psme_t011438		psme_t007077
psme_t013650	psme_t013650		psme_t013409
psme_t011321	psme_t011321		psme_t001858
psme_t030471	psme_t030471		psme_t006846
psme_t007493	psme_t007493		psme_t018816
psme_t040923	psme_t040923		psme_t008071
psme_t055278	psme_t055278		psme_t027078
psme_t004015	psme_t004015		psme_t002623
psme_t022220	psme_t022220		psme_t043056
psme_t018968	psme_t018968		psme_t016527
psme_t012308	psme_t012308		psme_t022533
psme_t053203	psme_t053203		psme_t060608
psme_t014954	psme_t014954		psme_t005362
psme_t029565	psme_t029565		psme_t036495
psme_t047200	psme_t047200		psme_t017623
psme_t012350	psme_t012350		psme_t065755
psme_t003840	psme_t003840		psme_t002307
psme_t000237	psme_t000237		psme_t003740
psme_t005489	psme_t005489		psme_t003852
psme_t012638	psme_t012638		psme_t118187
psme_t037637	psme_t037637		psme_t001959
psme_t016824	psme_t016824		psme_t009480
psme_t023487	psme_t023487		psme_t008488
psme_t018773	psme_t018773		psme_t024972
psme_t008171	psme_t008171		psme_t025519
psme_t003326	psme_t003326		psme_t001838
psme_t006747	psme_t006747		psme_t022723
psme_t010109	psme_t010109		psme_t008980
psme_t046221	psme_t046221		psme_t046423
psme_t026874	psme_t026874		psme_t008535
psme_t004497	psme_t004497		psme_t022595
psme_t026284	psme_t026284		psme_t036884
psme_t018338	psme_t018338		psme_t022493
psme_t024605	psme_t024605		psme_t008490
psme_t014729	psme_t014729		psme_t021099
psme_t000613	psme_t000613		psme_t026355
psme_t021459	psme_t021459		psme_t059098
psme_t005417	psme_t005417		psme_t090046
psme_t022173	psme_t022173		psme_t023879
psme_t000834	psme_t000834		psme_t020453
psme_t010504	psme_t010504		psme_t012828
psme_t018671	psme_t018671		psme_t016171
psme_t027715	psme_t027715		psme_t063879
psme_t005680	psme_t005680		psme_t009878
psme_t001960	psme_t001960		psme_t002747
psme_t003370	psme_t003370		psme_t007232
psme_t013213	psme_t013213		psme_t069560
psme_t015752	psme_t015752		psme_t070099
psme_t018995	psme_t018995		psme_t026081
psme_t043685	psme_t043685		psme_t016148
psme_t010930	psme_t010930		psme_t028762
psme_t035226	psme_t035226		psme_t027153
psme_t017810	psme_t017810		psme_t003007
psme_t005846	psme_t005846		psme_t071670
psme_t017356	psme_t017356		psme_t006985
psme_t059487	psme_t059487		psme_t007698
psme_t031987	psme_t031987		psme_t005857
psme_t010175	psme_t010175		psme_t010682
psme_t058869	psme_t058869		psme_t163903
psme_t012953	psme_t012953		psme_t022800
psme_t009872	psme_t009872		psme_t004756
psme_t016652	psme_t016652		psme_t015178
psme_t005662	psme_t005662		psme_t002818
psme_t013509	psme_t013509		psme_t014380
psme_t018909	psme_t018909		psme_t012402
psme_t010172	psme_t010172		psme_t045648
psme_t022653	psme_t022653		psme_t080732
psme_t008511	psme_t008511		psme_t004981
psme_t019679	psme_t019679		psme_t054441
psme_t062747	psme_t062747		psme_t080994
psme_t046175	psme_t046175		psme_t032810
psme_t006473	psme_t006473		psme_t113194
psme_t028189	psme_t028189		psme_t018638
psme_t021360	psme_t021360		psme_t024433
psme_t014642	psme_t014642		psme_t003369
psme_t003367	psme_t003367		psme_t130527
psme_t049942	psme_t049942		psme_t021617
psme_t134434	psme_t134434		psme_t048531
psme_t011057	psme_t011057		psme_t069799
psme_t025219	psme_t025219		psme_t042061
psme_t021354	psme_t021354		psme_t047908
psme_t023419	psme_t023419		psme_t007701
psme_t016611	psme_t016611		psme_t001226
psme_t016490	psme_t016490		psme_t012478
psme_t038387	psme_t038387		psme_t009702
psme_t042783	psme_t042783		psme_t051350
psme_t064952	psme_t064952		psme_t029958
psme_t023107	psme_t023107		psme_t002814
psme_t002568	psme_t002568		psme_t010323
psme_t013273	psme_t013273		psme_t058382
psme_t098076	psme_t098076		psme_t050532
psme_t037316	psme_t037316		psme_t007597
psme_t009384	psme_t009384		psme_t009278
psme_t009260	psme_t009260		psme_t072787
psme_t011176	psme_t011176		psme_t013666
psme_t019025	psme_t019025		psme_t015320
psme_t004908	psme_t004908		psme_t075261
psme_t009968	psme_t009968		psme_t009250
psme_t047869	psme_t047869		psme_t004116
psme_t029655	psme_t029655		psme_t063901
psme_t008678	psme_t008678		psme_t007083
psme_t064240	psme_t064240		psme_t026090
psme_t005746	psme_t005746		psme_t011256
psme_t002530	psme_t002530		psme_t024996
psme_t050646	psme_t050646		psme_t004835
psme_t019583	psme_t019583		psme_t000169
psme_t010111	psme_t010111		psme_t077844
psme_t012422	psme_t012422		psme_t000466
psme_t045122	psme_t045122		psme_t016991
psme_t013679	psme_t013679		psme_t013068
psme_t008836	psme_t008836		psme_t110399
psme_t021326	psme_t021326		psme_t020290
psme_t031367	psme_t031367		psme_t007239
psme_t019945	psme_t019945		psme_t023291
psme_t034036	psme_t034036		psme_t013044
psme_t008259	psme_t008259		psme_t101118
psme_t003333	psme_t003333		psme_t007479
psme_t030508	psme_t030508		psme_t027132
psme_t020102	psme_t020102		psme_t005957
psme_t004536	psme_t004536		psme_t041865
psme_t023458	psme_t023458		psme_t007432
psme_t004996	psme_t004996		psme_t001632
psme_t044562	psme_t044562		psme_t010870
psme_t060145	psme_t060145		psme_t062304
psme_t003012	psme_t003012		psme_t017776
psme_t011681	psme_t011681		psme_t104395
psme_t013109	psme_t013109		psme_t082169
psme_t005788	psme_t005788		psme_t007484
psme_t011124	psme_t011124		psme_t042363
psme_t001655	psme_t001655		psme_t004210
psme_t012138	psme_t012138		psme_t013816
psme_t026525	psme_t026525		psme_t024348
psme_t039427	psme_t039427		psme_t004175
psme_t017012	psme_t017012		psme_t050049
psme_t068763	psme_t068763		psme_t024872
psme_t019537	psme_t019537		psme_t009815
psme_t007139	psme_t007139		psme_t016625
psme_t008597	psme_t008597		psme_t012830
psme_t012127	psme_t012127		psme_t076904
psme_t012375	psme_t012375		psme_t023050
psme_t017257	psme_t017257		psme_t039437
psme_t013283	psme_t013283		psme_t020645
psme_t013441	psme_t013441		psme_t042931
psme_t024875	psme_t024875		psme_t007440
psme_t021926	psme_t021926		psme_t002528
psme_t024166	psme_t024166		psme_t008723
psme_t002497	psme_t002497		psme_t011478
psme_t059229	psme_t059229		psme_t044754
psme_t018527	psme_t018527		psme_t022833
psme_t073476	psme_t073476		psme_t003878
psme_t042053	psme_t042053		psme_t011757
psme_t018166	psme_t018166		psme_t002610
psme_t052235	psme_t052235		psme_t008697
psme_t008863	psme_t008863		psme_t024403
psme_t058616	psme_t058616		psme_t059085
psme_t112212	psme_t112212		psme_t010561
psme_t019904	psme_t019904		psme_t006318
psme_t027355	psme_t027355		psme_t001824
psme_t018058	psme_t018058		psme_t069874
psme_t000822	psme_t000822		psme_t003559
psme_t002427	psme_t002427		psme_t007172
psme_t006444	psme_t006444		psme_t009500
psme_t009144	psme_t009144		psme_t029067
psme_t045690	psme_t045690		psme_t020712
psme_t008645	psme_t008645		psme_t058339
psme_t021296	psme_t021296		psme_t004095
psme_t026749	psme_t026749		psme_t026690
psme_t020289	psme_t020289		psme_t021043
psme_t060358	psme_t060358		psme_t019300
psme_t002393	psme_t002393		psme_t010201
psme_t030742	psme_t030742		psme_t009015
psme_t036285	psme_t036285		psme_t025704
psme_t001266	psme_t001266		psme_t042217
psme_t003607	psme_t003607		psme_t028608
psme_t012933	psme_t012933		psme_t018013
psme_t001360	psme_t001360		psme_t013521
psme_t010570	psme_t010570		psme_t011604
psme_t010076	psme_t010076		psme_t133129
psme_t012328	psme_t012328		psme_t003164
psme_t006134	psme_t006134		psme_t001671
psme_t024566	psme_t024566		psme_t007552
psme_t000587	psme_t000587		psme_t084918
psme_t004366			psme_t104028
psme_t028858			psme_t010656
psme_t023367			psme_t040922
psme_t034287			psme_t119248
psme_t074452			psme_t000289
psme_t026973			psme_t001233
psme_t008619			psme_t015990
psme_t008297			psme_t018666
psme_t006518			psme_t043566
psme_t031561			psme_t004895
psme_t018411			psme_t007179
psme_t015165			psme_t024423
psme_t014665			psme_t028988
psme_t020147			psme_t037922
psme_t006582			psme_t137302
psme_t008667			psme_t035525
psme_t002108			psme_t065488
psme_t001740			psme_t078839
psme_t027301			psme_t025081
psme_t022953			psme_t019930
psme_t044566			psme_t037780
psme_t020481			psme_t008960
psme_t022783			psme_t043572
psme_t040121			psme_t038222
psme_t012427			psme_t039604
psme_t021101			psme_t010057
psme_t020764			psme_t032839
psme_t023151			psme_t020546
psme_t041061			psme_t006610
psme_t035387			psme_t011952
psme_t060936			psme_t012773
psme_t029982			psme_t016990
psme_t063344			psme_t007729
psme_t082150			psme_t021661
psme_t044461			psme_t033894
psme_t037378			psme_t022340
psme_t043217			psme_t194234
psme_t055151			psme_t001136
psme_t003456			psme_t004959
psme_t029522			psme_t074651
psme_t023432			psme_t007040
psme_t008310			psme_t090812
psme_t039659			psme_t146299
psme_t020318			psme_t077537
psme_t009194			psme_t057387
psme_t003194			psme_t048388
psme_t005871			psme_t014184
psme_t000394			psme_t022965
psme_t010990			psme_t024583
psme_t011143			psme_t006232
psme_t038959			psme_t006652
psme_t009183			psme_t008089
psme_t000631			psme_t029940
psme_t040766			psme_t085922
psme_t023982			psme_t007449
psme_t006434			psme_t025470
psme_t015509			psme_t102700
psme_t035211			psme_t085711
psme_t003545			psme_t032831
psme_t003524			psme_t032874
psme_t005339			psme_t033817
psme_t038040			psme_t034389
psme_t000850			psme_t003859
psme_t016408			psme_t003575
psme_t000573			psme_t003707
psme_t014553			psme_t006305
psme_t009758			psme_t016711
psme_t000287			psme_t057950
psme_t010603			psme_t011680
psme_t000786			psme_t015986
psme_t014862			psme_t030775
psme_t021427			psme_t055258
psme_t063339			psme_t022294
psme_t005966			psme_t107026
psme_t013171			psme_t048273
psme_t013342			psme_t006422
psme_t002470			psme_t046380
psme_t028055			psme_t077157
psme_t005377			psme_t013059
psme_t005464			psme_t015680
[truncated: 5,419 more rows]

## Sheet: MAPMAN_Mapping_diurnal
BINCODE	NAME	IDENTIFIER	DESCRIPTION	TYPE(T=TRANSCRIPT)	DIUR_BH.Q	DIUR_PHASE.CLOCK24
13.2.6.3	amino acid metabolism.degradation.aromatic aa.tryptophan	psme_t020281	(at5g65940 : 417.0) hydrolyzes beta-hydroxyisobutyryl-CoA; beta-hydroxyisobutyryl-CoA hydrolase 1 (CHY1); CONTAINS InterPro DOMAIN/s: Crotonase, core (InterPro:IPR001753); BEST Arabidopsis thaliana protein match is: ATP-dependent caseinolytic (Clp) protease/crotonase family protein (TAIR:AT2G30660.1); Has 31609 Blast hits to 31599 proteins in 2217 species: Archae - 411; Bacteria - 21537; Metazoa …	T	0.00012984	10
13.2.3.4	amino acid metabolism.degradation.aspartate family.methionine	psme_t016635	(at4g13940 : 866.0) Encodes a S-adenosyl-L-homocysteine hydrolase required for DNA methylation-dependent gene silencing.; HOMOLOGY-DEPENDENT GENE SILENCING 1 (HOG1); FUNCTIONS IN: adenosylhomocysteinase activity; INVOLVED IN: methylation-dependent chromatin silencing, one-carbon metabolic process, posttranscriptional gene silencing, embryo development ending in seed dormancy; LOCATED IN: plasma m…	T	5.3138e-06	18
13.2.3.4	amino acid metabolism.degradation.aspartate family.methionine	psme_t020171	(p68173|sahh_tobac : 879.0) Adenosylhomocysteinase (EC 3.3.1.1) (S-adenosyl-L-homocysteine hydrolase) (AdoHcyase) (Cytokinin-binding protein CBP57) - Nicotiana tabacum (Common tobacco) & (at4g13940 : 869.0) Encodes a S-adenosyl-L-homocysteine hydrolase required for DNA methylation-dependent gene silencing.; HOMOLOGY-DEPENDENT GENE SILENCING 1 (HOG1); FUNCTIONS IN: adenosylhomocysteinase activity;…	T	9.2699e-05	18
13.2.3.4	amino acid metabolism.degradation.aspartate family.methionine	psme_t015314	(p68173|sahh_tobac : 880.0) Adenosylhomocysteinase (EC 3.3.1.1) (S-adenosyl-L-homocysteine hydrolase) (AdoHcyase) (Cytokinin-binding protein CBP57) - Nicotiana tabacum (Common tobacco) & (at4g13940 : 870.0) Encodes a S-adenosyl-L-homocysteine hydrolase required for DNA methylation-dependent gene silencing.; HOMOLOGY-DEPENDENT GENE SILENCING 1 (HOG1); FUNCTIONS IN: adenosylhomocysteinase activity;…	T	0.00014984	18
13.2.3.4.1	amino acid metabolism.degradation.aspartate family.methionine.methionine gamma-lyase	psme_t022647	(at1g64660 : 564.0) Encodes a functional methionine gamma-lyase, a cytosolic enzyme catalyzes the degradation of methionine into methanethiol, alpha-ketobutyrate and ammonia. The catabolism of excess methionine is important to methionine homeostasis.; methionine gamma-lyase (MGL); CONTAINS InterPro DOMAIN/s: Pyridoxal phosphate-dependent transferase, major domain (InterPro:IPR015424), Cys/Met met…	T	0.0043332	4
13.2.4.5	amino acid metabolism.degradation.branched chain group.isoleucine	psme_t011095	(at2g33150 : 609.0) Encodes an organellar (peroxisome, glyoxysome) 3-ketoacyl-CoA thiolase, involved in fatty acid b-oxidation during germination and subsequent seedling growth. Mutants have defects in glyoxysomal fatty acid beta-oxidation. EC2.3.1.16 thiolase.; peroxisomal 3-ketoacyl-CoA thiolase 3 (PKT3); FUNCTIONS IN: acetyl-CoA C-acyltransferase activity; INVOLVED IN: fatty acid beta-oxidatio…	T	0.0073017	20
13.2.4.1	amino acid metabolism.degradation.branched chain group.shared	psme_t017725	(at2g33150 : 588.0) Encodes an organellar (peroxisome, glyoxysome) 3-ketoacyl-CoA thiolase, involved in fatty acid b-oxidation during germination and subsequent seedling growth. Mutants have defects in glyoxysomal fatty acid beta-oxidation. EC2.3.1.16 thiolase.; peroxisomal 3-ketoacyl-CoA thiolase 3 (PKT3); FUNCTIONS IN: acetyl-CoA C-acyltransferase activity; INVOLVED IN: fatty acid beta-oxidatio…	T	0.00909	22.57
13.2.2.3	amino acid metabolism.degradation.glutamate family.arginine	psme_t000093	(at1g67550 : 1051.0) Encodes a nickel-containing urea hydrolase involved in nitrogen recycling. It requires three urease accessory proteins for its activation.; urease (URE); CONTAINS InterPro DOMAIN/s: Urease, alpha subunit (InterPro:IPR005848), Urease, alpha subunit, conserved site (InterPro:IPR017950), Amidohydrolase 1 (InterPro:IPR006680), Urease, alpha/gamma subunit (InterPro:IPR002026), Ure…	T	3.3688e-06	18
13.2.2.2	amino acid metabolism.degradation.glutamate family.proline	psme_t016496	(at3g30775 : 375.0) Encodes a proline oxidase that is predicted to localize to the inner mitochondrial membrane, its mRNA expression induced by high levels of Al and by osmotic stress. The promoter contains an L-proline-inducible element.; EARLY RESPONSIVE TO DEHYDRATION 5 (ERD5); CONTAINS InterPro DOMAIN/s: Proline dehydrogenase (InterPro:IPR002872), Proline oxidase (InterPro:IPR015659); BEST Ar…	T	7.842e-06	8
13.2.7	amino acid metabolism.degradation.histidine	psme_t010527	(at1g43710 : 751.0) embryo defective 1075 (emb1075); FUNCTIONS IN: pyridoxal phosphate binding, carboxy-lyase activity, catalytic activity; INVOLVED IN: cellular amino acid metabolic process, embryo development ending in seed dormancy; LOCATED IN: cellular_component unknown; EXPRESSED IN: 25 plant structures; EXPRESSED DURING: 15 growth stages; CONTAINS InterPro DOMAIN/s: Pyridoxal phosphate-depe…	T	2.1322e-06	16
13.99	amino acid metabolism.misc	psme_t010173	(at1g69040 : 210.0) ACT-domain containing protein involved in feedback regulation of amino acid metabolism; ACT domain repeat 4 (ACR4); FUNCTIONS IN: amino acid binding; INVOLVED IN: regulation of cellular amino acid metabolic process, response to cytokinin stimulus; LOCATED IN: cytosol; EXPRESSED IN: 22 plant structures; EXPRESSED DURING: 13 growth stages; CONTAINS InterPro DOMAIN/s: Amino acid-…	T	6.2617e-08	8
13.99	amino acid metabolism.misc	psme_t011943	(at1g76990 : 546.0) ACT domain repeat 3 (ACR3); FUNCTIONS IN: amino acid binding; INVOLVED IN: nitrogen compound metabolic process, metabolic process; LOCATED IN: cytosol; EXPRESSED IN: 22 plant structures; EXPRESSED DURING: 13 growth stages; CONTAINS InterPro DOMAIN/s: Protein-PII uridylyltransferase (InterPro:IPR010043), Amino acid-binding ACT (InterPro:IPR002912); BEST Arabidopsis thaliana pro…	T	0.0028209	20
13.99	amino acid metabolism.misc	psme_t013610	(at1g76990 : 465.0) ACT domain repeat 3 (ACR3); FUNCTIONS IN: amino acid binding; INVOLVED IN: nitrogen compound metabolic process, metabolic process; LOCATED IN: cytosol; EXPRESSED IN: 22 plant structures; EXPRESSED DURING: 13 growth stages; CONTAINS InterPro DOMAIN/s: Protein-PII uridylyltransferase (InterPro:IPR010043), Amino acid-binding ACT (InterPro:IPR002912); BEST Arabidopsis thaliana pro…	T	0.00086359	4
13.99	amino acid metabolism.misc	psme_t011871	(at1g76990 : 465.0) ACT domain repeat 3 (ACR3); FUNCTIONS IN: amino acid binding; INVOLVED IN: nitrogen compound metabolic process, metabolic process; LOCATED IN: cytosol; EXPRESSED IN: 22 plant structures; EXPRESSED DURING: 13 growth stages; CONTAINS InterPro DOMAIN/s: Protein-PII uridylyltransferase (InterPro:IPR010043), Amino acid-binding ACT (InterPro:IPR002912); BEST Arabidopsis thaliana pro…	T	0.0052258	4
13.99	amino acid metabolism.misc	psme_t019885	(at1g76990 : 513.0) ACT domain repeat 3 (ACR3); FUNCTIONS IN: amino acid binding; INVOLVED IN: nitrogen compound metabolic process, metabolic process; LOCATED IN: cytosol; EXPRESSED IN: 22 plant structures; EXPRESSED DURING: 13 growth stages; CONTAINS InterPro DOMAIN/s: Protein-PII uridylyltransferase (InterPro:IPR010043), Amino acid-binding ACT (InterPro:IPR002912); BEST Arabidopsis thaliana pro…	T	0.0081571	4
13.99	amino acid metabolism.misc	psme_t005285	(at1g69040 : 197.0) ACT-domain containing protein involved in feedback regulation of amino acid metabolism; ACT domain repeat 4 (ACR4); FUNCTIONS IN: amino acid binding; INVOLVED IN: regulation of cellular amino acid metabolic process, response to cytokinin stimulus; LOCATED IN: cytosol; EXPRESSED IN: 22 plant structures; EXPRESSED DURING: 13 growth stages; CONTAINS InterPro DOMAIN/s: Amino acid-…	T	7.856e-11	4
13.99	amino acid metabolism.misc	psme_t006000	(at1g69040 : 494.0) ACT-domain containing protein involved in feedback regulation of amino acid metabolism; ACT domain repeat 4 (ACR4); FUNCTIONS IN: amino acid binding; INVOLVED IN: regulation of cellular amino acid metabolic process, response to cytokinin stimulus; LOCATED IN: cytosol; EXPRESSED IN: 22 plant structures; EXPRESSED DURING: 13 growth stages; CONTAINS InterPro DOMAIN/s: Amino acid-…	T	1.1277e-08	4
13.99	amino acid metabolism.misc	psme_t008852	(at1g76990 : 223.0) ACT domain repeat 3 (ACR3); FUNCTIONS IN: amino acid binding; INVOLVED IN: nitrogen compound metabolic process, metabolic process; LOCATED IN: cytosol; EXPRESSED IN: 22 plant structures; EXPRESSED DURING: 13 growth stages; CONTAINS InterPro DOMAIN/s: Protein-PII uridylyltransferase (InterPro:IPR010043), Amino acid-binding ACT (InterPro:IPR002912); BEST Arabidopsis thaliana pro…	T	3.9213e-08	4
13.99	amino acid metabolism.misc	psme_t032925	(at1g69040 : 431.0) ACT-domain containing protein involved in feedback regulation of amino acid metabolism; ACT domain repeat 4 (ACR4); FUNCTIONS IN: amino acid binding; INVOLVED IN: regulation of cellular amino acid metabolic process, response to cytokinin stimulus; LOCATED IN: cytosol; EXPRESSED IN: 22 plant structures; EXPRESSED DURING: 13 growth stages; CONTAINS InterPro DOMAIN/s: Amino acid-…	T	0.0013148	4
13.1.6.1.10	amino acid metabolism.synthesis.aromatic aa.chorismate.dehydroquinate/shikimate dehydrogenase	psme_t010708	(at3g06350 : 577.0) MATERNAL EFFECT EMBRYO ARREST 32 (MEE32); FUNCTIONS IN: NADP or NADPH binding, 3-dehydroquinate dehydratase activity, shikimate 5-dehydrogenase activity, binding, catalytic activity; INVOLVED IN: embryo development ending in seed dormancy; LOCATED IN: chloroplast stroma, chloroplast; EXPRESSED IN: 23 plant structures; EXPRESSED DURING: 15 growth stages; CONTAINS InterPro DOMAI…	T	0.0029369	18
13.1.6.1.5	amino acid metabolism.synthesis.aromatic aa.chorismate.shikimate kinase	psme_t007163	(at2g21940 : 214.0) shikimate kinase 1 (SK1); FUNCTIONS IN: shikimate kinase activity, ATP binding; EXPRESSED IN: 19 plant structures; EXPRESSED DURING: 10 growth stages; CONTAINS InterPro DOMAIN/s: Shikimate kinase (InterPro:IPR000623); BEST Arabidopsis thaliana protein match is: shikimate kinase 2 (TAIR:AT4G39540.2); Has 7831 Blast hits to 7831 proteins in 2412 species: Archae - 26; Bacteria - …	T	3.65e-08	8
13.1.6.1.5	amino acid metabolism.synthesis.aromatic aa.chorismate.shikimate kinase	psme_t026554	(at2g21940 : 214.0) shikimate kinase 1 (SK1); FUNCTIONS IN: shikimate kinase activity, ATP binding; EXPRESSED IN: 19 plant structures; EXPRESSED DURING: 10 growth stages; CONTAINS InterPro DOMAIN/s: Shikimate kinase (InterPro:IPR000623); BEST Arabidopsis thaliana protein match is: shikimate kinase 2 (TAIR:AT4G39540.2); Has 7831 Blast hits to 7831 proteins in 2412 species: Archae - 26; Bacteria - …	T	2.7654e-07	8
13.1.6.1.5	amino acid metabolism.synthesis.aromatic aa.chorismate.shikimate kinase	psme_t027929	(at2g21940 : 237.0) shikimate kinase 1 (SK1); FUNCTIONS IN: shikimate kinase activity, ATP binding; EXPRESSED IN: 19 plant structures; EXPRESSED DURING: 10 growth stages; CONTAINS InterPro DOMAIN/s: Shikimate kinase (InterPro:IPR000623); BEST Arabidopsis thaliana protein match is: shikimate kinase 2 (TAIR:AT4G39540.2); Has 7831 Blast hits to 7831 proteins in 2412 species: Archae - 26; Bacteria - …	T	7.4114e-06	8
13.1.6.2	amino acid metabolism.synthesis.aromatic aa.phenylalanine and tyrosine	psme_t016357	(at1g80360 : 561.0) Pyridoxal phosphate (PLP)-dependent transferases superfamily protein; FUNCTIONS IN: transferase activity, transferring nitrogenous groups, pyridoxal phosphate binding, transaminase activity, catalytic activity; INVOLVED IN: asparagine catabolic process, biosynthetic process, glutamate catabolic process to oxaloacetate, aspartate transamidation; EXPRESSED IN: 25 plant structure…	T	0.0035759	8.857
13.1.6.2.1	amino acid metabolism.synthesis.aromatic aa.phenylalanine and tyrosine.chorismate mutase	psme_t016171	(at3g29200 : 336.0) L-ascorbate peroxidase; chorismate mutase 1 (CM1); CONTAINS InterPro DOMAIN/s: Chorismate mutase, type II (InterPro:IPR020822), Chorismate mutase, AroQ class, eukaryotic type (InterPro:IPR008238); BEST Arabidopsis thaliana protein match is: chorismate mutase 3 (TAIR:AT1G69370.1); Has 278 Blast hits to 278 proteins in 116 species: Archae - 0; Bacteria - 2; Metazoa - 0; Fungi - …	T	1.7854e-06	20
13.1.6.3.1	amino acid metabolism.synthesis.aromatic aa.phenylalanine.arogenate dehydratase / prephenate dehydratase	psme_t009260	(at1g08250 : 320.0) Encodes a plastid-localized arogenate dehydratase involved in phenylalanine biosynthesis. Although this enzyme has sequence similarity to prephenate dehydratases, it is 98 times more active with arogenate than prephenate in enzymatic assays.; arogenate dehydratase 6 (ADT6); FUNCTIONS IN: arogenate dehydratase activity, prephenate dehydratase activity; INVOLVED IN: L-phenylalan…	T	0.0040166	8
13.1.6.3.1	amino acid metabolism.synthesis.aromatic aa.phenylalanine.arogenate dehydratase / prephenate dehydratase	psme_t036496	(at1g08250 : 236.0) Encodes a plastid-localized arogenate dehydratase involved in phenylalanine biosynthesis. Although this enzyme has sequence similarity to prephenate dehydratases, it is 98 times more active with arogenate than prephenate in enzymatic assays.; arogenate dehydratase 6 (ADT6); FUNCTIONS IN: arogenate dehydratase activity, prephenate dehydratase activity; INVOLVED IN: L-phenylalan…	T	1.345e-14	18
13.1.6.3.1	amino acid metabolism.synthesis.aromatic aa.phenylalanine.arogenate dehydratase / prephenate dehydratase	psme_t015929	(at1g08250 : 325.0) Encodes a plastid-localized arogenate dehydratase involved in phenylalanine biosynthesis. Although this enzyme has sequence similarity to prephenate dehydratases, it is 98 times more active with arogenate than prephenate in enzymatic assays.; arogenate dehydratase 6 (ADT6); FUNCTIONS IN: arogenate dehydratase activity, prephenate dehydratase activity; INVOLVED IN: L-phenylalan…	T	3.7703e-07	20
13.1.6.3.1	amino acid metabolism.synthesis.aromatic aa.phenylalanine.arogenate dehydratase / prephenate dehydratase	psme_t042948	(at1g08250 : 226.0) Encodes a plastid-localized arogenate dehydratase involved in phenylalanine biosynthesis. Although this enzyme has sequence similarity to prephenate dehydratases, it is 98 times more active with arogenate than prephenate in enzymatic assays.; arogenate dehydratase 6 (ADT6); FUNCTIONS IN: arogenate dehydratase activity, prephenate dehydratase activity; INVOLVED IN: L-phenylalan…	T	4.2383e-06	18
13.1.6.3.1	amino acid metabolism.synthesis.aromatic aa.phenylalanine.arogenate dehydratase / prephenate dehydratase	psme_t015031	(at1g08250 : 248.0) Encodes a plastid-localized arogenate dehydratase involved in phenylalanine biosynthesis. Although this enzyme has sequence similarity to prephenate dehydratases, it is 98 times more active with arogenate than prephenate in enzymatic assays.; arogenate dehydratase 6 (ADT6); FUNCTIONS IN: arogenate dehydratase activity, prephenate dehydratase activity; INVOLVED IN: L-phenylalan…	T	3.4549e-05	20
13.1.6.3.1	amino acid metabolism.synthesis.aromatic aa.phenylalanine.arogenate dehydratase / prephenate dehydratase	psme_t025734	(at3g07630 : 248.0) Encodes a plastid-localized arogenate dehydratase involved in phenylalanine biosynthesis. Not less than six genes encoding ADT were identi&#64257;ed in the Arabidopsis genome: ADT1 [At1g11790]; ADT2 [At3g07630]; ADT3 [At2g27820]; ADT4 [At3g44720]; ADT5 [At5g22630]; and ADT6 [At1g08250].; arogenate dehydratase 2 (ADT2); FUNCTIONS IN: arogenate dehydratase activity, prephenate d…	T	7.3109e-05	20
13.1.6.3.1	amino acid metabolism.synthesis.aromatic aa.phenylalanine.arogenate dehydratase / prephenate dehydratase	psme_t024828	(at2g27820 : 236.0) Encodes a plastid-localized arogenate dehydratase involved in phenylalanine biosynthesis. Not less than six genes encoding ADT were identi&#64257;ed in the Arabidopsis genome: ADT1 [At1g11790]; ADT2 [At3g07630]; ADT3 [At2g27820]; ADT4 [At3g44720]; ADT5 [At5g22630]; and ADT6 [At1g08250].; prephenate dehydratase 1 (PD1); CONTAINS InterPro DOMAIN/s: Prephenate dehydratase (InterP…	T	9.2699e-05	20
13.1.6.3.1	amino acid metabolism.synthesis.aromatic aa.phenylalanine.arogenate dehydratase / prephenate dehydratase	psme_t071685	(at1g08250 : 117.0) Encodes a plastid-localized arogenate dehydratase involved in phenylalanine biosynthesis. Although this enzyme has sequence similarity to prephenate dehydratases, it is 98 times more active with arogenate than prephenate in enzymatic assays.; arogenate dehydratase 6 (ADT6); FUNCTIONS IN: arogenate dehydratase activity, prephenate dehydratase activity; INVOLVED IN: L-phenylalan…	T	0.00023953	20
13.1.6.3.1	amino acid metabolism.synthesis.aromatic aa.phenylalanine.arogenate dehydratase / prephenate dehydratase	psme_t028318	(at2g27820 : 354.0) Encodes a plastid-localized arogenate dehydratase involved in phenylalanine biosynthesis. Not less than six genes encoding ADT were identi&#64257;ed in the Arabidopsis genome: ADT1 [At1g11790]; ADT2 [At3g07630]; ADT3 [At2g27820]; ADT4 [At3g44720]; ADT5 [At5g22630]; and ADT6 [At1g08250].; prephenate dehydratase 1 (PD1); CONTAINS InterPro DOMAIN/s: Prephenate dehydratase (InterP…	T	0.00030124	22
13.1.6.3.1	amino acid metabolism.synthesis.aromatic aa.phenylalanine.arogenate dehydratase / prephenate dehydratase	psme_t007162	(at3g07630 : 240.0) Encodes a plastid-localized arogenate dehydratase involved in phenylalanine biosynthesis. Not less than six genes encoding ADT were identi&#64257;ed in the Arabidopsis genome: ADT1 [At1g11790]; ADT2 [At3g07630]; ADT3 [At2g27820]; ADT4 [At3g44720]; ADT5 [At5g22630]; and ADT6 [At1g08250].; arogenate dehydratase 2 (ADT2); FUNCTIONS IN: arogenate dehydratase activity, prephenate d…	T	0.00041143	20
13.1.6.3.1	amino acid metabolism.synthesis.aromatic aa.phenylalanine.arogenate dehydratase / prephenate dehydratase	psme_t030408	(at1g08250 : 442.0) Encodes a plastid-localized arogenate dehydratase involved in phenylalanine biosynthesis. Although this enzyme has sequence similarity to prephenate dehydratases, it is 98 times more active with arogenate than prephenate in enzymatic assays.; arogenate dehydratase 6 (ADT6); FUNCTIONS IN: arogenate dehydratase activity, prephenate dehydratase activity; INVOLVED IN: L-phenylalan…	T	0.00047094	20
13.1.6.3.1	amino acid metabolism.synthesis.aromatic aa.phenylalanine.arogenate dehydratase / prephenate dehydratase	psme_t040707	(at1g08250 : 186.0) Encodes a plastid-localized arogenate dehydratase involved in phenylalanine biosynthesis. Although this enzyme has sequence similarity to prephenate dehydratases, it is 98 times more active with arogenate than prephenate in enzymatic assays.; arogenate dehydratase 6 (ADT6); FUNCTIONS IN: arogenate dehydratase activity, prephenate dehydratase activity; INVOLVED IN: L-phenylalan…	T	0.00082705	20
13.1.6.3.1	amino acid metabolism.synthesis.aromatic aa.phenylalanine.arogenate dehydratase / prephenate dehydratase	psme_t073627	(at1g11790 : 87.0) Encodes a plastid-localized arogenate dehydratase involved in phenylalanine biosynthesis. Not less than six genes encoding ADT were identi&#64257;ed in the Arabidopsis genome: ADT1 [At1g11790]; ADT2 [At3g07630]; ADT3 [At2g27820]; ADT4 [At3g44720]; ADT5 [At5g22630]; and ADT6 [At1g08250].; arogenate dehydratase 1 (ADT1); FUNCTIONS IN: arogenate dehydratase activity, prephenate de…	T	0.00026245	18
13.1.6.3.1	amino acid metabolism.synthesis.aromatic aa.phenylalanine.arogenate dehydratase / prephenate dehydratase	psme_t024481	(at3g07630 : 290.0) Encodes a plastid-localized arogenate dehydratase involved in phenylalanine biosynthesis. Not less than six genes encoding ADT were identi&#64257;ed in the Arabidopsis genome: ADT1 [At1g11790]; ADT2 [At3g07630]; ADT3 [At2g27820]; ADT4 [At3g44720]; ADT5 [At5g22630]; and ADT6 [At1g08250].; arogenate dehydratase 2 (ADT2); FUNCTIONS IN: arogenate dehydratase activity, prephenate d…	T	0.00041143	22
13.1.6.3.1	amino acid metabolism.synthesis.aromatic aa.phenylalanine.arogenate dehydratase / prephenate dehydratase	psme_t055436	(at1g11790 : 87.0) Encodes a plastid-localized arogenate dehydratase involved in phenylalanine biosynthesis. Not less than six genes encoding ADT were identi&#64257;ed in the Arabidopsis genome: ADT1 [At1g11790]; ADT2 [At3g07630]; ADT3 [At2g27820]; ADT4 [At3g44720]; ADT5 [At5g22630]; and ADT6 [At1g08250].; arogenate dehydratase 1 (ADT1); FUNCTIONS IN: arogenate dehydratase activity, prephenate de…	T	0.00093932	17.43
13.1.6.3.1	amino acid metabolism.synthesis.aromatic aa.phenylalanine.arogenate dehydratase / prephenate dehydratase	psme_t038638	(at1g08250 : 243.0) Encodes a plastid-localized arogenate dehydratase involved in phenylalanine biosynthesis. Although this enzyme has sequence similarity to prephenate dehydratases, it is 98 times more active with arogenate than prephenate in enzymatic assays.; arogenate dehydratase 6 (ADT6); FUNCTIONS IN: arogenate dehydratase activity, prephenate dehydratase activity; INVOLVED IN: L-phenylalan…	T	8.4739e-08	4
13.1.6.3.1	amino acid metabolism.synthesis.aromatic aa.phenylalanine.arogenate dehydratase / prephenate dehydratase	psme_t019047	(at1g08250 : 489.0) Encodes a plastid-localized arogenate dehydratase involved in phenylalanine biosynthesis. Although this enzyme has sequence similarity to prephenate dehydratases, it is 98 times more active with arogenate than prephenate in enzymatic assays.; arogenate dehydratase 6 (ADT6); FUNCTIONS IN: arogenate dehydratase activity, prephenate dehydratase activity; INVOLVED IN: L-phenylalan…	T	0.0027128	24.29
13.1.6.5	amino acid metabolism.synthesis.aromatic aa.tryptophan	psme_t003134	(at4g11610 : 1201.0) C2 calcium/lipid-binding plant phosphoribosyltransferase family protein; CONTAINS InterPro DOMAIN/s: C2 membrane targeting protein (InterPro:IPR018029), C2 calcium/lipid-binding domain, CaLB (InterPro:IPR008973), Phosphoribosyltransferase C-terminal (InterPro:IPR013583), C2 calcium-dependent membrane targeting (InterPro:IPR000008); BEST Arabidopsis thaliana protein match is: …	T	0.00016443	22.57
13.1.6.5.1	amino acid metabolism.synthesis.aromatic aa.tryptophan.anthranilate synthase	psme_t003317	(at2g28880 : 890.0) embryo defective 1997 (emb1997); FUNCTIONS IN: oxo-acid-lyase activity, catalytic activity, anthranilate synthase activity; INVOLVED IN: embryo development ending in seed dormancy; LOCATED IN: chloroplast; EXPRESSED IN: 20 plant structures; EXPRESSED DURING: 6 growth stages; CONTAINS InterPro DOMAIN/s: Glutamine amidotransferase class-I, C-terminal (InterPro:IPR000991), Glutam…	T	0.0040166	12
13.1.6.4.2	amino acid metabolism.synthesis.aromatic aa.tyrosine.prephenate dehydrogenase	psme_t016535	(at1g15710 : 385.0) prephenate dehydrogenase family protein; FUNCTIONS IN: prephenate dehydrogenase (NADP+) activity; INVOLVED IN: tyrosine biosynthetic process; LOCATED IN: chloroplast; EXPRESSED IN: 24 plant structures; EXPRESSED DURING: 13 growth stages; CONTAINS InterPro DOMAIN/s: Prephenate dehydrogenase (InterPro:IPR003099), Arogenate/prephenate dehydrogenase (InterPro:IPR012070); BEST Arab…	T	8.7378e-06	14
13.1.3.1.1	amino acid metabolism.synthesis.aspartate family.asparagine.asparagine synthetase	psme_t004349	(at2g03667 : 412.0) Asparagine synthase family protein; FUNCTIONS IN: asparagine synthase (glutamine-hydrolyzing) activity; INVOLVED IN: asparagine biosynthetic process; LOCATED IN: cellular_component unknown; CONTAINS InterPro DOMAIN/s: Rossmann-like alpha/beta/alpha sandwich fold (InterPro:IPR014729), Asparagine synthase (InterPro:IPR001962), Glutamine amidotransferase, type II (InterPro:IPR017…	T	9.9224e-08	10
13.1.3.1.1	amino acid metabolism.synthesis.aspartate family.asparagine.asparagine synthetase	psme_t005051	(at2g03667 : 412.0) Asparagine synthase family protein; FUNCTIONS IN: asparagine synthase (glutamine-hydrolyzing) activity; INVOLVED IN: asparagine biosynthetic process; LOCATED IN: cellular_component unknown; CONTAINS InterPro DOMAIN/s: Rossmann-like alpha/beta/alpha sandwich fold (InterPro:IPR014729), Asparagine synthase (InterPro:IPR001962), Glutamine amidotransferase, type II (InterPro:IPR017…	T	5.7195e-05	10
13.1.3.5.1	amino acid metabolism.synthesis.aspartate family.lysine.dihydrodipicolinate synthase	psme_t017717	(q42948|dapa_tobac : 517.0) Dihydrodipicolinate synthase, chloroplast precursor (EC 4.2.1.52) (DHDPS) - Nicotiana tabacum (Common tobacco) & (at2g45440 : 510.0) Encodes a protein that likely has dihydropicolinate synthase activity based on its mutant phenotype of decreased lysine levels and increased aspartate levels. The mutant also has increased levels of threonine. The enzyme is predicted to l…	T	0.0024086	10
13.1.3.4	amino acid metabolism.synthesis.aspartate family.methionine	psme_t027719	(at5g17920 : 650.0) Encodes a cytosolic cobalamin-independent methionine synthase, involved in methionine regeneration via the activated methyl cycle (SAM cycle). The protein undergoes thiolation following treatment with the oxidant tert-butylhydroperoxide.; COBALAMIN-INDEPENDENT METHIONINE SYNTHASE (ATCIMS); FUNCTIONS IN: 5-methyltetrahydropteroyltriglutamate-homocysteine S-methyltransferase act…	T	9.7182e-05	18
13.1.3.4	amino acid metabolism.synthesis.aspartate family.methionine	psme_t007042	(at5g17920 : 1214.0) Encodes a cytosolic cobalamin-independent methionine synthase, involved in methionine regeneration via the activated methyl cycle (SAM cycle). The protein undergoes thiolation following treatment with the oxidant tert-butylhydroperoxide.; COBALAMIN-INDEPENDENT METHIONINE SYNTHASE (ATCIMS); FUNCTIONS IN: 5-methyltetrahydropteroyltriglutamate-homocysteine S-methyltransferase ac…	T	0.00026245	18
13.1.3.4	amino acid metabolism.synthesis.aspartate family.methionine	psme_t029465	(at4g38800 : 326.0) methylthioadenosine nucleosidase 1 (MTN1); FUNCTIONS IN: catalytic activity, methylthioadenosine nucleosidase activity; INVOLVED IN: L-methionine salvage from methylthioadenosine, nucleoside metabolic process; LOCATED IN: plasma membrane; EXPRESSED IN: 26 plant structures; EXPRESSED DURING: 15 growth stages; CONTAINS InterPro DOMAIN/s: Nucleoside phosphorylase (InterPro:IPR000…	T	0.000728	14
13.1.3.4	amino acid metabolism.synthesis.aspartate family.methionine	psme_t058176	(q42699|mete_catro : 142.0) 5-methyltetrahydropteroyltriglutamate--homocysteine methyltransferase (EC 2.1.1.14) (Vitamin-B12-independent methionine synthase isozyme) (Cobalamin-independent methionine synthase isozyme) - Catharanthus roseus (Rosy periwinkle) (Madag & (at5g17920 : 137.0) Encodes a cytosolic cobalamin-independent methionine synthase, involved in methionine regeneration via the activ…	T	0.0023664	18
13.1.3.4.1	amino acid metabolism.synthesis.aspartate family.methionine.cystathionine gamma-synthase	psme_t011473	(at3g01120 : 603.0) encodes a cystathionine gamma-synthase, which performs the first committed step in methionine biosynthesis. A conserved motif of 13 amino acids in the first exon is required for posttranscriptional autoregulation. This enzyme shares the same substrate as threonine synthase (TS) and its absence transcriptionally affects 8 genes in the genome.; METHIONINE OVERACCUMULATION 1 (MTO…	T	7.6584e-05	18
13.1.3.4.12	amino acid metabolism.synthesis.aspartate family.methionine.homocysteine S-methyltransferase	psme_t026539	(at3g17365 : 261.0) S-adenosyl-L-methionine-dependent methyltransferases superfamily protein; FUNCTIONS IN: methyltransferase activity, catalytic activity; INVOLVED IN: metabolic process; LOCATED IN: cellular_component unknown; EXPRESSED IN: 23 plant structures; EXPRESSED DURING: 13 growth stages; CONTAINS InterPro DOMAIN/s: Methyltransferase type 11 (InterPro:IPR013216); BEST Arabidopsis thalian…	T	0.0097576	6.8
13.1.3.4.12	amino acid metabolism.synthesis.aspartate family.methionine.homocysteine S-methyltransferase	psme_t018773	(at3g63250 : 466.0) Encodes a homocysteine methyltransferase (HMT). Among the three HMT coding genes in the genome, HMT2 is responsible for a significant proportion of HMT activity in the flower stalks and silique hulls. However, HMT2 does not significantly contribute to the total HMT activity in seeds.; homocysteine methyltransferase 2 (HMT2); FUNCTIONS IN: homocysteine S-methyltransferase activ…	T	0.0021364	6
13.1.3.6.1.2	amino acid metabolism.synthesis.aspartate family.misc.homoserine.aspartate semialdehyde dehydrogenase	psme_t019647	(at1g14810 : 496.0) encodes an aspartate semialdehyde dehydrogenase, which produces the branch point intermediate for lysine and threonine/methionine biosynthesis; semialdehyde dehydrogenase family protein; FUNCTIONS IN: oxidoreductase activity, acting on the aldehyde or oxo group of donors, NAD or NADP as acceptor, aspartate-semialdehyde dehydrogenase activity; INVOLVED IN: cellular amino acid b…	T	0.00032901	14
13.1.3.2.1	amino acid metabolism.synthesis.aspartate family.threonine.threonine synthase	psme_t011297	(q9mt28|thrc_soltu : 733.0) Threonine synthase, chloroplast precursor (EC 4.2.3.1) (TS) - Solanum tuberosum (Potato) & (at4g29840 : 718.0) threonine synthase; METHIONINE OVER-ACCUMULATOR 2 (MTO2); FUNCTIONS IN: threonine synthase activity; INVOLVED IN: threonine biosynthetic process, metabolic process, cellular amino acid metabolic process; LOCATED IN: chloroplast; EXPRESSED IN: 24 plant structur…	T	2.9385e-07	16
13.1.1.2.1	amino acid metabolism.synthesis.central amino acid metabolism.aspartate.aspartate aminotransferase	psme_t161258		T	2.4092e-05	8
13.1.1.2.1	amino acid metabolism.synthesis.central amino acid metabolism.aspartate.aspartate aminotransferase	psme_t019354	(at2g30970 : 688.0) ASPARTATE AMINOTRANSFERASE 1; aspartate aminotransferase 1 (ASP1); FUNCTIONS IN: L-aspartate:2-oxoglutarate aminotransferase activity, copper ion binding; LOCATED IN: mitochondrion; EXPRESSED IN: 23 plant structures; EXPRESSED DURING: 13 growth stages; CONTAINS InterPro DOMAIN/s: Aminotransferase, class I/classII (InterPro:IPR004839), Pyridoxal phosphate-dependent transferase,…	T	1.848e-12	18
13.1.2.3.31	amino acid metabolism.synthesis.glutamate family.arginine.aspartate racemase	psme_t018467	(at1g15410 : 244.0) aspartate-glutamate racemase family; FUNCTIONS IN: racemase and epimerase activity, acting on amino acids and derivatives; INVOLVED IN: metabolic process, cellular amino acid metabolic process; LOCATED IN: chloroplast; EXPRESSED IN: 22 plant structures; EXPRESSED DURING: 13 growth stages; CONTAINS InterPro DOMAIN/s: Asp/Glu/hydantoin racemase (InterPro:IPR015942), Aspartate ra…	T	4.867e-11	18
13.1.2.3.31	amino acid metabolism.synthesis.glutamate family.arginine.aspartate racemase	psme_t019559	(at1g15410 : 248.0) aspartate-glutamate racemase family; FUNCTIONS IN: racemase and epimerase activity, acting on amino acids and derivatives; INVOLVED IN: metabolic process, cellular amino acid metabolic process; LOCATED IN: chloroplast; EXPRESSED IN: 22 plant structures; EXPRESSED DURING: 13 growth stages; CONTAINS InterPro DOMAIN/s: Asp/Glu/hydantoin racemase (InterPro:IPR015942), Aspartate ra…	T	0.00022866	20.86
13.1.7.7	amino acid metabolism.synthesis.histidine.histidinol-phosphate aminotransferase	psme_t016674	(o82030|his8_tobac : 588.0) Histidinol-phosphate aminotransferase, chloroplast precursor (EC 2.6.1.9) (Imidazole acetol-phosphate transaminase) - Nicotiana tabacum (Common tobacco) & (at5g10330 : 573.0) Encodes histidinol-phosphate aminotransferase that catalyzes the eighth step in histidine biosynthesis. Loss of function mutations are embryo lethal.; histidinol phosphate aminotransferase 1 (HPA1…	T	0.00035957	11
13.1.5.3.1	amino acid metabolism.synthesis.serine-glycine-cysteine group.cysteine.OASTL	psme_t018735	(o81155|cyskp_soltu : 491.0) Cysteine synthase, chloroplast precursor (EC 2.5.1.47) (O-acetylserine sulfhydrylase) (O-acetylserine (Thiol)-lyase) (CSase B) (CS-B) (OAS-TL B) - Solanum tuberosum (Potato) & (at2g43750 : 484.0) Arabidopsis thaliana O-acetylserine (thiol) lyase (OAS-TL) isoform oasB, the key enzyme for fixation of inorganic sulfide. It catalyzes the formation of cysteine from O-acety…	T	0.0094132	8.857
13.1.5.2.41	amino acid metabolism.synthesis.serine-glycine-cysteine group.glycine.sarcosine oxidase	psme_t164555		T	1.6807e-06	14
13.1.5.2.41	amino acid metabolism.synthesis.serine-glycine-cysteine group.glycine.sarcosine oxidase	psme_t016275	(at2g24580 : 392.0) FAD-dependent oxidoreductase family protein; FUNCTIONS IN: sarcosine oxidase activity; INVOLVED IN: tetrahydrofolate metabolic process, oxidation reduction; LOCATED IN: cellular_component unknown; EXPRESSED IN: 23 plant structures; EXPRESSED DURING: 13 growth stages; CONTAINS InterPro DOMAIN/s: FAD dependent oxidoreductase (InterPro:IPR006076), Sarcosine oxidase, monomeric (In…	T	7.0115e-06	18
13.1.5.2.41	amino acid metabolism.synthesis.serine-glycine-cysteine group.glycine.sarcosine oxidase	psme_t087708	(at2g24580 : 70.5) FAD-dependent oxidoreductase family protein; FUNCTIONS IN: sarcosine oxidase activity; INVOLVED IN: tetrahydrofolate metabolic process, oxidation reduction; LOCATED IN: cellular_component unknown; EXPRESSED IN: 23 plant structures; EXPRESSED DURING: 13 growth stages; CONTAINS InterPro DOMAIN/s: FAD dependent oxidoreductase (InterPro:IPR006076), Sarcosine oxidase, monomeric (Int…	T	1.4613e-07	18
13.1.5.2.3	amino acid metabolism.synthesis.serine-glycine-cysteine group.glycine.serine glyoxylate aminotransferase	psme_t005729	(at2g13360 : 640.0) Encodes a peroxisomal photorespiratory enzyme that catalyzes transamination reactions with multiple substrates. It is involved in photorespiration.; alanine:glyoxylate aminotransferase (AGT); FUNCTIONS IN: serine-pyruvate transaminase activity, serine-glyoxylate transaminase activity, alanine-glyoxylate transaminase activity; INVOLVED IN: photorespiration; LOCATED IN: apoplast…	T	5.1367e-08	6
13.1.5.1.1	amino acid metabolism.synthesis.serine-glycine-cysteine group.serine.phosphoglycerate dehydrogenase	psme_t012652	(at4g34200 : 789.0) embryo sac development arrest 9 (EDA9); FUNCTIONS IN: ATP binding; INVOLVED IN: megagametogenesis; LOCATED IN: mitochondrion, chloroplast, membrane; EXPRESSED IN: 26 plant structures; EXPRESSED DURING: 14 growth stages; CONTAINS InterPro DOMAIN/s: D-3-phosphoglycerate dehydrogenase (InterPro:IPR006236), D-isomer specific 2-hydroxyacid dehydrogenase, catalytic domain (InterPro:…	T	1.1331e-09	16
13.1.5.1.1	amino acid metabolism.synthesis.serine-glycine-cysteine group.serine.phosphoglycerate dehydrogenase	psme_t041596	(at3g19480 : 261.0) D-3-phosphoglycerate dehydrogenase; FUNCTIONS IN: in 7 functions; INVOLVED IN: oxidation reduction, L-serine biosynthetic process, metabolic process; LOCATED IN: mitochondrion, chloroplast; EXPRESSED IN: 19 plant structures; EXPRESSED DURING: 10 growth stages; CONTAINS InterPro DOMAIN/s: D-3-phosphoglycerate dehydrogenase (InterPro:IPR006236), D-isomer specific 2-hydroxyacid d…	T	1.206e-05	16
13.1.5.1.1	amino acid metabolism.synthesis.serine-glycine-cysteine group.serine.phosphoglycerate dehydrogenase	psme_t023291	(at4g34200 : 538.0) embryo sac development arrest 9 (EDA9); FUNCTIONS IN: ATP binding; INVOLVED IN: megagametogenesis; LOCATED IN: mitochondrion, chloroplast, membrane; EXPRESSED IN: 26 plant structures; EXPRESSED DURING: 14 growth stages; CONTAINS InterPro DOMAIN/s: D-3-phosphoglycerate dehydrogenase (InterPro:IPR006236), D-isomer specific 2-hydroxyacid dehydrogenase, catalytic domain (InterPro:…	T	6.6432e-06	18
13.1.5.1.2	amino acid metabolism.synthesis.serine-glycine-cysteine group.serine.phosphoserine aminotransferase	psme_t005142	(at4g35630 : 588.0) Encodes a phosphoserine aminotransferase which is involved in serine biosynthesis in the chloroplast which operates via the phosphorylated pathway.; phosphoserine aminotransferase (PSAT); FUNCTIONS IN: O-phospho-L-serine:2-oxoglutarate aminotransferase activity; INVOLVED IN: L-serine biosynthetic process; LOCATED IN: chloroplast stroma, chloroplast; EXPRESSED IN: 23 plant stru…	T	1.4101e-06	18
24	Biodegradation of Xenobiotics	psme_t055974	(at5g23530 : 145.0) carboxyesterase 18 (CXE18); CONTAINS InterPro DOMAIN/s: Alpha/beta hydrolase fold-3 (InterPro:IPR013094); BEST Arabidopsis thaliana protein match is: alpha/beta-Hydrolases superfamily protein (TAIR:AT5G27320.1); Has 1807 Blast hits to 1807 proteins in 277 species: Archae - 0; Bacteria - 0; Metazoa - 736; Fungi - 347; Plants - 385; Viruses - 0; Other Eukaryotes - 339 (source: N…	T	6.6432e-06	6
24	Biodegradation of Xenobiotics	psme_t025816	(at5g06570 : 198.0) alpha/beta-Hydrolases superfamily protein; FUNCTIONS IN: hydrolase activity; INVOLVED IN: metabolic process; LOCATED IN: cellular_component unknown; EXPRESSED IN: 6 plant structures; EXPRESSED DURING: petal differentiation and expansion stage; CONTAINS InterPro DOMAIN/s: Alpha/beta hydrolase fold-3 (InterPro:IPR013094); BEST Arabidopsis thaliana protein match is: carboxyestera…	T	3.332e-07	22
24	Biodegradation of Xenobiotics	psme_t099614	(at5g23530 : 74.3) carboxyesterase 18 (CXE18); CONTAINS InterPro DOMAIN/s: Alpha/beta hydrolase fold-3 (InterPro:IPR013094); BEST Arabidopsis thaliana protein match is: alpha/beta-Hydrolases superfamily protein (TAIR:AT5G27320.1); Has 1807 Blast hits to 1807 proteins in 277 species: Archae - 0; Bacteria - 0; Metazoa - 736; Fungi - 347; Plants - 385; Viruses - 0; Other Eukaryotes - 339 (source: NC…	T	0.00090016	22
24	Biodegradation of Xenobiotics	psme_t032839	(at3g48690 : 227.0) Encodes a protein with carboxylesterase whose activity was tested using both pNA and 2,4-D-methyl.; CXE12; FUNCTIONS IN: carboxylesterase activity; INVOLVED IN: response to salt stress; LOCATED IN: cytoplasm; EXPRESSED IN: 24 plant structures; EXPRESSED DURING: 14 growth stages; CONTAINS InterPro DOMAIN/s: Lipase, GDXG, active site (InterPro:IPR002168), Alpha/beta hydrolase fo…	T	2.6689e-05	19.14
24	Biodegradation of Xenobiotics	psme_t027330	(at5g06570 : 184.0) alpha/beta-Hydrolases superfamily protein; FUNCTIONS IN: hydrolase activity; INVOLVED IN: metabolic process; LOCATED IN: cellular_component unknown; EXPRESSED IN: 6 plant structures; EXPRESSED DURING: petal differentiation and expansion stage; CONTAINS InterPro DOMAIN/s: Alpha/beta hydrolase fold-3 (InterPro:IPR013094); BEST Arabidopsis thaliana protein match is: carboxyestera…	T	0.0011603	18
24	Biodegradation of Xenobiotics	psme_t036276	(at5g06570 : 135.0) alpha/beta-Hydrolases superfamily protein; FUNCTIONS IN: hydrolase activity; INVOLVED IN: metabolic process; LOCATED IN: cellular_component unknown; EXPRESSED IN: 6 plant structures; EXPRESSED DURING: petal differentiation and expansion stage; CONTAINS InterPro DOMAIN/s: Alpha/beta hydrolase fold-3 (InterPro:IPR013094); BEST Arabidopsis thaliana protein match is: carboxyestera…	T	0.00014984	4
24.1	Biodegradation of Xenobiotics.hydroxyacylglutathione hydrolase	psme_t029304	(at1g53580 : 386.0) Mononuclear Fe(II)-containing member of the b-lactamase fold superfamily. ETHE1 is homodimeric in solution, exhibits low-level esterase activity, and specifically binds a single Fe(II) atom in the active site.; glyoxalase II 3 (GLY3); FUNCTIONS IN: hydrolase activity, acting on ester bonds, hydroxyacylglutathione hydrolase activity; INVOLVED IN: response to salt stress, methyl…	T	0.0062957	10
25	C1-metabolism	psme_t013581	(p51820|drts_soybn : 704.0) Bifunctional dihydrofolate reductase-thymidylate synthase (DHFR-TS) [Includes: Dihydrofolate reductase (EC 1.5.1.3); Thymidylate synthase (EC 2.1.1.45)] - Glycine max (Soybean) & (at2g16370 : 683.0) Encodes a bifunctional dihydrofolate reductase - thymidylate synthase gene. This is unique in Arabidopsis and protozoa. Other organisms have independent genes for this func…	T	1.8507e-05	10
25	C1-metabolism	psme_t015037	(p51820|drts_soybn : 823.0) Bifunctional dihydrofolate reductase-thymidylate synthase (DHFR-TS) [Includes: Dihydrofolate reductase (EC 1.5.1.3); Thymidylate synthase (EC 2.1.1.45)] - Glycine max (Soybean) & (at2g16370 : 803.0) Encodes a bifunctional dihydrofolate reductase - thymidylate synthase gene. This is unique in Arabidopsis and protozoa. Other organisms have independent genes for this func…	T	9.7182e-05	10
25	C1-metabolism	psme_t009831	(p51820|drts_soybn : 704.0) Bifunctional dihydrofolate reductase-thymidylate synthase (DHFR-TS) [Includes: Dihydrofolate reductase (EC 1.5.1.3); Thymidylate synthase (EC 2.1.1.45)] - Glycine max (Soybean) & (at2g16370 : 683.0) Encodes a bifunctional dihydrofolate reductase - thymidylate synthase gene. This is unique in Arabidopsis and protozoa. Other organisms have independent genes for this func…	T	0.00018087	8
25	C1-metabolism	psme_t002245	(o49954|gcsp_soltu : 1623.0) Glycine dehydrogenase [decarboxylating], mitochondrial precursor (EC 1.4.4.2) (Glycine decarboxylase) (Glycine cleavage system P-protein) - Solanum tuberosum (Potato) & (at4g33010 : 1620.0) glycine decarboxylase P-protein 1 (GLDP1); FUNCTIONS IN: glycine dehydrogenase (decarboxylating) activity, protein binding; INVOLVED IN: glycine catabolic process, response to cadm…	T	1.8507e-05	2
25.3	C1-metabolism.dihydropteridine diphosphokinase	psme_t011707	(at4g30000 : 644.0) Dihydropterin pyrophosphokinase / Dihydropteroate synthase; FUNCTIONS IN: 2-amino-4-hydroxy-6-hydroxymethyldihydropteridine diphosphokinase activity, dihydropteroate synthase activity; INVOLVED IN: pteridine and derivative metabolic process, cellular metabolic process, folic acid and derivative biosynthetic process; EXPRESSED IN: 21 plant structures; EXPRESSED DURING: 13 growt…	T	9.911e-12	20
25.1	C1-metabolism.glycine hydroxymethyltransferase	psme_t003057	(at1g36370 : 750.0) Encodes a putative serine hydroxymethyltransferase.; serine hydroxymethyltransferase 7 (SHM7); FUNCTIONS IN: pyridoxal phosphate binding, glycine hydroxymethyltransferase activity, catalytic activity; INVOLVED IN: response to cadmium ion, glycine metabolic process, L-serine metabolic process; EXPRESSED IN: 23 plant structures; EXPRESSED DURING: 15 growth stages; CONTAINS Inter…	T	2.7389e-09	16
25.1	C1-metabolism.glycine hydroxymethyltransferase	psme_t003619	(at1g36370 : 750.0) Encodes a putative serine hydroxymethyltransferase.; serine hydroxymethyltransferase 7 (SHM7); FUNCTIONS IN: pyridoxal phosphate binding, glycine hydroxymethyltransferase activity, catalytic activity; INVOLVED IN: response to cadmium ion, glycine metabolic process, L-serine metabolic process; EXPRESSED IN: 23 plant structures; EXPRESSED DURING: 15 growth stages; CONTAINS Inter…	T	3.1512e-09	16
25.1	C1-metabolism.glycine hydroxymethyltransferase	psme_t006754	(at4g13930 : 785.0) Encodes a serine hydroxymethyltransferase maximally expressed in root; serine hydroxymethyltransferase 4 (SHM4); FUNCTIONS IN: pyridoxal phosphate binding, glycine hydroxymethyltransferase activity, catalytic activity; INVOLVED IN: response to cadmium ion, glycine metabolic process, L-serine metabolic process; LOCATED IN: cytosol, plasma membrane, membrane; EXPRESSED IN: 9 pla…	T	7.856e-11	18
25.7	C1-metabolism.GTP cyclohydrolase I	psme_t008649	(at3g07270 : 377.0) GTP cyclohydrolase I; CONTAINS InterPro DOMAIN/s: GTP cyclohydrolase I/Nitrile oxidoreductase (InterPro:IPR020602); Has 35333 Blast hits to 34131 proteins in 2444 species: Archae - 798; Bacteria - 22429; Metazoa - 974; Fungi - 991; Plants - 531; Viruses - 0; Other Eukaryotes - 9610 (source: NCBI BLink). & (reliability: 754.0) & (original description: no original description)	T	5.1367e-08	6
25.6	C1-metabolism.methylenetetrahydrofolate reductase	psme_t010999	(q9se94|mthr1_maize : 987.0) Methylenetetrahydrofolate reductase 1 (EC 1.5.1.20) (ZmMTHFR1) - Zea mays (Maize) & (at2g44160 : 959.0) methylenetetrahydrofolate reductase MTHFR2 mRNA, complete; methylenetetrahydrofolate reductase 2 (MTHFR2); FUNCTIONS IN: methylenetetrahydrofolate reductase (NADPH) activity; INVOLVED IN: oxidation reduction, methionine metabolic process; EXPRESSED IN: male gametoph…	T	1.165e-11	18
31	cell	psme_t018935	(at5g52060 : 206.0) A member of Arabidopsis BAG (Bcl-2-associated athanogene) proteins, plant homologs of mammalian regulators of apoptosis. Plant BAG proteins are multi-functional and remarkably similar to their animal counterparts, as they regulate apoptotic-like processes ranging from pathogen attack, to abiotic stress, to plant development.; BCL-2-associated athanogene 1 (BAG1); INVOLVED IN: …	T	1.1331e-09	18
10.5	cell wall.cell wall proteins	psme_t020032	(at3g58800 : 297.0) unknown protein; Has 75 Blast hits to 75 proteins in 23 species: Archae - 0; Bacteria - 0; Metazoa - 0; Fungi - 0; Plants - 53; Viruses - 17; Other Eukaryotes - 5 (source: NCBI BLink). & (reliability: 594.0) & (original description: no original description)	T	1.1175e-06	14
10.5.1.1	cell wall.cell wall proteins.AGPs.AGP	psme_t014679	(at5g06390 : 418.0) FASCICLIN-like arabinogalactan protein 17 precursor (FLA17); FUNCTIONS IN: molecular_function unknown; INVOLVED IN: cell adhesion; LOCATED IN: vacuole; EXPRESSED IN: guard cell; CONTAINS InterPro DOMAIN/s: FAS1 domain (InterPro:IPR000782); BEST Arabidopsis thaliana protein match is: FASCICLIN-like arabinogalactan protein 18 precursor (TAIR:AT3G11700.1); Has 803 Blast hits to 7…	T	0.0014248	18
10.5.1.1	cell wall.cell wall proteins.AGPs.AGP	psme_t012629	(at3g46550 : 286.0) Isolated in a screen for salt hypersensitive mutants. Mutants have thinner cell walls, abnormal siliques and root growth is inhibited under salt stress. The gene has similarity to arabinogalactan proteins and domains associated with cell adhesion.; salt overly sensitive 5 (SOS5); FUNCTIONS IN: polysaccharide binding; INVOLVED IN: multidimensional cell growth, cell adhesion, re…	T	0.002052	22
10.5.4	cell wall.cell wall proteins.HRGP	psme_t012818	(at3g22440 : 243.0) FRIGIDA-like protein; CONTAINS InterPro DOMAIN/s: Frigida-like (InterPro:IPR012474); BEST Arabidopsis thaliana protein match is: FRIGIDA-like protein (TAIR:AT4G14900.1); Has 1385 Blast hits to 1327 proteins in 123 species: Archae - 0; Bacteria - 9; Metazoa - 139; Fungi - 70; Plants - 1142; Viruses - 0; Other Eukaryotes - 25 (source: NCBI BLink). & (reliability: 486.0) & (origi…	T	0.0065292	15
10.5.4	cell wall.cell wall proteins.HRGP	psme_t000470	(at1g26240 : 136.0) Proline-rich extensin-like family protein; FUNCTIONS IN: structural constituent of cell wall; INVOLVED IN: plant-type cell wall organization; LOCATED IN: endomembrane system; EXPRESSED IN: root; CONTAINS InterPro DOMAIN/s: Extensin-like repeat (InterPro:IPR006706); BEST Arabidopsis thaliana protein match is: Proline-rich extensin-like family protein (TAIR:AT4G08370.1); Has 364…	T	6.3278e-05	20
10.5.4	cell wall.cell wall proteins.HRGP	psme_t008928	(at4g28300 : 149.0) Encodes a protein with 13.6% proline amino acids that is predicted to localize to the cell wall.; Protein of unknown function (DUF1421); CONTAINS InterPro DOMAIN/s: Protein of unknown function DUF1421 (InterPro:IPR010820); BEST Arabidopsis thaliana protein match is: Protein of unknown function (DUF1421) (TAIR:AT5G14540.1); Has 35333 Blast hits to 34131 proteins in 2444 species…	T	0.0060711	22.57
10.5.3	cell wall.cell wall proteins.LRR	psme_t015470	(at1g75260 : 67.0) oxidoreductases, acting on NADH or NADPH; FUNCTIONS IN: oxidoreductase activity, acting on NADH or NADPH; LOCATED IN: chloroplast; Has 10100 Blast hits to 7713 proteins in 844 species: Archae - 18; Bacteria - 1249; Metazoa - 3819; Fungi - 1280; Plants - 459; Viruses - 67; Other Eukaryotes - 3208 (source: NCBI BLink). & (reliability: 131.8) & (original description: no original d…	T	0.00053645	18
10.5.5	cell wall.cell wall proteins.RGP	psme_t016221	(q8ru27|uptg2_soltu : 681.0) Alpha-1,4-glucan-protein synthase [UDP-forming] 2 (EC 2.4.1.112) (UDP-glucose:protein transglucosylase 2) (UPTG 2) - Solanum tuberosum (Potato) & (at3g08900 : 667.0) Encodes a reversible autoglycosylated protein peripherally associated with cell membranes. Highly expressed in roots ans suspension-cultured cells.; reversibly glycosylated polypeptide 3 (RGP3); FUNCTIONS…	T	4.9179e-05	18
10.5.5	cell wall.cell wall proteins.RGP	psme_t019788	(at5g16510 : 405.0) Alpha-1,4-glucan-protein synthase family protein; FUNCTIONS IN: transferase activity, transferring hexosyl groups, glycogenin glucosyltransferase activity; INVOLVED IN: response to salt stress; LOCATED IN: cell junction, Golgi apparatus, plant-type cell wall; EXPRESSED IN: 26 plant structures; EXPRESSED DURING: 16 growth stages; CONTAINS InterPro DOMAIN/s: Alpha-1,4-glucan-pro…	T	0.00035957	16.77
10.2	cell wall.cellulose synthesis	psme_t000929	(p0c1u4|gun9_orysa : 546.0) Endoglucanase 9 (EC 3.2.1.4) (Endo-1,4-beta glucanase 9) (OsGLU1) - Oryza sativa (Rice) & (at5g49720 : 534.0) Encodes a membrane-bound endo-1,4-beta-D-glucanase, involved in cellulose biosynthesis. Loss-of-function mutants have severe cellulose-deficient phenotypes. During cell elongation, KOR1 is associated with Golgi apparatus and early endosome. Inhibition of cellul…	T	4.4517e-05	16
10.2	cell wall.cellulose synthesis	psme_t007636	(at4g31590 : 884.0) encodes a gene similar to cellulose synthase; Cellulose-synthase-like C5 (CSLC5); FUNCTIONS IN: cellulose synthase activity, transferase activity, transferring glycosyl groups; INVOLVED IN: biological_process unknown; LOCATED IN: nucleus; EXPRESSED IN: 23 plant structures; EXPRESSED DURING: 13 growth stages; CONTAINS InterPro DOMAIN/s: Glycosyl transferase, family 2 (InterPro:…	T	0.00016443	16
10.2	cell wall.cellulose synthesis	psme_t034226	(at4g31590 : 263.0) encodes a gene similar to cellulose synthase; Cellulose-synthase-like C5 (CSLC5); FUNCTIONS IN: cellulose synthase activity, transferase activity, transferring glycosyl groups; INVOLVED IN: biological_process unknown; LOCATED IN: nucleus; EXPRESSED IN: 23 plant structures; EXPRESSED DURING: 13 growth stages; CONTAINS InterPro DOMAIN/s: Glycosyl transferase, family 2 (InterPro:…	T	0.0047737	16
10.2	cell wall.cellulose synthesis	psme_t018816	(at5g22130 : 540.0) member of Glycosyltransferase Family- 50; PEANUT 1 (PNT1); FUNCTIONS IN: mannosyltransferase activity, transferase activity, transferring glycosyl groups, alpha-1,4-mannosyltransferase activity; INVOLVED IN: GPI anchor biosynthetic process, cellulose biosynthetic process, plant-type cell wall biogenesis, embryo development, cell division; LOCATED IN: integral to membrane, endo…	T	6.5303e-07	20
10.2	cell wall.cellulose synthesis	psme_t014380	(at5g03760 : 802.0) encodes a beta-mannan synthase that is required for agrobacterium-mediated plant genetic transformation involves a complex interaction between the bacterium and the host plant. 3 UTR is involved in transcriptional regulation and the gene is expressed in the elongation zone of the root.; ATCSLA09; CONTAINS InterPro DOMAIN/s: Glycosyl transferase, family 2 (InterPro:IPR001173); …	T	3.0136e-06	18
10.2	cell wall.cellulose synthesis	psme_t006309	(at5g03760 : 874.0) encodes a beta-mannan synthase that is required for agrobacterium-mediated plant genetic transformation involves a complex interaction between the bacterium and the host plant. 3 UTR is involved in transcriptional regulation and the gene is expressed in the elongation zone of the root.; ATCSLA09; CONTAINS InterPro DOMAIN/s: Glycosyl transferase, family 2 (InterPro:IPR001173); …	T	0.00018955	18
10.2	cell wall.cellulose synthesis	psme_t018149	(at5g22130 : 418.0) member of Glycosyltransferase Family- 50; PEANUT 1 (PNT1); FUNCTIONS IN: mannosyltransferase activity, transferase activity, transferring glycosyl groups, alpha-1,4-mannosyltransferase activity; INVOLVED IN: GPI anchor biosynthetic process, cellulose biosynthetic process, plant-type cell wall biogenesis, embryo development, cell division; LOCATED IN: integral to membrane, endo…	T	0.0034367	18
10.2	cell wall.cellulose synthesis	psme_t005265	(at4g07960 : 830.0) encodes a gene similar to cellulose synthase; Cellulose-synthase-like C12 (CSLC12); FUNCTIONS IN: cellulose synthase activity, transferase activity, transferring glycosyl groups; INVOLVED IN: biological_process unknown; LOCATED IN: cellular_component unknown; EXPRESSED IN: 24 plant structures; EXPRESSED DURING: 15 growth stages; CONTAINS InterPro DOMAIN/s: Glycosyl transferase…	T	0.0012104	3.714
10.2.1	cell wall.cellulose synthesis.cellulose synthase	psme_t068416	(at1g55850 : 166.0) encodes a protein similar to cellulose synthase; cellulose synthase like E1 (CSLE1); FUNCTIONS IN: cellulose synthase activity, transferase activity, transferring glycosyl groups; INVOLVED IN: plant-type cell wall biogenesis, cellulose biosynthetic process, polysaccharide biosynthetic process; LOCATED IN: endoplasmic reticulum, plasma membrane; EXPRESSED IN: 24 plant structure…	T	1.496e-06	16
10.2.1	cell wall.cellulose synthesis.cellulose synthase	psme_t009084	(at5g17420 : 549.0) Encodes a xylem-specific cellulose synthase that is phosphorylated on one or more serine residues (on either S185 or one of S180 or S181).; IRREGULAR XYLEM 3 (IRX3); FUNCTIONS IN: cellulose synthase activity; INVOLVED IN: cellulose biosynthetic process, plant-type cell wall biogenesis, secondary cell wall biogenesis, rhamnogalacturonan I side chain metabolic process; LOCATED I…	T	0.00075926	16
10.2.1	cell wall.cellulose synthesis.cellulose synthase	psme_t005181	(at2g32530 : 370.0) encodes a gene similar to cellulose synthase; cellulose synthase-like B3 (CSLB03); FUNCTIONS IN: cellulose synthase activity, transferase activity, transferring glycosyl groups, transferase activity; INVOLVED IN: cellulose biosynthetic process, polysaccharide biosynthetic process; LOCATED IN: membrane; CONTAINS InterPro DOMAIN/s: Cellulose synthase (InterPro:IPR005150); BEST A…	T	0.0018919	16
10.2.1	cell wall.cellulose synthesis.cellulose synthase	psme_t005069	(at2g32530 : 392.0) encodes a gene similar to cellulose synthase; cellulose synthase-like B3 (CSLB03); FUNCTIONS IN: cellulose synthase activity, transferase activity, transferring glycosyl groups, transferase activity; INVOLVED IN: cellulose biosynthetic process, polysaccharide biosynthetic process; LOCATED IN: membrane; CONTAINS InterPro DOMAIN/s: Cellulose synthase (InterPro:IPR005150); BEST A…	T	0.0022222	16
10.2.1	cell wall.cellulose synthesis.cellulose synthase	psme_t033265	(at5g05170 : 108.0) Encodes a cellulose synthase isomer. CESA3 mutants have cellulose defect in the primary cell wall. Multiple lines of evidence suggest that CESA3, along with CESA1 and CESA6 are present in the same plasma membrane complex for cellulose biosynthesis. As inferred from the null role of secondary wall-type CesAs, included in a set of five primary wall-type CesAs that may support tr…	T	0.00018955	14
10.2.1	cell wall.cellulose synthesis.cellulose synthase	psme_t007295	(at1g55850 : 236.0) encodes a protein similar to cellulose synthase; cellulose synthase like E1 (CSLE1); FUNCTIONS IN: cellulose synthase activity, transferase activity, transferring glycosyl groups; INVOLVED IN: plant-type cell wall biogenesis, cellulose biosynthetic process, polysaccharide biosynthetic process; LOCATED IN: endoplasmic reticulum, plasma membrane; EXPRESSED IN: 24 plant structure…	T	1.2848e-07	18
10.2.1	cell wall.cellulose synthesis.cellulose synthase	psme_t008693	(at1g55850 : 586.0) encodes a protein similar to cellulose synthase; cellulose synthase like E1 (CSLE1); FUNCTIONS IN: cellulose synthase activity, transferase activity, transferring glycosyl groups; INVOLVED IN: plant-type cell wall biogenesis, cellulose biosynthetic process, polysaccharide biosynthetic process; LOCATED IN: endoplasmic reticulum, plasma membrane; EXPRESSED IN: 24 plant structure…	T	4.021e-05	20
10.2.1	cell wall.cellulose synthesis.cellulose synthase	psme_t089310	(at4g23990 : 91.3) encodes a protein similar to cellulose synthase; cellulose synthase like G3 (CSLG3); FUNCTIONS IN: cellulose synthase activity, transferase activity, transferring glycosyl groups, transferase activity; INVOLVED IN: cellulose biosynthetic process, polysaccharide biosynthetic process; LOCATED IN: membrane; EXPRESSED IN: 13 plant structures; EXPRESSED DURING: 8 growth stages; CONT…	T	8.4298e-05	18
10.2.1	cell wall.cellulose synthesis.cellulose synthase	psme_t001565	(at5g05170 : 1628.0) Encodes a cellulose synthase isomer. CESA3 mutants have cellulose defect in the primary cell wall. Multiple lines of evidence suggest that CESA3, along with CESA1 and CESA6 are present in the same plasma membrane complex for cellulose biosynthesis. As inferred from the null role of secondary wall-type CesAs, included in a set of five primary wall-type CesAs that may support t…	T	0.00021827	20
10.2.1	cell wall.cellulose synthesis.cellulose synthase	psme_t112569		T	0.00032901	17
10.2.1	cell wall.cellulose synthesis.cellulose synthase	psme_t002126	(at5g05170 : 1627.0) Encodes a cellulose synthase isomer. CESA3 mutants have cellulose defect in the primary cell wall. Multiple lines of evidence suggest that CESA3, along with CESA1 and CESA6 are present in the same plasma membrane complex for cellulose biosynthesis. As inferred from the null role of secondary wall-type CesAs, included in a set of five primary wall-type CesAs that may support t…	T	0.00051363	20
10.2.1	cell wall.cellulose synthesis.cellulose synthase	psme_t008235	(at5g17420 : 351.0) Encodes a xylem-specific cellulose synthase that is phosphorylated on one or more serine residues (on either S185 or one of S180 or S181).; IRREGULAR XYLEM 3 (IRX3); FUNCTIONS IN: cellulose synthase activity; INVOLVED IN: cellulose biosynthetic process, plant-type cell wall biogenesis, secondary cell wall biogenesis, rhamnogalacturonan I side chain metabolic process; LOCATED I…	T	0.0012104	18
10.2.1	cell wall.cellulose synthesis.cellulose synthase	psme_t024769	(at1g55850 : 369.0) encodes a protein similar to cellulose synthase; cellulose synthase like E1 (CSLE1); FUNCTIONS IN: cellulose synthase activity, transferase activity, transferring glycosyl groups; INVOLVED IN: plant-type cell wall biogenesis, cellulose biosynthetic process, polysaccharide biosynthetic process; LOCATED IN: endoplasmic reticulum, plasma membrane; EXPRESSED IN: 24 plant structure…	T	0.0018919	22
10.2.1	cell wall.cellulose synthesis.cellulose synthase	psme_t008114	(at1g55850 : 236.0) encodes a protein similar to cellulose synthase; cellulose synthase like E1 (CSLE1); FUNCTIONS IN: cellulose synthase activity, transferase activity, transferring glycosyl groups; INVOLVED IN: plant-type cell wall biogenesis, cellulose biosynthetic process, polysaccharide biosynthetic process; LOCATED IN: endoplasmic reticulum, plasma membrane; EXPRESSED IN: 24 plant structure…	T	7.9474e-09	18
10.2.1	cell wall.cellulose synthesis.cellulose synthase	psme_t008535	(at5g17420 : 538.0) Encodes a xylem-specific cellulose synthase that is phosphorylated on one or more serine residues (on either S185 or one of S180 or S181).; IRREGULAR XYLEM 3 (IRX3); FUNCTIONS IN: cellulose synthase activity; INVOLVED IN: cellulose biosynthetic process, plant-type cell wall biogenesis, secondary cell wall biogenesis, rhamnogalacturonan I side chain metabolic process; LOCATED I…	T	1.4101e-06	18
10.2.1	cell wall.cellulose synthesis.cellulose synthase	psme_t023879	(at1g55850 : 300.0) encodes a protein similar to cellulose synthase; cellulose synthase like E1 (CSLE1); FUNCTIONS IN: cellulose synthase activity, transferase activity, transferring glycosyl groups; INVOLVED IN: plant-type cell wall biogenesis, cellulose biosynthetic process, polysaccharide biosynthetic process; LOCATED IN: endoplasmic reticulum, plasma membrane; EXPRESSED IN: 24 plant structure…	T	1.6807e-06	18
10.2.1	cell wall.cellulose synthesis.cellulose synthase	psme_t069799	(at1g23480 : 68.2) encodes a gene similar to cellulose synthase; cellulose synthase-like A3 (CSLA03); FUNCTIONS IN: cellulose synthase activity, transferase activity, transferring glycosyl groups; INVOLVED IN: biological_process unknown; LOCATED IN: endomembrane system; EXPRESSED IN: 19 plant structures; EXPRESSED DURING: 10 growth stages; CONTAINS InterPro DOMAIN/s: Glycosyl transferase, family …	T	3.9996e-06	18
10.2.1	cell wall.cellulose synthesis.cellulose synthase	psme_t009702	(at1g55850 : 290.0) encodes a protein similar to cellulose synthase; cellulose synthase like E1 (CSLE1); FUNCTIONS IN: cellulose synthase activity, transferase activity, transferring glycosyl groups; INVOLVED IN: plant-type cell wall biogenesis, cellulose biosynthetic process, polysaccharide biosynthetic process; LOCATED IN: endoplasmic reticulum, plasma membrane; EXPRESSED IN: 24 plant structure…	T	4.4875e-06	18
10.2.1	cell wall.cellulose synthesis.cellulose synthase	psme_t006254	(at5g17420 : 509.0) Encodes a xylem-specific cellulose synthase that is phosphorylated on one or more serine residues (on either S185 or one of S180 or S181).; IRREGULAR XYLEM 3 (IRX3); FUNCTIONS IN: cellulose synthase activity; INVOLVED IN: cellulose biosynthetic process, plant-type cell wall biogenesis, secondary cell wall biogenesis, rhamnogalacturonan I side chain metabolic process; LOCATED I…	T	8.0338e-05	18
10.2.1	cell wall.cellulose synthesis.cellulose synthase	psme_t009153	(at1g55850 : 312.0) encodes a protein similar to cellulose synthase; cellulose synthase like E1 (CSLE1); FUNCTIONS IN: cellulose synthase activity, transferase activity, transferring glycosyl groups; INVOLVED IN: plant-type cell wall biogenesis, cellulose biosynthetic process, polysaccharide biosynthetic process; LOCATED IN: endoplasmic reticulum, plasma membrane; EXPRESSED IN: 24 plant structure…	T	0.00017272	24
10.2.1	cell wall.cellulose synthesis.cellulose synthase	psme_t002741	(at5g05170 : 388.0) Encodes a cellulose synthase isomer. CESA3 mutants have cellulose defect in the primary cell wall. Multiple lines of evidence suggest that CESA3, along with CESA1 and CESA6 are present in the same plasma membrane complex for cellulose biosynthesis. As inferred from the null role of secondary wall-type CesAs, included in a set of five primary wall-type CesAs that may support tr…	T	1.3723e-07	22.57
10.2.1	cell wall.cellulose synthesis.cellulose synthase	psme_t005986	(at5g17420 : 392.0) Encodes a xylem-specific cellulose synthase that is phosphorylated on one or more serine residues (on either S185 or one of S180 or S181).; IRREGULAR XYLEM 3 (IRX3); FUNCTIONS IN: cellulose synthase activity; INVOLVED IN: cellulose biosynthetic process, plant-type cell wall biogenesis, secondary cell wall biogenesis, rhamnogalacturonan I side chain metabolic process; LOCATED I…	T	0.00011779	22.57
10.2.1	cell wall.cellulose synthesis.cellulose synthase	psme_t009355	(at5g17420 : 353.0) Encodes a xylem-specific cellulose synthase that is phosphorylated on one or more serine residues (on either S185 or one of S180 or S181).; IRREGULAR XYLEM 3 (IRX3); FUNCTIONS IN: cellulose synthase activity; INVOLVED IN: cellulose biosynthetic process, plant-type cell wall biogenesis, secondary cell wall biogenesis, rhamnogalacturonan I side chain metabolic process; LOCATED I…	T	0.0058442	4
10.2.2	cell wall.cellulose synthesis.COBRA	psme_t009515	(q60e70|cobl3_orysa : 713.0) COBRA-like 3 protein precursor (BRITTLE CULM1-like 4 protein) - Oryza sativa (Rice) & (at5g60920 : 700.0) Encodes a glycosylphosphatidylinositol-anchored protein localized primarily in the plasma membrane of the longitudinal sides of root cells. Necessary for oriented cell expansion in Arabidopsis. Cob mutants have abnormal roots that expand radially rather than longi…	T	6.6432e-06	16
10.2.2	cell wall.cellulose synthesis.COBRA	psme_t016060	(at3g02210 : 386.0) COBRA-like protein 1 precursor (COBL1); CONTAINS InterPro DOMAIN/s: Glycosyl-phosphatidyl inositol-anchored, plant (InterPro:IPR006918), COBRA-like (InterPro:IPR017391); BEST Arabidopsis thaliana protein match is: COBRA-like protein 2 precursor (TAIR:AT3G29810.1); Has 380 Blast hits to 369 proteins in 30 species: Archae - 0; Bacteria - 0; Metazoa - 0; Fungi - 0; Plants - 380; …	T	0.0037194	20
10.6	cell wall.degradation	psme_t010466	(at5g34940 : 475.0) The protein is predicted (WoLF PSORT program) to be membrane-associated.; glucuronidase 3 (GUS3); FUNCTIONS IN: beta-glucuronidase activity; INVOLVED IN: biological_process unknown; LOCATED IN: plant-type cell wall; EXPRESSED IN: 22 plant structures; EXPRESSED DURING: 11 growth stages; CONTAINS InterPro DOMAIN/s: Glycoside hydrolase family 79, N-terminal (InterPro:IPR005199); …	T	0.00016443	6
10.6	cell wall.degradation	psme_t038590	(at5g34940 : 69.7) The protein is predicted (WoLF PSORT program) to be membrane-associated.; glucuronidase 3 (GUS3); FUNCTIONS IN: beta-glucuronidase activity; INVOLVED IN: biological_process unknown; LOCATED IN: plant-type cell wall; EXPRESSED IN: 22 plant structures; EXPRESSED DURING: 11 growth stages; CONTAINS InterPro DOMAIN/s: Glycoside hydrolase family 79, N-terminal (InterPro:IPR005199); B…	T	0.0067774	16
10.6	cell wall.degradation	psme_t013831	(at5g34940 : 500.0) The protein is predicted (WoLF PSORT program) to be membrane-associated.; glucuronidase 3 (GUS3); FUNCTIONS IN: beta-glucuronidase activity; INVOLVED IN: biological_process unknown; LOCATED IN: plant-type cell wall; EXPRESSED IN: 22 plant structures; EXPRESSED DURING: 11 growth stages; CONTAINS InterPro DOMAIN/s: Glycoside hydrolase family 79, N-terminal (InterPro:IPR005199); …	T	2.5344e-06	4
10.6	cell wall.degradation	psme_t012520	(at5g07830 : 523.0) Belongs to the plant glycoside hydrolase family 79. Encodes a protein with several posttranslational modification sites including O-&#946;-GlcNAc attachment sites and serine-, threonine- and tyrosine-phosphorylation sites, suggesting that this protein is extensively modified posttranslationally. The protein is predicted (WoLF PSORT program) to be membrane-associated.; glucuron…	T	3.9996e-06	24.29
10.6	cell wall.degradation	psme_t032321	(at5g34940 : 114.0) The protein is predicted (WoLF PSORT program) to be membrane-associated.; glucuronidase 3 (GUS3); FUNCTIONS IN: beta-glucuronidase activity; INVOLVED IN: biological_process unknown; LOCATED IN: plant-type cell wall; EXPRESSED IN: 22 plant structures; EXPRESSED DURING: 11 growth stages; CONTAINS InterPro DOMAIN/s: Glycoside hydrolase family 79, N-terminal (InterPro:IPR005199); …	T	1.4951e-05	4
10.6	cell wall.degradation	psme_t010687	(at5g34940 : 558.0) The protein is predicted (WoLF PSORT program) to be membrane-associated.; glucuronidase 3 (GUS3); FUNCTIONS IN: beta-glucuronidase activity; INVOLVED IN: biological_process unknown; LOCATED IN: plant-type cell wall; EXPRESSED IN: 22 plant structures; EXPRESSED DURING: 11 growth stages; CONTAINS InterPro DOMAIN/s: Glycoside hydrolase family 79, N-terminal (InterPro:IPR005199); …	T	0.00051363	4
10.6	cell wall.degradation	psme_t041042	(at5g62150 : 68.9) peptidoglycan-binding LysM domain-containing protein; FUNCTIONS IN: molecular_function unknown; INVOLVED IN: cell wall macromolecule catabolic process; LOCATED IN: endomembrane system; EXPRESSED IN: 15 plant structures; EXPRESSED DURING: 6 growth stages; BEST Arabidopsis thaliana protein match is: peptidoglycan-binding LysM domain-containing protein (TAIR:AT4G25433.1); Has 63 B…	T	0.00051363	4
10.6	cell wall.degradation	psme_t014173	(at5g34940 : 466.0) The protein is predicted (WoLF PSORT program) to be membrane-associated.; glucuronidase 3 (GUS3); FUNCTIONS IN: beta-glucuronidase activity; INVOLVED IN: biological_process unknown; LOCATED IN: plant-type cell wall; EXPRESSED IN: 22 plant structures; EXPRESSED DURING: 11 growth stages; CONTAINS InterPro DOMAIN/s: Glycoside hydrolase family 79, N-terminal (InterPro:IPR005199); …	T	0.0067774	4
10.6	cell wall.degradation	psme_t016884	(at5g34940 : 519.0) The protein is predicted (WoLF PSORT program) to be membrane-associated.; glucuronidase 3 (GUS3); FUNCTIONS IN: beta-glucuronidase activity; INVOLVED IN: biological_process unknown; LOCATED IN: plant-type cell wall; EXPRESSED IN: 22 plant structures; EXPRESSED DURING: 11 growth stages; CONTAINS InterPro DOMAIN/s: Glycoside hydrolase family 79, N-terminal (InterPro:IPR005199); …	T	5.5854e-09	4
10.6	cell wall.degradation	psme_t007399	(at5g07830 : 216.0) Belongs to the plant glycoside hydrolase family 79. Encodes a protein with several posttranslational modification sites including O-&#946;-GlcNAc attachment sites and serine-, threonine- and tyrosine-phosphorylation sites, suggesting that this protein is extensively modified posttranslationally. The protein is predicted (WoLF PSORT program) to be membrane-associated.; glucuron…	T	4.8325e-07	24.29
10.6.2	cell wall.degradation.mannan-xylose-arabinose-fucose	psme_t008154	(at5g64570 : 820.0) Encodes a beta-d-xylosidase that belongs to family 3 of glycoside hydrolases.; beta-D-xylosidase 4 (XYL4); FUNCTIONS IN: xylan 1,4-beta-xylosidase activity, hydrolase activity, hydrolyzing O-glycosyl compounds; INVOLVED IN: xylan catabolic process; LOCATED IN: apoplast, cell wall; EXPRESSED IN: 24 plant structures; EXPRESSED DURING: 13 growth stages; CONTAINS InterPro DOMAIN/s…	T	9.099e-16	6
10.6.2	cell wall.degradation.mannan-xylose-arabinose-fucose	psme_t008254	(at5g64570 : 960.0) Encodes a beta-d-xylosidase that belongs to family 3 of glycoside hydrolases.; beta-D-xylosidase 4 (XYL4); FUNCTIONS IN: xylan 1,4-beta-xylosidase activity, hydrolase activity, hydrolyzing O-glycosyl compounds; INVOLVED IN: xylan catabolic process; LOCATED IN: apoplast, cell wall; EXPRESSED IN: 24 plant structures; EXPRESSED DURING: 13 growth stages; CONTAINS InterPro DOMAIN/s…	T	1.213e-15	6
10.6.2	cell wall.degradation.mannan-xylose-arabinose-fucose	psme_t007210	(at5g64570 : 969.0) Encodes a beta-d-xylosidase that belongs to family 3 of glycoside hydrolases.; beta-D-xylosidase 4 (XYL4); FUNCTIONS IN: xylan 1,4-beta-xylosidase activity, hydrolase activity, hydrolyzing O-glycosyl compounds; INVOLVED IN: xylan catabolic process; LOCATED IN: apoplast, cell wall; EXPRESSED IN: 24 plant structures; EXPRESSED DURING: 13 growth stages; CONTAINS InterPro DOMAIN/s…	T	1.009e-13	6
10.6.2	cell wall.degradation.mannan-xylose-arabinose-fucose	psme_t016090	(at5g66460 : 459.0) Glycosyl hydrolase superfamily protein; FUNCTIONS IN: cation binding, hydrolase activity, hydrolyzing O-glycosyl compounds, catalytic activity; INVOLVED IN: carbohydrate metabolic process; LOCATED IN: endomembrane system; EXPRESSED IN: 17 plant structures; EXPRESSED DURING: 4 anthesis, C globular stage, 4 leaf senescence stage, petal differentiation and expansion stage, E expa…	T	4.541e-10	6
10.6.2	cell wall.degradation.mannan-xylose-arabinose-fucose	psme_t007344	(at5g10560 : 850.0) Glycosyl hydrolase family protein; FUNCTIONS IN: xylan 1,4-beta-xylosidase activity, hydrolase activity, hydrolyzing O-glycosyl compounds; INVOLVED IN: carbohydrate metabolic process; LOCATED IN: plasma membrane, vacuole; EXPRESSED IN: 24 plant structures; EXPRESSED DURING: 13 growth stages; CONTAINS InterPro DOMAIN/s: Glycoside hydrolase, family 3, N-terminal (InterPro:IPR001…	T	5.1747e-05	8
10.6.2	cell wall.degradation.mannan-xylose-arabinose-fucose	psme_t007916	(at5g64570 : 975.0) Encodes a beta-d-xylosidase that belongs to family 3 of glycoside hydrolases.; beta-D-xylosidase 4 (XYL4); FUNCTIONS IN: xylan 1,4-beta-xylosidase activity, hydrolase activity, hydrolyzing O-glycosyl compounds; INVOLVED IN: xylan catabolic process; LOCATED IN: apoplast, cell wall; EXPRESSED IN: 24 plant structures; EXPRESSED DURING: 13 growth stages; CONTAINS InterPro DOMAIN/s…	T	4.105e-14	6
10.6.2	cell wall.degradation.mannan-xylose-arabinose-fucose	psme_t007182	(at5g64570 : 593.0) Encodes a beta-d-xylosidase that belongs to family 3 of glycoside hydrolases.; beta-D-xylosidase 4 (XYL4); FUNCTIONS IN: xylan 1,4-beta-xylosidase activity, hydrolase activity, hydrolyzing O-glycosyl compounds; INVOLVED IN: xylan catabolic process; LOCATED IN: apoplast, cell wall; EXPRESSED IN: 24 plant structures; EXPRESSED DURING: 13 growth stages; CONTAINS InterPro DOMAIN/s…	T	1.479e-13	6
10.6.2	cell wall.degradation.mannan-xylose-arabinose-fucose	psme_t007144	(at5g64570 : 964.0) Encodes a beta-d-xylosidase that belongs to family 3 of glycoside hydrolases.; beta-D-xylosidase 4 (XYL4); FUNCTIONS IN: xylan 1,4-beta-xylosidase activity, hydrolase activity, hydrolyzing O-glycosyl compounds; INVOLVED IN: xylan catabolic process; LOCATED IN: apoplast, cell wall; EXPRESSED IN: 24 plant structures; EXPRESSED DURING: 13 growth stages; CONTAINS InterPro DOMAIN/s…	T	4.163e-12	6
10.6.2	cell wall.degradation.mannan-xylose-arabinose-fucose	psme_t000200	(at1g78060 : 874.0) Glycosyl hydrolase family protein; FUNCTIONS IN: hydrolase activity, hydrolyzing O-glycosyl compounds; INVOLVED IN: carbohydrate metabolic process; LOCATED IN: apoplast, cell wall, chloroplast, plant-type cell wall; EXPRESSED IN: 22 plant structures; EXPRESSED DURING: 13 growth stages; CONTAINS InterPro DOMAIN/s: Glycoside hydrolase, family 3, N-terminal (InterPro:IPR001764), …	T	0.0021364	16
10.6.2	cell wall.degradation.mannan-xylose-arabinose-fucose	psme_t043543	(at4g37170 : 74.3) Pentatricopeptide repeat (PPR) superfamily protein; CONTAINS InterPro DOMAIN/s: Pentatricopeptide repeat (InterPro:IPR002885); BEST Arabidopsis thaliana protein match is: pentatricopeptide (PPR) repeat-containing protein (TAIR:AT2G22070.1); Has 43848 Blast hits to 14238 proteins in 253 species: Archae - 0; Bacteria - 12; Metazoa - 20; Fungi - 118; Plants - 43065; Viruses - 0; O…	T	0.0046719	18
10.6.2	cell wall.degradation.mannan-xylose-arabinose-fucose	psme_t009785	(at5g64570 : 719.0) Encodes a beta-d-xylosidase that belongs to family 3 of glycoside hydrolases.; beta-D-xylosidase 4 (XYL4); FUNCTIONS IN: xylan 1,4-beta-xylosidase activity, hydrolase activity, hydrolyzing O-glycosyl compounds; INVOLVED IN: xylan catabolic process; LOCATED IN: apoplast, cell wall; EXPRESSED IN: 24 plant structures; EXPRESSED DURING: 13 growth stages; CONTAINS InterPro DOMAIN/s…	T	0.0048487	22.57
10.6.3	cell wall.degradation.pectate lyases and polygalacturonases	psme_t012083	(at1g67750 : 563.0) Pectate lyase family protein; FUNCTIONS IN: pectate lyase activity; INVOLVED IN: biological_process unknown; LOCATED IN: endomembrane system; EXPRESSED IN: 21 plant structures; EXPRESSED DURING: 13 growth stages; CONTAINS InterPro DOMAIN/s: Pectin lyase fold/virulence factor (InterPro:IPR011050), AmbAllergen (InterPro:IPR018082), Pectate lyase/Amb allergen (InterPro:IPR002022)…	T	0.0038679	4.4
10.6.3	cell wall.degradation.pectate lyases and polygalacturonases	psme_t014085	(p48978|pglr_maldo : 211.0) Polygalacturonase precursor (EC 3.2.1.15) (PG) (Pectinase) - Malus domestica (Apple) (Malus sylvestris) & (at1g80170 : 207.0) Pectin lyase-like superfamily protein; FUNCTIONS IN: polygalacturonase activity; INVOLVED IN: carbohydrate metabolic process; LOCATED IN: plant-type cell wall; EXPRESSED IN: 15 plant structures; EXPRESSED DURING: 6 growth stages; CONTAINS InterP…	T	9.2699e-05	8
10.6.3	cell wall.degradation.pectate lyases and polygalacturonases	psme_t009144	(p48978|pglr_maldo : 168.0) Polygalacturonase precursor (EC 3.2.1.15) (PG) (Pectinase) - Malus domestica (Apple) (Malus sylvestris) & (at3g07970 : 167.0) Required for pollen separation during normal development. In qrt mutants, the outer walls of the four meiotic products of the pollen mother cell are fused, and pollen grains are released in tetrads.May be required for cell type-specific pectin d…	T	0.0087692	7.143
10.6.3	cell wall.degradation.pectate lyases and polygalacturonases	psme_t010631	(at1g19170 : 667.0) Pectin lyase-like superfamily protein; FUNCTIONS IN: polygalacturonase activity; INVOLVED IN: carbohydrate metabolic process; LOCATED IN: mitochondrion; EXPRESSED IN: 22 plant structures; EXPRESSED DURING: 13 growth stages; CONTAINS InterPro DOMAIN/s: Pectin lyase fold/virulence factor (InterPro:IPR011050), Parallel beta-helix repeat (InterPro:IPR006626), Pectin lyase fold (In…	T	7.8097e-07	20
10.6.3	cell wall.degradation.pectate lyases and polygalacturonases	psme_t014997	(at1g19170 : 666.0) Pectin lyase-like superfamily protein; FUNCTIONS IN: polygalacturonase activity; INVOLVED IN: carbohydrate metabolic process; LOCATED IN: mitochondrion; EXPRESSED IN: 22 plant structures; EXPRESSED DURING: 13 growth stages; CONTAINS InterPro DOMAIN/s: Pectin lyase fold/virulence factor (InterPro:IPR011050), Parallel beta-helix repeat (InterPro:IPR006626), Pectin lyase fold (In…	T	0.00020849	17.43
10.6.3	cell wall.degradation.pectate lyases and polygalacturonases	psme_t010299	(at1g67750 : 520.0) Pectate lyase family protein; FUNCTIONS IN: pectate lyase activity; INVOLVED IN: biological_process unknown; LOCATED IN: endomembrane system; EXPRESSED IN: 21 plant structures; EXPRESSED DURING: 13 growth stages; CONTAINS InterPro DOMAIN/s: Pectin lyase fold/virulence factor (InterPro:IPR011050), AmbAllergen (InterPro:IPR018082), Pectate lyase/Amb allergen (InterPro:IPR002022)…	T	0.0043332	24
10.6.3	cell wall.degradation.pectate lyases and polygalacturonases	psme_t010764	(at3g62110 : 546.0) Pectin lyase-like superfamily protein; FUNCTIONS IN: polygalacturonase activity; INVOLVED IN: response to cyclopentenone, carbohydrate metabolic process; LOCATED IN: vacuole; EXPRESSED IN: 25 plant structures; EXPRESSED DURING: 15 growth stages; CONTAINS InterPro DOMAIN/s: Pectin lyase fold/virulence factor (InterPro:IPR011050), Glycoside hydrolase, family 28 (InterPro:IPR0007…	T	0.0078612	24.29
10.6.3	cell wall.degradation.pectate lyases and polygalacturonases	psme_t026067	(at4g24780 : 589.0) Pectin lyase-like superfamily protein; CONTAINS InterPro DOMAIN/s: Pectin lyase fold/virulence factor (InterPro:IPR011050), AmbAllergen (InterPro:IPR018082), Pectate lyase/Amb allergen (InterPro:IPR002022), Pectin lyase fold (InterPro:IPR012334); BEST Arabidopsis thaliana protein match is: Pectin lyase-like superfamily protein (TAIR:AT5G63180.1). & (p40973|pel_lillo : 407.0) P…	T	7.6991e-09	24
10.6.3	cell wall.degradation.pectate lyases and polygalacturonases	psme_t009703	(at1g67750 : 499.0) Pectate lyase family protein; FUNCTIONS IN: pectate lyase activity; INVOLVED IN: biological_process unknown; LOCATED IN: endomembrane system; EXPRESSED IN: 21 plant structures; EXPRESSED DURING: 13 growth stages; CONTAINS InterPro DOMAIN/s: Pectin lyase fold/virulence factor (InterPro:IPR011050), AmbAllergen (InterPro:IPR018082), Pectate lyase/Amb allergen (InterPro:IPR002022)…	T	0.0056343	2
10.3.2	cell wall.hemicellulose synthesis.glucuronoxylan	psme_t032138	(at1g77130 : 574.0) plant glycogenin-like starch initiation protein 2 (PGSIP2); CONTAINS InterPro DOMAIN/s: Glycosyl transferase, family 8 (InterPro:IPR002495); BEST Arabidopsis thaliana protein match is: plant glycogenin-like starch initiation protein 1 (TAIR:AT3G18660.3); Has 1471 Blast hits to 1463 proteins in 343 species: Archae - 0; Bacteria - 240; Metazoa - 259; Fungi - 287; Plants - 508; V…	T	1.9518e-05	16
10.3.2	cell wall.hemicellulose synthesis.glucuronoxylan	psme_t005458	(at3g18660 : 702.0) Plants expressing an RNAi construct specifically targeting PGSIP1 was shown to have a dramatically reduced amount of starch.; plant glycogenin-like starch initiation protein 1 (PGSIP1); FUNCTIONS IN: transferase activity, transferring glycosyl groups; INVOLVED IN: biosynthetic process, starch metabolic process; LOCATED IN: chloroplast; EXPRESSED IN: 19 plant structures; EXPRES…	T	0.00043035	18
10.3.1.1	cell wall.hemicellulose synthesis.xyloglucan.XXXG galactose Transferase	psme_t010901	(at2g20370 : 710.0) Encodes a xyloglucan galactosyltransferase located in the membrane of Golgi stacks that is involved in the biosynthesis of fucose. It is also involved in endomembrane organization. It is suggested that it is a dual-function protein that is responsible for actin organization and the synthesis of cell wall materials.; MURUS 3 (MUR3); CONTAINS InterPro DOMAIN/s: Exostosin-like (I…	T	2.6689e-05	14
10.7	cell wall.modification	psme_t015443	(at2g01850 : 343.0) EXGT-A3 has homology to xyloglucan endotransglucosylases/hydrolases (XTHs). Mutants in this gene show a lesion mimic phenotype associated with leaf maturation and a reduction in the number of tertiary veins. Individual tracheary elements in the mutants are shorter, but phloem transport activity is not severely affected. EXGT-A3 plays a role in xyloglucan degradation in the dif…	T	9.3543e-07	6
10.7	cell wall.modification	psme_t032933	(at5g13870 : 295.0) EXGT-A4, endoxyloglucan transferase,; xyloglucan endotransglucosylase/hydrolase 5 (XTH5); FUNCTIONS IN: hydrolase activity, acting on glycosyl bonds, hydrolase activity, hydrolyzing O-glycosyl compounds, xyloglucan:xyloglucosyl transferase activity; INVOLVED IN: carbohydrate metabolic process, cellular glucan metabolic process; LOCATED IN: endomembrane system, cell wall, apopl…	T	2.011e-06	6
10.7	cell wall.modification	psme_t027528	(at1g11545 : 346.0) xyloglucan endotransglucosylase/hydrolase 8 (XTH8); FUNCTIONS IN: hydrolase activity, acting on glycosyl bonds, xyloglucan:xyloglucosyl transferase activity, hydrolase activity, hydrolyzing O-glycosyl compounds; INVOLVED IN: carbohydrate metabolic process, cellular glucan metabolic process; LOCATED IN: endomembrane system, cell wall, apoplast; EXPRESSED IN: 21 plant structures…	T	0.00013621	6
10.7	cell wall.modification	psme_t034766	(at3g55500 : 345.0) expansin-like protein. Naming convention from the Expansin Working Group (Kende et al, 2004. Plant Mol Bio). Involved in the formation of nematode-induced syncytia in roots of Arabidopsis thaliana.; expansin A16 (EXPA16); INVOLVED IN: plant-type cell wall modification involved in multidimensional cell growth, syncytium formation, unidimensional cell growth, plant-type cell wal…	T	0.0023141	8
10.7	cell wall.modification	psme_t025794	(q852a1|expa7_orysa : 440.0) Expansin-A7 precursor (OsEXPA7) (Alpha-expansin-7) (OsEXP7) (OsaEXPa1.26) - Oryza sativa (Rice) & (at2g39700 : 427.0) putative expansin. Naming convention from the Expansin Working Group (Kende et al, 2004. Plant Mol Bio). Involved in the formation of nematode-induced syncytia in roots of Arabidopsis thaliana.; expansin A4 (EXPA4); CONTAINS InterPro DOMAIN/s: Barwin-r…	T	2.8485e-06	20
10.7	cell wall.modification	psme_t022777	(at2g36870 : 347.0) xyloglucan endotransglucosylase/hydrolase 32 (XTH32); FUNCTIONS IN: hydrolase activity, acting on glycosyl bonds, hydrolase activity, hydrolyzing O-glycosyl compounds; INVOLVED IN: carbohydrate metabolic process; LOCATED IN: endomembrane system; EXPRESSED IN: 19 plant structures; EXPRESSED DURING: 13 growth stages; CONTAINS InterPro DOMAIN/s: Concanavalin A-like lectin/glucana…	T	0.00010687	4
10.7	cell wall.modification	psme_t006577	(at1g26770 : 390.0) Encodes an expansin. Naming convention from the Expansin Working Group (Kende et al, Plant Mol Bio). Involved in the formation of nematode-induced syncytia in roots of Arabidopsis thaliana.; expansin A10 (EXPA10); CONTAINS InterPro DOMAIN/s: Pollen allergen, N-terminal (InterPro:IPR014734), Rare lipoprotein A (InterPro:IPR005132), Pollen allergen/expansin, C-terminal (InterPro…	T	3.4246e-08	2
10.7	cell wall.modification	psme_t024318	(at2g36870 : 254.0) xyloglucan endotransglucosylase/hydrolase 32 (XTH32); FUNCTIONS IN: hydrolase activity, acting on glycosyl bonds, hydrolase activity, hydrolyzing O-glycosyl compounds; INVOLVED IN: carbohydrate metabolic process; LOCATED IN: endomembrane system; EXPRESSED IN: 19 plant structures; EXPRESSED DURING: 13 growth stages; CONTAINS InterPro DOMAIN/s: Concanavalin A-like lectin/glucana…	T	3.7823e-06	4
10.7	cell wall.modification	psme_t037406	(q850k7|exlb1_orysa : 263.0) Expansin-like B1 precursor (OsEXLB1) (Expensin-related 1) (OsEXPR1) (OsaEXPb3.1) - Oryza sativa (Rice) & (at4g17030 : 212.0) Encodes EXLB1 (expansin-like B1), a member of the expansin family.; expansin-like B1 (EXLB1); INVOLVED IN: sexual reproduction, unidimensional cell growth, plant-type cell wall loosening; LOCATED IN: endomembrane system, extracellular region; EX…	T	1.4187e-05	2
10.7	cell wall.modification	psme_t037823	(at4g03210 : 313.0) encodes a member of xyloglucan endotransglucosylase/hydrolases (XTHs) that catalyze the cleavage and molecular grafting of xyloglucan chains function in loosening and rearrangement of the cell wall. Gene is expressed in shoot apex region, flower buds, flower stalks and internodes bearing flowers.; xyloglucan endotransglucosylase/hydrolase 9 (XTH9); FUNCTIONS IN: hydrolase acti…	T	0.00017733	3.714
10.7	cell wall.modification	psme_t037075	(at4g03210 : 315.0) encodes a member of xyloglucan endotransglucosylase/hydrolases (XTHs) that catalyze the cleavage and molecular grafting of xyloglucan chains function in loosening and rearrangement of the cell wall. Gene is expressed in shoot apex region, flower buds, flower stalks and internodes bearing flowers.; xyloglucan endotransglucosylase/hydrolase 9 (XTH9); FUNCTIONS IN: hydrolase acti…	T	0.00093932	3.714
10.7	cell wall.modification	psme_t035780	(q850k7|exlb1_orysa : 194.0) Expansin-like B1 precursor (OsEXLB1) (Expensin-related 1) (OsEXPR1) (OsaEXPb3.1) - Oryza sativa (Rice) & (at4g17030 : 143.0) Encodes EXLB1 (expansin-like B1), a member of the expansin family.; expansin-like B1 (EXLB1); INVOLVED IN: sexual reproduction, unidimensional cell growth, plant-type cell wall loosening; LOCATED IN: endomembrane system, extracellular region; EX…	T	0.0057559	4
10.4.3.6	cell wall.pectin synthesis.rhamnogalacturonan II.Xylose Transferase with Fucose Acceptor	psme_t026249	(at4g01220 : 513.0) Nucleotide-diphospho-sugar transferase family protein; FUNCTIONS IN: molecular_function unknown; INVOLVED IN: biological_process unknown; LOCATED IN: endoplasmic reticulum; EXPRESSED IN: 22 plant structures; EXPRESSED DURING: 13 growth stages; CONTAINS InterPro DOMAIN/s: Reticulon (InterPro:IPR003388), Nucleotide-diphospho-sugar transferase, predicted (InterPro:IPR005069); BES…	T	3.1848e-06	20
10.8.2	cell wall.pectin*esterases.acetyl esterase	psme_t015789	(at5g45280 : 64.3) Pectinacetylesterase family protein; FUNCTIONS IN: carboxylesterase activity; INVOLVED IN: biological_process unknown; LOCATED IN: cell wall; EXPRESSED IN: 22 plant structures; EXPRESSED DURING: 13 growth stages; CONTAINS InterPro DOMAIN/s: Pectinacetylesterase (InterPro:IPR004963); BEST Arabidopsis thaliana protein match is: Pectinacetylesterase family protein (TAIR:AT4G19410.…	T	5.1747e-05	16
10.8.2	cell wall.pectin*esterases.acetyl esterase	psme_t010058	(at4g19420 : 440.0) Pectinacetylesterase family protein; CONTAINS InterPro DOMAIN/s: Pectinacetylesterase (InterPro:IPR004963); BEST Arabidopsis thaliana protein match is: Pectinacetylesterase family protein (TAIR:AT4G19410.1); Has 543 Blast hits to 535 proteins in 96 species: Archae - 2; Bacteria - 44; Metazoa - 119; Fungi - 0; Plants - 298; Viruses - 0; Other Eukaryotes - 80 (source: NCBI BLink…	T	0.0013148	20.86
10.8.2	cell wall.pectin*esterases.acetyl esterase	psme_t016596	(at2g46930 : 486.0) Pectinacetylesterase family protein; FUNCTIONS IN: carboxylesterase activity; LOCATED IN: endomembrane system; EXPRESSED IN: 22 plant structures; EXPRESSED DURING: 13 growth stages; CONTAINS InterPro DOMAIN/s: Pectinacetylesterase (InterPro:IPR004963); BEST Arabidopsis thaliana protein match is: Pectinacetylesterase family protein (TAIR:AT3G62060.1); Has 557 Blast hits to 549 …	T	0.001544	2
10.8.2	cell wall.pectin*esterases.acetyl esterase	psme_t029297	(at5g26670 : 337.0) Pectinacetylesterase family protein; CONTAINS InterPro DOMAIN/s: Pectinacetylesterase (InterPro:IPR004963); BEST Arabidopsis thaliana protein match is: Pectinacetylesterase family protein (TAIR:AT3G05910.1); Has 35333 Blast hits to 34131 proteins in 2444 species: Archae - 798; Bacteria - 22429; Metazoa - 974; Fungi - 991; Plants - 531; Viruses - 0; Other Eukaryotes - 9610 (sou…	T	0.0070338	4
10.8.99	cell wall.pectin*esterases.misc	psme_t015954	(at5g09760 : 465.0) Plant invertase/pectin methylesterase inhibitor superfamily; FUNCTIONS IN: enzyme inhibitor activity, pectinesterase activity; INVOLVED IN: cell wall modification; LOCATED IN: cell wall, chloroplast, plant-type cell wall; EXPRESSED IN: 23 plant structures; EXPRESSED DURING: 13 growth stages; CONTAINS InterPro DOMAIN/s: Pectin lyase fold/virulence factor (InterPro:IPR011050), P…	T	2.4261e-08	18
10.8.99	cell wall.pectin*esterases.misc	psme_t015828	(at5g09760 : 461.0) Plant invertase/pectin methylesterase inhibitor superfamily; FUNCTIONS IN: enzyme inhibitor activity, pectinesterase activity; INVOLVED IN: cell wall modification; LOCATED IN: cell wall, chloroplast, plant-type cell wall; EXPRESSED IN: 23 plant structures; EXPRESSED DURING: 13 growth stages; CONTAINS InterPro DOMAIN/s: Pectin lyase fold/virulence factor (InterPro:IPR011050), P…	T	1.0575e-07	20
10.8.99	cell wall.pectin*esterases.misc	psme_t016274	(at5g09760 : 463.0) Plant invertase/pectin methylesterase inhibitor superfamily; FUNCTIONS IN: enzyme inhibitor activity, pectinesterase activity; INVOLVED IN: cell wall modification; LOCATED IN: cell wall, chloroplast, plant-type cell wall; EXPRESSED IN: 23 plant structures; EXPRESSED DURING: 13 growth stages; CONTAINS InterPro DOMAIN/s: Pectin lyase fold/virulence factor (InterPro:IPR011050), P…	T	0.0018919	20
10.8.99	cell wall.pectin*esterases.misc	psme_t013592	(at5g09760 : 434.0) Plant invertase/pectin methylesterase inhibitor superfamily; FUNCTIONS IN: enzyme inhibitor activity, pectinesterase activity; INVOLVED IN: cell wall modification; LOCATED IN: cell wall, chloroplast, plant-type cell wall; EXPRESSED IN: 23 plant structures; EXPRESSED DURING: 13 growth stages; CONTAINS InterPro DOMAIN/s: Pectin lyase fold/virulence factor (InterPro:IPR011050), P…	T	0.0027128	24
10.8.1	cell wall.pectin*esterases.PME	psme_t020438	(at2g36710 : 275.0) Pectin lyase-like superfamily protein; FUNCTIONS IN: pectinesterase activity; INVOLVED IN: cell wall modification; LOCATED IN: endomembrane system, cell wall, plant-type cell wall; EXPRESSED IN: flower; CONTAINS InterPro DOMAIN/s: Pectinesterase, active site (InterPro:IPR018040), Pectin lyase fold/virulence factor (InterPro:IPR011050), Pectinesterase, catalytic (InterPro:IPR00…	T	4.235e-13	22
10.8.1	cell wall.pectin*esterases.PME	psme_t018957	(at2g36710 : 223.0) Pectin lyase-like superfamily protein; FUNCTIONS IN: pectinesterase activity; INVOLVED IN: cell wall modification; LOCATED IN: endomembrane system, cell wall, plant-type cell wall; EXPRESSED IN: flower; CONTAINS InterPro DOMAIN/s: Pectinesterase, active site (InterPro:IPR018040), Pectin lyase fold/virulence factor (InterPro:IPR011050), Pectinesterase, catalytic (InterPro:IPR00…	T	1.6562e-09	22
10.8.1	cell wall.pectin*esterases.PME	psme_t031725	(at5g53370 : 479.0) pectin methylesterase PCR fragment F (PMEPCRF); FUNCTIONS IN: pectinesterase activity; INVOLVED IN: cell wall modification; LOCATED IN: cell wall; EXPRESSED IN: 22 plant structures; EXPRESSED DURING: 13 growth stages; CONTAINS InterPro DOMAIN/s: Pectinesterase, active site (InterPro:IPR018040), Pectin lyase fold/virulence factor (InterPro:IPR011050), Pectinesterase, catalytic …	T	0.00020849	2
10.1.3	cell wall.precursor synthesis.AXS	psme_t022095	(at1g08200 : 677.0) Encodes a putative UDP-D-apiose/UPD-D-xylose synthetase.; UDP-D-apiose/UDP-D-xylose synthase 2 (AXS2); FUNCTIONS IN: UDP-glucuronate decarboxylase activity; INVOLVED IN: nucleotide-sugar biosynthetic process; LOCATED IN: apoplast, cytoplasm; EXPRESSED IN: fruit, guard cell, cultured cell, leaf; EXPRESSED DURING: seedling growth; CONTAINS InterPro DOMAIN/s: NAD-dependent epimer…	T	3.0136e-06	14
10.1.6	cell wall.precursor synthesis.GAE	psme_t016910	(at4g30440 : 650.0) UDP-D-glucuronate 4-epimerase; UDP-D-glucuronate 4-epimerase 1 (GAE1); FUNCTIONS IN: UDP-glucuronate 4-epimerase activity, catalytic activity; INVOLVED IN: cellular metabolic process, carbohydrate metabolic process, nucleotide-sugar metabolic process, metabolic process; LOCATED IN: cellular_component unknown; EXPRESSED IN: 24 plant structures; EXPRESSED DURING: 15 growth stage…	T	8.4298e-05	20
10.1.6	cell wall.precursor synthesis.GAE	psme_t002547	(at4g00110 : 598.0) Encodes a putative membrane-anchored UDP-D-glucuronate 4-epimerase.; UDP-D-glucuronate 4-epimerase 3 (GAE3); FUNCTIONS IN: UDP-glucuronate 4-epimerase activity, catalytic activity; INVOLVED IN: cellular metabolic process, carbohydrate metabolic process, nucleotide-sugar metabolic process, metabolic process; LOCATED IN: membrane; EXPRESSED IN: 23 plant structures; EXPRESSED DUR…	T	0.0070338	18.8
10.1.7	cell wall.precursor synthesis.GMD	psme_t021149	(at5g66280 : 587.0) GDP-D-mannose 4,6-dehydratase; "GDP-D-mannose 4,6-dehydratase 1" (GMD1); FUNCTIONS IN: protein binding, GDP-mannose 4,6-dehydratase activity; INVOLVED IN: cellular metabolic process, GDP-mannose metabolic process, nucleotide-sugar metabolic process, metabolic process; LOCATED IN: intracellular; EXPRESSED IN: inflorescence meristem, root, flower; EXPRESSED DURING: 4 anthesis, p…	T	0.0094132	18
10.1.12.4	cell wall.precursor synthesis.KDO pathway.CMP-KDO Synthetase	psme_t026593	(at1g53000 : 424.0) Encodes a putative CMP-KDO (3-deoxy-D-manno-octulosonate) synthetase.; KDSB; FUNCTIONS IN: 3-deoxy-manno-octulosonate cytidylyltransferase activity, nucleotidyltransferase activity; INVOLVED IN: lipopolysaccharide biosynthetic process; LOCATED IN: mitochondrion; EXPRESSED IN: 26 plant structures; EXPRESSED DURING: 13 growth stages; CONTAINS InterPro DOMAIN/s: 3-deoxy-D-manno-o…	T	0.0043332	20
10.1.12.2	cell wall.precursor synthesis.KDO pathway.KDO-8-Phosphate Synthase	psme_t029107	(at1g79500 : 465.0) Encodes a protein with 3-deoxy-8-phosphooctulonate synthase (KDOP synthase) activity which is involved in the biosynthesis of KDO, a component of cell wall rhamnogalacturonan II.; AtkdsA1; FUNCTIONS IN: 3-deoxy-8-phosphooctulonate synthase activity; INVOLVED IN: metabolic process, rhamnogalacturonan II biosynthetic process; LOCATED IN: cytoplasm; EXPRESSED IN: 22 plant structu…	T	6.0204e-05	10.57
10.1.9	cell wall.precursor synthesis.MUR4	psme_t010308	(at4g20460 : 592.0) NAD(P)-binding Rossmann-fold superfamily protein; FUNCTIONS IN: coenzyme binding, UDP-glucose 4-epimerase activity, binding, catalytic activity; INVOLVED IN: galactose metabolic process, cellular metabolic process, nucleotide-sugar metabolic process, metabolic process; EXPRESSED IN: 18 plant structures; EXPRESSED DURING: 9 growth stages; CONTAINS InterPro DOMAIN/s: NAD-depende…	T	6.9266e-07	8.857
10.1.1.2	cell wall.precursor synthesis.NDP sugar pyrophosphorylase.GDP fucose and fucokinase	psme_t004109	(at1g01220 : 815.0) Encodes a bifunctional enzyme that has both L-fucokinase and GDP-L-fucose pyrophosphorylase activities. It catalyzes the two steps of the L-fucose salvage pathway for the generation of activated GDP-L-fucose. This pathway seems to be of minor importance for cell wall polysaccharide biosynthesis compared to the de novo GDP-L-fucose biosynthesis pathway in Arabidopsis.; L-fucoki…	T	0.00053645	6
10.1.1.2	cell wall.precursor synthesis.NDP sugar pyrophosphorylase.GDP fucose and fucokinase	psme_t003323	(at1g01220 : 1227.0) Encodes a bifunctional enzyme that has both L-fucokinase and GDP-L-fucose pyrophosphorylase activities. It catalyzes the two steps of the L-fucose salvage pathway for the generation of activated GDP-L-fucose. This pathway seems to be of minor importance for cell wall polysaccharide biosynthesis compared to the de novo GDP-L-fucose biosynthesis pathway in Arabidopsis.; L-fucok…	T	0.00075926	3.714
10.1.1.1	cell wall.precursor synthesis.NDP sugar pyrophosphorylase.GDP mannose	psme_t020187	(at2g39770 : 639.0) Encodes a GDP-mannose pyrophosphorylase/ mannose-1-pyrophosphatase. This enzyme provides GDP-mannose, which is used for cell wall carbohydrate biosynthesis and protein glycosylation as well as for ascorbate (vitamin C) biosynthesis. Mutations in this gene confer hypersensitivity to NH4+.; CYTOKINESIS DEFECTIVE 1 (CYT1); CONTAINS InterPro DOMAIN/s: Trimeric LpxA-like (InterPro:…	T	0.00030124	18
10.1.1.1	cell wall.precursor synthesis.NDP sugar pyrophosphorylase.GDP mannose	psme_t017457	(at2g39770 : 640.0) Encodes a GDP-mannose pyrophosphorylase/ mannose-1-pyrophosphatase. This enzyme provides GDP-mannose, which is used for cell wall carbohydrate biosynthesis and protein glycosylation as well as for ascorbate (vitamin C) biosynthesis. Mutations in this gene confer hypersensitivity to NH4+.; CYTOKINESIS DEFECTIVE 1 (CYT1); CONTAINS InterPro DOMAIN/s: Trimeric LpxA-like (InterPro:…	T	1.4224e-09	2
10.1.20	cell wall.precursor synthesis.phosphomannose isomerase	psme_t004571	(at3g02570 : 432.0) Encodes a protein with phosphomannose isomerase activity.; MATERNAL EFFECT EMBRYO ARREST 31 (MEE31); CONTAINS InterPro DOMAIN/s: Mannose-6-phosphate isomerase (InterPro:IPR016305), Cupin, RmlC-type (InterPro:IPR011051), Mannose-6-phosphate isomerase, type I (InterPro:IPR001250), RmlC-like jelly roll fold (InterPro:IPR014710), Phosphomannose isomerase, type I, conserved site (I…	T	0.00058606	16
10.1.20	cell wall.precursor synthesis.phosphomannose isomerase	psme_t049518	(at1g67070 : 142.0) Encodes a protein with phosphomannose isomerase activity that is involved in synthesis of ascorbic acid. Expression is induced after 24 hours of dark treatment, in senescing leaves and treatment with exogenous photosynthesis inhibitor. Induction of gene expression was suppressed in excised leaves supplied with sugar. The authors suggest that the genes expression pattern is res…	T	0.0023141	14
10.1.4	cell wall.precursor synthesis.UDP-Glc dehydrogenase (UGD)	psme_t014210	(q96558|ugdh_soybn : 877.0) UDP-glucose 6-dehydrogenase (EC 1.1.1.22) (UDP-Glc dehydrogenase) (UDP-GlcDH) (UDPGDH) - Glycine max (Soybean) & (at3g29360 : 856.0) UDP-glucose 6-dehydrogenase family protein; FUNCTIONS IN: in 6 functions; INVOLVED IN: oxidation reduction, metabolic process; LOCATED IN: cytosol, nucleus; EXPRESSED IN: 25 plant structures; EXPRESSED DURING: 16 growth stages; CONTAINS I…	T	7.4114e-06	16
10.1.11	cell wall.precursor synthesis.UER	psme_t025298	(at1g63000 : 511.0) nucleotide-rhamnose synthase/epimerase-reductase (NRS/ER); FUNCTIONS IN: UDP-4-keto-rhamnose-4-keto-reductase activity, dTDP-4-dehydrorhamnose reductase activity, UDP-4-keto-6-deoxy-glucose-3,5-epimerase activity, dTDP-4-dehydrorhamnose 3,5-epimerase activity; INVOLVED IN: dTDP-rhamnose biosynthetic process, UDP-rhamnose biosynthetic process; LOCATED IN: soluble fraction, plas…	T	2.0595e-05	16
10.1.11	cell wall.precursor synthesis.UER	psme_t027519	(at1g63000 : 514.0) nucleotide-rhamnose synthase/epimerase-reductase (NRS/ER); FUNCTIONS IN: UDP-4-keto-rhamnose-4-keto-reductase activity, dTDP-4-dehydrorhamnose reductase activity, UDP-4-keto-6-deoxy-glucose-3,5-epimerase activity, dTDP-4-dehydrorhamnose 3,5-epimerase activity; INVOLVED IN: dTDP-rhamnose biosynthetic process, UDP-rhamnose biosynthetic process; LOCATED IN: soluble fraction, plas…	T	8.3089e-07	18
10.1.5	cell wall.precursor synthesis.UXS	psme_t012424	(at2g28760 : 328.0) UDP-XYL synthase 6 (UXS6); FUNCTIONS IN: coenzyme binding, binding, catalytic activity; INVOLVED IN: cellular metabolic process, nucleotide-sugar metabolic process, metabolic process; LOCATED IN: plasma membrane; EXPRESSED IN: 24 plant structures; EXPRESSED DURING: 13 growth stages; CONTAINS InterPro DOMAIN/s: NAD-dependent epimerase/dehydratase (InterPro:IPR001509), NAD(P)-bi…	T	9.3023e-08	4
31.5.1	cell.cell death.plants	psme_t007669	(at1g29690 : 730.0) Encodes a protein containing a domain with significant homology to the MACPF (membrane attack complex and perforin) domain of complements and perforin proteins that are involved in innate immunity in animals. Transgenic <i>cad1-1</i> mutant plants show lesions seen in the hypersensitive response, as well as a spontaneous activation of expression of pathogenesis-related genes a…	T	2.2903e-05	10
31.5.1	cell.cell death.plants	psme_t032073	(at2g34690 : 248.0) Gene product transports the glycolipid precursor sphingosine between membranes in vitro. Mutant constitutively expresses defense-related genes that accompany the hypersensitive response normally triggered by avirulent pathogens.; ACCELERATED CELL DEATH 11 (ACD11); FUNCTIONS IN: sphingosine transmembrane transporter activity; INVOLVED IN: cell death, defense response to bacteri…	T	0.001544	4
31.5.1	cell.cell death.plants	psme_t033050	(at2g34690 : 256.0) Gene product transports the glycolipid precursor sphingosine between membranes in vitro. Mutant constitutively expresses defense-related genes that accompany the hypersensitive response normally triggered by avirulent pathogens.; ACCELERATED CELL DEATH 11 (ACD11); FUNCTIONS IN: sphingosine transmembrane transporter activity; INVOLVED IN: cell death, defense response to bacteri…	T	0.0033032	4
31.3	cell.cycle	psme_t012864	(at2g44740 : 200.0) cyclin p4;1 (CYCP4;1); CONTAINS InterPro DOMAIN/s: Negative regulatory factor PREG (InterPro:IPR012389), Cyclin-like (InterPro:IPR011028), Cyclin, N-terminal (InterPro:IPR006671), Cyclin (InterPro:IPR006670); BEST Arabidopsis thaliana protein match is: CYCLIN P4;2 (TAIR:AT5G61650.1); Has 1474 Blast hits to 1416 proteins in 218 species: Archae - 0; Bacteria - 18; Metazoa - 247;…	T	5.539e-13	6
31.3	cell.cycle	psme_t016982	(at4g19600 : 349.0) Encodes a cyclin T partner CYCT1;4. Plays important roles in infection with Cauliflower mosaic virus (CaMV).; CYCT1;4; FUNCTIONS IN: cyclin-dependent protein kinase activity; INVOLVED IN: regulation of cell cycle, response to virus, trichome morphogenesis, leaf development; LOCATED IN: nucleus; EXPRESSED IN: 25 plant structures; EXPRESSED DURING: 15 growth stages; CONTAINS Int…	T	1.089e-10	8
31.3	cell.cycle	psme_t013137	(at4g19600 : 327.0) Encodes a cyclin T partner CYCT1;4. Plays important roles in infection with Cauliflower mosaic virus (CaMV).; CYCT1;4; FUNCTIONS IN: cyclin-dependent protein kinase activity; INVOLVED IN: regulation of cell cycle, response to virus, trichome morphogenesis, leaf development; LOCATED IN: nucleus; EXPRESSED IN: 25 plant structures; EXPRESSED DURING: 15 growth stages; CONTAINS Int…	T	6.1563e-07	8
31.3	cell.cycle	psme_t022052	(at1g17130 : 340.0) Family of unknown function (DUF572) ; FUNCTIONS IN: molecular_function unknown; INVOLVED IN: biological_process unknown; LOCATED IN: cellular_component unknown; EXPRESSED IN: 24 plant structures; EXPRESSED DURING: 15 growth stages; CONTAINS InterPro DOMAIN/s: Protein of unknown function DUF572 (InterPro:IPR007590); BEST Arabidopsis thaliana protein match is: Family of unknown …	T	4.4875e-06	10
31.3	cell.cycle	psme_t011951	(at2g01120 : 435.0) Origin Recognition Complex subunit 4. Involved in the initiation of DNA replication. Regulated transcriptionally during cell cycle, peaking at G1/S-phase. Target of E2F/DF family of transcription factors. Interacts with all ORC subunits except ORC1b.; origin recognition complex subunit 4 (ORC4); CONTAINS InterPro DOMAIN/s: ATPase, AAA-type, core (InterPro:IPR003959), Origin re…	T	1.2708e-05	5.429
31.3	cell.cycle	psme_t021284	(p93411|ccnc_orysa : 353.0) G1/S-specific cyclin C-type - Oryza sativa (Rice) & (at5g48630 : 328.0) Cyclin family protein; FUNCTIONS IN: cyclin-dependent protein kinase activity; INVOLVED IN: regulation of cell cycle; EXPRESSED IN: 23 plant structures; EXPRESSED DURING: 15 growth stages; CONTAINS InterPro DOMAIN/s: Cyclin-like (InterPro:IPR011028), Cyclin-related (InterPro:IPR013763), Transcripti…	T	1.8507e-05	8.857
31.3	cell.cycle	psme_t035702	(at4g30820 : 95.1) cyclin-dependent kinase-activating kinase assembly factor-related / CDK-activating kinase assembly factor-related; FUNCTIONS IN: molecular_function unknown; INVOLVED IN: cell cycle; LOCATED IN: nucleus; EXPRESSED IN: 22 plant structures; EXPRESSED DURING: 13 growth stages; CONTAINS InterPro DOMAIN/s: Cdk-activating kinase assembly factor (MAT1) (InterPro:IPR004575), Cdk-activat…	T	8.0338e-05	8
31.3	cell.cycle	psme_t022314	(at5g65420 : 185.0) Encodes a D-type cyclin CYCD4;1 that physically interacts with CDC2A and is expressed during vascular tissue development, embryogenesis, and formation of lateral root primordia. Its expression is upregulated early during germination.Involved in stomatal cell lineage proliferation in the hypocotyl.; CYCLIN D4;1 (CYCD4;1); FUNCTIONS IN: cyclin-dependent protein kinase regulator …	T	0.00030124	8
31.3	cell.cycle	psme_t010559	(at2g01120 : 435.0) Origin Recognition Complex subunit 4. Involved in the initiation of DNA replication. Regulated transcriptionally during cell cycle, peaking at G1/S-phase. Target of E2F/DF family of transcription factors. Interacts with all ORC subunits except ORC1b.; origin recognition complex subunit 4 (ORC4); CONTAINS InterPro DOMAIN/s: ATPase, AAA-type, core (InterPro:IPR003959), Origin re…	T	0.0003149	5.429
31.3	cell.cycle	psme_t023132	(at3g05480 : 416.0) Involved in the regulation of DNA damage repair and homologous recombination.; RAD9; CONTAINS InterPro DOMAIN/s: Rad9 (InterPro:IPR007268), Cell cycle checkpoint, RAD9 (InterPro:IPR016552). & (reliability: 832.0) & (original description: no original description)	T	0.0003442	8
31.3	cell.cycle	psme_t033174	(at5g35520 : 142.0) encodes a homologue of the yeast (S. pombe) Mis12 (minichromosome instability) protein. MIS12 co-localizes with 180 bp repeats of centromeric DNA throughout the cell cycle with a similar pattern to AtCENH3/HTR12. Neither of these two proteins completely cover the 180 bp regions based on FISH analysis.; MINICHROMOSOME INSTABILITY 12 (MIS12)-LIKE (MIS12); FUNCTIONS IN: molecular…	T	0.0011136	8
31.3	cell.cycle	psme_t022349	(at4g19600 : 248.0) Encodes a cyclin T partner CYCT1;4. Plays important roles in infection with Cauliflower mosaic virus (CaMV).; CYCT1;4; FUNCTIONS IN: cyclin-dependent protein kinase activity; INVOLVED IN: regulation of cell cycle, response to virus, trichome morphogenesis, leaf development; LOCATED IN: nucleus; EXPRESSED IN: 25 plant structures; EXPRESSED DURING: 15 growth stages; CONTAINS Int…	T	1.007e-18	8
31.3	cell.cycle	psme_t006464	(at5g45190 : 393.0) Encodes a cyclin T partner CYCT1;5. Plays important roles in infection with Cauliflower mosaic virus (CaMV).; Cyclin family protein; FUNCTIONS IN: cyclin-dependent protein kinase activity; INVOLVED IN: in 6 processes; EXPRESSED IN: 24 plant structures; EXPRESSED DURING: 15 growth stages; CONTAINS InterPro DOMAIN/s: Cyclin-like (InterPro:IPR011028), Cyclin-related (InterPro:IPR…	T	2.7786e-08	6
31.3	cell.cycle	psme_t005323	(at5g45190 : 60.1) Encodes a cyclin T partner CYCT1;5. Plays important roles in infection with Cauliflower mosaic virus (CaMV).; Cyclin family protein; FUNCTIONS IN: cyclin-dependent protein kinase activity; INVOLVED IN: in 6 processes; EXPRESSED IN: 24 plant structures; EXPRESSED DURING: 15 growth stages; CONTAINS InterPro DOMAIN/s: Cyclin-like (InterPro:IPR011028), Cyclin-related (InterPro:IPR0…	T	5.4909e-08	5.429
31.3	cell.cycle	psme_t005578	(at5g45190 : 485.0) Encodes a cyclin T partner CYCT1;5. Plays important roles in infection with Cauliflower mosaic virus (CaMV).; Cyclin family protein; FUNCTIONS IN: cyclin-dependent protein kinase activity; INVOLVED IN: in 6 processes; EXPRESSED IN: 24 plant structures; EXPRESSED DURING: 15 growth stages; CONTAINS InterPro DOMAIN/s: Cyclin-like (InterPro:IPR011028), Cyclin-related (InterPro:IPR…	T	1.8902e-07	6
31.3	cell.cycle	psme_t002550	(at5g45190 : 337.0) Encodes a cyclin T partner CYCT1;5. Plays important roles in infection with Cauliflower mosaic virus (CaMV).; Cyclin family protein; FUNCTIONS IN: cyclin-dependent protein kinase activity; INVOLVED IN: in 6 processes; EXPRESSED IN: 24 plant structures; EXPRESSED DURING: 15 growth stages; CONTAINS InterPro DOMAIN/s: Cyclin-like (InterPro:IPR011028), Cyclin-related (InterPro:IPR…	T	6.0204e-05	6
31.3	cell.cycle	psme_t004367	(at5g45190 : 244.0) Encodes a cyclin T partner CYCT1;5. Plays important roles in infection with Cauliflower mosaic virus (CaMV).; Cyclin family protein; FUNCTIONS IN: cyclin-dependent protein kinase activity; INVOLVED IN: in 6 processes; EXPRESSED IN: 24 plant structures; EXPRESSED DURING: 15 growth stages; CONTAINS InterPro DOMAIN/s: Cyclin-like (InterPro:IPR011028), Cyclin-related (InterPro:IPR…	T	8.8402e-05	6
31.3	cell.cycle	psme_t013271	(at3g21870 : 100.0) cyclin p2;1 (CYCP2;1); CONTAINS InterPro DOMAIN/s: Negative regulatory factor PREG (InterPro:IPR012389), Cyclin-like (InterPro:IPR011028), Cyclin-related 2 (InterPro:IPR013922), Cyclin (InterPro:IPR006670); BEST Arabidopsis thaliana protein match is: cyclin p4;1 (TAIR:AT2G44740.1); Has 1311 Blast hits to 1303 proteins in 220 species: Archae - 0; Bacteria - 18; Metazoa - 222; F…	T	0.00045027	8
31.3	cell.cycle	psme_t001347	(at5g45190 : 337.0) Encodes a cyclin T partner CYCT1;5. Plays important roles in infection with Cauliflower mosaic virus (CaMV).; Cyclin family protein; FUNCTIONS IN: cyclin-dependent protein kinase activity; INVOLVED IN: in 6 processes; EXPRESSED IN: 24 plant structures; EXPRESSED DURING: 15 growth stages; CONTAINS InterPro DOMAIN/s: Cyclin-like (InterPro:IPR011028), Cyclin-related (InterPro:IPR…	T	0.0014848	6
31.3	cell.cycle	psme_t047200	(at1g70210 : 88.6) Encodes a D-type cyclin that physically interacts with CDC2A. Its expression is upregulated early during germination.; CYCLIN D1;1 (CYCD1;1); FUNCTIONS IN: cyclin-dependent protein kinase regulator activity; INVOLVED IN: G1 phase of mitotic cell cycle, regulation of cell cycle; LOCATED IN: nucleus; EXPRESSED IN: 23 plant structures; EXPRESSED DURING: 13 growth stages; CONTAINS …	T	0.0019357	8
31.3	cell.cycle	psme_t005746	(at2g26430 : 394.0) Encodes an ania-6a type arginine-rich cyclin which confers tolerance to LiCl and NaCl when expressed in yeast.; arginine-rich cyclin 1 (RCY1); FUNCTIONS IN: cyclin-dependent protein kinase regulator activity; INVOLVED IN: response to salt stress, regulation of cell cycle, regulation of transcription; EXPRESSED IN: 24 plant structures; EXPRESSED DURING: 15 growth stages; CONTAI…	T	0.0046719	7.143
31.3	cell.cycle	psme_t019537	(at2g26430 : 428.0) Encodes an ania-6a type arginine-rich cyclin which confers tolerance to LiCl and NaCl when expressed in yeast.; arginine-rich cyclin 1 (RCY1); FUNCTIONS IN: cyclin-dependent protein kinase regulator activity; INVOLVED IN: response to salt stress, regulation of cell cycle, regulation of transcription; EXPRESSED IN: 24 plant structures; EXPRESSED DURING: 15 growth stages; CONTAI…	T	0.0067774	5.429
31.3	cell.cycle	psme_t024875	(q38772|cdc2a_antma : 563.0) Cell division control protein 2 homolog A (EC 2.7.11.22) (EC 2.7.11.23) - Antirrhinum majus (Garden snapdragon) & (at3g48750 : 522.0) A-type cyclin-dependent kinase. Together with its specific inhibitor, the Kip-related protein, KRP2 they regulate the mitosis-to-endocycle transition during leaf development. Dominant negative mutations abolish cell division. Loss of fu…	T	0.0078612	10
31.3	cell.cycle	psme_t011873	(at5g48820 : 89.4) Kip-related protein (KRP) gene, encodes CDK (cyclin-dependent kinase) inhibitor (CKI), negative regulator of cell division. Binds to D type and CDC2A cyclins and may inhibit cell cycle. Seven KRP genes were found in Arabidopsis thaliana. Differential expression patterns for distinct KRPs were revealed by in situ hybridization.; inhibitor/interactor with cyclin-dependent kinase …	T	3.65e-08	12
31.3	cell.cycle	psme_t028140	(at4g22910 : 306.0) FIZZY-related 2 (FZR2); FUNCTIONS IN: signal transducer activity; INVOLVED IN: trichome branching, signal transduction, DNA endoreduplication, cell growth; LOCATED IN: chloroplast, heterotrimeric G-protein complex; EXPRESSED IN: 24 plant structures; EXPRESSED DURING: 14 growth stages; CONTAINS InterPro DOMAIN/s: WD40 repeat 2 (InterPro:IPR019782), WD40 repeat-like-containing d…	T	1.9518e-05	14
31.3	cell.cycle	psme_t017301	(at5g48820 : 66.6) Kip-related protein (KRP) gene, encodes CDK (cyclin-dependent kinase) inhibitor (CKI), negative regulator of cell division. Binds to D type and CDC2A cyclins and may inhibit cell cycle. Seven KRP genes were found in Arabidopsis thaliana. Differential expression patterns for distinct KRPs were revealed by in situ hybridization.; inhibitor/interactor with cyclin-dependent kinase …	T	2.6689e-05	12
31.3	cell.cycle	psme_t008689	(at5g41770 : 1026.0) crooked neck protein, putative / cell cycle protein, putative; FUNCTIONS IN: binding; INVOLVED IN: RNA processing; LOCATED IN: intracellular; EXPRESSED IN: 22 plant structures; EXPRESSED DURING: 13 growth stages; CONTAINS InterPro DOMAIN/s: Tetratricopeptide-like helical (InterPro:IPR011990), RNA-processing protein, HAT helix (InterPro:IPR003107), Tetratricopeptide repeat-con…	T	0.0010665	16
31.3	cell.cycle	psme_t009934	(at2g45080 : 195.0) cyclin p3;1 (cycp3;1); CONTAINS InterPro DOMAIN/s: Negative regulatory factor PREG (InterPro:IPR012389), Cyclin-like (InterPro:IPR011028), Cyclin-related 2 (InterPro:IPR013922), Cyclin (InterPro:IPR006670); BEST Arabidopsis thaliana protein match is: cyclin p3;2 (TAIR:AT3G60550.1); Has 1274 Blast hits to 1274 proteins in 212 species: Archae - 0; Bacteria - 18; Metazoa - 174; F…	T	0.0040166	14
31.3	cell.cycle	psme_t005321	(at1g03780 : 285.0) Homolog of vertebrate TPX2. Protein has three domains involved in nuclear targeting, one in nuclear export and two in microtubule binding. Involved in mitotic spindle assembly during late prophase and early prometaphase.; targeting protein for XKLP2 (TPX2); FUNCTIONS IN: microtubule binding; INVOLVED IN: spindle assembly; LOCATED IN: nucleus; EXPRESSED IN: 14 plant structures;…	T	9.758e-13	22
31.3	cell.cycle	psme_t012868	(at1g44110 : 358.0) Cyclin A1;1 (CYCA1;1); CONTAINS InterPro DOMAIN/s: Cyclin, C-terminal (InterPro:IPR004367), Cyclin (InterPro:IPR006670), G2/mitotic-specific cyclin A (InterPro:IPR015453), Cyclin-like (InterPro:IPR011028), Cyclin-related (InterPro:IPR013763), Cyclin, N-terminal (InterPro:IPR006671), Cyclin, A/B/D/E (InterPro:IPR014400); BEST Arabidopsis thaliana protein match is: CYCLIN A1;2 (…	T	2.612e-10	22
31.3	cell.cycle	psme_t035673	(at2g22490 : 187.0) encodes a D-type cyclin whose transcription level is regulated by sucrose but not phytohormones or nitrate. Protein physically interacts with CDC2A. CycD2 kinase activity is regulated by sequestration of CycD2 protein in a form inaccessible to immunoprecipitation and probably not complexed to CDC2A.; Cyclin D2;1 (CYCD2;1); FUNCTIONS IN: protein binding, cyclin-dependent protei…	T	9.1449e-09	20
31.3	cell.cycle	psme_t015810	(at1g03780 : 201.0) Homolog of vertebrate TPX2. Protein has three domains involved in nuclear targeting, one in nuclear export and two in microtubule binding. Involved in mitotic spindle assembly during late prophase and early prometaphase.; targeting protein for XKLP2 (TPX2); FUNCTIONS IN: microtubule binding; INVOLVED IN: spindle assembly; LOCATED IN: nucleus; EXPRESSED IN: 14 plant structures;…	T	5.8639e-08	22
31.3	cell.cycle	psme_t021665	(at3g19650 : 113.0) cyclin-related; FUNCTIONS IN: molecular_function unknown; INVOLVED IN: biological_process unknown; LOCATED IN: cellular_component unknown; EXPRESSED IN: 23 plant structures; EXPRESSED DURING: 13 growth stages; Has 5668 Blast hits to 3895 proteins in 309 species: Archae - 0; Bacteria - 250; Metazoa - 3167; Fungi - 631; Plants - 477; Viruses - 7; Other Eukaryotes - 1136 (source:…	T	1.1278e-07	20
31.3	cell.cycle	psme_t019419	(at1g03780 : 313.0) Homolog of vertebrate TPX2. Protein has three domains involved in nuclear targeting, one in nuclear export and two in microtubule binding. Involved in mitotic spindle assembly during late prophase and early prometaphase.; targeting protein for XKLP2 (TPX2); FUNCTIONS IN: microtubule binding; INVOLVED IN: spindle assembly; LOCATED IN: nucleus; EXPRESSED IN: 14 plant structures;…	T	1.4613e-07	22
31.3	cell.cycle	psme_t020156	(at5g48820 : 77.8) Kip-related protein (KRP) gene, encodes CDK (cyclin-dependent kinase) inhibitor (CKI), negative regulator of cell division. Binds to D type and CDC2A cyclins and may inhibit cell cycle. Seven KRP genes were found in Arabidopsis thaliana. Differential expression patterns for distinct KRPs were revealed by in situ hybridization.; inhibitor/interactor with cyclin-dependent kinase …	T	2.4416e-07	20.86
31.3	cell.cycle	psme_t010580	(at5g10270 : 643.0) Encodes CDKC;1, part of a CDKC kinase complex that is targeted by Cauliflower mosaic virus (CaMV) for transcriptional activation of viral genes. Also regulates plant growth and development.; cyclin-dependent kinase C;1 (CDKC;1); FUNCTIONS IN: kinase activity; INVOLVED IN: response to virus, leaf development; LOCATED IN: cytosol; EXPRESSED IN: 23 plant structures; EXPRESSED DUR…	T	7.8097e-07	18
31.3	cell.cycle	psme_t018099	(p34800|ccn1_antma : 353.0) G2/mitotic-specific cyclin-1 - Antirrhinum majus (Garden snapdragon) & (at5g06150 : 325.0) Encodes a cyclin whose expression is reduced in response to high salt.; CYC1BAT; CONTAINS InterPro DOMAIN/s: Cyclin, C-terminal (InterPro:IPR004367), Cyclin-like (InterPro:IPR011028), Cyclin, N-terminal (InterPro:IPR006671), Cyclin, A/B/D/E (InterPro:IPR014400), Cyclin (InterPro:…	T	1.5751e-05	17.43
31.3	cell.cycle	psme_t019447	(at2g32710 : 82.4) Kip-related protein (KRP) gene, encodes CDK (cyclin-dependent kinase) inhibitor (CKI). A member of seven KRP genes found in Arabidopsis thaliana. Negative regulator of cell division. Expressed in actively dividing cells.; Cyclin-dependent kinase inhibitor family protein; CONTAINS InterPro DOMAIN/s: Cyclin-dependent kinase inhibitor (InterPro:IPR003175), Cyclin-dependent kinase …	T	0.000728	20.86
31.3	cell.cycle	psme_t005053	(at5g13840 : 291.0) FIZZY-related 3 (FZR3); FUNCTIONS IN: signal transducer activity; INVOLVED IN: signal transduction; LOCATED IN: chloroplast, heterotrimeric G-protein complex; EXPRESSED IN: 19 plant structures; EXPRESSED DURING: 11 growth stages; CONTAINS InterPro DOMAIN/s: WD40 repeat-like-containing domain (InterPro:IPR011046), WD40 repeat 2 (InterPro:IPR019782), WD40 repeat, conserved site …	T	2.612e-10	20
31.3	cell.cycle	psme_t009811	(at4g22910 : 199.0) FIZZY-related 2 (FZR2); FUNCTIONS IN: signal transducer activity; INVOLVED IN: trichome branching, signal transduction, DNA endoreduplication, cell growth; LOCATED IN: chloroplast, heterotrimeric G-protein complex; EXPRESSED IN: 24 plant structures; EXPRESSED DURING: 14 growth stages; CONTAINS InterPro DOMAIN/s: WD40 repeat 2 (InterPro:IPR019782), WD40 repeat-like-containing d…	T	1.1331e-09	18
31.3	cell.cycle	psme_t036762	(at3g60550 : 212.0) cyclin p3;2 (CYCP3;2); CONTAINS InterPro DOMAIN/s: Negative regulatory factor PREG (InterPro:IPR012389), Cyclin-like (InterPro:IPR011028), Cyclin-related 2 (InterPro:IPR013922); BEST Arabidopsis thaliana protein match is: cyclin p3;1 (TAIR:AT2G45080.1); Has 1360 Blast hits to 1354 proteins in 218 species: Archae - 0; Bacteria - 18; Metazoa - 236; Fungi - 630; Plants - 217; Vir…	T	2.6531e-09	18
31.3	cell.cycle	psme_t021737	(at4g22910 : 72.0) FIZZY-related 2 (FZR2); FUNCTIONS IN: signal transducer activity; INVOLVED IN: trichome branching, signal transduction, DNA endoreduplication, cell growth; LOCATED IN: chloroplast, heterotrimeric G-protein complex; EXPRESSED IN: 24 plant structures; EXPRESSED DURING: 14 growth stages; CONTAINS InterPro DOMAIN/s: WD40 repeat 2 (InterPro:IPR019782), WD40 repeat-like-containing do…	T	3.3809e-09	18
31.3	cell.cycle	psme_t016311	(at2g44740 : 146.0) cyclin p4;1 (CYCP4;1); CONTAINS InterPro DOMAIN/s: Negative regulatory factor PREG (InterPro:IPR012389), Cyclin-like (InterPro:IPR011028), Cyclin, N-terminal (InterPro:IPR006671), Cyclin (InterPro:IPR006670); BEST Arabidopsis thaliana protein match is: CYCLIN P4;2 (TAIR:AT5G61650.1); Has 1474 Blast hits to 1416 proteins in 218 species: Archae - 0; Bacteria - 18; Metazoa - 247;…	T	5.1964e-09	18
31.3	cell.cycle	psme_t017858	(at5g13840 : 69.7) FIZZY-related 3 (FZR3); FUNCTIONS IN: signal transducer activity; INVOLVED IN: signal transduction; LOCATED IN: chloroplast, heterotrimeric G-protein complex; EXPRESSED IN: 19 plant structures; EXPRESSED DURING: 11 growth stages; CONTAINS InterPro DOMAIN/s: WD40 repeat-like-containing domain (InterPro:IPR011046), WD40 repeat 2 (InterPro:IPR019782), WD40 repeat, conserved site (…	T	6.429e-09	20
31.3	cell.cycle	psme_t009885	(at5g13840 : 411.0) FIZZY-related 3 (FZR3); FUNCTIONS IN: signal transducer activity; INVOLVED IN: signal transduction; LOCATED IN: chloroplast, heterotrimeric G-protein complex; EXPRESSED IN: 19 plant structures; EXPRESSED DURING: 11 growth stages; CONTAINS InterPro DOMAIN/s: WD40 repeat-like-containing domain (InterPro:IPR011046), WD40 repeat 2 (InterPro:IPR019782), WD40 repeat, conserved site …	T	1.9666e-08	20
31.3	cell.cycle	psme_t010561	(at4g22910 : 638.0) FIZZY-related 2 (FZR2); FUNCTIONS IN: signal transducer activity; INVOLVED IN: trichome branching, signal transduction, DNA endoreduplication, cell growth; LOCATED IN: chloroplast, heterotrimeric G-protein complex; EXPRESSED IN: 24 plant structures; EXPRESSED DURING: 14 growth stages; CONTAINS InterPro DOMAIN/s: WD40 repeat 2 (InterPro:IPR019782), WD40 repeat-like-containing d…	T	1.2708e-05	20
31.3	cell.cycle	psme_t025704	(at1g03780 : 120.0) Homolog of vertebrate TPX2. Protein has three domains involved in nuclear targeting, one in nuclear export and two in microtubule binding. Involved in mitotic spindle assembly during late prophase and early prometaphase.; targeting protein for XKLP2 (TPX2); FUNCTIONS IN: microtubule binding; INVOLVED IN: spindle assembly; LOCATED IN: nucleus; EXPRESSED IN: 14 plant structures;…	T	1.6651e-05	20
31.3	cell.cycle	psme_t011204	(at4g22910 : 549.0) FIZZY-related 2 (FZR2); FUNCTIONS IN: signal transducer activity; INVOLVED IN: trichome branching, signal transduction, DNA endoreduplication, cell growth; LOCATED IN: chloroplast, heterotrimeric G-protein complex; EXPRESSED IN: 24 plant structures; EXPRESSED DURING: 14 growth stages; CONTAINS InterPro DOMAIN/s: WD40 repeat 2 (InterPro:IPR019782), WD40 repeat-like-containing d…	T	8.4298e-05	20
31.3	cell.cycle	psme_t006618	(at4g22910 : 421.0) FIZZY-related 2 (FZR2); FUNCTIONS IN: signal transducer activity; INVOLVED IN: trichome branching, signal transduction, DNA endoreduplication, cell growth; LOCATED IN: chloroplast, heterotrimeric G-protein complex; EXPRESSED IN: 24 plant structures; EXPRESSED DURING: 14 growth stages; CONTAINS InterPro DOMAIN/s: WD40 repeat 2 (InterPro:IPR019782), WD40 repeat-like-containing d…	T	0.0010665	20
31.3	cell.cycle	psme_t015626	(at1g70210 : 204.0) Encodes a D-type cyclin that physically interacts with CDC2A. Its expression is upregulated early during germination.; CYCLIN D1;1 (CYCD1;1); FUNCTIONS IN: cyclin-dependent protein kinase regulator activity; INVOLVED IN: G1 phase of mitotic cell cycle, regulation of cell cycle; LOCATED IN: nucleus; EXPRESSED IN: 23 plant structures; EXPRESSED DURING: 13 growth stages; CONTAINS…	T	2.5967e-07	4
31.3	cell.cycle	psme_t004298	(at3g05330 : 109.0) Encodes a protein with moderate sequence similarity to the maize microtubule-binding protein TANGLED1. A single base-pair deletion (-A) at position Chr3:1519176 in Columbia relative to the Landsberg erecta and Achkarren-2 ecotype (see ESTs DR378436 and CB26450) introduces a frame-shift and premature termination codon. The protein encoded from the Columbia gene is truncated by …	T	2.2581e-06	22.57
31.3	cell.cycle	psme_t016872	(at1g70210 : 236.0) Encodes a D-type cyclin that physically interacts with CDC2A. Its expression is upregulated early during germination.; CYCLIN D1;1 (CYCD1;1); FUNCTIONS IN: cyclin-dependent protein kinase regulator activity; INVOLVED IN: G1 phase of mitotic cell cycle, regulation of cell cycle; LOCATED IN: nucleus; EXPRESSED IN: 23 plant structures; EXPRESSED DURING: 13 growth stages; CONTAINS…	T	3.0136e-06	4
31.3	cell.cycle	psme_t014916	(at1g78650 : 238.0) Similar to DNA polymerase delta (POLD3), which in other organism was shown to be involved in the elongation of DNA replication.; POLD3; FUNCTIONS IN: DNA-directed DNA polymerase activity; INVOLVED IN: DNA strand elongation involved in DNA replication; LOCATED IN: cellular_component unknown; EXPRESSED IN: 25 plant structures; EXPRESSED DURING: 15 growth stages; CONTAINS InterPr…	T	3.3688e-06	24.29
31.3.1	cell.cycle.peptidylprolyl isomerase	psme_t024195	(q43207|fkb70_wheat : 638.0) 70 kDa peptidyl-prolyl isomerase (EC 5.2.1.8) (Peptidyl-prolyl cis-trans isomerase) (PPIase) (Rotamase) - Triticum aestivum (Wheat) & (at5g48570 : 625.0) FKBP-type peptidyl-prolyl cis-trans isomerase family protein; FUNCTIONS IN: FK506 binding, peptidyl-prolyl cis-trans isomerase activity, calmodulin binding; INVOLVED IN: protein folding; LOCATED IN: vacuole; EXPRESSE…	T	0.0012616	6.8
31.3.1	cell.cycle.peptidylprolyl isomerase	psme_t011200	(at5g35100 : 282.0) Cyclophilin-like peptidyl-prolyl cis-trans isomerase family protein; FUNCTIONS IN: peptidyl-prolyl cis-trans isomerase activity; INVOLVED IN: protein folding, peptidyl-cysteine S-nitrosylation; LOCATED IN: chloroplast; EXPRESSED IN: 22 plant structures; EXPRESSED DURING: 13 growth stages; CONTAINS InterPro DOMAIN/s: Cyclophilin-like (InterPro:IPR015891), Peptidyl-prolyl cis-tr…	T	0.0025055	10
31.3.1	cell.cycle.peptidylprolyl isomerase	psme_t022393	(q43207|fkb70_wheat : 625.0) 70 kDa peptidyl-prolyl isomerase (EC 5.2.1.8) (Peptidyl-prolyl cis-trans isomerase) (PPIase) (Rotamase) - Triticum aestivum (Wheat) & (at5g48570 : 611.0) FKBP-type peptidyl-prolyl cis-trans isomerase family protein; FUNCTIONS IN: FK506 binding, peptidyl-prolyl cis-trans isomerase activity, calmodulin binding; INVOLVED IN: protein folding; LOCATED IN: vacuole; EXPRESSE…	T	0.0065292	6.8
31.3.1	cell.cycle.peptidylprolyl isomerase	psme_t040420	(q94g00|pin1_maldo : 182.0) Peptidyl-prolyl cis-trans isomerase 1 (EC 5.2.1.8) (Rotamase Pin1) (PPIase Pin1) (MdPin1) - Malus domestica (Apple) (Malus sylvestris) & (at2g18040 : 176.0) phosphorylation-specific peptidyl prolyl cis/trans isomerase (PPIase) with specificity for phosphoserine-proline bonds; "peptidylprolyl cis/trans isomerase, NIMA-interacting 1" (PIN1AT); FUNCTIONS IN: peptidyl-prol…	T	0.0065292	12.29
31.3.1	cell.cycle.peptidylprolyl isomerase	psme_t001345	(at3g63400 : 144.0) Cyclophilin-like peptidyl-prolyl cis-trans isomerase family protein; FUNCTIONS IN: peptidyl-prolyl cis-trans isomerase activity; INVOLVED IN: protein folding, RNA splicing; LOCATED IN: cellular_component unknown; EXPRESSED IN: 23 plant structures; EXPRESSED DURING: 13 growth stages; CONTAINS InterPro DOMAIN/s: Cyclophilin-like (InterPro:IPR015891), Peptidyl-prolyl cis-trans is…	T	3.799e-12	18
31.3.1	cell.cycle.peptidylprolyl isomerase	psme_t006034	(at3g63400 : 261.0) Cyclophilin-like peptidyl-prolyl cis-trans isomerase family protein; FUNCTIONS IN: peptidyl-prolyl cis-trans isomerase activity; INVOLVED IN: protein folding, RNA splicing; LOCATED IN: cellular_component unknown; EXPRESSED IN: 23 plant structures; EXPRESSED DURING: 13 growth stages; CONTAINS InterPro DOMAIN/s: Cyclophilin-like (InterPro:IPR015891), Peptidyl-prolyl cis-trans is…	T	1.279e-10	18
31.3.1	cell.cycle.peptidylprolyl isomerase	psme_t007667	(at3g63400 : 261.0) Cyclophilin-like peptidyl-prolyl cis-trans isomerase family protein; FUNCTIONS IN: peptidyl-prolyl cis-trans isomerase activity; INVOLVED IN: protein folding, RNA splicing; LOCATED IN: cellular_component unknown; EXPRESSED IN: 23 plant structures; EXPRESSED DURING: 13 growth stages; CONTAINS InterPro DOMAIN/s: Cyclophilin-like (InterPro:IPR015891), Peptidyl-prolyl cis-trans is…	T	8.358e-10	18
31.3.1	cell.cycle.peptidylprolyl isomerase	psme_t032030	(q39613|cyph_catro : 282.0) Peptidyl-prolyl cis-trans isomerase (EC 5.2.1.8) (PPIase) (Rotamase) (Cyclophilin) (Cyclosporin A-binding protein) - Catharanthus roseus (Rosy periwinkle) (Madagascar periwinkle) & (at2g16600 : 271.0) Encodes cytosolic cyclophilin ROC3.; rotamase CYP 3 (ROC3); FUNCTIONS IN: peptidyl-prolyl cis-trans isomerase activity; INVOLVED IN: protein folding, signal transduction;…	T	8.7378e-06	20
31.3.1	cell.cycle.peptidylprolyl isomerase	psme_t016422	(at2g15790 : 555.0) SQN encodes the Arabidopsis homolog of cyclophilin 40 (CyP40). It is specifically required for the vegetative but not the reproductive maturation of the shoot.; SQUINT (SQN); CONTAINS InterPro DOMAIN/s: Cyclophilin-like (InterPro:IPR015891), Peptidyl-prolyl cis-trans isomerase, cyclophilin-type (InterPro:IPR002130), Tetratricopeptide-like helical (InterPro:IPR011990), Tetratri…	T	6.6355e-05	20
31.3.1	cell.cycle.peptidylprolyl isomerase	psme_t003175	(at3g63400 : 144.0) Cyclophilin-like peptidyl-prolyl cis-trans isomerase family protein; FUNCTIONS IN: peptidyl-prolyl cis-trans isomerase activity; INVOLVED IN: protein folding, RNA splicing; LOCATED IN: cellular_component unknown; EXPRESSED IN: 23 plant structures; EXPRESSED DURING: 13 growth stages; CONTAINS InterPro DOMAIN/s: Cyclophilin-like (InterPro:IPR015891), Peptidyl-prolyl cis-trans is…	T	8.8402e-05	20
31.3.1	cell.cycle.peptidylprolyl isomerase	psme_t015902	(at2g15790 : 546.0) SQN encodes the Arabidopsis homolog of cyclophilin 40 (CyP40). It is specifically required for the vegetative but not the reproductive maturation of the shoot.; SQUINT (SQN); CONTAINS InterPro DOMAIN/s: Cyclophilin-like (InterPro:IPR015891), Peptidyl-prolyl cis-trans isomerase, cyclophilin-type (InterPro:IPR002130), Tetratricopeptide-like helical (InterPro:IPR011990), Tetratri…	T	0.0013148	21
31.3.1	cell.cycle.peptidylprolyl isomerase	psme_t014193	(q43207|fkb70_wheat : 763.0) 70 kDa peptidyl-prolyl isomerase (EC 5.2.1.8) (Peptidyl-prolyl cis-trans isomerase) (PPIase) (Rotamase) - Triticum aestivum (Wheat) & (at3g25230 : 746.0) Encodes a a high molecular weight member of the FK506 binding protein (FKBP) family. It has three FKBP12-like domains, tetratricopeptide repeats, and a putative calmodulin binding domain. Modulates thermotolerance by…	T	6.139e-13	18
31.3.1	cell.cycle.peptidylprolyl isomerase	psme_t012330	(at5g67530 : 717.0) plant U-box 49 (PUB49); FUNCTIONS IN: ubiquitin-protein ligase activity, peptidyl-prolyl cis-trans isomerase activity; INVOLVED IN: protein folding, protein ubiquitination; LOCATED IN: ubiquitin ligase complex; EXPRESSED IN: 24 plant structures; EXPRESSED DURING: 13 growth stages; CONTAINS InterPro DOMAIN/s: Cyclophilin-like (InterPro:IPR015891), Peptidyl-prolyl cis-trans isom…	T	0.0018171	4
31.2	cell.division	psme_t004639	(at3g53830 : 253.0) Regulator of chromosome condensation (RCC1) family protein; CONTAINS InterPro DOMAIN/s: Regulator of chromosome condensation/beta-lactamase-inhibitor protein II (InterPro:IPR009091), Regulator of chromosome condensation, RCC1 (InterPro:IPR000408); BEST Arabidopsis thaliana protein match is: Regulator of chromosome condensation (RCC1) family protein (TAIR:AT3G55580.1); Has 1845…	T	2.154e-14	8.857
31.2	cell.division	psme_t009956	(at3g11450 : 407.0) DnaJ domain ;Myb-like DNA-binding domain; FUNCTIONS IN: heat shock protein binding, DNA binding; INVOLVED IN: protein folding; LOCATED IN: cellular_component unknown; EXPRESSED IN: 24 plant structures; EXPRESSED DURING: 13 growth stages; CONTAINS InterPro DOMAIN/s: Molecular chaperone, heat shock protein, Hsp40, DnaJ (InterPro:IPR015609), Heat shock protein DnaJ, N-terminal (I…	T	1.397e-12	6
31.2	cell.division	psme_t028636	(at4g26890 : 265.0) member of MEKK subfamily; mitogen-activated protein kinase kinase kinase 16 (MAPKKK16); FUNCTIONS IN: protein serine/threonine kinase activity, protein kinase activity, kinase activity, ATP binding; INVOLVED IN: protein amino acid phosphorylation; EXPRESSED IN: root, carpel; EXPRESSED DURING: 4 anthesis; CONTAINS InterPro DOMAIN/s: Protein kinase, ATP binding site (InterPro:IP…	T	5.7905e-07	8
31.2	cell.division	psme_t025696	(at3g19590 : 273.0) Encodes a protein that may have a role in the spindle assembly checkpoint.; BUB (BUDDING UNINHIBITED BY BENZYMIDAZOL) 3.1 (BUB3.1); CONTAINS InterPro DOMAIN/s: WD40 repeat 2 (InterPro:IPR019782), WD40 repeat-like-containing domain (InterPro:IPR011046), WD40-repeat-containing domain (InterPro:IPR017986), WD40/YVTN repeat-like-containing domain (InterPro:IPR015943), WD40 repeat …	T	4.4875e-06	8
31.2	cell.division	psme_t008082	(at1g19880 : 614.0) Regulator of chromosome condensation (RCC1) family protein; CONTAINS InterPro DOMAIN/s: Regulator of chromosome condensation/beta-lactamase-inhibitor protein II (InterPro:IPR009091), Regulator of chromosome condensation, RCC1 (InterPro:IPR000408); BEST Arabidopsis thaliana protein match is: Regulator of chromosome condensation (RCC1) family protein (TAIR:AT5G63860.1); Has 1785…	T	0.00013621	7.143
31.2	cell.division	psme_t001419	(at5g61960 : 597.0) A member of mei2-like gene family, predominantly plant-based family of genes encoding RNA binding proteins with characteristic presence of a highly conserved RNA binding motif first described in the mei2 gene of the fission yeast S. pombe. In silico analyses reveal nine mei2 -like genes in A. thaliana. They were grouped into four distinct clades, based on overall sequence simi…	T	0.00028755	5.429
31.2	cell.division	psme_t013487	(at1g19880 : 614.0) Regulator of chromosome condensation (RCC1) family protein; CONTAINS InterPro DOMAIN/s: Regulator of chromosome condensation/beta-lactamase-inhibitor protein II (InterPro:IPR009091), Regulator of chromosome condensation, RCC1 (InterPro:IPR000408); BEST Arabidopsis thaliana protein match is: Regulator of chromosome condensation (RCC1) family protein (TAIR:AT5G63860.1); Has 1785…	T	0.0018171	10
31.2	cell.division	psme_t009331	(at1g10740 : 462.0) alpha/beta-Hydrolases superfamily protein; LOCATED IN: endomembrane system; EXPRESSED IN: 24 plant structures; EXPRESSED DURING: 15 growth stages; BEST Arabidopsis thaliana protein match is: alpha/beta-Hydrolases superfamily protein (TAIR:AT1G23330.1). & (reliability: 924.0) & (original description: no original description)	T	1.213e-15	6
31.2	cell.division	psme_t013175	(at1g10740 : 498.0) alpha/beta-Hydrolases superfamily protein; LOCATED IN: endomembrane system; EXPRESSED IN: 24 plant structures; EXPRESSED DURING: 15 growth stages; BEST Arabidopsis thaliana protein match is: alpha/beta-Hydrolases superfamily protein (TAIR:AT1G23330.1). & (reliability: 996.0) & (original description: no original description)	T	1.811e-15	6
31.2	cell.division	psme_t016883	(at1g15660 : 100.0) Encodes a homologue of the human centromeric protein C (CENP-C). CENP-C co-localizes with the 180 bp centromeric regions of chromosomes throughout the cell cycle, but does not completely cover the 180 bp regions.; centromere protein C (CENP-C); Has 380 Blast hits to 353 proteins in 129 species: Archae - 0; Bacteria - 6; Metazoa - 108; Fungi - 26; Plants - 78; Viruses - 8; Othe…	T	0.00041143	10
31.2	cell.division	psme_t002427	(at5g61460 : 919.0) Encodes SMC6B (STRUCTURAL MAINTENANCE OF CHROMOSOMES 6B), a component of the SMC5/6 complex. SMC5/6 complex promotes sister chromatid alignment and homologous recombination after DNA damage.; hypersensitive to MMS, irradiation and MMC (MIM); FUNCTIONS IN: ATP binding; INVOLVED IN: double-strand break repair, sister chromatid cohesion, chromosome segregation, response to X-ray,…	T	0.0087692	6
31.2	cell.division	psme_t006518	(at3g55580 : 192.0) Regulator of chromosome condensation (RCC1) family protein; CONTAINS InterPro DOMAIN/s: Regulator of chromosome condensation/beta-lactamase-inhibitor protein II (InterPro:IPR009091), Regulator of chromosome condensation, RCC1 (InterPro:IPR000408); BEST Arabidopsis thaliana protein match is: Regulator of chromosome condensation (RCC1) family protein (TAIR:AT3G53830.1); Has 2017…	T	1.915e-17	14
31.2	cell.division	psme_t006582	(at3g55580 : 194.0) Regulator of chromosome condensation (RCC1) family protein; CONTAINS InterPro DOMAIN/s: Regulator of chromosome condensation/beta-lactamase-inhibitor protein II (InterPro:IPR009091), Regulator of chromosome condensation, RCC1 (InterPro:IPR000408); BEST Arabidopsis thaliana protein match is: Regulator of chromosome condensation (RCC1) family protein (TAIR:AT3G53830.1); Has 2017…	T	8.224e-16	14
31.2	cell.division	psme_t022783	(at5g55090 : 240.0) member of MEKK subfamily; mitogen-activated protein kinase kinase kinase 15 (MAPKKK15); FUNCTIONS IN: protein serine/threonine kinase activity, protein kinase activity, kinase activity, ATP binding; INVOLVED IN: protein amino acid phosphorylation; LOCATED IN: cellular_component unknown; CONTAINS InterPro DOMAIN/s: Protein kinase, ATP binding site (InterPro:IPR017441), Protein …	T	1.424e-14	16
31.2	cell.division	psme_t033135	(at4g26890 : 254.0) member of MEKK subfamily; mitogen-activated protein kinase kinase kinase 16 (MAPKKK16); FUNCTIONS IN: protein serine/threonine kinase activity, protein kinase activity, kinase activity, ATP binding; INVOLVED IN: protein amino acid phosphorylation; EXPRESSED IN: root, carpel; EXPRESSED DURING: 4 anthesis; CONTAINS InterPro DOMAIN/s: Protein kinase, ATP binding site (InterPro:IP…	T	1.1829e-09	14
31.2	cell.division	psme_t026635	(at4g26890 : 251.0) member of MEKK subfamily; mitogen-activated protein kinase kinase kinase 16 (MAPKKK16); FUNCTIONS IN: protein serine/threonine kinase activity, protein kinase activity, kinase activity, ATP binding; INVOLVED IN: protein amino acid phosphorylation; EXPRESSED IN: root, carpel; EXPRESSED DURING: 4 anthesis; CONTAINS InterPro DOMAIN/s: Protein kinase, ATP binding site (InterPro:IP…	T	1.5366e-09	14
31.2	cell.division	psme_t020261	(at4g26890 : 268.0) member of MEKK subfamily; mitogen-activated protein kinase kinase kinase 16 (MAPKKK16); FUNCTIONS IN: protein serine/threonine kinase activity, protein kinase activity, kinase activity, ATP binding; INVOLVED IN: protein amino acid phosphorylation; EXPRESSED IN: root, carpel; EXPRESSED DURING: 4 anthesis; CONTAINS InterPro DOMAIN/s: Protein kinase, ATP binding site (InterPro:IP…	T	4.1917e-08	12
31.2	cell.division	psme_t040905	(q9xfh3|mad2_maize : 338.0) Mitotic spindle checkpoint protein MAD2 - Zea mays (Maize) & (at3g25980 : 329.0) Encodes MAD2 (MITOTIC ARREST-DEFICIENT 2). May have the spindle assembly checkpoint protein functions conserved from yeast to humans.; MITOTIC ARREST-DEFICIENT 2 (MAD2); CONTAINS InterPro DOMAIN/s: DNA-binding HORMA (InterPro:IPR003511). & (reliability: 658.0) & (original description: no o…	T	1.3435e-05	15.71
31.2	cell.division	psme_t022925	(at3g01800 : 286.0) Ribosome recycling factor; INVOLVED IN: translational termination, translation; LOCATED IN: mitochondrion; EXPRESSED IN: 19 plant structures; EXPRESSED DURING: 13 growth stages; CONTAINS InterPro DOMAIN/s: Ribosome recycling factor, bacterial-like (InterPro:IPR015998), Ribosome recycling factor (InterPro:IPR002661); BEST Arabidopsis thaliana protein match is: ribosome recyclin…	T	0.00010179	12.29
31.2	cell.division	psme_t004354	(at3g55580 : 386.0) Regulator of chromosome condensation (RCC1) family protein; CONTAINS InterPro DOMAIN/s: Regulator of chromosome condensation/beta-lactamase-inhibitor protein II (InterPro:IPR009091), Regulator of chromosome condensation, RCC1 (InterPro:IPR000408); BEST Arabidopsis thaliana protein match is: Regulator of chromosome condensation (RCC1) family protein (TAIR:AT3G53830.1); Has 2017…	T	1.997e-16	14
31.2	cell.division	psme_t024509	(at5g40770 : 315.0) prohibitin 3; prohibitin 3 (PHB3); INVOLVED IN: in 8 processes; LOCATED IN: in 6 components; EXPRESSED IN: 31 plant structures; EXPRESSED DURING: 14 growth stages; CONTAINS InterPro DOMAIN/s: Prohibitin (InterPro:IPR000163), Band 7 protein (InterPro:IPR001107); BEST Arabidopsis thaliana protein match is: prohibitin 4 (TAIR:AT3G27280.1); Has 1807 Blast hits to 1807 proteins in …	T	7.842e-06	12
31.2	cell.division	psme_t015071	(at4g21800 : 432.0) Encodes QQT2. Required for early embryo development. qqt1 mutant lines are embryo-defective. Participates in the organization of microtubules during cell division. Interacts with QQT1 (encoded by AT5G22370).; quatre-quart2 (QQT2); FUNCTIONS IN: nucleotide binding, ATP binding; INVOLVED IN: embryo development, cell division; LOCATED IN: microtubule; EXPRESSED IN: 22 plant struc…	T	0.00079323	10.57
31.2	cell.division	psme_t007073	(at5g48390 : 517.0) Defective in meiotic chromosome segregation. It is involved in crossover formation and involved in both male and female meiosis.; ATZIP4; FUNCTIONS IN: binding; INVOLVED IN: female meiosis, resolution of meiotic recombination intermediates, male meiosis; LOCATED IN: chloroplast; CONTAINS InterPro DOMAIN/s: Tetratricopeptide-like helical (InterPro:IPR011990), Meiosis specific p…	T	1.213e-15	18
31.2	cell.division	psme_t024381	(at5g13840 : 62.8) FIZZY-related 3 (FZR3); FUNCTIONS IN: signal transducer activity; INVOLVED IN: signal transduction; LOCATED IN: chloroplast, heterotrimeric G-protein complex; EXPRESSED IN: 19 plant structures; EXPRESSED DURING: 11 growth stages; CONTAINS InterPro DOMAIN/s: WD40 repeat-like-containing domain (InterPro:IPR011046), WD40 repeat 2 (InterPro:IPR019782), WD40 repeat, conserved site (…	T	7.265e-11	18
31.2	cell.division	psme_t007849	(at5g19420 : 798.0) Regulator of chromosome condensation (RCC1) family with FYVE zinc finger domain; FUNCTIONS IN: chromatin binding, zinc ion binding, Ran GTPase binding; EXPRESSED IN: 22 plant structures; EXPRESSED DURING: 13 growth stages; CONTAINS InterPro DOMAIN/s: Zinc finger, FYVE-type (InterPro:IPR000306), Regulator of chromosome condensation/beta-lactamase-inhibitor protein II (InterPro:…	T	3.059e-10	22
31.2	cell.division	psme_t001211	(at3g26100 : 508.0) Regulator of chromosome condensation (RCC1) family protein; CONTAINS InterPro DOMAIN/s: Regulator of chromosome condensation/beta-lactamase-inhibitor protein II (InterPro:IPR009091), Regulator of chromosome condensation, RCC1 (InterPro:IPR000408); BEST Arabidopsis thaliana protein match is: Regulator of chromosome condensation (RCC1) family protein (TAIR:AT3G15430.2); Has 3533…	T	2.7786e-08	20.86
31.2	cell.division	psme_t000516	(at3g03790 : 1005.0) ankyrin repeat family protein / regulator of chromosome condensation (RCC1) family protein; FUNCTIONS IN: binding; INVOLVED IN: biological_process unknown; EXPRESSED IN: 22 plant structures; EXPRESSED DURING: 11 growth stages; CONTAINS InterPro DOMAIN/s: Regulator of chromosome condensation/beta-lactamase-inhibitor protein II (InterPro:IPR009091), Regulator of chromosome cond…	T	0.00082705	22
31.2	cell.division	psme_t000841	(at1g22275 : 236.0) One of two nearly identical proteins (ZYP1a) identified by similarity to transverse filament (TF) proteins. These proteins are involved in chromosome synapsis during meiosis I and localize to the synaptonemal complex (SC). Single mutants have reduced fertility and double mutants (induced by RNAi) have severely reduced fertility.; ZYP1b; BEST Arabidopsis thaliana protein match …	T	0.0027128	18.62
31.2	cell.division	psme_t003436	(at3g12280 : 991.0) Encodes a retinoblastoma homologue RETINOBLASTOMA-RELATED protein (RBR or RBR1). RBR controls nuclear proliferation in the female gametophyte. Also required for correct differentiation of male gametophytic cell types. Regulates stem cell maintenance in Arabidopsis roots. Involved in the determination of cell cycle arrest in G1 phase after sucrose starvation. RBR1 is also invol…	T	0.0033032	20.86
31.2	cell.division	psme_t001755	(at3g03790 : 866.0) ankyrin repeat family protein / regulator of chromosome condensation (RCC1) family protein; FUNCTIONS IN: binding; INVOLVED IN: biological_process unknown; EXPRESSED IN: 22 plant structures; EXPRESSED DURING: 11 growth stages; CONTAINS InterPro DOMAIN/s: Regulator of chromosome condensation/beta-lactamase-inhibitor protein II (InterPro:IPR009091), Regulator of chromosome conde…	T	0.0040166	20.86
31.2	cell.division	psme_t007243	(at3g26100 : 751.0) Regulator of chromosome condensation (RCC1) family protein; CONTAINS InterPro DOMAIN/s: Regulator of chromosome condensation/beta-lactamase-inhibitor protein II (InterPro:IPR009091), Regulator of chromosome condensation, RCC1 (InterPro:IPR000408); BEST Arabidopsis thaliana protein match is: Regulator of chromosome condensation (RCC1) family protein (TAIR:AT3G15430.2); Has 3533…	T	0.0084518	20.86
31.2	cell.division	psme_t039683	(at5g13840 : 70.5) FIZZY-related 3 (FZR3); FUNCTIONS IN: signal transducer activity; INVOLVED IN: signal transduction; LOCATED IN: chloroplast, heterotrimeric G-protein complex; EXPRESSED IN: 19 plant structures; EXPRESSED DURING: 11 growth stages; CONTAINS InterPro DOMAIN/s: WD40 repeat-like-containing domain (InterPro:IPR011046), WD40 repeat 2 (InterPro:IPR019782), WD40 repeat, conserved site (…	T	1.62e-10	18
31.2	cell.division	psme_t055086	(at5g13840 : 67.4) FIZZY-related 3 (FZR3); FUNCTIONS IN: signal transducer activity; INVOLVED IN: signal transduction; LOCATED IN: chloroplast, heterotrimeric G-protein complex; EXPRESSED IN: 19 plant structures; EXPRESSED DURING: 11 growth stages; CONTAINS InterPro DOMAIN/s: WD40 repeat-like-containing domain (InterPro:IPR011046), WD40 repeat 2 (InterPro:IPR019782), WD40 repeat, conserved site (…	T	4.7944e-08	19
31.2	cell.division	psme_t039536	(at5g13840 : 67.4) FIZZY-related 3 (FZR3); FUNCTIONS IN: signal transducer activity; INVOLVED IN: signal transduction; LOCATED IN: chloroplast, heterotrimeric G-protein complex; EXPRESSED IN: 19 plant structures; EXPRESSED DURING: 11 growth stages; CONTAINS InterPro DOMAIN/s: WD40 repeat-like-containing domain (InterPro:IPR011046), WD40 repeat 2 (InterPro:IPR019782), WD40 repeat, conserved site (…	T	0.00025081	20
31.2	cell.division	psme_t016039	(at1g78770 : 410.0) anaphase promoting complex 6 (APC6); FUNCTIONS IN: binding; INVOLVED IN: regulation of DNA endoreduplication, phloem or xylem histogenesis, cell cycle; LOCATED IN: cellular_component unknown; EXPRESSED IN: 19 plant structures; EXPRESSED DURING: 12 growth stages; CONTAINS InterPro DOMAIN/s: Tetratricopeptide TPR-3 (InterPro:IPR011716), Tetratricopeptide TPR-1 (InterPro:IPR00144…	T	0.00045027	20
31.2	cell.division	psme_t023986	(at5g40770 : 313.0) prohibitin 3; prohibitin 3 (PHB3); INVOLVED IN: in 8 processes; LOCATED IN: in 6 components; EXPRESSED IN: 31 plant structures; EXPRESSED DURING: 14 growth stages; CONTAINS InterPro DOMAIN/s: Prohibitin (InterPro:IPR000163), Band 7 protein (InterPro:IPR001107); BEST Arabidopsis thaliana protein match is: prohibitin 4 (TAIR:AT3G27280.1); Has 1807 Blast hits to 1807 proteins in …	T	0.001371	18
31.2	cell.division	psme_t023700	(at3g19590 : 385.0) Encodes a protein that may have a role in the spindle assembly checkpoint.; BUB (BUDDING UNINHIBITED BY BENZYMIDAZOL) 3.1 (BUB3.1); CONTAINS InterPro DOMAIN/s: WD40 repeat 2 (InterPro:IPR019782), WD40 repeat-like-containing domain (InterPro:IPR011046), WD40-repeat-containing domain (InterPro:IPR017986), WD40/YVTN repeat-like-containing domain (InterPro:IPR015943), WD40 repeat …	T	0.0019715	18
31.2	cell.division	psme_t000792	(at5g19420 : 1012.0) Regulator of chromosome condensation (RCC1) family with FYVE zinc finger domain; FUNCTIONS IN: chromatin binding, zinc ion binding, Ran GTPase binding; EXPRESSED IN: 22 plant structures; EXPRESSED DURING: 13 growth stages; CONTAINS InterPro DOMAIN/s: Zinc finger, FYVE-type (InterPro:IPR000306), Regulator of chromosome condensation/beta-lactamase-inhibitor protein II (InterPro…	T	1.3943e-08	2
31.2	cell.division	psme_t000622	(at5g19420 : 1311.0) Regulator of chromosome condensation (RCC1) family with FYVE zinc finger domain; FUNCTIONS IN: chromatin binding, zinc ion binding, Ran GTPase binding; EXPRESSED IN: 22 plant structures; EXPRESSED DURING: 13 growth stages; CONTAINS InterPro DOMAIN/s: Zinc finger, FYVE-type (InterPro:IPR000306), Regulator of chromosome condensation/beta-lactamase-inhibitor protein II (InterPro…	T	2.2956e-07	4
31.2	cell.division	psme_t001260	(at1g05910 : 1045.0) cell division cycle protein 48-related / CDC48-related; FUNCTIONS IN: nucleoside-triphosphatase activity, nucleotide binding, ATP binding; EXPRESSED IN: 17 plant structures; EXPRESSED DURING: 7 growth stages; CONTAINS InterPro DOMAIN/s: ATPase, AAA-type, core (InterPro:IPR003959), ATPase, AAA+ type, core (InterPro:IPR003593), ATPase, AAA-type, conserved site (InterPro:IPR0039…	T	2.9385e-07	3.714
31.2	cell.division	psme_t000771	(at5g19420 : 967.0) Regulator of chromosome condensation (RCC1) family with FYVE zinc finger domain; FUNCTIONS IN: chromatin binding, zinc ion binding, Ran GTPase binding; EXPRESSED IN: 22 plant structures; EXPRESSED DURING: 13 growth stages; CONTAINS InterPro DOMAIN/s: Zinc finger, FYVE-type (InterPro:IPR000306), Regulator of chromosome condensation/beta-lactamase-inhibitor protein II (InterPro:…	T	4.548e-07	2
31.2	cell.division	psme_t067178	(at5g19420 : 364.0) Regulator of chromosome condensation (RCC1) family with FYVE zinc finger domain; FUNCTIONS IN: chromatin binding, zinc ion binding, Ran GTPase binding; EXPRESSED IN: 22 plant structures; EXPRESSED DURING: 13 growth stages; CONTAINS InterPro DOMAIN/s: Zinc finger, FYVE-type (InterPro:IPR000306), Regulator of chromosome condensation/beta-lactamase-inhibitor protein II (InterPro:…	T	1.1427e-05	2
31.2	cell.division	psme_t001370	(at5g19420 : 983.0) Regulator of chromosome condensation (RCC1) family with FYVE zinc finger domain; FUNCTIONS IN: chromatin binding, zinc ion binding, Ran GTPase binding; EXPRESSED IN: 22 plant structures; EXPRESSED DURING: 13 growth stages; CONTAINS InterPro DOMAIN/s: Zinc finger, FYVE-type (InterPro:IPR000306), Regulator of chromosome condensation/beta-lactamase-inhibitor protein II (InterPro:…	T	1.2708e-05	22.57
31.2	cell.division	psme_t046958	(at5g19420 : 301.0) Regulator of chromosome condensation (RCC1) family with FYVE zinc finger domain; FUNCTIONS IN: chromatin binding, zinc ion binding, Ran GTPase binding; EXPRESSED IN: 22 plant structures; EXPRESSED DURING: 13 growth stages; CONTAINS InterPro DOMAIN/s: Zinc finger, FYVE-type (InterPro:IPR000306), Regulator of chromosome condensation/beta-lactamase-inhibitor protein II (InterPro:…	T	0.00037631	4
31.2	cell.division	psme_t002191	(at2g17510 : 439.0) EMBRYO DEFECTIVE 2763 (EMB2763); FUNCTIONS IN: ribonuclease activity, RNA binding; LOCATED IN: endomembrane system; EXPRESSED IN: 22 plant structures; EXPRESSED DURING: 13 growth stages; CONTAINS InterPro DOMAIN/s: Nucleotide binding protein, PINc (InterPro:IPR006596), Ribonuclease II/R (InterPro:IPR001900); BEST Arabidopsis thaliana protein match is: Ribonuclease II/R family …	T	0.00041143	3.714
31.2	cell.division	psme_t002453	(at2g17510 : 271.0) EMBRYO DEFECTIVE 2763 (EMB2763); FUNCTIONS IN: ribonuclease activity, RNA binding; LOCATED IN: endomembrane system; EXPRESSED IN: 22 plant structures; EXPRESSED DURING: 13 growth stages; CONTAINS InterPro DOMAIN/s: Nucleotide binding protein, PINc (InterPro:IPR006596), Ribonuclease II/R (InterPro:IPR001900); BEST Arabidopsis thaliana protein match is: Ribonuclease II/R family …	T	0.00069797	3.714
31.2	cell.division	psme_t016081	(at1g78770 : 354.0) anaphase promoting complex 6 (APC6); FUNCTIONS IN: binding; INVOLVED IN: regulation of DNA endoreduplication, phloem or xylem histogenesis, cell cycle; LOCATED IN: cellular_component unknown; EXPRESSED IN: 19 plant structures; EXPRESSED DURING: 12 growth stages; CONTAINS InterPro DOMAIN/s: Tetratricopeptide TPR-3 (InterPro:IPR011716), Tetratricopeptide TPR-1 (InterPro:IPR00144…	T	0.0040166	4
31.2	cell.division	psme_t001790	(at1g49040 : 1027.0) Encodes soluble protein containing N-terminal DENN domain and eight C-terminal WD-40 repeats. Involved in cytokinesis of guard mother cells and leaf epidermal cells. The overall growth and development of mutant plants is severely affected, they are smaller than wt, with defects in seedling development, leaf expansion and flower morphology which renders the mutant conditionall…	T	0.0043332	3.714
31.2	cell.division	psme_t002332	(at5g61460 : 1025.0) Encodes SMC6B (STRUCTURAL MAINTENANCE OF CHROMOSOMES 6B), a component of the SMC5/6 complex. SMC5/6 complex promotes sister chromatid alignment and homologous recombination after DNA damage.; hypersensitive to MMS, irradiation and MMC (MIM); FUNCTIONS IN: ATP binding; INVOLVED IN: double-strand break repair, sister chromatid cohesion, chromosome segregation, response to X-ray…	T	0.0033032	2
31.2	cell.division	psme_t068557	(p54774|cdc48_soybn : 349.0) Cell division cycle protein 48 homolog (Valosin-containing protein homolog) (VCP) - Glycine max (Soybean) & (at5g03340 : 347.0) ATPase, AAA-type, CDC48 protein; FUNCTIONS IN: protein binding, ATPase activity; LOCATED IN: cell wall; EXPRESSED IN: 24 plant structures; EXPRESSED DURING: 13 growth stages; CONTAINS InterPro DOMAIN/s: ATPase, AAA+ type, core (InterPro:IPR00…	T	0.0034367	22.57
31.2	cell.division	psme_t002098	(at5g61460 : 1159.0) Encodes SMC6B (STRUCTURAL MAINTENANCE OF CHROMOSOMES 6B), a component of the SMC5/6 complex. SMC5/6 complex promotes sister chromatid alignment and homologous recombination after DNA damage.; hypersensitive to MMS, irradiation and MMC (MIM); FUNCTIONS IN: ATP binding; INVOLVED IN: double-strand break repair, sister chromatid cohesion, chromosome segregation, response to X-ray…	T	0.0043332	2
31.2	cell.division	psme_t025048	(at5g61960 : 137.0) A member of mei2-like gene family, predominantly plant-based family of genes encoding RNA binding proteins with characteristic presence of a highly conserved RNA binding motif first described in the mei2 gene of the fission yeast S. pombe. In silico analyses reveal nine mei2 -like genes in A. thaliana. They were grouped into four distinct clades, based on overall sequence simi…	T	0.0087692	2
31.2	cell.division	psme_t028890	(at1g15660 : 115.0) Encodes a homologue of the human centromeric protein C (CENP-C). CENP-C co-localizes with the 180 bp centromeric regions of chromosomes throughout the cell cycle, but does not completely cover the 180 bp regions.; centromere protein C (CENP-C); Has 380 Blast hits to 353 proteins in 129 species: Archae - 0; Bacteria - 6; Metazoa - 108; Fungi - 26; Plants - 78; Viruses - 8; Othe…	T	0.00909	2
31.2.5	cell.division.plastid	psme_t011092	(at5g24020 : 423.0) Encodes a Ca2+ dependent ATPase required for correct positioning of the chloroplast division apparatus. Its ATPase activity is stimulated by AtMinE1, a topological specificity factor.; MIND; FUNCTIONS IN: calcium-dependent ATPase activity, protein binding, ATPase activity, protein homodimerization activity; INVOLVED IN: chloroplast fission; LOCATED IN: chloroplast; EXPRESSED I…	T	0.00012353	18
31.2.5	cell.division.plastid	psme_t005936	(at1g58200 : 580.0) A member of MscS-like gene family, structurally very similar to MSL2, comprising of an N-terminal chloroplast transit peptide, five trans-membrane helices and a C-terminal cytoplasmic domain. Mutant plants showed abnormalities in the size and shape of plastids. MSL3-GFP was localized to discrete foci on the plastid envelope and co-localize with the plastid division protein AtM…	T	1.4101e-06	2
31.1	cell.organisation	psme_t003769	(at3g16630 : 856.0) Kinesin-13A localized to entire Golgi stacks. Involved in trichome development.; KINESIN-13A; FUNCTIONS IN: microtubule motor activity, ATP binding; INVOLVED IN: trichome morphogenesis; LOCATED IN: Golgi stack, plasma membrane; EXPRESSED IN: 24 plant structures; EXPRESSED DURING: 15 growth stages; CONTAINS InterPro DOMAIN/s: Kinesin, motor region, conserved site (InterPro:IPR0…	T	2.447e-12	8
31.1	cell.organisation	psme_t005574	(at1g05320 : 103.0) FUNCTIONS IN: molecular_function unknown; INVOLVED IN: biological_process unknown; LOCATED IN: cellular_component unknown; EXPRESSED IN: fruit, egg cell; CONTAINS InterPro DOMAIN/s: Prefoldin (InterPro:IPR009053); BEST Arabidopsis thaliana protein match is: unknown protein (TAIR:AT2G32240.1); Has 267444 Blast hits to 119656 proteins in 3886 species: Archae - 3699; Bacteria - 6…	T	4.1917e-08	10
31.1	cell.organisation	psme_t024186	(at5g67270 : 263.0) encodes a homolog of animal microtubule-end-binding protein. There are two other members of this family. EB1 forms foci at regions where the minus ends of microtubules are gathered during mitosis and early cytokinesis.; end binding protein 1C (EB1C); CONTAINS InterPro DOMAIN/s: Calponin-homology (InterPro:IPR016146), Calponin-like actin-binding (InterPro:IPR001715), EB1, C-ter…	T	2.5344e-06	8
31.1	cell.organisation	psme_t026648	(at1g01820 : 345.0) member of the peroxin11 (PEX11) gene family, integral to peroxisome membrane, controls peroxisome proliferation.; peroxin 11c (PEX11C); CONTAINS InterPro DOMAIN/s: Peroxisomal biogenesis factor 11 (InterPro:IPR008733); BEST Arabidopsis thaliana protein match is: peroxin 11D (TAIR:AT2G45740.3); Has 289 Blast hits to 289 proteins in 81 species: Archae - 0; Bacteria - 0; Metazoa …	T	5.6198e-06	8
31.1	cell.organisation	psme_t021999	(at5g67270 : 359.0) encodes a homolog of animal microtubule-end-binding protein. There are two other members of this family. EB1 forms foci at regions where the minus ends of microtubules are gathered during mitosis and early cytokinesis.; end binding protein 1C (EB1C); CONTAINS InterPro DOMAIN/s: Calponin-homology (InterPro:IPR016146), Calponin-like actin-binding (InterPro:IPR001715), EB1, C-ter…	T	8.2837e-06	8
31.1	cell.organisation	psme_t003637	(at1g12430 : 1098.0) Encodes the kinesin-like protein PAK has an Armadillo motif tail and is involved in guard cell development in Arabidopsis (from Genbank record AF159052).However, no defect in stomatal complexes has been observed in loss of function mutations.; armadillo repeat kinesin 3 (ARK3); FUNCTIONS IN: microtubule motor activity, binding, ATP binding; INVOLVED IN: microtubule-based move…	T	2.6689e-05	10
31.1	cell.organisation	psme_t036241	(at1g52240 : 126.0) Encodes a member of KPP-like gene family, homolog of KPP (kinase partner protein) gene in tomato. Also a member of the RopGEF (guanine nucleotide exchange factor) family, containing the novel PRONE domain (plant-specific Rop nucleotide exchanger), which is exclusively active towards members of the Rop subfamily .; RHO guanyl-nucleotide exchange factor 11 (ROPGEF11); CONTAINS I…	T	4.021e-05	6
31.1	cell.organisation	psme_t026647	(at3g15580 : 152.0) Encodes APG8, a component of autophagy conjugation pathway. Delivered to the lumens of vacuole under nitrogen-starvation condition.; AUTOPHAGY 8H (APG8H); CONTAINS InterPro DOMAIN/s: Light chain 3 (LC3) (InterPro:IPR004241); BEST Arabidopsis thaliana protein match is: Ubiquitin-like superfamily protein (TAIR:AT3G06420.1); Has 1501 Blast hits to 1499 proteins in 273 species: Ar…	T	6.0204e-05	10
31.1	cell.organisation	psme_t016557	(at5g48460 : 297.0) Actin binding Calponin homology (CH) domain-containing protein; FUNCTIONS IN: actin binding; INVOLVED IN: biological_process unknown; EXPRESSED IN: 22 plant structures; EXPRESSED DURING: 13 growth stages; CONTAINS InterPro DOMAIN/s: Actinin-type, actin-binding, conserved site (InterPro:IPR001589), Calponin-homology (InterPro:IPR016146), Calponin-like actin-binding (InterPro:IP…	T	6.6355e-05	10
31.1	cell.organisation	psme_t001429	(at5g65460 : 832.0) Kinesin that binds cyclin-dependent kinase CDKA;1 as homodimer or as heterodimer with KCA1; kinesin like protein for actin based chloroplast movement 2 (KAC2); FUNCTIONS IN: microtubule binding, protein binding, microtubule motor activity; INVOLVED IN: chloroplast avoidance movement, chloroplast accumulation movement; LOCATED IN: cytosol, plasma membrane; EXPRESSED IN: 22 plan…	T	0.00030124	9
31.1	cell.organisation	psme_t016805	(at3g54170 : 281.0) Encodes protein that binds FKBP12. This interaction is disrupted by FK506 but not by cyclosporin A.; FKBP12 interacting protein 37 (FIP37); Has 21268 Blast hits to 13212 proteins in 1142 species: Archae - 433; Bacteria - 2157; Metazoa - 10991; Fungi - 1638; Plants - 938; Viruses - 51; Other Eukaryotes - 5060 (source: NCBI BLink). & (reliability: 562.0) & (original description:…	T	0.00035957	8
31.1	cell.organisation	psme_t025122	(at2g45740 : 264.0) member of the peroxin11 (PEX11) gene family, integral to peroxisome membrane, controls peroxisome proliferation.; peroxin 11D (PEX11D); FUNCTIONS IN: molecular_function unknown; INVOLVED IN: peroxisome fission, peroxisome organization; LOCATED IN: peroxisomal membrane, chloroplast, peroxisome, integral to peroxisomal membrane; EXPRESSED IN: 23 plant structures; EXPRESSED DURIN…	T	0.00058606	10
31.1	cell.organisation	psme_t013126	(at3g58760 : 515.0) Integrin-linked protein kinase family; FUNCTIONS IN: protein serine/threonine/tyrosine kinase activity, kinase activity; INVOLVED IN: regulation of signal transduction, protein amino acid phosphorylation; LOCATED IN: plasma membrane; EXPRESSED IN: 23 plant structures; EXPRESSED DURING: 13 growth stages; CONTAINS InterPro DOMAIN/s: Integrin-linked protein kinase (InterPro:IPR01…	T	0.00066724	8
31.1	cell.organisation	psme_t004162	(at4g35450 : 364.0) Involved in targeting of chloroplast outer membrane proteins to the chloroplast. Double mutants of AKR2A and the highly homologous AKR2B have yellow leaves, significantly reduced chloroplast proteins, and no thylakoid membranes.; ankyrin repeat-containing protein 2 (AKR2); CONTAINS InterPro DOMAIN/s: Ankyrin repeat-containing domain (InterPro:IPR020683), Ankyrin repeat (InterP…	T	0.0013148	8
31.1	cell.organisation	psme_t006330	(at2g46910 : 195.0) Plastid-lipid associated protein PAP / fibrillin family protein; FUNCTIONS IN: structural molecule activity; INVOLVED IN: biological_process unknown; LOCATED IN: chloroplast, plastoglobule; EXPRESSED IN: 24 plant structures; EXPRESSED DURING: 15 growth stages; CONTAINS InterPro DOMAIN/s: Plastid lipid-associated protein/fibrillin (InterPro:IPR006843); BEST Arabidopsis thaliana…	T	0.001371	6
31.1	cell.organisation	psme_t038696	(at4g35450 : 251.0) Involved in targeting of chloroplast outer membrane proteins to the chloroplast. Double mutants of AKR2A and the highly homologous AKR2B have yellow leaves, significantly reduced chloroplast proteins, and no thylakoid membranes.; ankyrin repeat-containing protein 2 (AKR2); CONTAINS InterPro DOMAIN/s: Ankyrin repeat-containing domain (InterPro:IPR020683), Ankyrin repeat (InterP…	T	0.0014248	8
31.1	cell.organisation	psme_t083819	(at4g35450 : 84.3) Involved in targeting of chloroplast outer membrane proteins to the chloroplast. Double mutants of AKR2A and the highly homologous AKR2B have yellow leaves, significantly reduced chloroplast proteins, and no thylakoid membranes.; ankyrin repeat-containing protein 2 (AKR2); CONTAINS InterPro DOMAIN/s: Ankyrin repeat-containing domain (InterPro:IPR020683), Ankyrin repeat (InterPr…	T	0.0016083	8
31.1	cell.organisation	psme_t025372	(at2g46225 : 165.0) Encodes a subunit of the WAVE complex. The WAVE complex is required for activation of ARP2/3 complex which functions in actin microfilament nucleation and branching. One of four ABI-like proteins.; ABI-1-like 1 (ABIL1); FUNCTIONS IN: molecular_function unknown; INVOLVED IN: actin nucleation, trichome morphogenesis; LOCATED IN: SCAR complex; EXPRESSED IN: 23 plant structures; E…	T	0.0040166	8
31.1	cell.organisation	psme_t023764	(p80471|lipc_soltu : 364.0) Light-induced protein, chloroplast precursor (Chloroplastic drought-induced stress protein CDSP-34) - Solanum tuberosum (Potato) & (at4g04020 : 348.0) Fibrillin precursor protein. The fibrillin preprotein, but not the mature protein interacts with ABI2. Regulated by abscisic acid response regulators. Involved in abscisic acid-mediated photoprotection.; fibrillin (FIB);…	T	0.0046719	10
31.1	cell.organisation	psme_t022931	(at1g47750 : 209.0) member of the peroxin11 (PEX11) gene family, integral to peroxisome membrane, controls peroxisome proliferation.; peroxin 11A (PEX11A); CONTAINS InterPro DOMAIN/s: Peroxisomal biogenesis factor 11 (InterPro:IPR008733); BEST Arabidopsis thaliana protein match is: peroxin 11B (TAIR:AT3G47430.1); Has 271 Blast hits to 271 proteins in 59 species: Archae - 0; Bacteria - 0; Metazoa …	T	0.0048487	8
31.1	cell.organisation	psme_t019451	(at2g02240 : 122.0) maternal effect embryo arrest 66 (MEE66); CONTAINS InterPro DOMAIN/s: F-box domain, cyclin-like (InterPro:IPR001810), F-box domain, Skp2-like (InterPro:IPR022364); BEST Arabidopsis thaliana protein match is: phloem protein 2-B2 (TAIR:AT2G02250.1); Has 35333 Blast hits to 34131 proteins in 2444 species: Archae - 798; Bacteria - 22429; Metazoa - 974; Fungi - 991; Plants - 531; V…	T	9.7579e-06	6
31.1	cell.organisation	psme_t081614	(at5g09810 : 85.5) Member of Actin gene family.Mutants are defective in germination and root growth.; actin 7 (ACT7); FUNCTIONS IN: protein binding, structural constituent of cytoskeleton; INVOLVED IN: in 9 processes; LOCATED IN: mitochondrion, nucleolus, cell wall, cytoskeleton, plasma membrane; EXPRESSED IN: 29 plant structures; EXPRESSED DURING: 14 growth stages; CONTAINS InterPro DOMAIN/s: Ac…	T	1.9518e-05	8
31.1	cell.organisation	psme_t008765	(at5g67270 : 263.0) encodes a homolog of animal microtubule-end-binding protein. There are two other members of this family. EB1 forms foci at regions where the minus ends of microtubules are gathered during mitosis and early cytokinesis.; end binding protein 1C (EB1C); CONTAINS InterPro DOMAIN/s: Calponin-homology (InterPro:IPR016146), Calponin-like actin-binding (InterPro:IPR001715), EB1, C-ter…	T	2.1698e-05	8
31.1	cell.organisation	psme_t015586	(at5g64920 : 182.0) Encodes a RING-H2 protein that interacts with the RING finger domain of COP1. CIP8 exhibits a strong interaction with the E2 ubiquitin conjugating enzyme AtUBC8 through its N-terminal domain and promotes ubiquitination in an E2-dependent fashion in vitro. It is possible that the AtUBC8-CIP8 module might interact with COP1 in vivo, thereby participating in proteasome-mediated d…	T	6.6355e-05	6
31.1	cell.organisation	psme_t034560	(at1g35720 : 162.0) Encodes a member of the annexin gene family, a diverse, multigene family of calcium-dependent, membrane-binding proteins. The protein was determined to have peroxidase activity. This activity is thought to be dependent on the presence of post-translational modifications (most likely phosphorylation). The protein was shown to be present as a mixture of monomer and homodimer. Th…	T	0.00011217	10
31.1	cell.organisation	psme_t051809	(at1g68090 : 74.7) Encodes a calcium-binding protein annexin (AnnAt5).; annexin 5 (ANN5); FUNCTIONS IN: calcium-dependent phospholipid binding, calcium ion binding; INVOLVED IN: response to red or far red light, response to water deprivation, response to salt stress, response to cold, response to heat; LOCATED IN: cellular_component unknown; EXPRESSED IN: 8 plant structures; EXPRESSED DURING: L m…	T	0.00011779	6
31.1	cell.organisation	psme_t013754	(at5g64920 : 182.0) Encodes a RING-H2 protein that interacts with the RING finger domain of COP1. CIP8 exhibits a strong interaction with the E2 ubiquitin conjugating enzyme AtUBC8 through its N-terminal domain and promotes ubiquitination in an E2-dependent fashion in vitro. It is possible that the AtUBC8-CIP8 module might interact with COP1 in vivo, thereby participating in proteasome-mediated d…	T	0.00018087	6
31.1	cell.organisation	psme_t028044	(at5g65020 : 226.0) Annexins are calcium binding proteins that are localized in the cytoplasm. When cytosolic Ca2+ increases, they relocate to the plasma membrane. They may be involved in the Golgi-mediated secretion of polysaccharides.; annexin 2 (ANNAT2); FUNCTIONS IN: calcium-dependent phospholipid binding, calcium ion binding; INVOLVED IN: polysaccharide transport, response to water deprivati…	T	0.00051363	8
31.1	cell.organisation	psme_t038937	(o22655|prof4_maize : 214.0) Profilin-4 (ZmPRO4) - Zea mays (Maize) & (at5g56600 : 201.0) Encodes profilin3, a low-molecular weight, actin monomer-binding protein that regulates the organization of actin cytoskeleton. Originally known as profilin5, and later named profilin3. Expressed in vegetative organs.; profilin 3 (PRF3); FUNCTIONS IN: actin binding; INVOLVED IN: cytoskeleton organization, ac…	T	0.00066724	10
31.1	cell.organisation	psme_t015955	(at3g04710 : 529.0) ankyrin repeat family protein; FUNCTIONS IN: binding; INVOLVED IN: biological_process unknown; LOCATED IN: cellular_component unknown; EXPRESSED IN: 22 plant structures; EXPRESSED DURING: 14 growth stages; CONTAINS InterPro DOMAIN/s: Protein of unknown function DUF1685 (InterPro:IPR012881), Tetratricopeptide-like helical (InterPro:IPR011990), Ankyrin repeat-containing domain (…	T	0.0012104	10
31.1	cell.organisation	psme_t011321	(at5g20350 : 668.0) Encodes a protein containing ankyrin and DHHC-CRD domain. Acts to restrict the size of the swelling that forms at the beginning of root hair cell growth, possibly by a mechanism that requires RHD1. Mutant displays defects in both root hair and pollen tube growth.; TIP GROWTH DEFECTIVE 1 (TIP1); FUNCTIONS IN: acyl binding, S-acyltransferase activity; INVOLVED IN: response to sa…	T	0.0016751	8
31.1	cell.organisation	psme_t021926	(at3g27000 : 598.0) encodes a protein whose sequence is similar to actin-related proteins (ARPs) in other organisms. its transcript level is down regulated by light and is expressed in very low levels in all organs examined.; actin related protein 2 (ARP2); FUNCTIONS IN: structural constituent of cytoskeleton; INVOLVED IN: in 7 processes; LOCATED IN: Arp2/3 protein complex; EXPRESSED IN: 9 plant …	T	0.0081571	10
31.1	cell.organisation	psme_t021101	(at5g20110 : 122.0) Dynein light chain type 1 family protein; FUNCTIONS IN: microtubule motor activity; INVOLVED IN: microtubule-based process; LOCATED IN: microtubule associated complex; EXPRESSED IN: 19 plant structures; EXPRESSED DURING: 11 growth stages; CONTAINS InterPro DOMAIN/s: Dynein light chain, type 1/2 (InterPro:IPR001372); BEST Arabidopsis thaliana protein match is: Dynein light chai…	T	4.53e-14	16
31.1	cell.organisation	psme_t008310	(at5g12380 : 159.0) annexin 8 (ANNAT8); FUNCTIONS IN: calcium-dependent phospholipid binding, calcium ion binding; INVOLVED IN: response to water deprivation, response to salt stress, response to cold, response to heat; EXPRESSED IN: embryo, pedicel, synergid; EXPRESSED DURING: 4 anthesis, C globular stage; CONTAINS InterPro DOMAIN/s: Annexin like protein (InterPro:IPR015472), Annexin repeat (Int…	T	7.062e-12	16
31.1	cell.organisation	psme_t023982	(at5g12380 : 207.0) annexin 8 (ANNAT8); FUNCTIONS IN: calcium-dependent phospholipid binding, calcium ion binding; INVOLVED IN: response to water deprivation, response to salt stress, response to cold, response to heat; EXPRESSED IN: embryo, pedicel, synergid; EXPRESSED DURING: 4 anthesis, C globular stage; CONTAINS InterPro DOMAIN/s: Annexin like protein (InterPro:IPR015472), Annexin repeat (Int…	T	2.706e-11	16
31.1	cell.organisation	psme_t005799	(at5g35700 : 889.0) fimbrin-like protein 2 (FIM2); FUNCTIONS IN: actin binding; INVOLVED IN: biological_process unknown; LOCATED IN: cellular_component unknown; EXPRESSED IN: 24 plant structures; EXPRESSED DURING: 15 growth stages; CONTAINS InterPro DOMAIN/s: Actinin-type, actin-binding, conserved site (InterPro:IPR001589), Calponin-homology (InterPro:IPR016146), Calponin-like actin-binding (Inte…	T	6.1563e-07	12
31.1	cell.organisation	psme_t064052	(at3g53000 : 150.0) phloem protein 2-A15 (PP2-A15); FUNCTIONS IN: carbohydrate binding; INVOLVED IN: N-terminal protein myristoylation; LOCATED IN: cellular_component unknown; EXPRESSED IN: 24 plant structures; EXPRESSED DURING: 14 growth stages; CONTAINS InterPro DOMAIN/s: F-box domain, cyclin-like (InterPro:IPR001810), F-box domain, Skp2-like (InterPro:IPR022364); BEST Arabidopsis thaliana prot…	T	3.1848e-06	10.57
31.1	cell.organisation	psme_t028310	(at1g52240 : 127.0) Encodes a member of KPP-like gene family, homolog of KPP (kinase partner protein) gene in tomato. Also a member of the RopGEF (guanine nucleotide exchange factor) family, containing the novel PRONE domain (plant-specific Rop nucleotide exchanger), which is exclusively active towards members of the Rop subfamily .; RHO guanyl-nucleotide exchange factor 11 (ROPGEF11); CONTAINS I…	T	4.9179e-05	13.08
31.1	cell.organisation	psme_t015980	(at1g07710 : 358.0) Ankyrin repeat family protein; CONTAINS InterPro DOMAIN/s: Ankyrin repeat-containing domain (InterPro:IPR020683), Ankyrin repeat (InterPro:IPR002110); BEST Arabidopsis thaliana protein match is: ankyrin repeat family protein (TAIR:AT5G60070.1); Has 71061 Blast hits to 30444 proteins in 1217 species: Archae - 72; Bacteria - 7320; Metazoa - 31750; Fungi - 7301; Plants - 5738; Vi…	T	0.00041143	12
31.1	cell.organisation	psme_t020355	(at2g34560 : 513.0) P-loop containing nucleoside triphosphate hydrolases superfamily protein; FUNCTIONS IN: nucleoside-triphosphatase activity, ATPase activity, nucleotide binding, ATP binding; INVOLVED IN: protein metabolic process; EXPRESSED IN: 22 plant structures; EXPRESSED DURING: 13 growth stages; CONTAINS InterPro DOMAIN/s: ATPase, AAA-type, core (InterPro:IPR003959), ATPase, AAA+ type, co…	T	0.0010224	11.6
31.1	cell.organisation	psme_t013032	(at2g47900 : 448.0) Member of TLP family; tubby like protein 3 (TLP3); FUNCTIONS IN: phosphoric diester hydrolase activity, sequence-specific DNA binding transcription factor activity; INVOLVED IN: regulation of transcription; LOCATED IN: cellular_component unknown; EXPRESSED IN: 22 plant structures; EXPRESSED DURING: 13 growth stages; CONTAINS InterPro DOMAIN/s: F-box domain, cyclin-like (InterP…	T	1.1427e-05	14
31.1	cell.organisation	psme_t025394	(at3g09550 : 355.0) Ankyrin repeat family protein; CONTAINS InterPro DOMAIN/s: Ankyrin repeat-containing domain (InterPro:IPR020683), Ankyrin repeat (InterPro:IPR002110); BEST Arabidopsis thaliana protein match is: Ankyrin repeat family protein (TAIR:AT3G12360.1); Has 55803 Blast hits to 24932 proteins in 1099 species: Archae - 58; Bacteria - 5470; Metazoa - 27318; Fungi - 5824; Plants - 4263; Vi…	T	0.00014304	12
31.1	cell.organisation	psme_t018021	(at5g53470 : 84.7) Encodes an acyl-CoA binding protein that is localized to vesicles,and plasma membrane especially in epidermal cells of heart, torpedo and cotyledon stage embryos, cell wall of the seed coat. Northern blot analysis showed that the 1.4 kb ACBP1 mRNA was expressed in silique, root, stem, leaf and flower.; acyl-CoA binding protein 1 (ACBP1); CONTAINS InterPro DOMAIN/s: Ankyrin repe…	T	0.00051363	11.6
31.1	cell.organisation	psme_t005586	(at5g17410 : 740.0) Spc97 / Spc98 family of spindle pole body (SBP) component; INVOLVED IN: microtubule cytoskeleton organization; LOCATED IN: spindle pole, microtubule organizing center; EXPRESSED IN: 18 plant structures; EXPRESSED DURING: 7 growth stages; CONTAINS InterPro DOMAIN/s: Spc97/Spc98 (InterPro:IPR007259); BEST Arabidopsis thaliana protein match is: spindle pole body component 98 (TAI…	T	0.0040166	12
31.1	cell.organisation	psme_t005360	(at1g25280 : 514.0) Member of TLP family; tubby like protein 10 (TLP10); FUNCTIONS IN: phosphoric diester hydrolase activity, sequence-specific DNA binding transcription factor activity; INVOLVED IN: regulation of transcription; LOCATED IN: plasma membrane; EXPRESSED IN: 22 plant structures; EXPRESSED DURING: 13 growth stages; CONTAINS InterPro DOMAIN/s: Tubby, C-terminal, conserved site (InterPr…	T	1.639e-13	18
31.1	cell.organisation	psme_t007220	(at1g25280 : 514.0) Member of TLP family; tubby like protein 10 (TLP10); FUNCTIONS IN: phosphoric diester hydrolase activity, sequence-specific DNA binding transcription factor activity; INVOLVED IN: regulation of transcription; LOCATED IN: plasma membrane; EXPRESSED IN: 22 plant structures; EXPRESSED DURING: 13 growth stages; CONTAINS InterPro DOMAIN/s: Tubby, C-terminal, conserved site (InterPr…	T	3.201e-12	18
31.1	cell.organisation	psme_t005883	(at4g05190 : 837.0) ATK5 encodes a kinesin protein involved in microtubule spindle morphogenesis. It acts as a minus-end directed motor as well as a plus-end tracking protein (+TIP). Localizes to mitotic spindle midzones and regions rich in growing plus-ends within phragmoplasts.; kinesin 5 (ATK5); FUNCTIONS IN: microtubule motor activity; INVOLVED IN: spindle assembly, microtubule cytoskeleton o…	T	1.267e-11	20
31.1	cell.organisation	psme_t007188	(at2g35630 : 1282.0) Member of the MAP215 family of microtubule-associated proteins required to establish interphase arrays of cortical microtubules.Mutants have defects in cytokinesis during pollen development. Vegetative phenotypes observed in temperature sensitive mutants include left-handed organ twisting, isotropic cell expansion and impairment of root hair polarity.; MICROTUBULE ORGANIZATIO…	T	2.5967e-07	22
31.1	cell.organisation	psme_t009862	(at1g04780 : 619.0) Ankyrin repeat family protein; FUNCTIONS IN: molecular_function unknown; INVOLVED IN: biological_process unknown; LOCATED IN: plasma membrane; EXPRESSED IN: 24 plant structures; EXPRESSED DURING: 13 growth stages; CONTAINS InterPro DOMAIN/s: Ankyrin repeat-containing domain (InterPro:IPR020683), Protein of unknown function DUF3424 (InterPro:IPR021832), Ankyrin repeat (InterPro…	T	4.2673e-07	18
31.1	cell.organisation	psme_t020351	(at3g23670 : 380.0) Microtubule motor kinesin PAKRP1L/Kinesin-12B. Together with PAKRP1/Kinesin-12A, serve as linkers of the plus ends of antiparallel microtubules in the phragmoplast.; KINESIN-12B; FUNCTIONS IN: microtubule motor activity, plus-end-directed microtubule motor activity; INVOLVED IN: phragmoplast assembly, microgametogenesis; LOCATED IN: chloroplast; EXPRESSED IN: 16 plant structur…	T	2.1322e-06	22
31.1	cell.organisation	psme_t001133	(at3g44730 : 651.0) kinesin-like protein 1 (KP1); FUNCTIONS IN: microtubule motor activity, ATP binding; INVOLVED IN: microtubule-based movement; EXPRESSED IN: 23 plant structures; EXPRESSED DURING: 14 growth stages; CONTAINS InterPro DOMAIN/s: Calponin-homology (InterPro:IPR016146), Calponin-like actin-binding (InterPro:IPR001715), Kinesin, motor domain (InterPro:IPR001752); BEST Arabidopsis tha…	T	1.206e-05	18
31.1	cell.organisation	psme_t034891	(at2g35630 : 68.6) Member of the MAP215 family of microtubule-associated proteins required to establish interphase arrays of cortical microtubules.Mutants have defects in cytokinesis during pollen development. Vegetative phenotypes observed in temperature sensitive mutants include left-handed organ twisting, isotropic cell expansion and impairment of root hair polarity.; MICROTUBULE ORGANIZATION …	T	2.2903e-05	22
31.1	cell.organisation	psme_t006527	(at2g03430 : 69.3) Ankyrin repeat family protein; INVOLVED IN: biological_process unknown; LOCATED IN: cell wall; EXPRESSED IN: 25 plant structures; EXPRESSED DURING: 13 growth stages; CONTAINS InterPro DOMAIN/s: Ankyrin repeat-containing domain (InterPro:IPR020683), Ankyrin repeat (InterPro:IPR002110); BEST Arabidopsis thaliana protein match is: ankyrin repeat protein (TAIR:AT5G66055.1); Has 130…	T	0.00018087	20
31.1	cell.organisation	psme_t013025	(at2g47900 : 503.0) Member of TLP family; tubby like protein 3 (TLP3); FUNCTIONS IN: phosphoric diester hydrolase activity, sequence-specific DNA binding transcription factor activity; INVOLVED IN: regulation of transcription; LOCATED IN: cellular_component unknown; EXPRESSED IN: 22 plant structures; EXPRESSED DURING: 13 growth stages; CONTAINS InterPro DOMAIN/s: F-box domain, cyclin-like (InterP…	T	0.00018955	19
31.1	cell.organisation	psme_t002279	(at3g44730 : 651.0) kinesin-like protein 1 (KP1); FUNCTIONS IN: microtubule motor activity, ATP binding; INVOLVED IN: microtubule-based movement; EXPRESSED IN: 23 plant structures; EXPRESSED DURING: 14 growth stages; CONTAINS InterPro DOMAIN/s: Calponin-homology (InterPro:IPR016146), Calponin-like actin-binding (InterPro:IPR001715), Kinesin, motor domain (InterPro:IPR001752); BEST Arabidopsis tha…	T	0.00023953	20
31.1	cell.organisation	psme_t001994	(at3g44730 : 365.0) kinesin-like protein 1 (KP1); FUNCTIONS IN: microtubule motor activity, ATP binding; INVOLVED IN: microtubule-based movement; EXPRESSED IN: 23 plant structures; EXPRESSED DURING: 14 growth stages; CONTAINS InterPro DOMAIN/s: Calponin-homology (InterPro:IPR016146), Calponin-like actin-binding (InterPro:IPR001715), Kinesin, motor domain (InterPro:IPR001752); BEST Arabidopsis tha…	T	0.00028755	17.43
31.1	cell.organisation	psme_t001651	(at3g44730 : 365.0) kinesin-like protein 1 (KP1); FUNCTIONS IN: microtubule motor activity, ATP binding; INVOLVED IN: microtubule-based movement; EXPRESSED IN: 23 plant structures; EXPRESSED DURING: 14 growth stages; CONTAINS InterPro DOMAIN/s: Calponin-homology (InterPro:IPR016146), Calponin-like actin-binding (InterPro:IPR001715), Kinesin, motor domain (InterPro:IPR001752); BEST Arabidopsis tha…	T	0.0003149	20
31.1	cell.organisation	psme_t002182	(at3g28880 : 70.5) Ankyrin repeat family protein; CONTAINS InterPro DOMAIN/s: Ankyrin repeat-containing domain (InterPro:IPR020683), Ankyrin repeat (InterPro:IPR002110); BEST Arabidopsis thaliana protein match is: Ankyrin repeat family protein (TAIR:AT2G03430.1); Has 30201 Blast hits to 17322 proteins in 780 species: Archae - 12; Bacteria - 1396; Metazoa - 17338; Fungi - 3422; Plants - 5037; Viru…	T	0.00043035	18
31.1	cell.organisation	psme_t030544	(q84tx2|scrl1_orysa : 69.7) SCAR-like protein 1 - Oryza sativa (Rice) & (at2g38440 : 60.8) Encodes a subunit of the WAVE complex. The WAVE complex is required for activation of ARP2/3 complex which functions in actin microfilament nucleation and branching. Mutations cause defects in both the actin and microtubule cytoskeletons that result in aberrant epidermal cell expansion. itb1 mutants showed …	T	0.00061231	20.86
31.1	cell.organisation	psme_t001805	(at3g44730 : 651.0) kinesin-like protein 1 (KP1); FUNCTIONS IN: microtubule motor activity, ATP binding; INVOLVED IN: microtubule-based movement; EXPRESSED IN: 23 plant structures; EXPRESSED DURING: 14 growth stages; CONTAINS InterPro DOMAIN/s: Calponin-homology (InterPro:IPR016146), Calponin-like actin-binding (InterPro:IPR001715), Kinesin, motor domain (InterPro:IPR001752); BEST Arabidopsis tha…	T	0.0011603	18
31.1	cell.organisation	psme_t052211	(at1g42550 : 66.2) Encodes a plant-specific protein of unknown function that appears to be conserved among angiosperms.; PLASTID MOVEMENT IMPAIRED1 (PMI1); FUNCTIONS IN: molecular_function unknown; INVOLVED IN: chloroplast relocation; LOCATED IN: plasma membrane; EXPRESSED IN: 25 plant structures; EXPRESSED DURING: 13 growth stages; BEST Arabidopsis thaliana protein match is: unknown protein (TAI…	T	0.001371	20.86
31.1	cell.organisation	psme_t006499	(at1g73860 : 436.0) P-loop containing nucleoside triphosphate hydrolases superfamily protein; FUNCTIONS IN: microtubule motor activity, ATP binding; INVOLVED IN: microtubule-based movement; LOCATED IN: chloroplast; EXPRESSED IN: petal, sepal, male gametophyte, flower, pollen tube; EXPRESSED DURING: L mature pollen stage, M germinated pollen stage, 4 anthesis, petal differentiation and expansion s…	T	0.0014248	22
31.1	cell.organisation	psme_t007329	(at1g63640 : 345.0) P-loop nucleoside triphosphate hydrolases superfamily protein with CH (Calponin Homology) domain; FUNCTIONS IN: microtubule motor activity, ATP binding; INVOLVED IN: microtubule-based movement; LOCATED IN: plasma membrane; EXPRESSED IN: 24 plant structures; EXPRESSED DURING: 13 growth stages; CONTAINS InterPro DOMAIN/s: Kinesin, motor region, conserved site (InterPro:IPR019821…	T	0.0024086	22
31.1	cell.organisation	psme_t001383	(at3g51150 : 538.0) ATP binding microtubule motor family protein; FUNCTIONS IN: microtubule motor activity, ATP binding; INVOLVED IN: microtubule-based movement; EXPRESSED IN: 21 plant structures; EXPRESSED DURING: 15 growth stages; CONTAINS InterPro DOMAIN/s: Kinesin, motor region, conserved site (InterPro:IPR019821), Protein of unknown function DUF3490 (InterPro:IPR021881), Kinesin, motor domai…	T	0.0024086	18
31.1	cell.organisation	psme_t004020	(at5g08120 : 118.0) Microtubule-associated and viral movement protein binding protein. Negatively regulates KN1 association to plasmodesmata and, consequently, cell-to-cell transport. Involved in the alignment of cortical microtubules, the patterning of stomata and in restricting tobamoviral infections.; movement protein binding protein 2C (MPB2C); Has 5726 Blast hits to 4344 proteins in 670 spec…	T	0.0028209	17.43
31.1	cell.organisation	psme_t034436	(at5g07840 : 191.0) Ankyrin repeat family protein; CONTAINS InterPro DOMAIN/s: Ankyrin repeat-containing domain (InterPro:IPR020683), Ankyrin repeat (InterPro:IPR002110); BEST Arabidopsis thaliana protein match is: Ankyrin repeat family protein (TAIR:AT5G61230.1); Has 30201 Blast hits to 17322 proteins in 780 species: Archae - 12; Bacteria - 1396; Metazoa - 17338; Fungi - 3422; Plants - 5037; Vir…	T	0.0040166	20
31.1	cell.organisation	psme_t001642	(at1g18370 : 790.0) Encodes a kinesin HINKEL. Required for cytokinesis in pollen. Mutant has cytokinesis defects; seedling lethal.; HINKEL (HIK); FUNCTIONS IN: microtubule motor activity, ATP binding; INVOLVED IN: response to cyclopentenone, cellularization of the embryo sac, gametophyte development, pollen development, cytokinesis; LOCATED IN: chloroplast; EXPRESSED IN: 22 plant structures; EXPR…	T	0.0054277	18
31.1	cell.organisation	psme_t020816	(at5g53400 : 274.0) Encodes BOBBER1 (BOB1), a non-canonical small heat shock protein required for both development and thermotolerance. BOB1 is cytoplasmic at basal temperatures but forms heat shock granules containing canonical small heat shock proteins at high temperatures.; BOBBER1 (BOB1); CONTAINS InterPro DOMAIN/s: CS-like domain (InterPro:IPR007052), HSP20-like chaperone (InterPro:IPR008978…	T	1.089e-10	18
31.1	cell.organisation	psme_t002506	(at3g45850 : 1207.0) P-loop containing nucleoside triphosphate hydrolases superfamily protein; FUNCTIONS IN: microtubule motor activity, ATP binding; INVOLVED IN: microtubule-based movement; EXPRESSED IN: 23 plant structures; EXPRESSED DURING: 13 growth stages; CONTAINS InterPro DOMAIN/s: Kinesin, motor region, conserved site (InterPro:IPR019821), Kinesin, motor domain (InterPro:IPR001752); BEST …	T	2.236e-10	20
31.1	cell.organisation	psme_t002995	(at3g45850 : 863.0) P-loop containing nucleoside triphosphate hydrolases superfamily protein; FUNCTIONS IN: microtubule motor activity, ATP binding; INVOLVED IN: microtubule-based movement; EXPRESSED IN: 23 plant structures; EXPRESSED DURING: 13 growth stages; CONTAINS InterPro DOMAIN/s: Kinesin, motor region, conserved site (InterPro:IPR019821), Kinesin, motor domain (InterPro:IPR001752); BEST A…	T	5.292e-10	20
31.1	cell.organisation	psme_t010343	(at3g12380 : 778.0) Encodes a gene similar to actin-related proteins in other organisms. Member of nuclear ARP gene family.; actin-related protein 5 (ARP5); CONTAINS InterPro DOMAIN/s: Actin/actin-like (InterPro:IPR004000); BEST Arabidopsis thaliana protein match is: Actin-like ATPase superfamily protein (TAIR:AT2G42100.1). & (p30168|act6_soltu : 118.0) Actin-71 - Solanum tuberosum (Potato) & (re…	T	5.731e-10	20
31.1	cell.organisation	psme_t005724	(at3g23670 : 463.0) Microtubule motor kinesin PAKRP1L/Kinesin-12B. Together with PAKRP1/Kinesin-12A, serve as linkers of the plus ends of antiparallel microtubules in the phragmoplast.; KINESIN-12B; FUNCTIONS IN: microtubule motor activity, plus-end-directed microtubule motor activity; INVOLVED IN: phragmoplast assembly, microgametogenesis; LOCATED IN: chloroplast; EXPRESSED IN: 16 plant structur…	T	8.997e-10	20
31.1	cell.organisation	psme_t011965	(at2g28840 : 322.0) XB3 ortholog 1 in Arabidopsis thaliana (XBAT31); FUNCTIONS IN: zinc ion binding; LOCATED IN: endomembrane system; EXPRESSED IN: 24 plant structures; EXPRESSED DURING: 15 growth stages; CONTAINS InterPro DOMAIN/s: Zinc finger, RING-type (InterPro:IPR001841), Ankyrin repeat-containing domain (InterPro:IPR020683), Ankyrin repeat (InterPro:IPR002110); BEST Arabidopsis thaliana pro…	T	3.1309e-07	18
31.1	cell.organisation	psme_t009878	(at3g19050 : 168.0) PHRAGMOPLAST ORIENTING KINESIN 2 is one of the two Arabidopsis homologs isolated in yeast two-hybrid screen for interaction partners of maize gene TANGLED1 (TAN1). Based on sequence homology in their motor domains, POK1 and POK2 belong to the kinesin-12 class which also includes the well-characterized group of phragmoplast-associated kinesins AtPAKRPs. Both kinesins are compos…	T	1.9592e-06	18
31.1	cell.organisation	psme_t016991	(at2g28840 : 384.0) XB3 ortholog 1 in Arabidopsis thaliana (XBAT31); FUNCTIONS IN: zinc ion binding; LOCATED IN: endomembrane system; EXPRESSED IN: 24 plant structures; EXPRESSED DURING: 15 growth stages; CONTAINS InterPro DOMAIN/s: Zinc finger, RING-type (InterPro:IPR001841), Ankyrin repeat-containing domain (InterPro:IPR020683), Ankyrin repeat (InterPro:IPR002110); BEST Arabidopsis thaliana pro…	T	5.9455e-06	18
31.1	cell.organisation	psme_t011757	(at2g47900 : 508.0) Member of TLP family; tubby like protein 3 (TLP3); FUNCTIONS IN: phosphoric diester hydrolase activity, sequence-specific DNA binding transcription factor activity; INVOLVED IN: regulation of transcription; LOCATED IN: cellular_component unknown; EXPRESSED IN: 22 plant structures; EXPRESSED DURING: 13 growth stages; CONTAINS InterPro DOMAIN/s: F-box domain, cyclin-like (InterP…	T	1.206e-05	22
31.1	cell.organisation	psme_t010656	(at3g53000 : 298.0) phloem protein 2-A15 (PP2-A15); FUNCTIONS IN: carbohydrate binding; INVOLVED IN: N-terminal protein myristoylation; LOCATED IN: cellular_component unknown; EXPRESSED IN: 24 plant structures; EXPRESSED DURING: 14 growth stages; CONTAINS InterPro DOMAIN/s: F-box domain, cyclin-like (InterPro:IPR001810), F-box domain, Skp2-like (InterPro:IPR022364); BEST Arabidopsis thaliana prot…	T	2.1698e-05	22
31.1	cell.organisation	psme_t000289	(at3g44050 : 437.0) P-loop containing nucleoside triphosphate hydrolases superfamily protein; FUNCTIONS IN: microtubule motor activity, ATP binding; INVOLVED IN: microtubule-based movement; LOCATED IN: chloroplast; EXPRESSED IN: 20 plant structures; EXPRESSED DURING: 8 growth stages; CONTAINS InterPro DOMAIN/s: Kinesin, motor region, conserved site (InterPro:IPR019821), Kinesin, motor domain (Int…	T	2.1698e-05	20
31.1	cell.organisation	psme_t033817	(at3g23670 : 211.0) Microtubule motor kinesin PAKRP1L/Kinesin-12B. Together with PAKRP1/Kinesin-12A, serve as linkers of the plus ends of antiparallel microtubules in the phragmoplast.; KINESIN-12B; FUNCTIONS IN: microtubule motor activity, plus-end-directed microtubule motor activity; INVOLVED IN: phragmoplast assembly, microgametogenesis; LOCATED IN: chloroplast; EXPRESSED IN: 16 plant structur…	T	4.4517e-05	20
31.1	cell.organisation	psme_t017576	(at5g01980 : 157.0) RING/U-box superfamily protein; FUNCTIONS IN: zinc ion binding; EXPRESSED IN: 22 plant structures; EXPRESSED DURING: 15 growth stages; CONTAINS InterPro DOMAIN/s: Zinc finger, RING-type (InterPro:IPR001841), Zinc finger, C3HC4 RING-type (InterPro:IPR018957); BEST Arabidopsis thaliana protein match is: RING/U-box superfamily protein (TAIR:AT5G08139.1); Has 7827 Blast hits to 78…	T	0.0058442	20
31.1	cell.organisation	psme_t017980	(at5g53470 : 84.7) Encodes an acyl-CoA binding protein that is localized to vesicles,and plasma membrane especially in epidermal cells of heart, torpedo and cotyledon stage embryos, cell wall of the seed coat. Northern blot analysis showed that the 1.4 kb ACBP1 mRNA was expressed in silique, root, stem, leaf and flower.; acyl-CoA binding protein 1 (ACBP1); CONTAINS InterPro DOMAIN/s: Ankyrin repe…	T	5.1261e-07	4
31.1	cell.organisation	psme_t000640	(at2g38440 : 293.0) Encodes a subunit of the WAVE complex. The WAVE complex is required for activation of ARP2/3 complex which functions in actin microfilament nucleation and branching. Mutations cause defects in both the actin and microtubule cytoskeletons that result in aberrant epidermal cell expansion. itb1 mutants showed irregularities in trichome branch positioning and expansion. The SHD do…	T	6.9565e-05	2
31.1	cell.organisation	psme_t018079	(at2g21950 : 298.0) Encodes an SKP1 interacting partner (SKIP6).; SKP1 interacting partner 6 (SKIP6); CONTAINS InterPro DOMAIN/s: Galactose oxidase/kelch, beta-propeller (InterPro:IPR011043), Kelch repeat type 1 (InterPro:IPR006652), Kelch related (InterPro:IPR013089), Kelch-type beta propeller (InterPro:IPR015915); BEST Arabidopsis thaliana protein match is: Galactose oxidase/kelch repeat superf…	T	8.0338e-05	2
31.1	cell.organisation	psme_t019357	(at3g16630 : 550.0) Kinesin-13A localized to entire Golgi stacks. Involved in trichome development.; KINESIN-13A; FUNCTIONS IN: microtubule motor activity, ATP binding; INVOLVED IN: trichome morphogenesis; LOCATED IN: Golgi stack, plasma membrane; EXPRESSED IN: 24 plant structures; EXPRESSED DURING: 15 growth stages; CONTAINS InterPro DOMAIN/s: Kinesin, motor region, conserved site (InterPro:IPR0…	T	0.00032901	24.29
31.1	cell.organisation	psme_t001298	(at5g14230 : 446.0) CONTAINS InterPro DOMAIN/s: Ankyrin repeat-containing domain (InterPro:IPR020683), Ankyrin repeat (InterPro:IPR002110); BEST Arabidopsis thaliana protein match is: XB3 ortholog 2 in Arabidopsis thaliana (TAIR:AT5G57740.1); Has 66374 Blast hits to 25358 proteins in 1201 species: Archae - 121; Bacteria - 8133; Metazoa - 29530; Fungi - 5885; Plants - 3349; Viruses - 785; Other Eu…	T	0.00041143	4
31.1	cell.organisation	psme_t002213	(at5g14230 : 704.0) CONTAINS InterPro DOMAIN/s: Ankyrin repeat-containing domain (InterPro:IPR020683), Ankyrin repeat (InterPro:IPR002110); BEST Arabidopsis thaliana protein match is: XB3 ortholog 2 in Arabidopsis thaliana (TAIR:AT5G57740.1); Has 66374 Blast hits to 25358 proteins in 1201 species: Archae - 121; Bacteria - 8133; Metazoa - 29530; Fungi - 5885; Plants - 3349; Viruses - 785; Other Eu…	T	0.00079323	4
31.1	cell.organisation	psme_t005740	(at1g04780 : 672.0) Ankyrin repeat family protein; FUNCTIONS IN: molecular_function unknown; INVOLVED IN: biological_process unknown; LOCATED IN: plasma membrane; EXPRESSED IN: 24 plant structures; EXPRESSED DURING: 13 growth stages; CONTAINS InterPro DOMAIN/s: Ankyrin repeat-containing domain (InterPro:IPR020683), Protein of unknown function DUF3424 (InterPro:IPR021832), Ankyrin repeat (InterPro…	T	0.0021364	22.57
31.1	cell.organisation	psme_t000337	(at2g35630 : 2381.0) Member of the MAP215 family of microtubule-associated proteins required to establish interphase arrays of cortical microtubules.Mutants have defects in cytokinesis during pollen development. Vegetative phenotypes observed in temperature sensitive mutants include left-handed organ twisting, isotropic cell expansion and impairment of root hair polarity.; MICROTUBULE ORGANIZATIO…	T	0.0043332	2
31.1	cell.organisation	psme_t000332	(at2g35630 : 1962.0) Member of the MAP215 family of microtubule-associated proteins required to establish interphase arrays of cortical microtubules.Mutants have defects in cytokinesis during pollen development. Vegetative phenotypes observed in temperature sensitive mutants include left-handed organ twisting, isotropic cell expansion and impairment of root hair polarity.; MICROTUBULE ORGANIZATIO…	T	0.0067774	2
31.1	cell.organisation	psme_t009119	(at2g21950 : 104.0) Encodes an SKP1 interacting partner (SKIP6).; SKP1 interacting partner 6 (SKIP6); CONTAINS InterPro DOMAIN/s: Galactose oxidase/kelch, beta-propeller (InterPro:IPR011043), Kelch repeat type 1 (InterPro:IPR006652), Kelch related (InterPro:IPR013089), Kelch-type beta propeller (InterPro:IPR015915); BEST Arabidopsis thaliana protein match is: Galactose oxidase/kelch repeat superf…	T	0.00909	2
31.1	cell.organisation	psme_t020779	(at5g28690 : 108.0) Protein of unknown function (DUF1685); CONTAINS InterPro DOMAIN/s: Protein of unknown function DUF1685 (InterPro:IPR012881); BEST Arabidopsis thaliana protein match is: Protein of unknown function (DUF1685) (TAIR:AT3G04700.1); Has 207 Blast hits to 207 proteins in 15 species: Archae - 0; Bacteria - 0; Metazoa - 0; Fungi - 0; Plants - 205; Viruses - 0; Other Eukaryotes - 2 (sou…	T	1.279e-10	4
31.1	cell.organisation	psme_t002653	(at5g27950 : 427.0) P-loop containing nucleoside triphosphate hydrolases superfamily protein; FUNCTIONS IN: microtubule motor activity, ATP binding; INVOLVED IN: microtubule-based movement; EXPRESSED IN: 22 plant structures; EXPRESSED DURING: 13 growth stages; CONTAINS InterPro DOMAIN/s: Kinesin, motor domain (InterPro:IPR001752); BEST Arabidopsis thaliana protein match is: P-loop containing nucl…	T	2.5965e-08	4
31.1	cell.organisation	psme_t003993	(at1g31810 : 525.0) Encodes the Type II Arabidopsis formin14. Interacts with microtubules and microfilaments to regulate cell division.; Formin Homology 14 (AFH14); FUNCTIONS IN: microtubule binding, actin binding, actin filament binding; INVOLVED IN: microsporogenesis; LOCATED IN: preprophase band, phragmoplast, spindle; EXPRESSED IN: 24 plant structures; EXPRESSED DURING: 15 growth stages; CONT…	T	6.2617e-08	2
31.1	cell.organisation	psme_t024608	(at4g35450 : 68.2) Involved in targeting of chloroplast outer membrane proteins to the chloroplast. Double mutants of AKR2A and the highly homologous AKR2B have yellow leaves, significantly reduced chloroplast proteins, and no thylakoid membranes.; ankyrin repeat-containing protein 2 (AKR2); CONTAINS InterPro DOMAIN/s: Ankyrin repeat-containing domain (InterPro:IPR020683), Ankyrin repeat (InterPr…	T	4.2673e-07	4
31.1	cell.organisation	psme_t014963	(at3g23280 : 395.0) XB3 ortholog 5 in Arabidopsis thaliana (XBAT35); FUNCTIONS IN: zinc ion binding; EXPRESSED IN: 23 plant structures; EXPRESSED DURING: 15 growth stages; CONTAINS InterPro DOMAIN/s: Zinc finger, RING-type (InterPro:IPR001841), Ankyrin repeat-containing domain (InterPro:IPR020683), Ankyrin repeat (InterPro:IPR002110); BEST Arabidopsis thaliana protein match is: XB3 ortholog 4 in …	T	6.5303e-07	24.29
31.1	cell.organisation	psme_t020115	(at5g53470 : 86.3) Encodes an acyl-CoA binding protein that is localized to vesicles,and plasma membrane especially in epidermal cells of heart, torpedo and cotyledon stage embryos, cell wall of the seed coat. Northern blot analysis showed that the 1.4 kb ACBP1 mRNA was expressed in silique, root, stem, leaf and flower.; acyl-CoA binding protein 1 (ACBP1); CONTAINS InterPro DOMAIN/s: Ankyrin repe…	T	1.3334e-06	4
31.1	cell.organisation	psme_t103528	(at1g52240 : 88.6) Encodes a member of KPP-like gene family, homolog of KPP (kinase partner protein) gene in tomato. Also a member of the RopGEF (guanine nucleotide exchange factor) family, containing the novel PRONE domain (plant-specific Rop nucleotide exchanger), which is exclusively active towards members of the Rop subfamily .; RHO guanyl-nucleotide exchange factor 11 (ROPGEF11); CONTAINS In…	T	6.6355e-05	2
31.1	cell.organisation	psme_t000423	(at2g38440 : 284.0) Encodes a subunit of the WAVE complex. The WAVE complex is required for activation of ARP2/3 complex which functions in actin microfilament nucleation and branching. Mutations cause defects in both the actin and microtubule cytoskeletons that result in aberrant epidermal cell expansion. itb1 mutants showed irregularities in trichome branch positioning and expansion. The SHD do…	T	8.0338e-05	24
31.1	cell.organisation	psme_t021133	(at2g02240 : 61.6) maternal effect embryo arrest 66 (MEE66); CONTAINS InterPro DOMAIN/s: F-box domain, cyclin-like (InterPro:IPR001810), F-box domain, Skp2-like (InterPro:IPR022364); BEST Arabidopsis thaliana protein match is: phloem protein 2-B2 (TAIR:AT2G02250.1); Has 35333 Blast hits to 34131 proteins in 2444 species: Archae - 798; Bacteria - 22429; Metazoa - 974; Fungi - 991; Plants - 531; Vi…	T	0.00011217	24
31.1	cell.organisation	psme_t003344	(at5g27950 : 457.0) P-loop containing nucleoside triphosphate hydrolases superfamily protein; FUNCTIONS IN: microtubule motor activity, ATP binding; INVOLVED IN: microtubule-based movement; EXPRESSED IN: 22 plant structures; EXPRESSED DURING: 13 growth stages; CONTAINS InterPro DOMAIN/s: Kinesin, motor domain (InterPro:IPR001752); BEST Arabidopsis thaliana protein match is: P-loop containing nucl…	T	0.0023141	24
31.1	cell.organisation	psme_t012306	(at3g45850 : 770.0) P-loop containing nucleoside triphosphate hydrolases superfamily protein; FUNCTIONS IN: microtubule motor activity, ATP binding; INVOLVED IN: microtubule-based movement; EXPRESSED IN: 23 plant structures; EXPRESSED DURING: 13 growth stages; CONTAINS InterPro DOMAIN/s: Kinesin, motor region, conserved site (InterPro:IPR019821), Kinesin, motor domain (InterPro:IPR001752); BEST A…	T	0.0033032	24
31.1.1.1.1	cell.organisation.cytoskeleton.actin.Actin	psme_t022421	(at5g09810 : 705.0) Member of Actin gene family.Mutants are defective in germination and root growth.; actin 7 (ACT7); FUNCTIONS IN: protein binding, structural constituent of cytoskeleton; INVOLVED IN: in 9 processes; LOCATED IN: mitochondrion, nucleolus, cell wall, cytoskeleton, plasma membrane; EXPRESSED IN: 29 plant structures; EXPRESSED DURING: 14 growth stages; CONTAINS InterPro DOMAIN/s: A…	T	7.6451e-08	18
31.1.1.1.1	cell.organisation.cytoskeleton.actin.Actin	psme_t024423	(at5g09810 : 704.0) Member of Actin gene family.Mutants are defective in germination and root growth.; actin 7 (ACT7); FUNCTIONS IN: protein binding, structural constituent of cytoskeleton; INVOLVED IN: in 9 processes; LOCATED IN: mitochondrion, nucleolus, cell wall, cytoskeleton, plasma membrane; EXPRESSED IN: 29 plant structures; EXPRESSED DURING: 14 growth stages; CONTAINS InterPro DOMAIN/s: A…	T	2.4092e-05	18
31.1.1.1.1	cell.organisation.cytoskeleton.actin.Actin	psme_t022965	(at5g09810 : 705.0) Member of Actin gene family.Mutants are defective in germination and root growth.; actin 7 (ACT7); FUNCTIONS IN: protein binding, structural constituent of cytoskeleton; INVOLVED IN: in 9 processes; LOCATED IN: mitochondrion, nucleolus, cell wall, cytoskeleton, plasma membrane; EXPRESSED IN: 29 plant structures; EXPRESSED DURING: 14 growth stages; CONTAINS InterPro DOMAIN/s: A…	T	3.6352e-05	18
31.1.1.1.1	cell.organisation.cytoskeleton.actin.Actin	psme_t037925	(o81221|act_goshi : 660.0) Actin - Gossypium hirsutum (Upland cotton) & (at5g09810 : 655.0) Member of Actin gene family.Mutants are defective in germination and root growth.; actin 7 (ACT7); FUNCTIONS IN: protein binding, structural constituent of cytoskeleton; INVOLVED IN: in 9 processes; LOCATED IN: mitochondrion, nucleolus, cell wall, cytoskeleton, plasma membrane; EXPRESSED IN: 29 plant struc…	T	0.0018171	20
31.1.1.1.1	cell.organisation.cytoskeleton.actin.Actin	psme_t037642	(o81221|act_goshi : 676.0) Actin - Gossypium hirsutum (Upland cotton) & (at5g09810 : 671.0) Member of Actin gene family.Mutants are defective in germination and root growth.; actin 7 (ACT7); FUNCTIONS IN: protein binding, structural constituent of cytoskeleton; INVOLVED IN: in 9 processes; LOCATED IN: mitochondrion, nucleolus, cell wall, cytoskeleton, plasma membrane; EXPRESSED IN: 29 plant struc…	T	0.0031774	19
31.1.1.1.1	cell.organisation.cytoskeleton.actin.Actin	psme_t173324		T	0.00032901	2
31.1.1.1.3	cell.organisation.cytoskeleton.actin.actin binding	psme_t003912	(at3g57410 : 1139.0) Encodes a protein with high homology to animal villin. VLN3 is a Ca2+-regulated villin involved in actin filament bundling.; villin 3 (VLN3); FUNCTIONS IN: actin binding; INVOLVED IN: cytoskeleton organization; LOCATED IN: cellular_component unknown; EXPRESSED IN: 23 plant structures; EXPRESSED DURING: 13 growth stages; CONTAINS InterPro DOMAIN/s: Gelsolin (InterPro:IPR007122…	T	0.0038679	2
31.1.1.1.2	cell.organisation.cytoskeleton.actin.actin depolymerizing factors	psme_t027687	(q8sag3|adf_vitvi : 220.0) Actin-depolymerizing factor (ADF) - Vitis vinifera (Grape) & (at2g31200 : 207.0) Encodes actin depolymerizing factor 6 (ADF6).; actin depolymerizing factor 6 (ADF6); FUNCTIONS IN: actin binding; INVOLVED IN: biological_process unknown; LOCATED IN: intracellular; EXPRESSED IN: 24 plant structures; EXPRESSED DURING: 15 growth stages; CONTAINS InterPro DOMAIN/s: Actin-bind…	T	9.3543e-07	6
31.1.1.2	cell.organisation.cytoskeleton.mikrotubuli	psme_t015393	(q9zrr5|tba3_horvu : 745.0) Tubulin alpha-3 chain - Hordeum vulgare (Barley) & (at5g19780 : 742.0) Encodes an isoform of alpha tubulin. Closely related to adjacent gene TUA3 suggesting recent duplication.; tubulin alpha-5 (TUA5); FUNCTIONS IN: structural constituent of cytoskeleton; INVOLVED IN: response to cadmium ion, microtubule-based process; LOCATED IN: tubulin complex, cytosol, cell wall, m…	T	0.00028755	8
31.1.1.2	cell.organisation.cytoskeleton.mikrotubuli	psme_t008919	(at3g53760 : 949.0) Encodes GCP4 (gamma-Tubulin Complex Protein 4), required for microtubule organization.; GAMMA-TUBULIN COMPLEX PROTEIN 4 (GCP4); CONTAINS InterPro DOMAIN/s: Spc97/Spc98 (InterPro:IPR007259); BEST Arabidopsis thaliana protein match is: spindle pole body component 98 (TAIR:AT5G06680.1); Has 1249 Blast hits to 1181 proteins in 191 species: Archae - 0; Bacteria - 0; Metazoa - 551; …	T	9.2699e-05	10
31.1.1.2	cell.organisation.cytoskeleton.mikrotubuli	psme_t002522	(at3g60740 : 1334.0) Encodes tubulin-folding cofactor D. Mutants arrest during embryogenesis with embryos that are small, mushroom-shaped (pilz) and consist of only one or few large cells each containing one or more variably enlarged nuclei and often cell wall stubs. Gene product necessary for continuous microtubule organization.; TITAN 1 (TTN1); CONTAINS InterPro DOMAIN/s: Armadillo-type fold (I…	T	0.00019892	6
31.1.1.2	cell.organisation.cytoskeleton.mikrotubuli	psme_t013228	(at5g19780 : 802.0) Encodes an isoform of alpha tubulin. Closely related to adjacent gene TUA3 suggesting recent duplication.; tubulin alpha-5 (TUA5); FUNCTIONS IN: structural constituent of cytoskeleton; INVOLVED IN: response to cadmium ion, microtubule-based process; LOCATED IN: tubulin complex, cytosol, cell wall, membrane; EXPRESSED IN: 6 plant structures; CONTAINS InterPro DOMAIN/s: Alpha tu…	T	3.4246e-08	16
31.1.1.2	cell.organisation.cytoskeleton.mikrotubuli	psme_t017116	(q40665|tbb3_orysa : 807.0) Tubulin beta-3 chain (Beta-3 tubulin) - Oryza sativa (Rice) & (at5g62700 : 796.0) encodes tubulin beta-2/beta-3 chain; tubulin beta chain 3 (TUB3); FUNCTIONS IN: structural molecule activity, GTP binding, GTPase activity; INVOLVED IN: response to cold; LOCATED IN: tubulin complex, cell wall; EXPRESSED IN: cultured cell, seed; CONTAINS InterPro DOMAIN/s: Beta tubulin (I…	T	0.0024086	16
31.1.1.2	cell.organisation.cytoskeleton.mikrotubuli	psme_t017805	(p37832|tbb7_orysa : 824.0) Tubulin beta-7 chain (Beta-7 tubulin) (pTUB22) - Oryza sativa (Rice) & (at5g12250 : 817.0) Encodes a beta-tubulin. Expression of TUB6 has been shown to decrease in response to cold treatment.; beta-6 tubulin (TUB6); FUNCTIONS IN: structural constituent of cytoskeleton; INVOLVED IN: microtubule-based process, response to salt stress, response to cold; LOCATED IN: microt…	T	3.9996e-06	16
31.1.1.2	cell.organisation.cytoskeleton.mikrotubuli	psme_t014416	(at4g39920 : 310.0) Microtubule-folding cofactor, produces assembly-competent alpha-/beta-tubulin heterodimers.; PORCINO (POR); FUNCTIONS IN: binding; INVOLVED IN: tubulin complex assembly, cytokinesis; LOCATED IN: cytoplasm; EXPRESSED IN: 22 plant structures; EXPRESSED DURING: 13 growth stages; CONTAINS InterPro DOMAIN/s: CARP motif (InterPro:IPR006599), C-CAP/cofactor C-like domain (InterPro:IP…	T	1.4951e-05	12.29
31.1.1.2	cell.organisation.cytoskeleton.mikrotubuli	psme_t021288	(q6vaf9|tba4_goshi : 834.0) Tubulin alpha-4 chain (Alpha-4 tubulin) - Gossypium hirsutum (Upland cotton) & (at1g50010 : 829.0) Encodes alpha-2,4 tubulin. TUA2 and TUA4 encode identical proteins.; tubulin alpha-2 chain (TUA2); FUNCTIONS IN: structural constituent of cytoskeleton; INVOLVED IN: microtubule-based process, response to salt stress; LOCATED IN: tubulin complex, cytosol, cell wall, membr…	T	0.00093932	14
31.1.1.2	cell.organisation.cytoskeleton.mikrotubuli	psme_t013770	(at5g62700 : 560.0) encodes tubulin beta-2/beta-3 chain; tubulin beta chain 3 (TUB3); FUNCTIONS IN: structural molecule activity, GTP binding, GTPase activity; INVOLVED IN: response to cold; LOCATED IN: tubulin complex, cell wall; EXPRESSED IN: cultured cell, seed; CONTAINS InterPro DOMAIN/s: Beta tubulin (InterPro:IPR002453), Tubulin (InterPro:IPR000217), Tubulin/FtsZ, GTPase domain (InterPro:IP…	T	0.00066724	20
31.1.1.2	cell.organisation.cytoskeleton.mikrotubuli	psme_t020590	(p93176|tbb_horvu : 828.0) Tubulin beta chain (Beta tubulin) - Hordeum vulgare (Barley) & (at5g12250 : 822.0) Encodes a beta-tubulin. Expression of TUB6 has been shown to decrease in response to cold treatment.; beta-6 tubulin (TUB6); FUNCTIONS IN: structural constituent of cytoskeleton; INVOLVED IN: microtubule-based process, response to salt stress, response to cold; LOCATED IN: microtubule cyt…	T	0.000728	16.4
31.1.1.2	cell.organisation.cytoskeleton.mikrotubuli	psme_t031394	(at5g12250 : 308.0) Encodes a beta-tubulin. Expression of TUB6 has been shown to decrease in response to cold treatment.; beta-6 tubulin (TUB6); FUNCTIONS IN: structural constituent of cytoskeleton; INVOLVED IN: microtubule-based process, response to salt stress, response to cold; LOCATED IN: microtubule cytoskeleton, plasma membrane; EXPRESSED IN: 23 plant structures; EXPRESSED DURING: 13 growth…	T	0.00093932	17.43
31.1.1.2	cell.organisation.cytoskeleton.mikrotubuli	psme_t020673	(q6vaf9|tba4_goshi : 834.0) Tubulin alpha-4 chain (Alpha-4 tubulin) - Gossypium hirsutum (Upland cotton) & (at1g50010 : 830.0) Encodes alpha-2,4 tubulin. TUA2 and TUA4 encode identical proteins.; tubulin alpha-2 chain (TUA2); FUNCTIONS IN: structural constituent of cytoskeleton; INVOLVED IN: microtubule-based process, response to salt stress; LOCATED IN: tubulin complex, cytosol, cell wall, membr…	T	0.0014248	18
31.1.1.2	cell.organisation.cytoskeleton.mikrotubuli	psme_t015699	(p18026|tbb2_maize : 277.0) Tubulin beta-2 chain (Beta-2 tubulin) - Zea mays (Maize) & (at5g62700 : 275.0) encodes tubulin beta-2/beta-3 chain; tubulin beta chain 3 (TUB3); FUNCTIONS IN: structural molecule activity, GTP binding, GTPase activity; INVOLVED IN: response to cold; LOCATED IN: tubulin complex, cell wall; EXPRESSED IN: cultured cell, seed; CONTAINS InterPro DOMAIN/s: Beta tubulin (Inte…	T	0.0056343	22
31.1.1.2	cell.organisation.cytoskeleton.mikrotubuli	psme_t005957	(q6vaf5|tbb7_goshi : 115.0) Tubulin beta-7 chain (Beta-7 tubulin) - Gossypium hirsutum (Upland cotton) & (at4g20890 : 114.0) tubulin 9; tubulin beta-9 chain (TUB9); FUNCTIONS IN: structural molecule activity, GTP binding, GTPase activity; INVOLVED IN: response to cadmium ion; LOCATED IN: tubulin complex, chloroplast, plasma membrane; EXPRESSED IN: 27 plant structures; EXPRESSED DURING: 15 growth …	T	7.4114e-06	20
31.1.1.2	cell.organisation.cytoskeleton.mikrotubuli	psme_t004095	(q6vaf5|tbb7_goshi : 115.0) Tubulin beta-7 chain (Beta-7 tubulin) - Gossypium hirsutum (Upland cotton) & (at4g20890 : 114.0) tubulin 9; tubulin beta-9 chain (TUB9); FUNCTIONS IN: structural molecule activity, GTP binding, GTPase activity; INVOLVED IN: response to cadmium ion; LOCATED IN: tubulin complex, chloroplast, plasma membrane; EXPRESSED IN: 27 plant structures; EXPRESSED DURING: 15 growth …	T	1.5751e-05	20
31.1.1.2	cell.organisation.cytoskeleton.mikrotubuli	psme_t048490	(at5g23860 : 625.0) beta-tubulin, preferentially expressed in endodermal and phloem cells of primary roots and in the vascular tissues of leaves, stems, and flowers.; tubulin beta 8 (TUB8); CONTAINS InterPro DOMAIN/s: Beta tubulin (InterPro:IPR002453), Tubulin (InterPro:IPR000217), Tubulin/FtsZ, GTPase domain (InterPro:IPR003008), Tubulin/FtsZ, N-terminal (InterPro:IPR019746), Tubulin/FtsZ, C-ter…	T	2.2956e-07	24.29
31.1.1.2	cell.organisation.cytoskeleton.mikrotubuli	psme_t083917	(q41783|tbb6_maize : 144.0) Tubulin beta-6 chain (Beta-6 tubulin) - Zea mays (Maize) & (at5g62700 : 140.0) encodes tubulin beta-2/beta-3 chain; tubulin beta chain 3 (TUB3); FUNCTIONS IN: structural molecule activity, GTP binding, GTPase activity; INVOLVED IN: response to cold; LOCATED IN: tubulin complex, cell wall; EXPRESSED IN: cultured cell, seed; CONTAINS InterPro DOMAIN/s: Beta tubulin (Inte…	T	1.3334e-06	22.57
31.1.1.2	cell.organisation.cytoskeleton.mikrotubuli	psme_t086821	(at5g23860 : 95.9) beta-tubulin, preferentially expressed in endodermal and phloem cells of primary roots and in the vascular tissues of leaves, stems, and flowers.; tubulin beta 8 (TUB8); CONTAINS InterPro DOMAIN/s: Beta tubulin (InterPro:IPR002453), Tubulin (InterPro:IPR000217), Tubulin/FtsZ, GTPase domain (InterPro:IPR003008), Tubulin/FtsZ, N-terminal (InterPro:IPR019746), Tubulin/FtsZ, C-term…	T	2.5344e-06	24.29
31.1.1.2	cell.organisation.cytoskeleton.mikrotubuli	psme_t002633	(at3g60740 : 1218.0) Encodes tubulin-folding cofactor D. Mutants arrest during embryogenesis with embryos that are small, mushroom-shaped (pilz) and consist of only one or few large cells each containing one or more variably enlarged nuclei and often cell wall stubs. Gene product necessary for continuous microtubule organization.; TITAN 1 (TTN1); CONTAINS InterPro DOMAIN/s: Armadillo-type fold (I…	T	6.6355e-05	2
31.1.1.2	cell.organisation.cytoskeleton.mikrotubuli	psme_t001250	(at3g43610 : 366.0) Spc97 / Spc98 family of spindle pole body (SBP) component; FUNCTIONS IN: tubulin binding; INVOLVED IN: microtubule cytoskeleton organization; LOCATED IN: chloroplast, spindle pole, microtubule organizing center; EXPRESSED IN: 22 plant structures; EXPRESSED DURING: 13 growth stages; CONTAINS InterPro DOMAIN/s: Spc97/Spc98 (InterPro:IPR007259); BEST Arabidopsis thaliana protein …	T	6.9565e-05	3.714
31.1.1.2.5	cell.organisation.cytoskeleton.mikrotubuli.MAP70	psme_t003117	(at1g24764 : 773.0) Member of the MAP70 protein family.; microtubule-associated proteins 70-2 (MAP70-2); FUNCTIONS IN: microtubule binding; INVOLVED IN: cytoskeleton organization; LOCATED IN: microtubule; EXPRESSED IN: 23 plant structures; EXPRESSED DURING: 13 growth stages; CONTAINS InterPro DOMAIN/s: Myosin II heavy chain-like (InterPro:IPR009768); BEST Arabidopsis thaliana protein match is: mi…	T	4.6776e-05	18
31.1.1.2.5	cell.organisation.cytoskeleton.mikrotubuli.MAP70	psme_t005041	(at1g24764 : 770.0) Member of the MAP70 protein family.; microtubule-associated proteins 70-2 (MAP70-2); FUNCTIONS IN: microtubule binding; INVOLVED IN: cytoskeleton organization; LOCATED IN: microtubule; EXPRESSED IN: 23 plant structures; EXPRESSED DURING: 13 growth stages; CONTAINS InterPro DOMAIN/s: Myosin II heavy chain-like (InterPro:IPR009768); BEST Arabidopsis thaliana protein match is: mi…	T	0.0014848	18
31.1.1.2.5	cell.organisation.cytoskeleton.mikrotubuli.MAP70	psme_t030741	(at2g01750 : 181.0) Encodes a microtubule associated protein (MAP70-3). Expressed in all tissues.; microtubule-associated proteins 70-3 (MAP70-3); FUNCTIONS IN: microtubule binding; INVOLVED IN: cytoskeleton organization; LOCATED IN: microtubule; EXPRESSED IN: 17 plant structures; EXPRESSED DURING: 9 growth stages; CONTAINS InterPro DOMAIN/s: Myosin II heavy chain-like (InterPro:IPR009768); BEST …	T	0.0067774	18
31.1.1.3	cell.organisation.cytoskeleton.Myosin	psme_t050908	(at5g20490 : 85.9) Encodes a member of the type XI myosin protein family involved in root hair growth, trichome development, and organelle trafficking. This gene appears to be expressed at low levels throughout the plant.; XIK; FUNCTIONS IN: motor activity; INVOLVED IN: in 11 processes; LOCATED IN: myosin complex; EXPRESSED IN: stem, fruit, flower, root, leaf; EXPRESSED DURING: seedling growth; C…	T	3.9996e-06	6
31.1.1.3	cell.organisation.cytoskeleton.Myosin	psme_t020102	(at5g59210 : 304.0) myosin heavy chain-related; Has 60083 Blast hits to 34721 proteins in 2231 species: Archae - 693; Bacteria - 7635; Metazoa - 30612; Fungi - 4945; Plants - 2863; Viruses - 142; Other Eukaryotes - 13193 (source: NCBI BLink). & (reliability: 608.0) & (original description: no original description)	T	0.0054277	10
31.1.1.3	cell.organisation.cytoskeleton.Myosin	psme_t009598	(at2g24420 : 329.0) DNA repair ATPase-related; LOCATED IN: endoplasmic reticulum, plasma membrane; EXPRESSED IN: 27 plant structures; EXPRESSED DURING: 15 growth stages; BEST Arabidopsis thaliana protein match is: myosin heavy chain-related (TAIR:AT4G31340.1); Has 49908 Blast hits to 28607 proteins in 1979 species: Archae - 936; Bacteria - 7564; Metazoa - 22725; Fungi - 3757; Plants - 2190; Virus…	T	2.4416e-07	20
31.1.1.3	cell.organisation.cytoskeleton.Myosin	psme_t011348	(at4g03620 : 100.0) myosin heavy chain-related; Has 2049 Blast hits to 1675 proteins in 293 species: Archae - 28; Bacteria - 210; Metazoa - 903; Fungi - 186; Plants - 47; Viruses - 4; Other Eukaryotes - 671 (source: NCBI BLink). & (reliability: 200.0) & (original description: no original description)	T	0.0011136	17.43
31.1.1.3	cell.organisation.cytoskeleton.Myosin	psme_t011445	(at4g03620 : 101.0) myosin heavy chain-related; Has 2049 Blast hits to 1675 proteins in 293 species: Archae - 28; Bacteria - 210; Metazoa - 903; Fungi - 186; Plants - 47; Viruses - 4; Other Eukaryotes - 671 (source: NCBI BLink). & (reliability: 202.0) & (original description: no original description)	T	0.0030573	17.43
31.1.1.3	cell.organisation.cytoskeleton.Myosin	psme_t018267	(at4g03620 : 102.0) myosin heavy chain-related; Has 2049 Blast hits to 1675 proteins in 293 species: Archae - 28; Bacteria - 210; Metazoa - 903; Fungi - 186; Plants - 47; Viruses - 4; Other Eukaryotes - 671 (source: NCBI BLink). & (reliability: 204.0) & (original description: no original description)	T	0.0084518	2
31.1.1.3.8	cell.organisation.cytoskeleton.Myosin.Class VII	psme_t000939	(at3g19960 : 1132.0) member of Myosin-like proteins; myosin 1 (ATM1); CONTAINS InterPro DOMAIN/s: Myosin head, motor domain (InterPro:IPR001609), IQ calmodulin-binding region (InterPro:IPR000048); BEST Arabidopsis thaliana protein match is: P-loop containing nucleoside triphosphate hydrolases superfamily protein (TAIR:AT1G50360.1); Has 7421 Blast hits to 6650 proteins in 772 species: Archae - 0; …	T	2.7389e-09	8
31.1.1.3.8	cell.organisation.cytoskeleton.Myosin.Class VII	psme_t008604	(at3g19960 : 327.0) member of Myosin-like proteins; myosin 1 (ATM1); CONTAINS InterPro DOMAIN/s: Myosin head, motor domain (InterPro:IPR001609), IQ calmodulin-binding region (InterPro:IPR000048); BEST Arabidopsis thaliana protein match is: P-loop containing nucleoside triphosphate hydrolases superfamily protein (TAIR:AT1G50360.1); Has 7421 Blast hits to 6650 proteins in 772 species: Archae - 0; B…	T	0.00020849	6
31.1.1.3.8	cell.organisation.cytoskeleton.Myosin.Class VII	psme_t000694	(at3g19960 : 1338.0) member of Myosin-like proteins; myosin 1 (ATM1); CONTAINS InterPro DOMAIN/s: Myosin head, motor domain (InterPro:IPR001609), IQ calmodulin-binding region (InterPro:IPR000048); BEST Arabidopsis thaliana protein match is: P-loop containing nucleoside triphosphate hydrolases superfamily protein (TAIR:AT1G50360.1); Has 7421 Blast hits to 6650 proteins in 772 species: Archae - 0; …	T	0.00047094	8
31.1.1.3.11	cell.organisation.cytoskeleton.Myosin.Class XI	psme_t000496	(at5g20490 : 2133.0) Encodes a member of the type XI myosin protein family involved in root hair growth, trichome development, and organelle trafficking. This gene appears to be expressed at low levels throughout the plant.; XIK; FUNCTIONS IN: motor activity; INVOLVED IN: in 11 processes; LOCATED IN: myosin complex; EXPRESSED IN: stem, fruit, flower, root, leaf; EXPRESSED DURING: seedling growth;…	T	3.7823e-06	18
31.1.1.3.11	cell.organisation.cytoskeleton.Myosin.Class XI	psme_t001184	(at4g33200 : 1640.0) member of Myosin-like proteins; XI-I; FUNCTIONS IN: motor activity; INVOLVED IN: actin filament-based movement; LOCATED IN: myosin complex; EXPRESSED IN: 24 plant structures; EXPRESSED DURING: 15 growth stages; CONTAINS InterPro DOMAIN/s: Dil domain (InterPro:IPR018444), Dilute (InterPro:IPR002710), Myosin, N-terminal, SH3-like (InterPro:IPR004009), Myosin head, motor domain …	T	0.000157	4
31.1.1.3.11	cell.organisation.cytoskeleton.Myosin.Class XI	psme_t009848	(at4g33200 : 837.0) member of Myosin-like proteins; XI-I; FUNCTIONS IN: motor activity; INVOLVED IN: actin filament-based movement; LOCATED IN: myosin complex; EXPRESSED IN: 24 plant structures; EXPRESSED DURING: 15 growth stages; CONTAINS InterPro DOMAIN/s: Dil domain (InterPro:IPR018444), Dilute (InterPro:IPR002710), Myosin, N-terminal, SH3-like (InterPro:IPR004009), Myosin head, motor domain (…	T	0.00090016	4
31.4	cell.vesicle transport	psme_t002482	(at3g10380 : 1237.0) Subunit of the Putative Arabidopsis Exocyst Complex; subunit of exocyst complex 8 (SEC8); INVOLVED IN: pollen germination, mucilage biosynthetic process involved in seed coat development, pollen tube growth; LOCATED IN: cytosol, plasma membrane, exocyst; EXPRESSED IN: 25 plant structures; EXPRESSED DURING: 13 growth stages; CONTAINS InterPro DOMAIN/s: Sec8 exocyst complex com…	T	8.3089e-07	6
31.4	cell.vesicle transport	psme_t002532	(at1g08190 : 802.0) Might be involved in protein sorting to the vacuole.; vacuolar protein sorting 41 (VPS41); FUNCTIONS IN: binding, nucleotide binding, zinc ion binding; INVOLVED IN: gravitropism, protein targeting to vacuole; EXPRESSED IN: 24 plant structures; EXPRESSED DURING: 15 growth stages; CONTAINS InterPro DOMAIN/s: WD40 repeat 2 (InterPro:IPR019782), Zinc finger, RING-type (InterPro:IP…	T	1.496e-06	8
31.4	cell.vesicle transport	psme_t015884	(at1g79990 : 209.0) structural molecules; FUNCTIONS IN: structural molecule activity; INVOLVED IN: intracellular protein transport, vesicle-mediated transport; LOCATED IN: membrane coat, COPI vesicle coat; EXPRESSED IN: 25 plant structures; EXPRESSED DURING: 15 growth stages; CONTAINS InterPro DOMAIN/s: WD40 repeat 2 (InterPro:IPR019782), Coatomer, WD associated region (InterPro:IPR006692), WD40 …	T	5.6198e-06	8
31.4	cell.vesicle transport	psme_t015378	(at1g62020 : 188.0) Coatomer, alpha subunit; FUNCTIONS IN: structural molecule activity, transporter activity; INVOLVED IN: intracellular protein transport, vesicle-mediated transport, ER to Golgi vesicle-mediated transport; LOCATED IN: COPI vesicle coat, plasma membrane, CUL4 RING ubiquitin ligase complex, membrane; EXPRESSED IN: 25 plant structures; EXPRESSED DURING: 14 growth stages; CONTAINS …	T	0.00061231	4.4
31.4	cell.vesicle transport	psme_t018675	(at5g09260 : 224.0) vacuolar protein sorting-associated protein 20.2 (VPS20.2); INVOLVED IN: vesicle-mediated transport, N-terminal protein myristoylation; LOCATED IN: ESCRT III complex, plasma membrane; CONTAINS InterPro DOMAIN/s: Snf7 (InterPro:IPR005024); BEST Arabidopsis thaliana protein match is: SNF7 family protein (TAIR:AT5G63880.1); Has 1828 Blast hits to 1807 proteins in 295 species: Arc…	T	0.00066724	8.857
31.4	cell.vesicle transport	psme_t018505	(at1g79990 : 209.0) structural molecules; FUNCTIONS IN: structural molecule activity; INVOLVED IN: intracellular protein transport, vesicle-mediated transport; LOCATED IN: membrane coat, COPI vesicle coat; EXPRESSED IN: 25 plant structures; EXPRESSED DURING: 15 growth stages; CONTAINS InterPro DOMAIN/s: WD40 repeat 2 (InterPro:IPR019782), Coatomer, WD associated region (InterPro:IPR006692), WD40 …	T	0.00066724	8
31.4	cell.vesicle transport	psme_t002860	(at2g45540 : 321.0) WD-40 repeat family protein / beige-related; FUNCTIONS IN: nucleotide binding; INVOLVED IN: biological_process unknown; LOCATED IN: cellular_component unknown; EXPRESSED IN: 24 plant structures; EXPRESSED DURING: 14 growth stages; CONTAINS InterPro DOMAIN/s: WD40 repeat-like-containing domain (InterPro:IPR011046), WD40 repeat 2 (InterPro:IPR019782), Beige/BEACH (InterPro:IPR00…	T	0.00093932	6
31.4	cell.vesicle transport	psme_t007405	(at4g30240 : 135.0) Syntaxin/t-SNARE family protein; INVOLVED IN: Golgi vesicle transport, vesicle-mediated transport; LOCATED IN: endomembrane system, membrane; CONTAINS InterPro DOMAIN/s: t-SNARE (InterPro:IPR010989), Syntaxin 6, N-terminal (InterPro:IPR015260); BEST Arabidopsis thaliana protein match is: Syntaxin/t-SNARE family protein (TAIR:AT2G18860.1); Has 30201 Blast hits to 17322 proteins…	T	0.0010665	10
31.4	cell.vesicle transport	psme_t014367	(at1g08190 : 610.0) Might be involved in protein sorting to the vacuole.; vacuolar protein sorting 41 (VPS41); FUNCTIONS IN: binding, nucleotide binding, zinc ion binding; INVOLVED IN: gravitropism, protein targeting to vacuole; EXPRESSED IN: 24 plant structures; EXPRESSED DURING: 15 growth stages; CONTAINS InterPro DOMAIN/s: WD40 repeat 2 (InterPro:IPR019782), Zinc finger, RING-type (InterPro:IP…	T	0.0019715	8
31.4	cell.vesicle transport	psme_t034679	(at2g32670 : 243.0) member of Synaptobrevin -like protein family; vesicle-associated membrane protein 725 (VAMP725); FUNCTIONS IN: molecular_function unknown; INVOLVED IN: transport, vesicle-mediated transport; LOCATED IN: endosome, plasma membrane, membrane; EXPRESSED IN: 17 plant structures; EXPRESSED DURING: 8 growth stages; CONTAINS InterPro DOMAIN/s: Longin (InterPro:IPR010908), Longin-like …	T	0.0041754	8
31.4	cell.vesicle transport	psme_t022308	(at1g51740 : 310.0) member of SYP8 Gene Family; syntaxin of plants 81 (SYP81); INVOLVED IN: vesicle-mediated transport; LOCATED IN: membrane; EXPRESSED IN: 24 plant structures; EXPRESSED DURING: 15 growth stages; CONTAINS InterPro DOMAIN/s: t-SNARE (InterPro:IPR010989), SNARE-complex protein Syntaxin-18 N-terminal (InterPro:IPR019529); Has 429 Blast hits to 426 proteins in 142 species: Archae - 0…	T	0.0046719	8.857
31.4	cell.vesicle transport	psme_t020179	(at5g39510 : 263.0) Encodes a member of SNARE gene family. Homologous with yeast VTI1 and is involved in vesicle transport. Mutant alleles such as sgr4/zig are defective in the shoots response to gravity resulting in a zigzag growth pattern of the stem. Involved in protein trafficking to lytic vacuoles. Can conditionally substitute VTI12 in protein storage vacuole trafficking when plants are devo…	T	0.0070338	10
31.4	cell.vesicle transport	psme_t010928	(at4g10170 : 124.0) SNARE-like superfamily protein; FUNCTIONS IN: molecular_function unknown; INVOLVED IN: transport, vesicle-mediated transport; LOCATED IN: plasma membrane; EXPRESSED IN: 22 plant structures; EXPRESSED DURING: 13 growth stages; CONTAINS InterPro DOMAIN/s: Longin (InterPro:IPR010908), Longin-like (InterPro:IPR011012); BEST Arabidopsis thaliana protein match is: SNARE-like superfa…	T	1.888e-18	8
31.4	cell.vesicle transport	psme_t008986	(at1g27700 : 140.0) Syntaxin/t-SNARE family protein; INVOLVED IN: Golgi vesicle transport, vesicle-mediated transport; LOCATED IN: nucleus; EXPRESSED IN: 24 plant structures; EXPRESSED DURING: 15 growth stages; CONTAINS InterPro DOMAIN/s: t-SNARE (InterPro:IPR010989), Syntaxin 6, N-terminal (InterPro:IPR015260); BEST Arabidopsis thaliana protein match is: Syntaxin/t-SNARE family protein (TAIR:AT4…	T	2.2956e-07	10
31.4	cell.vesicle transport	psme_t007199	(at4g08180 : 809.0) OSBP(oxysterol binding protein)-related protein 1C (ORP1C); FUNCTIONS IN: phosphoinositide binding, oxysterol binding; INVOLVED IN: steroid metabolic process, signal transduction; LOCATED IN: cellular_component unknown; EXPRESSED IN: 25 plant structures; EXPRESSED DURING: 15 growth stages; CONTAINS InterPro DOMAIN/s: Pleckstrin homology-type (InterPro:IPR011993), Oxysterol-bin…	T	8.0338e-05	10
31.4	cell.vesicle transport	psme_t027471	(at2g36900 : 250.0) member of Membrin Gene Family; membrin 11 (MEMB11); BEST Arabidopsis thaliana protein match is: membrin 12 (TAIR:AT5G50440.1); Has 361 Blast hits to 361 proteins in 146 species: Archae - 0; Bacteria - 0; Metazoa - 143; Fungi - 72; Plants - 103; Viruses - 0; Other Eukaryotes - 43 (source: NCBI BLink). & (reliability: 500.0) & (original description: no original description)	T	0.00037631	8
31.4	cell.vesicle transport	psme_t006455	(at4g08180 : 776.0) OSBP(oxysterol binding protein)-related protein 1C (ORP1C); FUNCTIONS IN: phosphoinositide binding, oxysterol binding; INVOLVED IN: steroid metabolic process, signal transduction; LOCATED IN: cellular_component unknown; EXPRESSED IN: 25 plant structures; EXPRESSED DURING: 15 growth stages; CONTAINS InterPro DOMAIN/s: Pleckstrin homology-type (InterPro:IPR011993), Oxysterol-bin…	T	0.0011603	10
31.4	cell.vesicle transport	psme_t026364	(at4g39220 : 243.0) Key player of retrieval of ER membrane proteins; ATRER1A; CONTAINS InterPro DOMAIN/s: Retrieval of early ER protein Rer1 (InterPro:IPR004932); BEST Arabidopsis thaliana protein match is: endoplasmatic reticulum retrieval protein 1B (TAIR:AT2G21600.1); Has 516 Blast hits to 513 proteins in 212 species: Archae - 0; Bacteria - 0; Metazoa - 155; Fungi - 150; Plants - 130; Viruses …	T	0.0014248	8.857
31.4	cell.vesicle transport	psme_t012638	(at1g61290 : 350.0) member of SYP12 Gene Family; syntaxin of plants 124 (SYP124); CONTAINS InterPro DOMAIN/s: Target SNARE coiled-coil domain (InterPro:IPR000727), t-SNARE (InterPro:IPR010989), Syntaxin/epimorphin, conserved site (InterPro:IPR006012), Syntaxin, N-terminal (InterPro:IPR006011); BEST Arabidopsis thaliana protein match is: syntaxin of plants 125 (TAIR:AT1G11250.1); Has 2975 Blast hi…	T	0.002052	8
31.4	cell.vesicle transport	psme_t018995	(at2g38360 : 169.0) prenylated RAB acceptor 1.B4 (PRA1.B4); CONTAINS InterPro DOMAIN/s: Prenylated rab acceptor PRA1 (InterPro:IPR004895); BEST Arabidopsis thaliana protein match is: prenylated RAB acceptor 1.B5 (TAIR:AT5G01640.1); Has 506 Blast hits to 506 proteins in 121 species: Archae - 0; Bacteria - 0; Metazoa - 113; Fungi - 53; Plants - 299; Viruses - 0; Other Eukaryotes - 41 (source: NCBI …	T	0.0025055	10
31.4	cell.vesicle transport	psme_t029655	(at1g79070 : 99.0) SNARE-associated protein-related; Has 39 Blast hits to 39 proteins in 19 species: Archae - 0; Bacteria - 0; Metazoa - 6; Fungi - 0; Plants - 28; Viruses - 0; Other Eukaryotes - 5 (source: NCBI BLink). & (reliability: 198.0) & (original description: no original description)	T	0.004497	8
31.4	cell.vesicle transport	psme_t019945	(at1g61290 : 350.0) member of SYP12 Gene Family; syntaxin of plants 124 (SYP124); CONTAINS InterPro DOMAIN/s: Target SNARE coiled-coil domain (InterPro:IPR000727), t-SNARE (InterPro:IPR010989), Syntaxin/epimorphin, conserved site (InterPro:IPR006012), Syntaxin, N-terminal (InterPro:IPR006011); BEST Arabidopsis thaliana protein match is: syntaxin of plants 125 (TAIR:AT1G11250.1); Has 2975 Blast hi…	T	0.0048487	8
31.4	cell.vesicle transport	psme_t068763	(at5g50380 : 87.4) A member of EXO70 gene family, putative exocyst subunits, conserved in land plants. Arabidopsis thaliana contains 23 putative EXO70 genes, which can be classified into eight clusters on the phylogenetic tree.; exocyst subunit exo70 family protein F1 (EXO70F1); INVOLVED IN: exocytosis, vesicle docking involved in exocytosis; LOCATED IN: plasma membrane, exocyst; EXPRESSED IN: 24…	T	0.0066656	8
31.4	cell.vesicle transport	psme_t014553	(at5g05760 : 301.0) A SNARE protein (ortholog of syntaxin 5), a membrane fusion machine component involved in cytokinesis; syntaxin of plants 31 (SYP31); CONTAINS InterPro DOMAIN/s: Target SNARE coiled-coil domain (InterPro:IPR000727), t-SNARE (InterPro:IPR010989), Syntaxin/epimorphin, conserved site (InterPro:IPR006012), Syntaxin, N-terminal (InterPro:IPR006011); BEST Arabidopsis thaliana protei…	T	8.531e-11	12
31.4	cell.vesicle transport	psme_t023077	(at2g21600 : 288.0) Key player of retrieval of ER membrane proteins; endoplasmatic reticulum retrieval protein 1B (RER1B); FUNCTIONS IN: molecular_function unknown; INVOLVED IN: retrograde vesicle-mediated transport, Golgi to ER; LOCATED IN: Golgi apparatus, endoplasmic reticulum, cis-Golgi network; EXPRESSED IN: 25 plant structures; EXPRESSED DURING: 15 growth stages; CONTAINS InterPro DOMAIN/s:…	T	1.4949e-08	14
31.4	cell.vesicle transport	psme_t022309	(at5g46860 : 273.0) Syntaxin-related protein required for vacuolar assembly. A member of t-SNARE superfamily, homologous to yest Vam3p. Localized in the vacuolar membranes. The protein has a heptad repeat structure (residues164??220) in which hydrophobic amino acid residues appear at seven amino acid intervals. Such regions have a high potential to form an amphiphilic a-helix, intriguing for the …	T	3.7703e-07	10.57
31.4	cell.vesicle transport	psme_t006865	(at5g50380 : 570.0) A member of EXO70 gene family, putative exocyst subunits, conserved in land plants. Arabidopsis thaliana contains 23 putative EXO70 genes, which can be classified into eight clusters on the phylogenetic tree.; exocyst subunit exo70 family protein F1 (EXO70F1); INVOLVED IN: exocytosis, vesicle docking involved in exocytosis; LOCATED IN: plasma membrane, exocyst; EXPRESSED IN: 2…	T	3.7823e-06	16
31.4	cell.vesicle transport	psme_t004577	(at4g31480 : 1445.0) Coatomer, beta subunit; FUNCTIONS IN: clathrin binding, structural molecule activity, binding; INVOLVED IN: intracellular protein transport, vesicle-mediated transport; LOCATED IN: membrane coat, COPI vesicle coat; EXPRESSED IN: male gametophyte, guard cell; EXPRESSED DURING: M germinated pollen stage; CONTAINS InterPro DOMAIN/s: Coatomer, beta subunit, C-terminal (InterPro:I…	T	5.3138e-06	16
31.4	cell.vesicle transport	psme_t029801	(at5g54110 : 209.0) Encodes a highly polar protein with more than 60% hydrophilic amino acid residues that is associated with the plasma membrane. It has limited secondary structure similarity to VAP-33 from Aplysia, which may be involved in membrane trafficking.; membrane-associated mannitol-induced (MAMI); FUNCTIONS IN: structural molecule activity; INVOLVED IN: response to osmotic stress; LOCA…	T	6.6355e-05	12
31.4	cell.vesicle transport	psme_t005644	(at1g72470 : 651.0) A member of EXO70 gene family, putative exocyst subunits, conserved in land plants. Arabidopsis thaliana contains 23 putative EXO70 genes, which can be classified into eight clusters on the phylogenetic tree.; exocyst subunit exo70 family protein D1 (EXO70D1); INVOLVED IN: exocytosis, vesicle docking involved in exocytosis; LOCATED IN: exocyst; EXPRESSED IN: 22 plant structure…	T	0.00014304	12
31.4	cell.vesicle transport	psme_t021189	(at1g55190 : 142.0) PRA7; INVOLVED IN: vesicle-mediated transport; LOCATED IN: endoplasmic reticulum, plasma membrane; EXPRESSED IN: 25 plant structures; EXPRESSED DURING: 15 growth stages; CONTAINS InterPro DOMAIN/s: Prenylated rab acceptor PRA1 (InterPro:IPR004895); BEST Arabidopsis thaliana protein match is: PRA1 (Prenylated rab acceptor) family protein (TAIR:AT3G13720.1); Has 523 Blast hits t…	T	0.0010224	14
31.4	cell.vesicle transport	psme_t017140	(at3g05710 : 358.0) member of SYP4 Gene Family; syntaxin of plants 43 (SYP43); FUNCTIONS IN: SNAP receptor activity; INVOLVED IN: intracellular protein transport, cellular membrane fusion; LOCATED IN: membrane; EXPRESSED IN: 24 plant structures; EXPRESSED DURING: 15 growth stages; CONTAINS InterPro DOMAIN/s: Target SNARE coiled-coil domain (InterPro:IPR000727), t-SNARE (InterPro:IPR010989), Synta…	T	0.0054277	12
31.4	cell.vesicle transport	psme_t010578	(at3g24350 : 331.0) member of Glycoside Hydrolase Family 17; syntaxin of plants 32 (SYP32); FUNCTIONS IN: SNAP receptor activity; INVOLVED IN: intracellular protein transport, cellular membrane fusion; LOCATED IN: membrane; EXPRESSED IN: 23 plant structures; EXPRESSED DURING: 15 growth stages; CONTAINS InterPro DOMAIN/s: Target SNARE coiled-coil domain (InterPro:IPR000727), Syntaxin/epimorphin, c…	T	6.9266e-07	16
31.4	cell.vesicle transport	psme_t018442	(at4g21450 : 258.0) PapD-like superfamily protein; FUNCTIONS IN: structural molecule activity; INVOLVED IN: biological_process unknown; EXPRESSED IN: 22 plant structures; EXPRESSED DURING: 13 growth stages; CONTAINS InterPro DOMAIN/s: PapD-like (InterPro:IPR008962), Major sperm protein (InterPro:IPR000535); BEST Arabidopsis thaliana protein match is: PapD-like superfamily protein (TAIR:AT4G05060.…	T	1.5853e-06	12.29
31.4	cell.vesicle transport	psme_t027708	(at5g22360 : 301.0) Member of Synaptobrevin-like AtVAMP7C, v-SNARE protein family.; vesicle-associated membrane protein 714 (VAMP714); FUNCTIONS IN: molecular_function unknown; INVOLVED IN: response to salt stress; LOCATED IN: Golgi apparatus, vacuole, membrane; EXPRESSED IN: 23 plant structures; EXPRESSED DURING: 13 growth stages; CONTAINS InterPro DOMAIN/s: Longin (InterPro:IPR010908), Longin-l…	T	0.0060711	14.92
31.4	cell.vesicle transport	psme_t005531	(at4g31480 : 1446.0) Coatomer, beta subunit; FUNCTIONS IN: clathrin binding, structural molecule activity, binding; INVOLVED IN: intracellular protein transport, vesicle-mediated transport; LOCATED IN: membrane coat, COPI vesicle coat; EXPRESSED IN: male gametophyte, guard cell; EXPRESSED DURING: M germinated pollen stage; CONTAINS InterPro DOMAIN/s: Coatomer, beta subunit, C-terminal (InterPro:I…	T	4.887e-10	20
31.4	cell.vesicle transport	psme_t028756	(at1g62020 : 443.0) Coatomer, alpha subunit; FUNCTIONS IN: structural molecule activity, transporter activity; INVOLVED IN: intracellular protein transport, vesicle-mediated transport, ER to Golgi vesicle-mediated transport; LOCATED IN: COPI vesicle coat, plasma membrane, CUL4 RING ubiquitin ligase complex, membrane; EXPRESSED IN: 25 plant structures; EXPRESSED DURING: 14 growth stages; CONTAINS …	T	2.4092e-05	18
31.4	cell.vesicle transport	psme_t005338	(at1g03060 : 937.0) Encodes a WD/BEACH domain protein involved in cell morphogenesis.; SPIRRIG (SPI); FUNCTIONS IN: binding; INVOLVED IN: signal transduction, multidimensional cell growth, vacuole organization, trichome morphogenesis; LOCATED IN: cellular_component unknown; EXPRESSED IN: 23 plant structures; EXPRESSED DURING: 15 growth stages; CONTAINS InterPro DOMAIN/s: WD40 repeat 2 (InterPro:I…	T	7.3109e-05	22
31.4	cell.vesicle transport	psme_t009221	(at4g32760 : 280.0) ENTH/VHS/GAT family protein; FUNCTIONS IN: protein transporter activity; INVOLVED IN: intracellular protein transport, intra-Golgi vesicle-mediated transport; LOCATED IN: Golgi stack; EXPRESSED IN: 24 plant structures; EXPRESSED DURING: 15 growth stages; CONTAINS InterPro DOMAIN/s: VHS (InterPro:IPR002014), GAT (InterPro:IPR004152), VHS subgroup (InterPro:IPR018205), ENTH/VHS …	T	8.0338e-05	20.86
31.4	cell.vesicle transport	psme_t053151	(at1g62020 : 106.0) Coatomer, alpha subunit; FUNCTIONS IN: structural molecule activity, transporter activity; INVOLVED IN: intracellular protein transport, vesicle-mediated transport, ER to Golgi vesicle-mediated transport; LOCATED IN: COPI vesicle coat, plasma membrane, CUL4 RING ubiquitin ligase complex, membrane; EXPRESSED IN: 25 plant structures; EXPRESSED DURING: 14 growth stages; CONTAINS …	T	0.00013621	20
31.4	cell.vesicle transport	psme_t032389	(at4g12770 : 234.0) Chaperone DnaJ-domain superfamily protein; FUNCTIONS IN: heat shock protein binding; INVOLVED IN: biological_process unknown; LOCATED IN: cytosol; EXPRESSED IN: male gametophyte, guard cell, pollen tube; EXPRESSED DURING: M germinated pollen stage; CONTAINS InterPro DOMAIN/s: Heat shock protein DnaJ, N-terminal (InterPro:IPR001623); BEST Arabidopsis thaliana protein match is: …	T	0.00035957	20
31.4	cell.vesicle transport	psme_t003169	(at4g08180 : 924.0) OSBP(oxysterol binding protein)-related protein 1C (ORP1C); FUNCTIONS IN: phosphoinositide binding, oxysterol binding; INVOLVED IN: steroid metabolic process, signal transduction; LOCATED IN: cellular_component unknown; EXPRESSED IN: 25 plant structures; EXPRESSED DURING: 15 growth stages; CONTAINS InterPro DOMAIN/s: Pleckstrin homology-type (InterPro:IPR011993), Oxysterol-bin…	T	0.00056059	22
31.4	cell.vesicle transport	psme_t026498	(at1g79590 : 275.0) Encodes one of 24 Arabidopsis syntaxins. Its mRNA has been shown to be expressed.; syntaxin of plants 52 (SYP52); FUNCTIONS IN: SNAP receptor activity; INVOLVED IN: vesicle-mediated transport; LOCATED IN: endosome membrane, vacuole; EXPRESSED IN: 24 plant structures; EXPRESSED DURING: 15 growth stages; CONTAINS InterPro DOMAIN/s: Target SNARE coiled-coil domain (InterPro:IPR00…	T	0.0060711	20
31.4	cell.vesicle transport	psme_t002010	(at1g31730 : 934.0) Adaptin family protein; FUNCTIONS IN: clathrin binding, binding; INVOLVED IN: intracellular protein transport, vesicle-mediated transport; LOCATED IN: membrane coat; EXPRESSED IN: 24 plant structures; EXPRESSED DURING: 13 growth stages; CONTAINS InterPro DOMAIN/s: Armadillo-like helical (InterPro:IPR011989), Adaptor protein complex AP-4, epsilon subunit (InterPro:IPR017109), A…	T	0.0062957	20
31.4	cell.vesicle transport	psme_t029612	(at2g21600 : 242.0) Key player of retrieval of ER membrane proteins; endoplasmatic reticulum retrieval protein 1B (RER1B); FUNCTIONS IN: molecular_function unknown; INVOLVED IN: retrograde vesicle-mediated transport, Golgi to ER; LOCATED IN: Golgi apparatus, endoplasmic reticulum, cis-Golgi network; EXPRESSED IN: 25 plant structures; EXPRESSED DURING: 15 growth stages; CONTAINS InterPro DOMAIN/s:…	T	0.0097576	20
31.4	cell.vesicle transport	psme_t027078	(at5g05380 : 204.0) prenylated RAB acceptor 1.B3 (PRA1.B3); CONTAINS InterPro DOMAIN/s: Prenylated rab acceptor PRA1 (InterPro:IPR004895); BEST Arabidopsis thaliana protein match is: prenylated RAB acceptor 1.B1 (TAIR:AT3G56110.2); Has 1807 Blast hits to 1807 proteins in 277 species: Archae - 0; Bacteria - 0; Metazoa - 736; Fungi - 347; Plants - 385; Viruses - 0; Other Eukaryotes - 339 (source: N…	T	6.5303e-07	18
31.4	cell.vesicle transport	psme_t104028	(at2g21390 : 97.4) Coatomer, alpha subunit; FUNCTIONS IN: structural molecule activity, transporter activity; INVOLVED IN: intracellular protein transport, vesicle-mediated transport, ER to Golgi vesicle-mediated transport; LOCATED IN: COPI vesicle coat, CUL4 RING ubiquitin ligase complex, membrane; EXPRESSED IN: 26 plant structures; EXPRESSED DURING: 15 growth stages; CONTAINS InterPro DOMAIN/s:…	T	2.1209e-05	20
31.4	cell.vesicle transport	psme_t018666	(at2g32670 : 349.0) member of Synaptobrevin -like protein family; vesicle-associated membrane protein 725 (VAMP725); FUNCTIONS IN: molecular_function unknown; INVOLVED IN: transport, vesicle-mediated transport; LOCATED IN: endosome, plasma membrane, membrane; EXPRESSED IN: 17 plant structures; EXPRESSED DURING: 8 growth stages; CONTAINS InterPro DOMAIN/s: Longin (InterPro:IPR010908), Longin-like …	T	2.1698e-05	18
31.4	cell.vesicle transport	psme_t020546	(at5g16880 : 434.0) Target of Myb protein 1; FUNCTIONS IN: protein transporter activity; INVOLVED IN: intracellular protein transport, intra-Golgi vesicle-mediated transport; LOCATED IN: Golgi stack, plasma membrane; EXPRESSED IN: 24 plant structures; EXPRESSED DURING: 15 growth stages; CONTAINS InterPro DOMAIN/s: VHS (InterPro:IPR002014), GAT (InterPro:IPR004152), ENTH/VHS (InterPro:IPR008942); …	T	2.8121e-05	18
31.4	cell.vesicle transport	psme_t024479	(at5g22360 : 323.0) Member of Synaptobrevin-like AtVAMP7C, v-SNARE protein family.; vesicle-associated membrane protein 714 (VAMP714); FUNCTIONS IN: molecular_function unknown; INVOLVED IN: response to salt stress; LOCATED IN: Golgi apparatus, vacuole, membrane; EXPRESSED IN: 23 plant structures; EXPRESSED DURING: 13 growth stages; CONTAINS InterPro DOMAIN/s: Longin (InterPro:IPR010908), Longin-l…	T	0.0018171	18
31.4	cell.vesicle transport	psme_t002889	(at4g08180 : 967.0) OSBP(oxysterol binding protein)-related protein 1C (ORP1C); FUNCTIONS IN: phosphoinositide binding, oxysterol binding; INVOLVED IN: steroid metabolic process, signal transduction; LOCATED IN: cellular_component unknown; EXPRESSED IN: 25 plant structures; EXPRESSED DURING: 15 growth stages; CONTAINS InterPro DOMAIN/s: Pleckstrin homology-type (InterPro:IPR011993), Oxysterol-bin…	T	0.0056343	20
31.4	cell.vesicle transport	psme_t170032		T	0.0078612	22
31.4	cell.vesicle transport	psme_t001667	(at3g55480 : 716.0) protein affected traf&#64257;cking 2 (PAT2); FUNCTIONS IN: protein transporter activity, binding; INVOLVED IN: intracellular protein transport, vesicle-mediated transport, endocytosis, protein transport; LOCATED IN: membrane coat, Golgi apparatus; EXPRESSED IN: 23 plant structures; EXPRESSED DURING: 13 growth stages; CONTAINS InterPro DOMAIN/s: Adaptor protein complex AP-3, be…	T	2.5967e-07	24.29
31.4	cell.vesicle transport	psme_t010189	(at2g38410 : 378.0) ENTH/VHS/GAT family protein; FUNCTIONS IN: protein transporter activity; INVOLVED IN: intracellular protein transport, intra-Golgi vesicle-mediated transport; LOCATED IN: Golgi stack, plasma membrane; EXPRESSED IN: 24 plant structures; EXPRESSED DURING: 15 growth stages; CONTAINS InterPro DOMAIN/s: VHS (InterPro:IPR002014), GAT (InterPro:IPR004152), VHS subgroup (InterPro:IPR0…	T	3.1848e-06	2
31.4	cell.vesicle transport	psme_t004438	(at4g36520 : 173.0) Chaperone DnaJ-domain superfamily protein; FUNCTIONS IN: heat shock protein binding; CONTAINS InterPro DOMAIN/s: Heat shock protein DnaJ, N-terminal (InterPro:IPR001623); BEST Arabidopsis thaliana protein match is: Chaperone DnaJ-domain superfamily protein (TAIR:AT4G12770.2); Has 187564 Blast hits to 104912 proteins in 3501 species: Archae - 1251; Bacteria - 31029; Metazoa - 7…	T	0.00012353	22.57
31.4	cell.vesicle transport	psme_t005529	(at4g36520 : 160.0) Chaperone DnaJ-domain superfamily protein; FUNCTIONS IN: heat shock protein binding; CONTAINS InterPro DOMAIN/s: Heat shock protein DnaJ, N-terminal (InterPro:IPR001623); BEST Arabidopsis thaliana protein match is: Chaperone DnaJ-domain superfamily protein (TAIR:AT4G12770.2); Has 187564 Blast hits to 104912 proteins in 3501 species: Archae - 1251; Bacteria - 31029; Metazoa - 7…	T	0.00019892	22.57
31.4	cell.vesicle transport	psme_t006399	(at1g72470 : 404.0) A member of EXO70 gene family, putative exocyst subunits, conserved in land plants. Arabidopsis thaliana contains 23 putative EXO70 genes, which can be classified into eight clusters on the phylogenetic tree.; exocyst subunit exo70 family protein D1 (EXO70D1); INVOLVED IN: exocytosis, vesicle docking involved in exocytosis; LOCATED IN: exocyst; EXPRESSED IN: 22 plant structure…	T	5.1261e-07	4
31.4	cell.vesicle transport	psme_t002736	(at1g79830 : 706.0) This gene is predicted to encode a protein that functions as a Golgi apparatus structural component known as a golgin in mammals and yeast. A fluorescently-tagged version of GC5 co-localizes with Golgi markers, and this localization appears to be replicated using the C-terminal (139 aa) portion of the protein. The C-terminal portion of the protein can also specifically interac…	T	0.00028755	24.29
31.4	cell.vesicle transport	psme_t005035	(at3g27530 : 862.0) This gene is predicted to encode a protein that functions as a Golgi apparatus structural component known as a golgin in mammals and yeast. A fluorescently-tagged version of GC6 co-localizes with Golgi markers, and this localization appears to be replicated using the C-terminal (225 aa) portion of the protein.; golgin candidate 6 (GC6); FUNCTIONS IN: protein transporter activi…	T	0.002052	4
31.4	cell.vesicle transport	psme_t004314	(at3g27530 : 713.0) This gene is predicted to encode a protein that functions as a Golgi apparatus structural component known as a golgin in mammals and yeast. A fluorescently-tagged version of GC6 co-localizes with Golgi markers, and this localization appears to be replicated using the C-terminal (225 aa) portion of the protein.; golgin candidate 6 (GC6); FUNCTIONS IN: protein transporter activi…	T	0.0033032	4
31.4	cell.vesicle transport	psme_t016650	(at3g55480 : 234.0) protein affected traf&#64257;cking 2 (PAT2); FUNCTIONS IN: protein transporter activity, binding; INVOLVED IN: intracellular protein transport, vesicle-mediated transport, endocytosis, protein transport; LOCATED IN: membrane coat, Golgi apparatus; EXPRESSED IN: 23 plant structures; EXPRESSED DURING: 13 growth stages; CONTAINS InterPro DOMAIN/s: Adaptor protein complex AP-3, be…	T	0.0038679	2
31.4	cell.vesicle transport	psme_t003292	(at3g27530 : 862.0) This gene is predicted to encode a protein that functions as a Golgi apparatus structural component known as a golgin in mammals and yeast. A fluorescently-tagged version of GC6 co-localizes with Golgi markers, and this localization appears to be replicated using the C-terminal (225 aa) portion of the protein.; golgin candidate 6 (GC6); FUNCTIONS IN: protein transporter activi…	T	0.0052258	4
31.4	cell.vesicle transport	psme_t035365	(at2g38360 : 174.0) prenylated RAB acceptor 1.B4 (PRA1.B4); CONTAINS InterPro DOMAIN/s: Prenylated rab acceptor PRA1 (InterPro:IPR004895); BEST Arabidopsis thaliana protein match is: prenylated RAB acceptor 1.B5 (TAIR:AT5G01640.1); Has 506 Blast hits to 506 proteins in 121 species: Archae - 0; Bacteria - 0; Metazoa - 113; Fungi - 53; Plants - 299; Viruses - 0; Other Eukaryotes - 41 (source: NCBI …	T	0.0062957	2
31.4	cell.vesicle transport	psme_t025995	(at3g54300 : 330.0) Encodes a member of Synaptobrevin -like protein family. VAMP727 is a R-SNARE and interacts with SYP22/VTI11/SYP51. It is required for trafficking of storage proteins to the protein storage vacuoles (PSV) and also for PSV organization and biogenesis. Loss of function mutations have no phenotype but double mutants with SYP22 are embryo lethal.; vesicle-associated membrane protei…	T	0.0084518	2
31.4	cell.vesicle transport	psme_t025849	(at5g08080 : 357.0) member of SYP13 Gene Family; syntaxin of plants 132 (SYP132); CONTAINS InterPro DOMAIN/s: Target SNARE coiled-coil domain (InterPro:IPR000727), t-SNARE (InterPro:IPR010989), Syntaxin/epimorphin, conserved site (InterPro:IPR006012), Syntaxin, N-terminal (InterPro:IPR006011); BEST Arabidopsis thaliana protein match is: syntaxin of plants 131 (TAIR:AT3G03800.1). & (reliability: 7…	T	0.0097576	2
18	Co-factor and vitamine metabolism	psme_t016803	(at2g25710 : 388.0) Encodes holocarboxylase synthase.; holocarboxylase synthase 1 (HCS1); FUNCTIONS IN: biotin-[acetyl-CoA-carboxylase] ligase activity, catalytic activity; INVOLVED IN: protein modification process; EXPRESSED IN: 22 plant structures; EXPRESSED DURING: 13 growth stages; CONTAINS InterPro DOMAIN/s: Biotin protein ligase, C-terminal (InterPro:IPR003142), Biotin/lipoate A/B protein l…	T	1.2138e-08	10
18	Co-factor and vitamine metabolism	psme_t023367	(q9at63|pdx1_ginbi : 345.0) Pyridoxin biosynthesis protein PDX1 (Sor-like protein) - Ginkgo biloba (Ginkgo) & (at5g01410 : 322.0) Encodes a protein predicted to function in tandem with PDX2 to form glutamine amidotransferase complex with involved in vitamin B6 biosynthesis.; REDUCED SUGAR RESPONSE 4 (RSR4); FUNCTIONS IN: protein homodimerization activity, protein heterodimerization activity; INVO…	T	4.764e-19	16
18	Co-factor and vitamine metabolism	psme_t053568	(at5g01410 : 108.0) Encodes a protein predicted to function in tandem with PDX2 to form glutamine amidotransferase complex with involved in vitamin B6 biosynthesis.; REDUCED SUGAR RESPONSE 4 (RSR4); FUNCTIONS IN: protein homodimerization activity, protein heterodimerization activity; INVOLVED IN: in 12 processes; LOCATED IN: cytosol, endomembrane system, plasma membrane; EXPRESSED IN: 26 plant st…	T	0.00061231	20
18.6	Co-factor and vitamine metabolism.biotin	psme_t018212	(at2g31955 : 559.0) COFACTOR OF NITRATE REDUCTASE AND XANTHINE DEHYDROGENASE 2. Encodes a protein involved in molybdenum cofactor biosynthesis. Homologous to E.coli moaA. Expression is abundant in all tissues examined, particularly in roots. Appears to have targeting signals for chloroplast or mitochondria.; cofactor of nitrate reductase and xanthine dehydrogenase 2 (CNX2); CONTAINS InterPro DOMA…	T	0.00020849	10
18.6	Co-factor and vitamine metabolism.biotin	psme_t011862	(at2g31955 : 559.0) COFACTOR OF NITRATE REDUCTASE AND XANTHINE DEHYDROGENASE 2. Encodes a protein involved in molybdenum cofactor biosynthesis. Homologous to E.coli moaA. Expression is abundant in all tissues examined, particularly in roots. Appears to have targeting signals for chloroplast or mitochondria.; cofactor of nitrate reductase and xanthine dehydrogenase 2 (CNX2); CONTAINS InterPro DOMA…	T	0.0024086	10
18.6	Co-factor and vitamine metabolism.biotin	psme_t013912	(at2g31955 : 559.0) COFACTOR OF NITRATE REDUCTASE AND XANTHINE DEHYDROGENASE 2. Encodes a protein involved in molybdenum cofactor biosynthesis. Homologous to E.coli moaA. Expression is abundant in all tissues examined, particularly in roots. Appears to have targeting signals for chloroplast or mitochondria.; cofactor of nitrate reductase and xanthine dehydrogenase 2 (CNX2); CONTAINS InterPro DOMA…	T	0.0033032	10
18.5.2.8.1	Co-factor and vitamine metabolism.folate & vitamine K.vitamine K.2-phytyl-1,4-naphthoquinone methyltransferase.PHYLLO	psme_t000062	(at1g68890 : 1191.0) Homologous to the four eubacterial men genes involved in menanoquinone biosynthesis. Studies of mutants defective in this gene demonstrated its involvement in phylloquinone biosynthesis in Arabidopsis.; magnesium ion binding;thiamin pyrophosphate binding;hydro-lyases;catalytics;2-succinyl-5-enolpyruvyl-6-hydroxy-3-cyclohexene-1-carboxylic-acid synthases; FUNCTIONS IN: 2-succi…	T	1.5853e-06	8
18.5.2.8.1	Co-factor and vitamine metabolism.folate & vitamine K.vitamine K.2-phytyl-1,4-naphthoquinone methyltransferase.PHYLLO	psme_t000142	(at1g68890 : 889.0) Homologous to the four eubacterial men genes involved in menanoquinone biosynthesis. Studies of mutants defective in this gene demonstrated its involvement in phylloquinone biosynthesis in Arabidopsis.; magnesium ion binding;thiamin pyrophosphate binding;hydro-lyases;catalytics;2-succinyl-5-enolpyruvyl-6-hydroxy-3-cyclohexene-1-carboxylic-acid synthases; FUNCTIONS IN: 2-succin…	T	3.1309e-07	3.714
18.5.2.7	Co-factor and vitamine metabolism.folate & vitamine K.vitamine K.DHNA Phytyltransferase	psme_t013859	(at1g60600 : 283.0) Encodes a protein similar to 1,4-dihydroxy-2-naphthoic acid phytyltransferase involved in phylloquinone and plastoquinone biosynthesis. Mutants are pale green and heterotrophic with defects in photosynthetic electron transport.; ABERRANT CHLOROPLAST DEVELOPMENT 4 (ABC4); CONTAINS InterPro DOMAIN/s: UbiA prenyltransferase (InterPro:IPR000537), 1,4-dihydroxy-2-naphthoate phytylt…	T	0.00047094	10.57
18.5.2.1	Co-factor and vitamine metabolism.folate & vitamine K.vitamine K.isochorismate synthase	psme_t009455	(q9zpc0|ics_catro : 416.0) Isochorismate synthase, chloroplast precursor (EC 5.4.4.2) - Catharanthus roseus (Rosy periwinkle) (Madagascar periwinkle) & (at1g18870 : 409.0) Encodes a protein with isochorismate synthase activity involved in phylloquinone biosynthesis. Mutant studies of this genes function suggest that its function is redundant with that of ICS1 (AT1G7410).; isochorismate synthase 2…	T	0.00047094	6
18.5.2.1	Co-factor and vitamine metabolism.folate & vitamine K.vitamine K.isochorismate synthase	psme_t007789	(q9zpc0|ics_catro : 297.0) Isochorismate synthase, chloroplast precursor (EC 5.4.4.2) - Catharanthus roseus (Rosy periwinkle) (Madagascar periwinkle) & (at1g18870 : 290.0) Encodes a protein with isochorismate synthase activity involved in phylloquinone biosynthesis. Mutant studies of this genes function suggest that its function is redundant with that of ICS1 (AT1G7410).; isochorismate synthase 2…	T	0.00066724	6
18.5.2.1	Co-factor and vitamine metabolism.folate & vitamine K.vitamine K.isochorismate synthase	psme_t064240	(q9zpc0|ics_catro : 80.1) Isochorismate synthase, chloroplast precursor (EC 5.4.4.2) - Catharanthus roseus (Rosy periwinkle) (Madagascar periwinkle) & (at1g74710 : 73.6) Encodes a protein with isochorismate synthase activity. Mutants fail to accumulate salicylic acid. Its function may be redundant with that of ICS2 (AT1G18870).; ENHANCED DISEASE SUSCEPTIBILITY TO ERYSIPHE ORONTII 16 (EDS16); CONT…	T	0.0046719	6
18.5.2.1	Co-factor and vitamine metabolism.folate & vitamine K.vitamine K.isochorismate synthase	psme_t013679	(q9zpc0|ics_catro : 331.0) Isochorismate synthase, chloroplast precursor (EC 5.4.4.2) - Catharanthus roseus (Rosy periwinkle) (Madagascar periwinkle) & (at1g18870 : 318.0) Encodes a protein with isochorismate synthase activity involved in phylloquinone biosynthesis. Mutant studies of this genes function suggest that its function is redundant with that of ICS1 (AT1G7410).; isochorismate synthase 2…	T	0.0048487	6
18.5.2.4	Co-factor and vitamine metabolism.folate & vitamine K.vitamine K.o-Succinyl-BenzoylCoa Synthetase	psme_t003450	(at1g30520 : 490.0) Encodes a chloroplast O-succinylbenzoyl-CoA ligase. Involved in phylloquinone biosynthesis. Knock mutant is seedling lethal.; acyl-activating enzyme 14 (AAE14); CONTAINS InterPro DOMAIN/s: AMP-binding, conserved site (InterPro:IPR020845), AMP-dependent synthetase/ligase (InterPro:IPR000873); BEST Arabidopsis thaliana protein match is: AMP-dependent synthetase and ligase family…	T	2.9444e-09	20
18.5.2.4	Co-factor and vitamine metabolism.folate & vitamine K.vitamine K.o-Succinyl-BenzoylCoa Synthetase	psme_t001631	(at1g30520 : 380.0) Encodes a chloroplast O-succinylbenzoyl-CoA ligase. Involved in phylloquinone biosynthesis. Knock mutant is seedling lethal.; acyl-activating enzyme 14 (AAE14); CONTAINS InterPro DOMAIN/s: AMP-binding, conserved site (InterPro:IPR020845), AMP-dependent synthetase/ligase (InterPro:IPR000873); BEST Arabidopsis thaliana protein match is: AMP-dependent synthetase and ligase family…	T	5.5854e-09	20
18.7	Co-factor and vitamine metabolism.iron-sulphur clusters	psme_t040865	(at2g16710 : 186.0) Iron-sulphur cluster biosynthesis family protein; FUNCTIONS IN: iron-sulfur cluster binding, structural molecule activity; INVOLVED IN: iron-sulfur cluster assembly; EXPRESSED IN: 24 plant structures; EXPRESSED DURING: 15 growth stages; CONTAINS InterPro DOMAIN/s: FeS cluster insertion, C-terminal, conserved site (InterPro:IPR017870), FeS cluster biogenesis (InterPro:IPR000361…	T	3.4549e-05	10
18.7	Co-factor and vitamine metabolism.iron-sulphur clusters	psme_t006747	(at2g16710 : 119.0) Iron-sulphur cluster biosynthesis family protein; FUNCTIONS IN: iron-sulfur cluster binding, structural molecule activity; INVOLVED IN: iron-sulfur cluster assembly; EXPRESSED IN: 24 plant structures; EXPRESSED DURING: 15 growth stages; CONTAINS InterPro DOMAIN/s: FeS cluster insertion, C-terminal, conserved site (InterPro:IPR017870), FeS cluster biogenesis (InterPro:IPR000361…	T	0.0022222	8
18.7	Co-factor and vitamine metabolism.iron-sulphur clusters	psme_t005691	(at5g50210 : 810.0) Encodes an Fe-S binding protein with quinolinate synthase (QS) activity and cysteine desulfurase activator activity. The QS activity was demonstrated by functional complementation of corresponding E. coli mutants and complementation of embryo-lethal phenotypes of the QS homozygous null allele in Arabidopsis. The SufE domain of the protein also stimulates the cysteine desulfura…	T	4.4517e-05	16
18.1	Co-factor and vitamine metabolism.molybdenum cofactor	psme_t014208	(at2g43760 : 187.0) molybdopterin biosynthesis MoaE family protein; FUNCTIONS IN: molecular_function unknown; INVOLVED IN: Mo-molybdopterin cofactor biosynthetic process; LOCATED IN: cellular_component unknown; EXPRESSED IN: 22 plant structures; EXPRESSED DURING: 13 growth stages; CONTAINS InterPro DOMAIN/s: Molybdopterin biosynthesis MoaE (InterPro:IPR003448); Has 30201 Blast hits to 17322 prote…	T	0.0062957	12
18.1	Co-factor and vitamine metabolism.molybdenum cofactor	psme_t029077	(at2g43760 : 191.0) molybdopterin biosynthesis MoaE family protein; FUNCTIONS IN: molecular_function unknown; INVOLVED IN: Mo-molybdopterin cofactor biosynthetic process; LOCATED IN: cellular_component unknown; EXPRESSED IN: 22 plant structures; EXPRESSED DURING: 13 growth stages; CONTAINS InterPro DOMAIN/s: Molybdopterin biosynthesis MoaE (InterPro:IPR003448); Has 30201 Blast hits to 17322 prote…	T	6.1563e-07	4
18.4.1	Co-factor and vitamine metabolism.pantothenate.branched-chain amino acid aminotransferase	psme_t006342	(at5g65770 : 353.0) LITTLE NUCLEI4 (LINC4); EXPRESSED IN: 23 plant structures; EXPRESSED DURING: 13 growth stages; BEST Arabidopsis thaliana protein match is: branched-chain amino acid aminotransferase 5 / branched-chain amino acid transaminase 5 (BCAT5) (TAIR:AT5G65780.2). & (q9m7j4|mfp1_tobac : 82.0) MAR-binding filament-like protein 1-1 - Nicotiana tabacum (Common tobacco) & (gnl|cdd|82334 : 6…	T	0.0011136	8
18.4.4	Co-factor and vitamine metabolism.pantothenate.pantoate beta-alanine ligase (PANC, pantothenate synthetase)	psme_t020131	(o24210|panc_orysa : 385.0) Pantoate--beta-alanine ligase (EC 6.3.2.1) (Pantothenate synthetase) (Pantoate-activating enzyme) - Oryza sativa (Rice) & (at5g48840 : 362.0) Encodes a pantothenate synthetase that appears to be located in the cytosol. This protein is expected to play a role in pantothenate (vitamin B5) biosynthesis. Analysis of the catalytic properties of this enzyme indicate that it …	T	1.1427e-05	16
18.4.6	Co-factor and vitamine metabolism.pantothenate.phosphopantothenoylcysteine synthetase (PPCS)	psme_t006256	(at1g12350 : 262.0) At1g12350 encodes phosphopantothenoylcysteine synthetase (phosphopantothenoylcysteine ligase). Its molecular function was shown to add cysteine forming (R)-4?¡-phospho-N-pantothenoylcysteine (PPC); 4-phospho-panto-thenoylcysteine synthetase (COAB); FUNCTIONS IN: phosphopantothenate--cysteine ligase activity, catalytic activity; INVOLVED IN: coenzyme A biosynthetic process; LOC…	T	0.0016083	10
18.4.6	Co-factor and vitamine metabolism.pantothenate.phosphopantothenoylcysteine synthetase (PPCS)	psme_t018109	(at1g12350 : 321.0) At1g12350 encodes phosphopantothenoylcysteine synthetase (phosphopantothenoylcysteine ligase). Its molecular function was shown to add cysteine forming (R)-4?¡-phospho-N-pantothenoylcysteine (PPC); 4-phospho-panto-thenoylcysteine synthetase (COAB); FUNCTIONS IN: phosphopantothenate--cysteine ligase activity, catalytic activity; INVOLVED IN: coenzyme A biosynthetic process; LOC…	T	0.0017462	10
18.3	Co-factor and vitamine metabolism.riboflavin	psme_t023856	(at5g23330 : 266.0) Nucleotidylyl transferase superfamily protein; FUNCTIONS IN: FMN adenylyltransferase activity; INVOLVED IN: riboflavin biosynthetic process; EXPRESSED IN: 13 plant structures; EXPRESSED DURING: 4 anthesis, F mature embryo stage, petal differentiation and expansion stage, E expanded cotyledon stage, D bilateral stage; CONTAINS InterPro DOMAIN/s: Rossmann-like alpha/beta/alpha s…	T	0.00063945	2
18.3.1	Co-factor and vitamine metabolism.riboflavin.GTP cyclohydrolase II	psme_t012574	(at5g59750 : 635.0) DHBP synthase RibB-like alpha/beta domain;GTP cyclohydrolase II; FUNCTIONS IN: 3,4-dihydroxy-2-butanone-4-phosphate synthase activity, GTP cyclohydrolase II activity; INVOLVED IN: riboflavin biosynthetic process; EXPRESSED IN: 23 plant structures; EXPRESSED DURING: 13 growth stages; CONTAINS InterPro DOMAIN/s: GTP cyclohydrolase II (InterPro:IPR000926), DHBP synthase RibB (Int…	T	0.00018087	10
18.2	Co-factor and vitamine metabolism.thiamine	psme_t015823	(at3g24030 : 311.0) hydroxyethylthiazole kinase family protein; FUNCTIONS IN: catalytic activity, hydroxyethylthiazole kinase activity; INVOLVED IN: thiamin biosynthetic process; LOCATED IN: cellular_component unknown; EXPRESSED IN: 22 plant structures; EXPRESSED DURING: 13 growth stages; CONTAINS InterPro DOMAIN/s: Hydroxyethylthiazole kinase (InterPro:IPR000417), Hydroxyethylthiazole kinase, mo…	T	1.2031e-07	8
18.2	Co-factor and vitamine metabolism.thiamine	psme_t013001	(at3g24030 : 311.0) hydroxyethylthiazole kinase family protein; FUNCTIONS IN: catalytic activity, hydroxyethylthiazole kinase activity; INVOLVED IN: thiamin biosynthetic process; LOCATED IN: cellular_component unknown; EXPRESSED IN: 22 plant structures; EXPRESSED DURING: 13 growth stages; CONTAINS InterPro DOMAIN/s: Hydroxyethylthiazole kinase (InterPro:IPR000417), Hydroxyethylthiazole kinase, mo…	T	1.2031e-07	8
18.2	Co-factor and vitamine metabolism.thiamine	psme_t006172	(at3g24030 : 171.0) hydroxyethylthiazole kinase family protein; FUNCTIONS IN: catalytic activity, hydroxyethylthiazole kinase activity; INVOLVED IN: thiamin biosynthetic process; LOCATED IN: cellular_component unknown; EXPRESSED IN: 22 plant structures; EXPRESSED DURING: 13 growth stages; CONTAINS InterPro DOMAIN/s: Hydroxyethylthiazole kinase (InterPro:IPR000417), Hydroxyethylthiazole kinase, mo…	T	4.7427e-06	8
18.8.1	Co-factor and vitamine metabolism.ubiquinone.hexaprenyldihydroxybenzoate methyltransferase	psme_t023079	(at2g30920 : 285.0) The enzyme encoded by this gene has been shown to complement the Saccharomyces cerevisiae coq3 mutation and, therefore, to have hexaprenyldihydroxybenzoate methyltransferase activity. It is however likely that, in Arabidopsis, the enzyme catalyzes the methylation of nonaprenyldihydroxybenzoate as it is the prevalent polyprenoid in this plant species. The enzyme is a mitochondr…	T	0.0028209	10
33.2	development.late embryogenesis abundant	psme_t010167	(p46518|lea14_goshi : 191.0) Late embryogenesis abundant protein Lea14-A - Gossypium hirsutum (Upland cotton) & (at1g01470 : 177.0) Encodes late-embryogenesis abundant protein whose mRNA levels are induced in response to wounding and light stress. Might be involved in protection against dessication.; LATE EMBRYOGENESIS ABUNDANT 14 (LEA14); CONTAINS InterPro DOMAIN/s: Water stress and hypersensiti…	T	4.4884e-09	8
33.2	development.late embryogenesis abundant	psme_t025014	(at3g19430 : 288.0) late embryogenesis abundant protein-related / LEA protein-related; CONTAINS InterPro DOMAIN/s: Root cap (InterPro:IPR009646); BEST Arabidopsis thaliana protein match is: Late embryogenesis abundant (LEA) protein-related (TAIR:AT5G60520.1); Has 407828 Blast hits to 124211 proteins in 3571 species: Archae - 1492; Bacteria - 100012; Metazoa - 145570; Fungi - 58500; Plants - 39690…	T	6.889e-09	4
33.30.1	development.multitarget.target of rapamycin	psme_t000046	(at1g50030 : 132.0) Related to TOR proteins from yeast and mammals, regulators of cell growth in response to nutrient availability. TOR proteins belong to the family of phosphatidylinositol 3-kinase and are targets of the antiproliferative drug rapamycin. AtTOR binds the yeast FKBP12 protein in the presence of Rapamycin, is involved in embryogenesis and is expressed in embryos, endosperm and meri…	T	0.0024086	8
33.30.1	development.multitarget.target of rapamycin	psme_t000154	(at1g50030 : 3455.0) Related to TOR proteins from yeast and mammals, regulators of cell growth in response to nutrient availability. TOR proteins belong to the family of phosphatidylinositol 3-kinase and are targets of the antiproliferative drug rapamycin. AtTOR binds the yeast FKBP12 protein in the presence of Rapamycin, is involved in embryogenesis and is expressed in embryos, endosperm and mer…	T	3.3688e-06	2
33.4.3	development.organ development.shoot development.shoot development	psme_t007378	(at2g41370 : 524.0) Encodes BOP2, a cytoplasmic and nuclear-localized NPR1 like protein with BTB/POZ domain and ankyrin repeats. Interacts with BOP1 and appears to be genetically redundant with BOP1.bop1/bop2 double mutants have longer leaves, often with leaflets on the petiole, asymmetric flowers with extra organs and no nectaries. Also defective in floral organ abscission. BOP1/2 promotes flora…	T	0.00028755	8
33.3	development.squamosa promoter binding like (SPL)	psme_t003961	(at5g43270 : 162.0) member of the SPL (squamosa-promoter binding protein-like) gene family, a novel gene family encoding DNA binding proteins and putative transcription factors. In conjunction with SPL10 and SPL11, SPL2 redundantly controls proper development of lateral organs in association with shoot maturation in the reproductive phase.; squamosa promoter binding protein-like 2 (SPL2); FUNCTIO…	T	7.842e-06	6
33.3	development.squamosa promoter binding like (SPL)	psme_t033290	(q38741|sbp1_antma : 74.7) Squamosa promoter-binding protein 1 - Antirrhinum majus (Garden snapdragon) & (at3g15270 : 72.4) Encodes a member of the SPL (squamosa-promoter binding protein-like)gene family, a novel gene family encoding DNA binding proteins and putative transcription factors. Contains the SBP-box, which encodes the SBP-domain, required and sufficient for interaction with DNA. It is …	T	3.4549e-05	8
33.3	development.squamosa promoter binding like (SPL)	psme_t033479	(at1g53160 : 132.0) Encodes a member of the SPL (squamosa-promoter binding protein-like)gene family, a novel gene family encoding DNA binding proteins and putative transcription factors. Contains the SBP-box, which encodes the SBP-domain, required and sufficient for interaction with DNA. It is involved in regulation of flowering and vegetative phase change. Its temporal expression is regulated by…	T	9.2699e-05	10
33.3	development.squamosa promoter binding like (SPL)	psme_t001188	(at5g43270 : 114.0) member of the SPL (squamosa-promoter binding protein-like) gene family, a novel gene family encoding DNA binding proteins and putative transcription factors. In conjunction with SPL10 and SPL11, SPL2 redundantly controls proper development of lateral organs in association with shoot maturation in the reproductive phase.; squamosa promoter binding protein-like 2 (SPL2); FUNCTIO…	T	9.9224e-08	12
33.3	development.squamosa promoter binding like (SPL)	psme_t009040	(at5g43270 : 162.0) member of the SPL (squamosa-promoter binding protein-like) gene family, a novel gene family encoding DNA binding proteins and putative transcription factors. In conjunction with SPL10 and SPL11, SPL2 redundantly controls proper development of lateral organs in association with shoot maturation in the reproductive phase.; squamosa promoter binding protein-like 2 (SPL2); FUNCTIO…	T	8.8152e-07	12
33.3	development.squamosa promoter binding like (SPL)	psme_t029813	(at2g42200 : 142.0) Encodes a putative transcriptional regulator that is involved in the vegetative to reproductive phase transition. Expression is regulated by MIR156b. SPL activity nonautonomously inhibits initiation of new leaves at the shoot apical meristem.; squamosa promoter binding protein-like 9 (SPL9); FUNCTIONS IN: sequence-specific DNA binding transcription factor activity; INVOLVED IN…	T	1.5751e-05	12
33.3	development.squamosa promoter binding like (SPL)	psme_t010253	(at1g02065 : 186.0) Encodes an SBP-box gene, a member of the SPL gene family. Mutants are affected in micro- and megasporogenesis, trichome formation on sepals, and stamen filament elongation.; squamosa promoter binding protein-like 8 (SPL8); CONTAINS InterPro DOMAIN/s: Transcription factor, SBP-box (InterPro:IPR004333); BEST Arabidopsis thaliana protein match is: squamosa promoter binding protei…	T	0.0078612	14.92
33.3	development.squamosa promoter binding like (SPL)	psme_t000487	(at1g20980 : 637.0) Encodes a nuclear plant-specific protein with features characteristic of a transcriptional regulator, including a nuclear localization signal sequence, a plant-specific DNA binding domain (the SBP box), and a protein interaction motif (ankyrin repeats). It unctions as a transcriptional regulator that plays a role not only in sensitivity to FB1, but also in the development of n…	T	4.2365e-05	18
33.3	development.squamosa promoter binding like (SPL)	psme_t022372	(at5g43270 : 112.0) member of the SPL (squamosa-promoter binding protein-like) gene family, a novel gene family encoding DNA binding proteins and putative transcription factors. In conjunction with SPL10 and SPL11, SPL2 redundantly controls proper development of lateral organs in association with shoot maturation in the reproductive phase.; squamosa promoter binding protein-like 2 (SPL2); FUNCTIO…	T	0.0021364	20
33.3	development.squamosa promoter binding like (SPL)	psme_t003943	(at5g43270 : 162.0) member of the SPL (squamosa-promoter binding protein-like) gene family, a novel gene family encoding DNA binding proteins and putative transcription factors. In conjunction with SPL10 and SPL11, SPL2 redundantly controls proper development of lateral organs in association with shoot maturation in the reproductive phase.; squamosa promoter binding protein-like 2 (SPL2); FUNCTIO…	T	0.0040166	2
33.1	development.storage proteins	psme_t019918	(at2g28680 : 442.0) RmlC-like cupins superfamily protein; FUNCTIONS IN: nutrient reservoir activity; INVOLVED IN: biological_process unknown; LOCATED IN: cellular_component unknown; EXPRESSED IN: petal, leaf whorl, sepal, male gametophyte, flower; EXPRESSED DURING: 4 anthesis, petal differentiation and expansion stage; CONTAINS InterPro DOMAIN/s: Cupin, RmlC-type (InterPro:IPR011051), Cupin 1 (In…	T	1.2848e-07	10
33.1	development.storage proteins	psme_t015642	(at1g33270 : 436.0) Acyl transferase/acyl hydrolase/lysophospholipase superfamily protein; INVOLVED IN: lipid metabolic process; EXPRESSED IN: 25 plant structures; EXPRESSED DURING: 14 growth stages; CONTAINS InterPro DOMAIN/s: Patatin (InterPro:IPR002641); Has 35333 Blast hits to 34131 proteins in 2444 species: Archae - 798; Bacteria - 22429; Metazoa - 974; Fungi - 991; Plants - 531; Viruses - 0…	T	0.0038679	8
33.1	development.storage proteins	psme_t006339	(at2g39220 : 406.0) PATATIN-like protein 6 (PLP6); FUNCTIONS IN: nutrient reservoir activity; INVOLVED IN: metabolic process, lipid metabolic process; EXPRESSED IN: 22 plant structures; EXPRESSED DURING: 13 growth stages; CONTAINS InterPro DOMAIN/s: Acyl transferase/acyl hydrolase/lysophospholipase (InterPro:IPR016035), Patatin (InterPro:IPR002641); BEST Arabidopsis thaliana protein match is: pat…	T	0.0016751	14
33.1	development.storage proteins	psme_t004600	(at5g04040 : 966.0) Encodes a triacylglycerol lipase that is involved in storage lipid breakdown during seed germination. The mutant plant exhibits a much slower rate of postgerminative growth than the wild type.; SUGAR-DEPENDENT1 (SDP1); CONTAINS InterPro DOMAIN/s: Acyl transferase/acyl hydrolase/lysophospholipase (InterPro:IPR016035), Protein of unknown function DUF3336 (InterPro:IPR021771), AR…	T	0.00075926	2
33.99	development.unspecified	psme_t005824	(at4g19450 : 377.0) Major facilitator superfamily protein; FUNCTIONS IN: molecular_function unknown; INVOLVED IN: biological_process unknown; LOCATED IN: endomembrane system; EXPRESSED IN: 22 plant structures; EXPRESSED DURING: 13 growth stages; CONTAINS InterPro DOMAIN/s: Nodulin-like (InterPro:IPR010658), Major facilitator superfamily, general substrate transporter (InterPro:IPR016196); BEST Ar…	T	1.445e-21	8
33.99	development.unspecified	psme_t010187	(at4g19450 : 351.0) Major facilitator superfamily protein; FUNCTIONS IN: molecular_function unknown; INVOLVED IN: biological_process unknown; LOCATED IN: endomembrane system; EXPRESSED IN: 22 plant structures; EXPRESSED DURING: 13 growth stages; CONTAINS InterPro DOMAIN/s: Nodulin-like (InterPro:IPR010658), Major facilitator superfamily, general substrate transporter (InterPro:IPR016196); BEST Ar…	T	3.37e-14	8
33.99	development.unspecified	psme_t007671	(at2g32950 : 836.0) Represses photomorphogenesis and induces skotomorphogenesis in the dark. Contains a ring finger zinc-binding motif, a coiled-coil domain, and several WD-40 repeats, similar to G-beta proteins. The C-terminus has homology to TAFII80, a subunit of the TFIID component of the RNA polymerase II of Drosophila. Nuclear localization in the dark and cytoplasmic in the light.; CONSTITUT…	T	1.341e-13	7.143
33.99	development.unspecified	psme_t017871	(at5g06710 : 187.0) Homeobox-leucine zipper protein.; homeobox from Arabidopsis thaliana (HAT14); FUNCTIONS IN: DNA binding, sequence-specific DNA binding transcription factor activity; INVOLVED IN: regulation of transcription, DNA-dependent; LOCATED IN: nucleus; EXPRESSED IN: 18 plant structures; EXPRESSED DURING: 9 growth stages; BEST Arabidopsis thaliana protein match is: Homeobox-leucine zipp…	T	3.534e-13	6
33.99	development.unspecified	psme_t016094	(at1g56220 : 62.0) Dormancy/auxin associated family protein; FUNCTIONS IN: molecular_function unknown; LOCATED IN: cellular_component unknown; EXPRESSED IN: 23 plant structures; EXPRESSED DURING: 13 growth stages; CONTAINS InterPro DOMAIN/s: Dormancyauxin associated (InterPro:IPR008406); BEST Arabidopsis thaliana protein match is: Dormancy/auxin associated family protein (TAIR:AT1G54070.1); Has 1…	T	2.683e-12	6
33.99	development.unspecified	psme_t003673	(at4g32551 : 747.0) LEUNIG regulates floral organ identity,gynoecium and ovule development. Negatively regulates AGAMOUS . Encodes a glutamine-rich protein with seven WD repeats similar to transcriptional corepressors.; LEUNIG (LUG); FUNCTIONS IN: transcription repressor activity, protein heterodimerization activity; INVOLVED IN: flower development, negative regulation of transcription; LOCATED I…	T	4.163e-12	8
33.99	development.unspecified	psme_t001681	(at1g52150 : 726.0) Member of the class III HD-ZIP protein family. Contains homeodomain and leucine zipper domain. Critical for vascular development and negatively regulates vascular cell differentiation.; ATHB-15; CONTAINS InterPro DOMAIN/s: Homeobox (InterPro:IPR001356), Homeodomain-like (InterPro:IPR009057), Lipid-binding START (InterPro:IPR002913), MEKHLA (InterPro:IPR013978), Homeodomain-rel…	T	7.684e-12	6
33.99	development.unspecified	psme_t026247	(at5g53950 : 271.0) Transcriptional activator of the NAC gene family, with CUC1 redundantly required for embryonic apical meristem formation, cotyledon separation and expression of STM. Proper timing of CUC2 expression is required to maintain the phyllotactic pattern initiated in the meristem. CUC2 expression in leaf sinus region is required for serration and the extent of serration is modulated …	T	5.718e-11	6
33.99	development.unspecified	psme_t052273	(at1g48410 : 211.0) Encodes an RNA Slicer that selectively recruits microRNAs and siRNAs. There is currently no evidence that AGO1 Slicer is in a high molecular weight RNA-induced silencing complex (RISC). Mutants are defective in post-transcriptional gene silencing and have pleiotropic developmental and morphological defects. Through its action on the regulation of ARF17 expression, the protein …	T	7.152e-10	8
[truncated: 6,822 more rows]

## Sheet: sunrise_diurnal
Transcripts with a SUNRISE phase
524 Mercator Bins							Contingency table
time	Bin	BinName	Pvalue	Adj.Pvalue*2	Adj.Pvalue*2.BHQ	bin_sunrise	bin_not.sunrise	not.bin_sunrise	not.bin_not.sunrise	expect_bin.sunrise	enriched. depleted
sunrise	35.1.5	not assigned.no ontology.pentatricopeptide (PPR) repeat-containing protein	1.0739e-36	2.1478e-36	0	14	403	1902	5096	151.52	D
[truncated: 523 more rows]

## Sheet: midday_diurnal
Transcripts with a MIDDAY phase
[truncated: 443 more rows]

## Sheet: sunset_diurnal
Transcripts with a SUNRISE phase
[truncated: 545 more rows]

[truncated: 1 more sheets: midnight_diurnal]
