# Supplementary material for: Transcription through the eye of a needle: daily and annual cyclic gene expression variation in Douglas-fir needles
Source: BMC Genomics. 2017 Jul 24;18:558. doi: 10.1186/s12864-017-3916-y (PMC5525293; doi:10.1186/s12864-017-3916-y)
Supplement: Supplementary file 5 — Summary of enriched and depleted Mercator functional category terms for the annual study. The file can be opened in Microsoft EXCEL. (XLSX 2602 kb) [file 12864_2017_3916_MOESM5_ESM.xlsx]

## Sheet: Overview
Supporting Information, Cronn et al., “Transcription though the eye of the needle: daily and annual cycles of gene expression variation in Douglas-fir needles”.
Supplemental File S4 – Summary of enriched and depleted MapMan/Mercator functional category terms for the annual study.
This spreadsheet has 6 tabs, not including this overview:
TRANSCRIPTS_BY_BIN	This tab lists all transcripts showing significant annual expression (BH.Q<=0.01), with a Mercator annotation; this is the 'control list'. It also lists the same transcripts, each sorted into three month bins based on their timing of maximum expression (phase)
MAPMAN_Mapping_diurnal	This tab lists all transcripts showing significant annual expression (BH.Q<=0.01), with their Mercator bin, Mercator description, type (all = transcript), the timing of maximum expression (phase, as Julian day), and the significance of the cyclic pattern from JTK-cycle (Q-adjusted P-value)
short_pp_annual	This tab lists transcripts showing significant annual expression (BH.Q<=0.01) and a phase at 'sunrise' (5-Nov to 4-Feb). Included are the Mercator bin, bin name, P-value from the Fisher exact test, P-value x 2 (for two-tailed test), the Benjamini-Hochberg corrected significance, counts for four categores (in Mercator bin; not in Mercator bin; short_pp; not short_pp), the expected number of transc…
spring_pp_annual	This tab lists transcripts showing significant annual expression (BH.Q<=0.01) and a phase at 'spring_pp' (5-Feb to 5-May). Included are the Mercator bin, bin name, P-value from the Fisher exact test, P-value x 2 (for two-tailed test), the Benjamini-Hochberg corrected significance, counts for four categores (in Mercator bin; not in Mercator bin;spring_pp; not spring_pp), the expected number of tra…
long_pp_annual	This tab lists transcripts showing significant annual expression (BH.Q<=0.01) and a phase at 'long_pp' (6-May to 5-Aug). Included are the Mercator bin, bin name, P-value from the Fisher exact test, P-value x 2 (for two-tailed test), the Benjamini-Hochberg corrected significance, counts for four categores (in Mercator bin; not in Mercator bin; long_pp; not long_pp), the expected number of transcri…
fall_pp_annual	This tab lists transcripts showing significant annual expression (BH.Q<=0.01) and a phase at 'fall_pp' (6-Aug to 4-Nov). Included are the Mercator bin, bin name, P-value from the Fisher exact test, P-value x 2 (for two-tailed test), the Benjamini-Hochberg corrected significance, counts for four categores (in Mercator bin; not in Mercator bin; fall_pp; fall_pp), the expected number of transcripts …

## Sheet: TRANSCRIPTS_BY_BIN
All transcripts showing significant annual expression (BH.Q<=0.01), with a Mercator annotation
Transcripts are sorted into 91 or 92 day bins based on their timing of maximum expression (phase)
	(5-Nov to 4-Feb)	(5-Feb to 5-May)	(6-May to 5-Aug)	(6-Aug to 4-Nov)
control list	short_pp	spring_pp	long_pp	fall_pp
psme_t005030	psme_t005030	psme_t049156	psme_t017609	psme_t023367
psme_t004745	psme_t004745	psme_t003418	psme_t028858	psme_t000950
psme_t005824	psme_t005824	psme_t026973	psme_t034287	psme_t008619
psme_t015315	psme_t015315	psme_t004190	psme_t074452	psme_t008297
psme_t004366	psme_t004366	psme_t021610	psme_t032505	psme_t021582
psme_t005780	psme_t005780	psme_t027485	psme_t024188	psme_t010249
psme_t003834	psme_t003834	psme_t004067	psme_t018956	psme_t002527
psme_t005329	psme_t005329	psme_t022967	psme_t031561	psme_t020147
psme_t004134	psme_t004134	psme_t003105	psme_t010220	psme_t008846
psme_t028568	psme_t028568	psme_t020481	psme_t010743	psme_t007073
psme_t002702	psme_t002702	psme_t021136	psme_t019009	psme_t011596
psme_t006518	psme_t006518	psme_t040121	psme_t010614	psme_t025419
psme_t003787	psme_t003787	psme_t035487	psme_t006359	psme_t009135
psme_t015436	psme_t015436	psme_t007210	psme_t008405	psme_t026043
psme_t018411	psme_t018411	psme_t002808	psme_t011616	psme_t025658
psme_t015165	psme_t015165	psme_t005557	psme_t016153	psme_t003482
psme_t023261	psme_t023261	psme_t017971	psme_t022061	psme_t002520
psme_t014665	psme_t014665	psme_t010910	psme_t008154	psme_t011817
psme_t013604	psme_t013604	psme_t003598	psme_t008254	psme_t010096
psme_t004145	psme_t004145	psme_t023813	psme_t042909	psme_t017638
psme_t011329	psme_t011329	psme_t008672	psme_t046935	psme_t021101
psme_t014127	psme_t014127	psme_t007033	psme_t024730	psme_t056576
psme_t028065	psme_t028065	psme_t043457	psme_t032145	psme_t020036
psme_t001962	psme_t001962	psme_t007014	psme_t044566	psme_t011645
psme_t006582	psme_t006582	psme_t014080	psme_t007600	psme_t009380
psme_t010262	psme_t010262	psme_t018844	psme_t025766	psme_t030825
psme_t008667	psme_t008667	psme_t013568	psme_t002008	psme_t007989
psme_t002108	psme_t002108	psme_t022441	psme_t016137	psme_t015260
psme_t001740	psme_t001740	psme_t017391	psme_t016573	psme_t017792
psme_t027301	psme_t027301	psme_t022140	psme_t019123	psme_t006878
psme_t003312	psme_t003312	psme_t016408	psme_t018011	psme_t011723
psme_t022953	psme_t022953	psme_t014553	psme_t012978	psme_t015193
psme_t007471	psme_t007471	psme_t044287	psme_t016479	psme_t075051
psme_t007536	psme_t007536	psme_t016982	psme_t003756	psme_t008364
psme_t005482	psme_t005482	psme_t002756	psme_t015324	psme_t020112
psme_t036496	psme_t036496	psme_t063339	psme_t020615	psme_t011203
psme_t022783	psme_t022783	psme_t010605	psme_t013572	psme_t019144
psme_t004639	psme_t004639	psme_t014053	psme_t041061	psme_t050911
psme_t005707	psme_t005707	psme_t009236	psme_t018140	psme_t008593
psme_t010187	psme_t010187	psme_t008506	psme_t016700	psme_t015750
psme_t012427	psme_t012427	psme_t016231	psme_t035387	psme_t031063
psme_t017509	psme_t017509	psme_t022251	psme_t060936	psme_t019364
psme_t020764	psme_t020764	psme_t009821	psme_t010217	psme_t000689
psme_t027750	psme_t027750	psme_t001095	psme_t045363	psme_t015509
psme_t017733	psme_t017733	psme_t013013	psme_t029982	psme_t039766
psme_t014190	psme_t014190	psme_t018566	psme_t010688	psme_t047425
psme_t023463	psme_t023463	psme_t052273	psme_t026112	psme_t026598
psme_t023151	psme_t023151	psme_t006325	psme_t020438	psme_t026247
psme_t007671	psme_t007671	psme_t016107	psme_t034514	psme_t009758
psme_t001683	psme_t001683	psme_t009995	psme_t063344	psme_t011676
psme_t005360	psme_t005360	psme_t010324	psme_t012864	psme_t004412
psme_t000783	psme_t000783	psme_t021077	psme_t039203	psme_t010603
psme_t001677	psme_t001677	psme_t033940	psme_t027251	psme_t006404
psme_t013933	psme_t013933	psme_t009363	psme_t043104	psme_t000786
psme_t017871	psme_t017871	psme_t011821	psme_t014402	psme_t033319
psme_t005109	psme_t005109	psme_t009281	psme_t005321	psme_t012868
psme_t004752	psme_t004752	psme_t037601	psme_t018750	psme_t011224
psme_t013256	psme_t013256	psme_t033208	psme_t082150	psme_t005531
psme_t012832	psme_t012832	psme_t018634	psme_t044461	psme_t006194
psme_t004562	psme_t004562	psme_t015277	psme_t009875	psme_t033660
psme_t000641	psme_t000641	psme_t031521	psme_t173911	psme_t011906
psme_t028347	psme_t028347	psme_t033640	psme_t043217	psme_t009485
psme_t037378	psme_t037378	psme_t024986	psme_t028982	psme_t006715
psme_t009956	psme_t009956	psme_t030280	psme_t055151	psme_t061877
psme_t010133	psme_t010133	psme_t015867	psme_t041556	psme_t000827
psme_t007115	psme_t007115	psme_t007397	psme_t027964	psme_t017226
psme_t003769	psme_t003769	psme_t018784	psme_t007968	psme_t008920
psme_t016094	psme_t016094	psme_t017071	psme_t029522	psme_t036205
psme_t007220	psme_t007220	psme_t016661	psme_t043402	psme_t028387
psme_t003456	psme_t003456	psme_t021596	psme_t006480	psme_t025549
psme_t012111	psme_t012111	psme_t020243	psme_t033818	psme_t002188
psme_t001345	psme_t001345	psme_t012869	psme_t023432	psme_t018922
psme_t003673	psme_t003673	psme_t023077	psme_t008310	psme_t001775
psme_t013106	psme_t013106	psme_t013187	psme_t011155	psme_t021863
psme_t009843	psme_t009843	psme_t001084	psme_t009234	psme_t013035
psme_t016701	psme_t016701	psme_t029069	psme_t074880	psme_t022118
psme_t003128	psme_t003128	psme_t131638	psme_t034221	psme_t021084
psme_t002661	psme_t002661	psme_t029901	psme_t006144	psme_t007387
psme_t001681	psme_t001681	psme_t015262	psme_t011707	psme_t014719
psme_t039659	psme_t039659	psme_t007163	psme_t020842	psme_t042733
psme_t020318	psme_t020318	psme_t001455	psme_t027902	psme_t000683
psme_t006827	psme_t006827	psme_t006067	psme_t013605	psme_t035673
psme_t009194	psme_t009194	psme_t057336	psme_t012971	psme_t007323
psme_t023628	psme_t023628	psme_t020261	psme_t014411	psme_t015655
psme_t005010	psme_t005010	psme_t026387	psme_t011094	psme_t027552
psme_t003194	psme_t003194	psme_t017307	psme_t054335	psme_t026477
psme_t010999	psme_t010999	psme_t022743	psme_t041906	psme_t021225
psme_t025353	psme_t025353	psme_t021896	psme_t045219	psme_t003948
psme_t005423	psme_t005423	psme_t008815	psme_t005883	psme_t063858
psme_t023222	psme_t023222	psme_t010289	psme_t053336	psme_t002538
psme_t005871	psme_t005871	psme_t015943	psme_t042631	psme_t005148
psme_t003112	psme_t003112	psme_t009994	psme_t034900	psme_t007626
psme_t000394	psme_t000394	psme_t008834	psme_t041819	psme_t005709
psme_t018365	psme_t018365	psme_t002867	psme_t028118	psme_t004064
psme_t021940	psme_t021940	psme_t003546	psme_t010990	psme_t023219
psme_t011143	psme_t011143	psme_t006170	psme_t038959	psme_t059138
psme_t009183	psme_t009183	psme_t016196	psme_t029112	psme_t020111
psme_t003411	psme_t003411	psme_t038638	psme_t014406	psme_t025227
psme_t000631	psme_t000631	psme_t019292	psme_t052876	psme_t025709
psme_t010488	psme_t010488	psme_t036844	psme_t040766	psme_t003677
psme_t000668	psme_t000668	psme_t001452	psme_t023982	psme_t008084
psme_t001323	psme_t001323	psme_t039689	psme_t005024	psme_t003721
psme_t006434	psme_t006434	psme_t019305	psme_t015543	psme_t007330
psme_t003545	psme_t003545	psme_t001441	psme_t028322	psme_t011565
psme_t003524	psme_t003524	psme_t021665	psme_t028613	psme_t003682
psme_t020284	psme_t020284	psme_t013268	psme_t009532	psme_t042857
psme_t007101	psme_t007101	psme_t010876	psme_t016180	psme_t032477
psme_t005339	psme_t005339	psme_t012236	psme_t035211	psme_t005838
psme_t038040	psme_t038040	psme_t014660	psme_t016095	psme_t013664
psme_t018696	psme_t018696	psme_t020204	psme_t018467	psme_t025515
psme_t019379	psme_t019379	psme_t049341	psme_t062446	psme_t006766
psme_t002900	psme_t002900	psme_t013566	psme_t038957	psme_t020335
psme_t000850	psme_t000850	psme_t006476	psme_t001554	psme_t015929
psme_t018389	psme_t018389	psme_t026554	psme_t070728	psme_t004759
psme_t005592	psme_t005592	psme_t005960	psme_t009762	psme_t005979
psme_t008699	psme_t008699	psme_t001672	psme_t003521	psme_t032221
psme_t008725	psme_t008725	psme_t014376	psme_t008437	psme_t070917
psme_t024381	psme_t024381	psme_t012567	psme_t016942	psme_t016828
psme_t022716	psme_t022716	psme_t005588	psme_t019835	psme_t089228
psme_t006754	psme_t006754	psme_t038088	psme_t017047	psme_t013055
psme_t000573	psme_t000573	psme_t020150	psme_t011940	psme_t001535
psme_t009275	psme_t009275	psme_t031896	psme_t013179	psme_t010308
psme_t001618	psme_t001618	psme_t029157	psme_t009132	psme_t030873
psme_t030349	psme_t030349	psme_t026705	psme_t004989	psme_t029757
psme_t018183	psme_t018183	psme_t013645	psme_t062352	psme_t059212
psme_t018074	psme_t018074	psme_t020019	psme_t001936	psme_t012630
psme_t008929	psme_t008929	psme_t010617	psme_t012735	psme_t027519
psme_t013895	psme_t013895	psme_t005799	psme_t011953	psme_t014623
psme_t006327	psme_t006327	psme_t013137	psme_t006911	psme_t002612
psme_t000287	psme_t000287	psme_t004610	psme_t014982	psme_t008202
psme_t006034	psme_t006034	psme_t041050	psme_t018585	psme_t010410
psme_t019425	psme_t019425	psme_t015232	psme_t006257	psme_t030367
psme_t005147	psme_t005147	psme_t022124	psme_t014627	psme_t005936
psme_t006778	psme_t006778	psme_t002734	psme_t010606	psme_t024516
psme_t024447	psme_t024447	psme_t016276	psme_t006227	psme_t007103
psme_t007107	psme_t007107	psme_t036965	psme_t010304	psme_t013468
psme_t014862	psme_t014862	psme_t015330	psme_t006622	psme_t022812
psme_t021427	psme_t021427	psme_t010334	psme_t020702	psme_t034537
psme_t011808	psme_t011808	psme_t006418	psme_t045033	psme_t009794
psme_t008247	psme_t008247	psme_t029997	psme_t016469	psme_t007067
psme_t016788	psme_t016788	psme_t013972	psme_t033720	psme_t028250
psme_t024726	psme_t024726	psme_t017500	psme_t020265	psme_t033194
psme_t005966	psme_t005966	psme_t003264	psme_t042250	psme_t018896
psme_t013171	psme_t013171	psme_t037383	psme_t019492	psme_t024186
psme_t000450	psme_t000450	psme_t013654	psme_t011776	psme_t007273
psme_t013342	psme_t013342	psme_t002974	psme_t021217	psme_t012421
psme_t002470	psme_t002470	psme_t053095	psme_t020742	psme_t042303
psme_t028055	psme_t028055	psme_t048133	psme_t031803	psme_t014023
psme_t009900	psme_t009900	psme_t004249	psme_t045234	psme_t006865
psme_t005377	psme_t005377	psme_t080130	psme_t035096	psme_t000496
psme_t005464	psme_t005464	psme_t014043	psme_t015592	psme_t022848
psme_t007849	psme_t007849	psme_t025557	psme_t017584	psme_t025426
psme_t004129	psme_t004129	psme_t037203	psme_t047207	psme_t005976
psme_t028684	psme_t028684	psme_t021038	psme_t016090	psme_t020909
psme_t001374	psme_t001374	psme_t010843	psme_t012679	psme_t022109
psme_t022607	psme_t022607	psme_t011396	psme_t033256	psme_t020532
psme_t010475	psme_t010475	psme_t008216	psme_t003108	psme_t011161
psme_t032079	psme_t032079	psme_t010864	psme_t020555	psme_t014165
psme_t002631	psme_t002631	psme_t025794	psme_t019956	psme_t023830
psme_t006955	psme_t006955	psme_t031872	psme_t013232	psme_t025676
psme_t052324	psme_t052324	psme_t009897	psme_t024825	psme_t015984
psme_t057914	psme_t057914	psme_t006273	psme_t006972	psme_t004475
psme_t007714	psme_t007714	psme_t022901	psme_t006387	psme_t013096
psme_t003537	psme_t003537	psme_t001180	psme_t013978	psme_t013794
psme_t011484	psme_t011484	psme_t007958	psme_t033777	psme_t012016
psme_t010378	psme_t010378	psme_t025696	psme_t024074	psme_t076494
psme_t002650	psme_t002650	psme_t013197	psme_t023562	psme_t021999
psme_t011540	psme_t011540	psme_t023623	psme_t036049	psme_t002121
psme_t002943	psme_t002943	psme_t007151	psme_t018935	psme_t006166
psme_t010177	psme_t010177	psme_t033132	psme_t027585	psme_t032030
psme_t014651	psme_t014651	psme_t007258	psme_t023796	psme_t016535
psme_t014582	psme_t014582	psme_t005894	psme_t037510	psme_t009077
psme_t007278	psme_t007278	psme_t027929	psme_t003643	psme_t020766
psme_t013862	psme_t013862	psme_t033398	psme_t018901	psme_t022670
psme_t011534	psme_t011534	psme_t008110	psme_t013546	psme_t012676
psme_t004357	psme_t004357	psme_t020277	psme_t014219	psme_t009625
psme_t003042	psme_t003042	psme_t015978	psme_t018957	psme_t036020
psme_t029496	psme_t029496	psme_t038603	psme_t035217	psme_t014029
psme_t014121	psme_t014121	psme_t032025	psme_t004422	psme_t004056
psme_t002090	psme_t002090	psme_t009466	psme_t014564	psme_t002386
psme_t007667	psme_t007667	psme_t027634	psme_t019620	psme_t033351
psme_t018287	psme_t018287	psme_t029451	psme_t041541	psme_t019899
psme_t000368	psme_t000368	psme_t004092	psme_t008638	psme_t025220
psme_t005058	psme_t005058	psme_t019564	psme_t035817	psme_t032638
psme_t019625	psme_t019625	psme_t017715	psme_t013965	psme_t019821
psme_t005620	psme_t005620	psme_t009792	psme_t028351	psme_t024391
psme_t012700	psme_t012700	psme_t023383	psme_t002893	psme_t007200
psme_t014044	psme_t014044	psme_t007279	psme_t092027	psme_t030547
psme_t012652	psme_t012652	psme_t019473	psme_t015675	psme_t004896
psme_t005532	psme_t005532	psme_t008420	psme_t036464	psme_t020255
psme_t033135	psme_t033135	psme_t009300	psme_t037532	psme_t006835
psme_t013508	psme_t013508	psme_t011366	psme_t006266	psme_t021583
psme_t002791	psme_t002791	psme_t008579	psme_t015633	psme_t006509
psme_t035857	psme_t035857	psme_t011925	psme_t095099	psme_t007005
psme_t010132	psme_t010132	psme_t012493	psme_t009640	psme_t003637
psme_t012363	psme_t012363	psme_t038646	psme_t067016	psme_t020161
psme_t017457	psme_t017457	psme_t014907	psme_t014909	psme_t011957
psme_t026635	psme_t026635	psme_t032509	psme_t016376	psme_t002080
psme_t000925	psme_t000925	psme_t008433	psme_t053448	psme_t014541
psme_t004082	psme_t004082	psme_t031902	psme_t011434	psme_t067180
psme_t000952	psme_t000952	psme_t000178	psme_t007862	psme_t018016
psme_t017139	psme_t017139	psme_t025775	psme_t039744	psme_t126430
psme_t001173	psme_t001173	psme_t018718	psme_t012490	psme_t017561
psme_t005370	psme_t005370	psme_t010827	psme_t042647	psme_t026310
psme_t003541	psme_t003541	psme_t024238	psme_t011701	psme_t022453
psme_t073246	psme_t073246	psme_t004160	psme_t006138	psme_t010645
psme_t017710	psme_t017710	psme_t021227	psme_t029473	psme_t003796
psme_t002002	psme_t002002	psme_t014377	psme_t021643	psme_t029107
psme_t006072	psme_t006072	psme_t026896	psme_t033919	psme_t028401
psme_t021120	psme_t021120	psme_t019598	psme_t000918	psme_t055097
psme_t004546	psme_t004546	psme_t005135	psme_t002847	psme_t006162
psme_t013281	psme_t013281	psme_t008305	psme_t019487	psme_t024016
psme_t014392	psme_t014392	psme_t004654	psme_t064568	psme_t012890
psme_t002146	psme_t002146	psme_t015361	psme_t008221	psme_t022966
psme_t001895	psme_t001895	psme_t015789	psme_t013161	psme_t006849
psme_t001551	psme_t001551	psme_t044773	psme_t008080	psme_t012565
psme_t021183	psme_t021183	psme_t055599	psme_t002234	psme_t015951
psme_t014726	psme_t014726	psme_t038051	psme_t044901	psme_t000369
psme_t019274	psme_t019274	psme_t009590	psme_t008363	psme_t053596
psme_t006750	psme_t006750	psme_t001921	psme_t024462	psme_t031347
psme_t003057	psme_t003057	psme_t016422	psme_t007768	psme_t003520
psme_t004002	psme_t004002	psme_t019580	psme_t032793	psme_t016632
psme_t002498	psme_t002498	psme_t022648	psme_t019251	psme_t046045
psme_t000939	psme_t000939	psme_t024103	psme_t016605	psme_t011378
psme_t012171	psme_t012171	psme_t025129	psme_t017073	psme_t039959
psme_t002348	psme_t002348	psme_t007334	psme_t023344	psme_t019681
psme_t004267	psme_t004267	psme_t046256	psme_t019730	psme_t083285
psme_t010218	psme_t010218	psme_t040536	psme_t027357	psme_t194322
psme_t003619	psme_t003619	psme_t007847	psme_t008193	psme_t003625
psme_t015985	psme_t015985	psme_t039161	psme_t037943	psme_t011059
psme_t017480	psme_t017480	psme_t007809	psme_t034562	psme_t016267
psme_t005833	psme_t005833	psme_t014340	psme_t016909	psme_t002280
psme_t006914	psme_t006914	psme_t001933	psme_t048322	psme_t034473
psme_t001582	psme_t001582	psme_t016939	psme_t010405	psme_t014597
psme_t011186	psme_t011186	psme_t005983	psme_t003533	psme_t011206
psme_t008680	psme_t008680	psme_t033644	psme_t011946	psme_t046113
psme_t005239	psme_t005239	psme_t007395	psme_t021507	psme_t001565
psme_t001536	psme_t001536	psme_t058976	psme_t030329	psme_t002218
psme_t004622	psme_t004622	psme_t028863	psme_t027122	psme_t004104
psme_t010167	psme_t010167	psme_t009554	psme_t010238	psme_t008336
psme_t001819	psme_t001819	psme_t024435	psme_t035620	psme_t035942
psme_t003753	psme_t003753	psme_t025035	psme_t023818	psme_t044252
psme_t004516	psme_t004516	psme_t006605	psme_t024083	psme_t013152
psme_t003849	psme_t003849	psme_t030140	psme_t018799	psme_t002985
psme_t011892	psme_t011892	psme_t025231	psme_t028391	psme_t009209
psme_t007573	psme_t007573	psme_t039066	psme_t037068	psme_t024160
psme_t001854	psme_t001854	psme_t014443	psme_t003468	psme_t022314
psme_t021838	psme_t021838	psme_t037523	psme_t016451	psme_t002580
psme_t005345	psme_t005345	psme_t017994	psme_t007386	psme_t031128
psme_t010114	psme_t010114	psme_t046465	psme_t033844	psme_t009650
psme_t015365	psme_t015365	psme_t023864	psme_t029564	psme_t003720
psme_t002145	psme_t002145	psme_t005644	psme_t009894	psme_t015876
psme_t000034	psme_t000034	psme_t031027	psme_t016536	psme_t003231
psme_t038811	psme_t038811	psme_t019792	psme_t037481	psme_t036995
psme_t019716	psme_t019716	psme_t009961	psme_t012880	psme_t002284
psme_t001533	psme_t001533	psme_t002106	psme_t007214	psme_t019076
psme_t001092	psme_t001092	psme_t012039	psme_t010359	psme_t010881
psme_t009537	psme_t009537	psme_t003883	psme_t012479	psme_t021321
psme_t011044	psme_t011044	psme_t004388	psme_t035878	psme_t023194
psme_t001728	psme_t001728	psme_t053826	psme_t049429	psme_t002182
psme_t004058	psme_t004058	psme_t006841	psme_t022622	psme_t013172
psme_t001815	psme_t001815	psme_t008068	psme_t038503	psme_t040473
psme_t001844	psme_t001844	psme_t005165	psme_t011152	psme_t002126
psme_t021287	psme_t021287	psme_t021412	psme_t004114	psme_t011379
psme_t016209	psme_t016209	psme_t012301	psme_t018792	psme_t007079
psme_t008761	psme_t008761	psme_t008599	psme_t010079	psme_t002481
psme_t015928	psme_t015928	psme_t014245	psme_t015601	psme_t011129
psme_t005371	psme_t005371	psme_t007610	psme_t017002	psme_t011886
psme_t003247	psme_t003247	psme_t029991	psme_t036589	psme_t025479
psme_t032345	psme_t032345	psme_t036266	psme_t034482	psme_t018741
psme_t003610	psme_t003610	psme_t021723	psme_t007248	psme_t021970
psme_t004172	psme_t004172	psme_t022368	psme_t009401	psme_t017533
psme_t012841	psme_t012841	psme_t053533	psme_t007153	psme_t016615
psme_t024793	psme_t024793	psme_t002224	psme_t010094	psme_t018484
psme_t007464	psme_t007464	psme_t036789	psme_t010546	psme_t004512
psme_t000759	psme_t000759	psme_t006647	psme_t048839	psme_t004600
psme_t015643	psme_t015643	psme_t024392	psme_t016810	psme_t011857
psme_t022541	psme_t022541	psme_t026219	psme_t029318	psme_t016476
psme_t009849	psme_t009849	psme_t012471	psme_t012110	psme_t011948
psme_t017360	psme_t017360	psme_t016610	psme_t012457	psme_t011003
psme_t006855	psme_t006855	psme_t004448	psme_t005574	psme_t012787
psme_t060192	psme_t060192	psme_t016303	psme_t037887	psme_t099614
psme_t000268	psme_t000268	psme_t009111	psme_t005306	psme_t004957
psme_t023888	psme_t023888	psme_t028318	psme_t013524	psme_t048287
psme_t000792	psme_t000792	psme_t018861	psme_t005509	psme_t003361
psme_t004102	psme_t004102	psme_t017699	psme_t038972	psme_t020355
psme_t007010	psme_t007010	psme_t003748	psme_t009011	psme_t053078
psme_t001809	psme_t001809	psme_t023654	psme_t013901	psme_t036138
psme_t011028	psme_t011028	psme_t032745	psme_t039540	psme_t007117
psme_t008763	psme_t008763	psme_t011142	psme_t008649	psme_t009816
psme_t006242	psme_t006242	psme_t013115	psme_t025633	psme_t006718
psme_t006625	psme_t006625	psme_t007206	psme_t001997	psme_t004444
psme_t006498	psme_t006498	psme_t010484	psme_t039624	psme_t020673
psme_t007301	psme_t007301	psme_t016805	psme_t020502	psme_t034988
psme_t007676	psme_t007676	psme_t018291	psme_t011950	psme_t001215
psme_t001799	psme_t001799	psme_t016674	psme_t015810	psme_t005200
psme_t002906	psme_t002906	psme_t020890	psme_t010398	psme_t077738
psme_t001471	psme_t001471	psme_t032438	psme_t032219	psme_t048067
psme_t016834	psme_t016834	psme_t000605	psme_t065249	psme_t011876
psme_t017844	psme_t017844	psme_t020008	psme_t003670	psme_t005686
psme_t012165	psme_t012165	psme_t022772	psme_t004747	psme_t010522
psme_t059196	psme_t059196	psme_t075198	psme_t028626	psme_t014357
psme_t014704	psme_t014704	psme_t022643	psme_t034538	psme_t019466
psme_t010647	psme_t010647	psme_t009455	psme_t085577	psme_t011733
psme_t003718	psme_t003718	psme_t001914	psme_t015763	psme_t010611
psme_t003196	psme_t003196	psme_t008937	psme_t009469	psme_t001884
psme_t016217	psme_t016217	psme_t006639	psme_t019159	psme_t009674
psme_t013082	psme_t013082	psme_t006062	psme_t004993	psme_t012330
psme_t001211	psme_t001211	psme_t041042	psme_t025598	psme_t062880
psme_t016944	psme_t016944	psme_t030905	psme_t007125	psme_t014177
psme_t016506	psme_t016506	psme_t014836	psme_t027797	psme_t048883
psme_t006137	psme_t006137	psme_t024722	psme_t021418	psme_t011794
psme_t018218	psme_t018218	psme_t009599	psme_t006140	psme_t034910
psme_t010497	psme_t010497	psme_t035670	psme_t047372	psme_t005776
psme_t014533	psme_t014533	psme_t022596	psme_t035292	psme_t023362
psme_t013228	psme_t013228	psme_t025122	psme_t020982	psme_t015505
psme_t024156	psme_t024156	psme_t035552	psme_t001047	psme_t012442
psme_t011873	psme_t011873	psme_t024379	psme_t028545	psme_t015016
psme_t009411	psme_t009411	psme_t002346	psme_t021468	psme_t025167
psme_t013536	psme_t013536	psme_t007574	psme_t027890	psme_t053176
psme_t001278	psme_t001278	psme_t036706	psme_t013890	psme_t026555
psme_t005830	psme_t005830	psme_t015106	psme_t011558	psme_t011401
psme_t001310	psme_t001310	psme_t043149	psme_t016017	psme_t010048
psme_t009125	psme_t009125	psme_t008096	psme_t015823	psme_t000721
psme_t005436	psme_t005436	psme_t032992	psme_t013001	psme_t002162
psme_t002566	psme_t002566	psme_t005550	psme_t004917	psme_t008455
psme_t006696	psme_t006696	psme_t002865	psme_t007295	psme_t039156
psme_t027945	psme_t027945	psme_t009084	psme_t008334	psme_t002395
psme_t001983	psme_t001983	psme_t024124	psme_t022371	psme_t021671
psme_t007920	psme_t007920	psme_t019931	psme_t018062	psme_t142544
psme_t010442	psme_t010442	psme_t016365	psme_t023244	psme_t007427
psme_t003824	psme_t003824	psme_t010621	psme_t004255	psme_t029615
psme_t031522	psme_t031522	psme_t013142	psme_t019419	psme_t004020
psme_t024337	psme_t024337	psme_t004664	psme_t029439	psme_t017996
psme_t002445	psme_t002445	psme_t047993	psme_t020266	psme_t023844
psme_t010273	psme_t010273	psme_t014863	psme_t072115	psme_t015768
psme_t036166	psme_t036166	psme_t022033	psme_t008355	psme_t007691
psme_t005120	psme_t005120	psme_t000883	psme_t038166	psme_t019077
psme_t026066	psme_t026066	psme_t005908	psme_t020786	psme_t021366
psme_t003356	psme_t003356	psme_t033886	psme_t029415	psme_t005512
psme_t004603	psme_t004603	psme_t040383	psme_t016379	psme_t016011
psme_t006117	psme_t006117	psme_t015055	psme_t026625	psme_t007887
psme_t002326	psme_t002326	psme_t031223	psme_t042517	psme_t004182
psme_t025156	psme_t025156	psme_t020249	psme_t031019	psme_t039364
psme_t030751	psme_t030751	psme_t043042	psme_t006976	psme_t011662
psme_t011972	psme_t011972	psme_t025554	psme_t033080	psme_t004798
psme_t079975	psme_t079975	psme_t022676	psme_t030442	psme_t013097
psme_t002894	psme_t002894	psme_t018766	psme_t035061	psme_t012532
psme_t004187	psme_t004187	psme_t040210	psme_t008370	psme_t001755
psme_t000741	psme_t000741	psme_t003611	psme_t020156	psme_t018772
psme_t021230	psme_t021230	psme_t016878	psme_t035736	psme_t007380
psme_t003307	psme_t003307	psme_t007405	psme_t007400	psme_t041565
psme_t009470	psme_t009470	psme_t027886	psme_t028046	psme_t019179
psme_t015920	psme_t015920	psme_t009944	psme_t043999	psme_t002692
psme_t043455	psme_t043455	psme_t012108	psme_t020315	psme_t032139
psme_t003669	psme_t003669	psme_t007761	psme_t036406	psme_t006728
psme_t006788	psme_t006788	psme_t009371	psme_t028519	psme_t027221
psme_t036291	psme_t036291	psme_t073609	psme_t020371	psme_t030385
psme_t009206	psme_t009206	psme_t015281	psme_t008899	psme_t005558
psme_t012424	psme_t012424	psme_t048786	psme_t000647	psme_t023467
psme_t013255	psme_t013255	psme_t002630	psme_t016775	psme_t003709
psme_t001188	psme_t001188	psme_t008235	psme_t010126	psme_t005104
psme_t042854	psme_t042854	psme_t024222	psme_t006601	psme_t016713
psme_t005910	psme_t005910	psme_t014672	psme_t025563	psme_t014940
psme_t006925	psme_t006925	psme_t020666	psme_t015403	psme_t150816
psme_t003026	psme_t003026	psme_t047624	psme_t003714	psme_t014422
psme_t089193	psme_t089193	psme_t004318	psme_t038553	psme_t010056
psme_t019161	psme_t019161	psme_t005633	psme_t033985	psme_t022145
psme_t041119	psme_t041119	psme_t015902	psme_t011496	psme_t014365
psme_t005514	psme_t005514	psme_t004162	psme_t003869	psme_t007703
psme_t002474	psme_t002474	psme_t018412	psme_t015395	psme_t004560
psme_t002752	psme_t002752	psme_t005001	psme_t015015	psme_t011427
psme_t004649	psme_t004649	psme_t022651	psme_t003999	psme_t003116
psme_t005322	psme_t005322	psme_t005568	psme_t023287	psme_t005466
psme_t040828	psme_t040828	psme_t001609	psme_t024839	psme_t022244
psme_t022487	psme_t022487	psme_t014239	psme_t023539	psme_t000609
psme_t019918	psme_t019918	psme_t020428	psme_t179790	psme_t006660
psme_t004615	psme_t004615	psme_t041440	psme_t024125	psme_t006648
psme_t000709	psme_t000709	psme_t032073	psme_t022309	psme_t005085
psme_t003314	psme_t003314	psme_t013246	psme_t022886	psme_t001834
psme_t016361	psme_t016361	psme_t027540	psme_t014629	psme_t049403
psme_t005743	psme_t005743	psme_t057704	psme_t020730	psme_t046675
psme_t001070	psme_t001070	psme_t013620	psme_t018382	psme_t028834
psme_t029561	psme_t029561	psme_t004447	psme_t035379	psme_t077790
psme_t001037	psme_t001037	psme_t019279	psme_t025041	psme_t146688
psme_t009752	psme_t009752	psme_t023474	psme_t021744	psme_t019435
psme_t064479	psme_t064479	psme_t013372	psme_t062320	psme_t064644
psme_t016690	psme_t016690	psme_t019636	psme_t024656	psme_t018905
psme_t035280	psme_t035280	psme_t051373	psme_t022862	psme_t026908
psme_t000898	psme_t000898	psme_t005181	psme_t103658	psme_t030427
psme_t001852	psme_t001852	psme_t082647	psme_t028316	psme_t042456
psme_t128219	psme_t128219	psme_t019405	psme_t006936	psme_t030914
psme_t010423	psme_t010423	psme_t013303	psme_t012096	psme_t032665
psme_t021203	psme_t021203	psme_t027099	psme_t042880	psme_t029349
psme_t032771	psme_t032771	psme_t063395	psme_t052382	psme_t039471
psme_t011198	psme_t011198	psme_t009760	psme_t021251	psme_t159724
psme_t019780	psme_t019780	psme_t048466	psme_t026921	psme_t011615
psme_t000205	psme_t000205	psme_t020412	psme_t081421	psme_t002381
psme_t007790	psme_t007790	psme_t011962	psme_t017980	psme_t057672
psme_t043222	psme_t043222	psme_t003240	psme_t026222	psme_t019934
psme_t033502	psme_t033502	psme_t009035	psme_t006609	psme_t002683
psme_t008213	psme_t008213	psme_t012181	psme_t007274	psme_t018886
psme_t009003	psme_t009003	psme_t058176	psme_t006830	psme_t042127
psme_t002333	psme_t002333	psme_t011862	psme_t044316	psme_t033991
psme_t006709	psme_t006709	psme_t017116	psme_t016609	psme_t015047
psme_t008222	psme_t008222	psme_t002619	psme_t031279	psme_t016459
psme_t004351	psme_t004351	psme_t022840	psme_t031707	psme_t021242
psme_t010494	psme_t010494	psme_t040980	psme_t015476	psme_t012095
psme_t000622	psme_t000622	psme_t006737	psme_t041413	psme_t003608
psme_t017660	psme_t017660	psme_t009481	psme_t011613	psme_t016114
psme_t048490	psme_t048490	psme_t013165	psme_t056561	psme_t000437
psme_t009321	psme_t009321	psme_t047525	psme_t009908	psme_t004925
psme_t002100	psme_t002100	psme_t019295	psme_t034341	psme_t030122
psme_t001626	psme_t001626	psme_t010107	psme_t026436	psme_t014498
psme_t006567	psme_t006567	psme_t025423	psme_t000526	psme_t006957
psme_t015472	psme_t015472	psme_t010415	psme_t020454	psme_t001684
psme_t010127	psme_t010127	psme_t000639	psme_t017694	psme_t004723
psme_t007906	psme_t007906	psme_t008805	psme_t146794	psme_t018877
psme_t008330	psme_t008330	psme_t055838	psme_t026089	psme_t049930
psme_t007188	psme_t007188	psme_t027069	psme_t003337	psme_t007528
psme_t001667	psme_t001667	psme_t033050	psme_t012654	psme_t075283
psme_t010174	psme_t010174	psme_t013912	psme_t030042	psme_t026161
psme_t001205	psme_t001205	psme_t019829	psme_t027149	psme_t010461
psme_t001836	psme_t001836	psme_t011430	psme_t004776	psme_t008388
psme_t015845	psme_t015845	psme_t018754	psme_t002826	psme_t019448
psme_t011297	psme_t011297	psme_t013098	psme_t018335	psme_t057569
psme_t008790	psme_t008790	psme_t005210	psme_t063228	psme_t003898
psme_t016840	psme_t016840	psme_t016357	psme_t021416	psme_t038668
psme_t009804	psme_t009804	psme_t009514	psme_t029119	psme_t009941
psme_t001260	psme_t001260	psme_t033753	psme_t057905	psme_t014455
psme_t000614	psme_t000614	psme_t051327	psme_t017320	psme_t039573
psme_t009087	psme_t009087	psme_t012083	psme_t021040	psme_t006623
psme_t009997	psme_t009997	psme_t021836	psme_t017493	psme_t020194
psme_t009181	psme_t009181	psme_t004341	psme_t050396	psme_t085507
psme_t000142	psme_t000142	psme_t048875	psme_t033203	psme_t009709
psme_t004684	psme_t004684	psme_t011503	psme_t004173	psme_t037668
psme_t014878	psme_t014878	psme_t003317	psme_t027687	psme_t006761
psme_t040820	psme_t040820	psme_t002091	psme_t024342	psme_t011315
psme_t004935	psme_t004935	psme_t007328	psme_t017469	psme_t025311
psme_t025816	psme_t025816	psme_t013186	psme_t005279	psme_t006295
psme_t002318	psme_t002318	psme_t017005	psme_t015983	psme_t008546
psme_t026704	psme_t026704	psme_t010299	psme_t008375	psme_t012286
psme_t003176	psme_t003176	psme_t033722	psme_t021667	psme_t003873
psme_t027276	psme_t027276	psme_t004209	psme_t045236	psme_t018151
psme_t017168	psme_t017168	psme_t027564	psme_t020032	psme_t010875
psme_t079467	psme_t079467	psme_t012200	psme_t036052	psme_t026422
psme_t012820	psme_t012820	psme_t049477	psme_t015022	psme_t015231
psme_t020851	psme_t020851	psme_t009333	psme_t005607	psme_t035769
psme_t005674	psme_t005674	psme_t031382	psme_t040726	psme_t024660
psme_t003459	psme_t003459	psme_t006184	psme_t177365	psme_t010135
psme_t002443	psme_t002443	psme_t046357	psme_t048631	psme_t048362
psme_t001944	psme_t001944	psme_t020928	psme_t023450	psme_t017551
psme_t040228	psme_t040228	psme_t010780	psme_t036382	psme_t143395
psme_t002942	psme_t002942	psme_t005163	psme_t018138	psme_t019985
psme_t009862	psme_t009862	psme_t017436	psme_t038057	psme_t020094
psme_t039160	psme_t039160	psme_t011938	psme_t015938	psme_t022379
psme_t000771	psme_t000771	psme_t015801	psme_t066517	psme_t010454
psme_t010762	psme_t010762	psme_t026029	psme_t012118	psme_t077863
psme_t003789	psme_t003789	psme_t015010	psme_t021170	psme_t008266
psme_t104090	psme_t104090	psme_t002850	psme_t086713	psme_t021359
psme_t005486	psme_t005486	psme_t011893	psme_t036745	psme_t002034
psme_t004698	psme_t004698	psme_t013382	psme_t037349	psme_t027829
psme_t000263	psme_t000263	psme_t100032	psme_t013916	psme_t005319
psme_t011476	psme_t011476	psme_t023038	psme_t011482	psme_t019056
psme_t000749	psme_t000749	psme_t039603	psme_t032436	psme_t017975
psme_t000250	psme_t000250	psme_t017409	psme_t015467	psme_t012588
psme_t002435	psme_t002435	psme_t011271	psme_t021041	psme_t001540
psme_t020336	psme_t020336	psme_t020875	psme_t027842	psme_t031692
psme_t007935	psme_t007935	psme_t021278	psme_t009277	psme_t026121
psme_t040218	psme_t040218	psme_t012117	psme_t026096	psme_t008394
psme_t010515	psme_t010515	psme_t013793	psme_t019700	psme_t016568
psme_t015406	psme_t015406	psme_t001334	psme_t037505	psme_t054185
psme_t028636	psme_t028636	psme_t002977	psme_t033205	psme_t007337
psme_t002503	psme_t002503	psme_t013626	psme_t035874	psme_t014327
psme_t029077	psme_t029077	psme_t024918	psme_t003544	psme_t029772
psme_t062019	psme_t062019	psme_t013389	psme_t028785	psme_t028017
psme_t011054	psme_t011054	psme_t014374	psme_t142456	psme_t036883
psme_t041793	psme_t041793	psme_t018056	psme_t020327	psme_t026157
psme_t047572	psme_t047572	psme_t005185	psme_t027556	psme_t009291
psme_t003616	psme_t003616	psme_t029052	psme_t012223	psme_t075784
psme_t000243	psme_t000243	psme_t018818	psme_t019876	psme_t028205
psme_t019301	psme_t019301	psme_t074008	psme_t032933	psme_t061097
psme_t044724	psme_t044724	psme_t003350	psme_t019886	psme_t003443
psme_t003603	psme_t003603	psme_t012020	psme_t006981	psme_t022096
psme_t000505	psme_t000505	psme_t009576	psme_t020351	psme_t019680
psme_t011075	psme_t011075	psme_t033737	psme_t015181	psme_t020303
psme_t004856	psme_t004856	psme_t025890	psme_t008036	psme_t036000
psme_t012287	psme_t012287	psme_t022445	psme_t028652	psme_t085456
psme_t036316	psme_t036316	psme_t019399	psme_t020938	psme_t026202
psme_t010580	psme_t010580	psme_t018991	psme_t026768	psme_t004931
psme_t029420	psme_t029420	psme_t008703	psme_t020128	psme_t002558
psme_t010631	psme_t010631	psme_t030511	psme_t015362	psme_t023644
psme_t004269	psme_t004269	psme_t030562	psme_t020599	psme_t019867
psme_t002482	psme_t002482	psme_t129096	psme_t046225	psme_t010360
psme_t012385	psme_t012385	psme_t029130	psme_t012213	psme_t109283
psme_t000064	psme_t000064	psme_t002287	psme_t020006	psme_t001221
psme_t008716	psme_t008716	psme_t012597	psme_t023181	psme_t015163
psme_t005752	psme_t005752	psme_t025170	psme_t015997	psme_t005693
psme_t009040	psme_t009040	psme_t016748	psme_t070109	psme_t045522
psme_t006347	psme_t006347	psme_t002194	psme_t022391	psme_t008206
psme_t015056	psme_t015056	psme_t012826	psme_t048144	psme_t019759
psme_t015443	psme_t015443	psme_t008315	psme_t017759	psme_t006784
psme_t032061	psme_t032061	psme_t019423	psme_t014937	psme_t010038
psme_t011564	psme_t011564	psme_t009346	psme_t025702	psme_t009214
psme_t020671	psme_t020671	psme_t010947	psme_t111352	psme_t000479
psme_t005778	psme_t005778	psme_t010927	psme_t021763	psme_t009482
psme_t018000	psme_t018000	psme_t063579	psme_t036021	psme_t007414
psme_t007355	psme_t007355	psme_t030987	psme_t037621	psme_t004545
psme_t009671	psme_t009671	psme_t086417	psme_t022113	psme_t002461
psme_t000678	psme_t000678	psme_t091344	psme_t064052	psme_t012947
psme_t005860	psme_t005860	psme_t029278	psme_t025323	psme_t012221
psme_t011193	psme_t011193	psme_t080785	psme_t026249	psme_t000851
psme_t006681	psme_t006681	psme_t003340	psme_t024382	psme_t013269
psme_t004385	psme_t004385	psme_t037945	psme_t005220	psme_t014807
psme_t020769	psme_t020769	psme_t114061	psme_t035997	psme_t001918
psme_t004614	psme_t004614	psme_t020607	psme_t019189	psme_t019351
psme_t061568	psme_t061568	psme_t013377	psme_t014062	psme_t015410
psme_t004069	psme_t004069	psme_t043510	psme_t001752	psme_t009420
psme_t004966	psme_t004966	psme_t048769	psme_t020757	psme_t015825
psme_t005242	psme_t005242	psme_t007365	psme_t022137	psme_t023087
psme_t008011	psme_t008011	psme_t012349	psme_t027225	psme_t026820
psme_t001686	psme_t001686	psme_t045281	psme_t011719	psme_t044893
psme_t000880	psme_t000880	psme_t047490	psme_t029854	psme_t007609
psme_t048495	psme_t048495	psme_t014073	psme_t020246	psme_t039915
psme_t002492	psme_t002492	psme_t025512	psme_t022321	psme_t015064
psme_t003653	psme_t003653	psme_t055460	psme_t024049	psme_t020754
psme_t017559	psme_t017559	psme_t044731	psme_t064850	psme_t021892
psme_t004265	psme_t004265	psme_t010381	psme_t019340	psme_t029210
psme_t014132	psme_t014132	psme_t048853	psme_t009564	psme_t021576
psme_t008118	psme_t008118	psme_t114253	psme_t016389	psme_t012613
psme_t008083	psme_t008083	psme_t024770	psme_t022052	psme_t001067
psme_t013047	psme_t013047	psme_t054655	psme_t015716	psme_t002794
psme_t158871	psme_t158871	psme_t006935	psme_t036667	psme_t008025
psme_t010727	psme_t010727	psme_t024366	psme_t014962	psme_t010465
psme_t009427	psme_t009427	psme_t050297	psme_t006172	psme_t014751
psme_t001778	psme_t001778	psme_t017488	psme_t017164	psme_t019317
psme_t014017	psme_t014017	psme_t034812	psme_t036452	psme_t010364
psme_t009223	psme_t009223	psme_t038238	psme_t018072	psme_t024025
psme_t000921	psme_t000921	psme_t019917	psme_t050217	psme_t006126
psme_t005142	psme_t005142	psme_t041667	psme_t010408	psme_t076953
psme_t001749	psme_t001749	psme_t160784	psme_t011668	psme_t016789
psme_t003228	psme_t003228	psme_t047184	psme_t027786	psme_t000577
psme_t008908	psme_t008908	psme_t035840	psme_t017186	psme_t005021
psme_t017961	psme_t017961	psme_t040347	psme_t048428	psme_t001030
psme_t007973	psme_t007973	psme_t026935	psme_t046022	psme_t006983
psme_t015101	psme_t015101	psme_t046121	psme_t004713	psme_t017095
psme_t016299	psme_t016299	psme_t105616	psme_t051927	psme_t014271
psme_t002532	psme_t002532	psme_t045924	psme_t026648	psme_t015151
psme_t012859	psme_t012859	psme_t048312	psme_t015884	psme_t011956
psme_t068416	psme_t068416	psme_t020207	psme_t018745	psme_t010652
psme_t003332	psme_t003332	psme_t047043	psme_t029262	psme_t008056
psme_t000716	psme_t000716	psme_t070663	psme_t009041	psme_t016025
psme_t008631	psme_t008631	psme_t115547	psme_t074626	psme_t023048
psme_t013475	psme_t013475	psme_t013514	psme_t035497	psme_t039272
psme_t001611	psme_t001611	psme_t021119	psme_t012007	psme_t193846
psme_t000062	psme_t000062	psme_t053752	psme_t051810	psme_t024802
psme_t018460	psme_t018460	psme_t019415	psme_t025340	psme_t004123
psme_t015146	psme_t015146	psme_t015218	psme_t007287	psme_t004677
psme_t015008	psme_t015008	psme_t006708	psme_t012940	psme_t012451
psme_t010226	psme_t010226	psme_t008956	psme_t028515	psme_t001152
psme_t003663	psme_t003663	psme_t013575	psme_t022202	psme_t015865
psme_t016865	psme_t016865	psme_t014475	psme_t005790	psme_t016150
psme_t005426	psme_t005426	psme_t032733	psme_t055256	psme_t055860
psme_t008492	psme_t008492	psme_t021048	psme_t006445	psme_t016239
psme_t000793	psme_t000793	psme_t018126	psme_t010499	psme_t008975
psme_t010572	psme_t010572	psme_t031492	psme_t021432	psme_t007368
psme_t006732	psme_t006732	psme_t022807	psme_t016275	psme_t002487
psme_t007547	psme_t007547	psme_t065095	psme_t093515	psme_t010046
psme_t005560	psme_t005560	psme_t005500	psme_t027837	psme_t012339
psme_t008820	psme_t008820	psme_t010406	psme_t012158	psme_t015560
psme_t007025	psme_t007025	psme_t001206	psme_t024270	psme_t046384
psme_t006133	psme_t006133	psme_t010149	psme_t008874	psme_t021443
psme_t001529	psme_t001529	psme_t019777	psme_t033794	psme_t027976
psme_t016291	psme_t016291	psme_t022513	psme_t028075	psme_t008961
psme_t033048	psme_t033048	psme_t042086	psme_t021592	psme_t024693
psme_t008164	psme_t008164	psme_t027452	psme_t010257	psme_t014457
psme_t002827	psme_t002827	psme_t043782	psme_t013987	psme_t014561
psme_t015572	psme_t015572	psme_t002716	psme_t043956	psme_t019093
psme_t011481	psme_t011481	psme_t002404	psme_t037184	psme_t012250
psme_t011042	psme_t011042	psme_t039997	psme_t013078	psme_t019336
psme_t010527	psme_t010527	psme_t022864	psme_t047539	psme_t042278
psme_t028716	psme_t028716	psme_t017905	psme_t034919	psme_t016277
psme_t015882	psme_t015882	psme_t003309	psme_t008798	psme_t169177
psme_t006586	psme_t006586	psme_t028073	psme_t038394	psme_t017193
psme_t022199	psme_t022199	psme_t010270	psme_t003233	psme_t024932
psme_t025679	psme_t025679	psme_t022048	psme_t022259	psme_t017545
psme_t007106	psme_t007106	psme_t009918	psme_t018441	psme_t004003
psme_t005348	psme_t005348	psme_t006004	psme_t028334	psme_t006816
psme_t009745	psme_t009745	psme_t013121	psme_t014130	psme_t007727
psme_t008142	psme_t008142	psme_t030792	psme_t027597	psme_t019147
psme_t000455	psme_t000455	psme_t011672	psme_t017896	psme_t008111
psme_t010874	psme_t010874	psme_t011235	psme_t044633	psme_t014950
psme_t001691	psme_t001691	psme_t026356	psme_t026265	psme_t003365
psme_t016435	psme_t016435	psme_t015182	psme_t017009	psme_t002134
psme_t007724	psme_t007724	psme_t027671	psme_t034442	psme_t006767
psme_t003703	psme_t003703	psme_t047513	psme_t007507	psme_t007593
psme_t008859	psme_t008859	psme_t012293	psme_t001648	psme_t010341
psme_t014399	psme_t014399	psme_t105874	psme_t046171	psme_t004414
psme_t003146	psme_t003146	psme_t003857	psme_t000498	psme_t020888
psme_t002589	psme_t002589	psme_t039418	psme_t027573	psme_t015003
psme_t000705	psme_t000705	psme_t035823	psme_t012335	psme_t043640
psme_t003549	psme_t003549	psme_t018574	psme_t010495	psme_t015738
psme_t002227	psme_t002227	psme_t008317	psme_t007241	psme_t021080
psme_t013831	psme_t013831	psme_t017998	psme_t015293	psme_t027030
psme_t003303	psme_t003303	psme_t034855	psme_t049972	psme_t011101
psme_t001086	psme_t001086	psme_t031635	psme_t034182	psme_t193897
psme_t012730	psme_t012730	psme_t027530	psme_t006111	psme_t019038
psme_t011089	psme_t011089	psme_t048068	psme_t011951	psme_t016437
psme_t022095	psme_t022095	psme_t000982	psme_t032013	psme_t017688
psme_t004933	psme_t004933	psme_t017516	psme_t028974	psme_t023044
psme_t010245	psme_t010245	psme_t020573	psme_t040905	psme_t019275
psme_t020664	psme_t020664	psme_t008289	psme_t011268	psme_t008058
psme_t012076	psme_t012076	psme_t041992	psme_t035070	psme_t017105
psme_t003191	psme_t003191	psme_t009230	psme_t011911	psme_t011242
psme_t002510	psme_t002510	psme_t020835	psme_t039211	psme_t026748
psme_t016499	psme_t016499	psme_t021956	psme_t011150	psme_t064783
psme_t007719	psme_t007719	psme_t015263	psme_t019311	psme_t019105
psme_t008605	psme_t008605	psme_t006857	psme_t007356	psme_t018983
psme_t011180	psme_t011180	psme_t007059	psme_t016175	psme_t025147
psme_t003033	psme_t003033	psme_t028377	psme_t020247	psme_t003342
psme_t005612	psme_t005612	psme_t002662	psme_t029348	psme_t013362
psme_t010189	psme_t010189	psme_t030184	psme_t014736	psme_t010229
psme_t014618	psme_t014618	psme_t038498	psme_t003860	psme_t005935
psme_t000154	psme_t000154	psme_t010358	psme_t011030	psme_t023214
psme_t015793	psme_t015793	psme_t031258	psme_t018099	psme_t005887
psme_t043563	psme_t043563	psme_t009654	psme_t008299	psme_t025078
psme_t016739	psme_t016739	psme_t026792	psme_t020569	psme_t003376
psme_t020870	psme_t020870	psme_t008565	psme_t009512	psme_t013085
psme_t006682	psme_t006682	psme_t049705	psme_t004205	psme_t036275
psme_t000093	psme_t000093	psme_t013991	psme_t007094	psme_t010545
psme_t035921	psme_t035921	psme_t009596	psme_t043253	psme_t023923
psme_t003200	psme_t003200	psme_t013981	psme_t018369	psme_t023763
psme_t004373	psme_t004373	psme_t017863	psme_t018419	psme_t016197
psme_t008588	psme_t008588	psme_t032944	psme_t029531	psme_t016347
psme_t010190	psme_t010190	psme_t012625	psme_t021284	psme_t014680
psme_t021587	psme_t021587	psme_t033548	psme_t010970	psme_t068748
psme_t001544	psme_t001544	psme_t009090	psme_t076334	psme_t124882
psme_t000432	psme_t000432	psme_t011038	psme_t039148	psme_t011013
psme_t005753	psme_t005753	psme_t007203	psme_t032636	psme_t022364
psme_t002555	psme_t002555	psme_t037724	psme_t019813	psme_t036259
psme_t024089	psme_t024089	psme_t026187	psme_t099528	psme_t031257
psme_t007362	psme_t007362	psme_t020178	psme_t015771	psme_t053659
psme_t081851	psme_t081851	psme_t100809	psme_t044141	psme_t007197
psme_t012520	psme_t012520	psme_t011000	psme_t016856	psme_t021889
psme_t010625	psme_t010625	psme_t003930	psme_t031285	psme_t040179
psme_t008818	psme_t008818	psme_t011314	psme_t030443	psme_t143327
psme_t006662	psme_t006662	psme_t040844	psme_t026882	psme_t064251
psme_t106495	psme_t106495	psme_t019383	psme_t015859	psme_t013352
psme_t056869	psme_t056869	psme_t019176	psme_t026294	psme_t010797
psme_t042948	psme_t042948	psme_t018565	psme_t058768	psme_t023429
psme_t003716	psme_t003716	psme_t009657	psme_t106037	psme_t060345
psme_t006608	psme_t006608	psme_t014536	psme_t018982	psme_t000643
psme_t005459	psme_t005459	psme_t022991	psme_t007772	psme_t006278
psme_t002524	psme_t002524	psme_t009046	psme_t024511	psme_t002932
psme_t001628	psme_t001628	psme_t028146	psme_t013904	psme_t014421
psme_t013494	psme_t013494	psme_t009030	psme_t016358	psme_t015334
psme_t013401	psme_t013401	psme_t001113	psme_t028542	psme_t032037
psme_t011157	psme_t011157	psme_t020931	psme_t015857	psme_t004174
psme_t015205	psme_t015205	psme_t024991	psme_t034160	psme_t088701
psme_t003366	psme_t003366	psme_t004169	psme_t021438	psme_t020526
psme_t011137	psme_t011137	psme_t006109	psme_t019259	psme_t005818
psme_t051158	psme_t051158	psme_t081199	psme_t019388	psme_t022987
psme_t021980	psme_t021980	psme_t021142	psme_t045953	psme_t008639
psme_t015944	psme_t015944	psme_t018495	psme_t013345	psme_t062942
psme_t004577	psme_t004577	psme_t036579	psme_t021128	psme_t015618
psme_t013419	psme_t013419	psme_t038741	psme_t074375	psme_t079852
psme_t016635	psme_t016635	psme_t031824	psme_t015647	psme_t007635
psme_t010808	psme_t010808	psme_t025393	psme_t019937	psme_t018235
psme_t023346	psme_t023346	psme_t036817	psme_t015767	psme_t174910
psme_t031101	psme_t031101	psme_t030685	psme_t008949	psme_t005411
psme_t013764	psme_t013764	psme_t032545	psme_t009619	psme_t010215
psme_t031541	psme_t031541	psme_t033167	psme_t012327	psme_t005884
psme_t007446	psme_t007446	psme_t017481	psme_t020027	psme_t024937
psme_t004671	psme_t004671	psme_t030657	psme_t014847	psme_t032891
psme_t009987	psme_t009987	psme_t043856	psme_t026898	psme_t032026
psme_t055544	psme_t055544	psme_t011483	psme_t014662	psme_t015345
psme_t003593	psme_t003593	psme_t029461	psme_t015242	psme_t006690
psme_t005268	psme_t005268	psme_t026101	psme_t022760	psme_t022094
psme_t009929	psme_t009929	psme_t040190	psme_t028370	psme_t008134
psme_t047654	psme_t047654	psme_t005988	psme_t045778	psme_t017358
psme_t065285	psme_t065285	psme_t050270	psme_t011353	psme_t001619
psme_t001620	psme_t001620	psme_t020309	psme_t044978	psme_t015309
psme_t008632	psme_t008632	psme_t016808	psme_t022515	psme_t021862
psme_t036977	psme_t036977	psme_t011745	psme_t000524	psme_t151450
psme_t009515	psme_t009515	psme_t015878	psme_t029871	psme_t003931
psme_t017807	psme_t017807	psme_t145625	psme_t036241	psme_t007855
psme_t009424	psme_t009424	psme_t026934	psme_t008693	psme_t005657
psme_t001923	psme_t001923	psme_t006752	psme_t019007	psme_t001940
psme_t007455	psme_t007455	psme_t012075	psme_t143107	psme_t012467
psme_t006032	psme_t006032	psme_t005188	psme_t027807	psme_t079304
psme_t015806	psme_t015806	psme_t020610	psme_t029875	psme_t019795
psme_t006397	psme_t006397	psme_t022677	psme_t020586	psme_t003272
psme_t006619	psme_t006619	psme_t013060	psme_t008507	psme_t028612
psme_t010313	psme_t010313	psme_t032120	psme_t026568	psme_t017744
psme_t000602	psme_t000602	psme_t017377	psme_t046660	psme_t007503
psme_t010612	psme_t010612	psme_t022092	psme_t002159	psme_t008646
psme_t001935	psme_t001935	psme_t042119	psme_t029525	psme_t009923
psme_t010833	psme_t010833	psme_t018512	psme_t031509	psme_t011974
psme_t014210	psme_t014210	psme_t025223	psme_t009888	psme_t014026
psme_t005300	psme_t005300	psme_t009896	psme_t038900	psme_t046120
psme_t004795	psme_t004795	psme_t015286	psme_t068630	psme_t018806
psme_t021995	psme_t021995	psme_t005349	psme_t020528	psme_t007064
psme_t012209	psme_t012209	psme_t022435	psme_t011926	psme_t035574
psme_t037427	psme_t037427	psme_t001763	psme_t028310	psme_t014625
psme_t001557	psme_t001557	psme_t043418	psme_t010445	psme_t006274
psme_t009990	psme_t009990	psme_t024541	psme_t002231	psme_t010536
psme_t016496	psme_t016496	psme_t006592	psme_t031551	psme_t011351
psme_t004480	psme_t004480	psme_t017839	psme_t134974	psme_t016741
psme_t000451	psme_t000451	psme_t034743	psme_t047437	psme_t005601
psme_t018042	psme_t018042	psme_t005508	psme_t092808	psme_t028276
psme_t000603	psme_t000603	psme_t020009	psme_t032333	psme_t004912
psme_t011770	psme_t011770	psme_t011597	psme_t023004	psme_t015636
psme_t012604	psme_t012604	psme_t012636	psme_t027751	psme_t002130
psme_t005664	psme_t005664	psme_t032097	psme_t002135	psme_t182362
psme_t021105	psme_t021105	psme_t035065	psme_t012207	psme_t014286
psme_t011426	psme_t011426	psme_t006722	psme_t036966	psme_t007434
psme_t000483	psme_t000483	psme_t038849	psme_t042391	psme_t003734
psme_t008650	psme_t008650	psme_t019775	psme_t120845	psme_t004812
psme_t148789	psme_t148789	psme_t016971	psme_t024405	psme_t020864
psme_t012388	psme_t012388	psme_t055602	psme_t016138	psme_t019456
psme_t021921	psme_t021921	psme_t030817	psme_t015168	psme_t022337
psme_t006826	psme_t006826	psme_t030286	psme_t047116	psme_t022763
psme_t028641	psme_t028641	psme_t032231	psme_t026647	psme_t008416
psme_t003345	psme_t003345	psme_t023397	psme_t077364	psme_t040222
psme_t016494	psme_t016494	psme_t051101	psme_t018569	psme_t012346
psme_t006205	psme_t006205	psme_t006500	psme_t076806	psme_t015786
psme_t016189	psme_t016189	psme_t010832	psme_t029801	psme_t005580
psme_t107556	psme_t107556	psme_t011402	psme_t041414	psme_t054304
psme_t001938	psme_t001938	psme_t006847	psme_t013334	psme_t021241
psme_t018786	psme_t018786	psme_t014265	psme_t163187	psme_t003909
psme_t001265	psme_t001265	psme_t031468	psme_t023175	psme_t003165
psme_t006187	psme_t006187	psme_t032676	psme_t017216	psme_t016234
psme_t010481	psme_t010481	psme_t007120	psme_t014016	psme_t004792
psme_t012068	psme_t012068	psme_t013042	psme_t027824	psme_t077799
psme_t014359	psme_t014359	psme_t005270	psme_t000089	psme_t016816
psme_t001319	psme_t001319	psme_t052439	psme_t025390	psme_t043458
psme_t014014	psme_t014014	psme_t008719	psme_t010520	psme_t066438
psme_t009983	psme_t009983	psme_t009202	psme_t012186	psme_t016149
psme_t001924	psme_t001924	psme_t019921	psme_t030425	psme_t008682
psme_t011718	psme_t011718	psme_t006028	psme_t066618	psme_t000171
psme_t017558	psme_t017558	psme_t011903	psme_t022198	psme_t022411
psme_t011090	psme_t011090	psme_t043920	psme_t021826	psme_t003745
psme_t015881	psme_t015881	psme_t019352	psme_t017190	psme_t102106
psme_t004436	psme_t004436	psme_t094707	psme_t014744	psme_t004900
psme_t011620	psme_t011620	psme_t049577	psme_t006223	psme_t002181
psme_t005734	psme_t005734	psme_t001734	psme_t066011	psme_t023154
psme_t012813	psme_t012813	psme_t024265	psme_t021147	psme_t002582
psme_t012070	psme_t012070	psme_t042822	psme_t119679	psme_t016076
psme_t067178	psme_t067178	psme_t008423	psme_t005682	psme_t006228
psme_t024952	psme_t024952	psme_t021927	psme_t002242	psme_t019569
psme_t004375	psme_t004375	psme_t026993	psme_t035702	psme_t003330
psme_t001133	psme_t001133	psme_t014268	psme_t044094	psme_t002981
psme_t042381	psme_t042381	psme_t030139	psme_t003956	psme_t007751
psme_t002965	psme_t002965	psme_t012514	psme_t004332	psme_t008932
psme_t018624	psme_t018624	psme_t009290	psme_t010153	psme_t008378
psme_t014805	psme_t014805	psme_t000633	psme_t018733	psme_t006667
psme_t041596	psme_t041596	psme_t011851	psme_t010087	psme_t024289
psme_t005716	psme_t005716	psme_t035876	psme_t016910	psme_t005062
psme_t013964	psme_t013964	psme_t009616	psme_t021877	psme_t011842
psme_t004688	psme_t004688	psme_t037135	psme_t044729	psme_t015142
psme_t002540	psme_t002540	psme_t004657	psme_t027768	psme_t027430
psme_t005390	psme_t005390	psme_t018989	psme_t019999	psme_t006651
psme_t044368	psme_t044368	psme_t016120	psme_t011664	psme_t020901
psme_t100658	psme_t100658	psme_t016896	psme_t042049	psme_t026510
psme_t005706	psme_t005706	psme_t036194	psme_t009169	psme_t019682
psme_t026493	psme_t026493	psme_t041385	psme_t031348	psme_t007640
psme_t001370	psme_t001370	psme_t014417	psme_t023071	psme_t004311
psme_t012380	psme_t012380	psme_t027477	psme_t021686	psme_t009697
psme_t006127	psme_t006127	psme_t016121	psme_t028110	psme_t013885
psme_t018076	psme_t018076	psme_t009582	psme_t013084	psme_t014502
psme_t012970	psme_t012970	psme_t031721	psme_t024997	psme_t007563
psme_t000803	psme_t000803	psme_t019008	psme_t024599	psme_t002583
psme_t007460	psme_t007460	psme_t015850	psme_t022925	psme_t013520
psme_t011213	psme_t011213	psme_t010414	psme_t004829	psme_t003311
psme_t019666	psme_t019666	psme_t006796	psme_t034051	psme_t073180
psme_t007051	psme_t007051	psme_t047713	psme_t014117	psme_t031749
psme_t024425	psme_t024425	psme_t039539	psme_t036592	psme_t024750
psme_t006074	psme_t006074	psme_t006579	psme_t032059	psme_t076571
psme_t011739	psme_t011739	psme_t023591	psme_t022777	psme_t016237
psme_t004443	psme_t004443	psme_t000581	psme_t012079	psme_t045491
psme_t005613	psme_t005613	psme_t015246	psme_t016947	psme_t041718
psme_t009610	psme_t009610	psme_t044518	psme_t007576	psme_t029198
psme_t032321	psme_t032321	psme_t016643	psme_t025383	psme_t023321
psme_t009226	psme_t009226	psme_t014501	psme_t022039	psme_t025780
psme_t004832	psme_t004832	psme_t017973	psme_t041153	psme_t023412
psme_t000481	psme_t000481	psme_t022402	psme_t014698	psme_t002023
psme_t043405	psme_t043405	psme_t025605	psme_t039511	psme_t020959
psme_t021100	psme_t021100	psme_t044410	psme_t007300	psme_t000396
psme_t029813	psme_t029813	psme_t027025	psme_t016873	psme_t006602
psme_t001313	psme_t001313	psme_t037853	psme_t021982	psme_t022835
psme_t007967	psme_t007967	psme_t022940	psme_t004438	psme_t027805
psme_t006471	psme_t006471	psme_t006942	psme_t019386	psme_t006236
psme_t004433	psme_t004433	psme_t023989	psme_t018811	psme_t011300
psme_t009123	psme_t009123	psme_t010240	psme_t039337	psme_t000216
psme_t041095	psme_t041095	psme_t017247	psme_t051122	psme_t000528
psme_t017478	psme_t017478	psme_t038102	psme_t010130	psme_t043398
psme_t001140	psme_t001140	psme_t005813	psme_t015094	psme_t004113
psme_t048840	psme_t048840	psme_t002040	psme_t165783	psme_t027953
psme_t148585	psme_t148585	psme_t036253	psme_t020281	psme_t007856
psme_t002245	psme_t002245	psme_t008789	psme_t031720	psme_t026191
psme_t021762	psme_t021762	psme_t015459	psme_t104539	psme_t013452
psme_t014008	psme_t014008	psme_t002797	psme_t009066	psme_t024258
psme_t028140	psme_t028140	psme_t051817	psme_t027528	psme_t027922
psme_t003780	psme_t003780	psme_t052660	psme_t024529	psme_t009299
psme_t002649	psme_t002649	psme_t021064	psme_t008577	psme_t005697
psme_t018097	psme_t018097	psme_t016414	psme_t018807	psme_t016318
psme_t028298	psme_t028298	psme_t011660	psme_t024909	psme_t009677
psme_t005629	psme_t005629	psme_t026919	psme_t007648	psme_t014019
psme_t007913	psme_t007913	psme_t026129	psme_t050846	psme_t018265
psme_t011687	psme_t011687	psme_t036700	psme_t020509	psme_t003940
psme_t006664	psme_t006664	psme_t021059	psme_t014002	psme_t003989
psme_t007371	psme_t007371	psme_t017427	psme_t051226	psme_t009536
psme_t022650	psme_t022650	psme_t029226	psme_t008598	psme_t024631
psme_t015835	psme_t015835	psme_t007116	psme_t017894	psme_t001861
psme_t000174	psme_t000174	psme_t001597	psme_t018633	psme_t004195
psme_t000195	psme_t000195	psme_t038710	psme_t036675	psme_t005006
psme_t034891	psme_t034891	psme_t024897	psme_t015687	psme_t009977
psme_t007669	psme_t007669	psme_t057766	psme_t032601	psme_t028847
psme_t010770	psme_t010770	psme_t029541	psme_t005969	psme_t133809
psme_t005768	psme_t005768	psme_t013226	psme_t161650	psme_t004043
psme_t000416	psme_t000416	psme_t042730	psme_t011359	psme_t016192
psme_t015844	psme_t015844	psme_t048089	psme_t016162	psme_t023144
psme_t004696	psme_t004696	psme_t024467	psme_t023269	psme_t089776
psme_t001616	psme_t001616	psme_t058327	psme_t180224	psme_t025265
psme_t019095	psme_t019095	psme_t013947	psme_t003134	psme_t012814
psme_t004580	psme_t004580	psme_t023126	psme_t027088	psme_t144999
psme_t000461	psme_t000461	psme_t010425	psme_t032341	psme_t001421
psme_t028756	psme_t028756	psme_t021641	psme_t028842	psme_t016128
psme_t017144	psme_t017144	psme_t024829	psme_t020849	psme_t001443
psme_t006478	psme_t006478	psme_t026514	psme_t025728	psme_t005093
psme_t051828	psme_t051828	psme_t012406	psme_t014731	psme_t025457
psme_t007826	psme_t007826	psme_t031626	psme_t010763	psme_t170324
psme_t005526	psme_t005526	psme_t022396	psme_t009018	psme_t014110
psme_t135101	psme_t135101	psme_t013102	psme_t003166	psme_t016879
psme_t012849	psme_t012849	psme_t038155	psme_t009153	psme_t048266
psme_t003094	psme_t003094	psme_t041797	psme_t041821	psme_t008441
psme_t008612	psme_t008612	psme_t025046	psme_t021095	psme_t012968
psme_t026549	psme_t026549	psme_t018347	psme_t028136	psme_t017428
psme_t006653	psme_t006653	psme_t005527	psme_t001285	psme_t060075
psme_t017301	psme_t017301	psme_t006530	psme_t012574	psme_t070019
psme_t010901	psme_t010901	psme_t010284	psme_t021016	psme_t006336
psme_t000181	psme_t000181	psme_t011630	psme_t015283	psme_t010319
psme_t036693	psme_t036693	psme_t006551	psme_t014626	psme_t019001
psme_t000050	psme_t000050	psme_t017511	psme_t003416	psme_t023049
psme_t014739	psme_t014739	psme_t032693	psme_t019113	psme_t046954
psme_t002988	psme_t002988	psme_t020637	psme_t022785	psme_t019988
psme_t027313	psme_t027313	psme_t031916	psme_t008332	psme_t024885
psme_t003179	psme_t003179	psme_t047504	psme_t030314	psme_t003609
psme_t048906	psme_t048906	psme_t029062	psme_t023237	psme_t004579
psme_t010661	psme_t010661	psme_t045293	psme_t005529	psme_t005672
psme_t005277	psme_t005277	psme_t036876	psme_t018167	psme_t020830
psme_t005928	psme_t005928	psme_t011555	psme_t018212	psme_t003254
psme_t000131	psme_t000131	psme_t002423	psme_t058666	psme_t004215
psme_t002770	psme_t002770	psme_t027377	psme_t022820	psme_t014401
psme_t015975	psme_t015975	psme_t025488	psme_t019145	psme_t022767
psme_t000412	psme_t000412	psme_t001758	psme_t006966	psme_t074973
psme_t016867	psme_t016867	psme_t074282	psme_t007581	psme_t006714
psme_t018609	psme_t018609	psme_t017711	psme_t020253	psme_t007420
psme_t009191	psme_t009191	psme_t057506	psme_t018919	psme_t011506
psme_t004293	psme_t004293	psme_t008674	psme_t033524	psme_t015488
psme_t003013	psme_t003013	psme_t030894	psme_t032988	psme_t027367
psme_t000536	psme_t000536	psme_t008879	psme_t007737	psme_t002314
psme_t017407	psme_t017407	psme_t020614	psme_t003061	psme_t013802
psme_t001385	psme_t001385	psme_t012614	psme_t019559	psme_t016212
psme_t001591	psme_t001591	psme_t003874	psme_t049499	psme_t019152
psme_t017666	psme_t017666	psme_t029712	psme_t022358	psme_t013810
psme_t015031	psme_t015031	psme_t049131	psme_t068838	psme_t015765
psme_t000766	psme_t000766	psme_t033781	psme_t019551	psme_t000823
psme_t003589	psme_t003589	psme_t010116	psme_t030153	psme_t003413
psme_t004300	psme_t004300	psme_t011960	psme_t028572	psme_t019561
psme_t025689	psme_t025689	psme_t028663	psme_t034008	psme_t021515
psme_t000106	psme_t000106	psme_t006863	psme_t020839	psme_t024734
psme_t009708	psme_t009708	psme_t024060	psme_t009605	psme_t006563
psme_t007305	psme_t007305	psme_t019066	psme_t020520	psme_t007872
psme_t024267	psme_t024267	psme_t061195	psme_t023995	psme_t013081
psme_t003792	psme_t003792	psme_t002669	psme_t022265	psme_t002047
psme_t012699	psme_t012699	psme_t006962	psme_t010012	psme_t009503
psme_t005544	psme_t005544	psme_t029494	psme_t017552	psme_t015665
psme_t003818	psme_t003818	psme_t025095	psme_t024838	psme_t020536
psme_t020157	psme_t020157	psme_t010311	psme_t007838	psme_t020818
psme_t013923	psme_t013923	psme_t028358	psme_t021591	psme_t054411
psme_t013029	psme_t013029	psme_t007567	psme_t012733	psme_t056014
psme_t006015	psme_t006015	psme_t011302	psme_t042461	psme_t000671
psme_t001941	psme_t001941	psme_t010100	psme_t039219	psme_t002137
psme_t037888	psme_t037888	psme_t009701	psme_t013596	psme_t002584
psme_t036134	psme_t036134	psme_t019605	psme_t004995	psme_t002783
psme_t003958	psme_t003958	psme_t014853	psme_t035658	psme_t003536
psme_t029818	psme_t029818	psme_t020914	psme_t016813	psme_t005714
psme_t021165	psme_t021165	psme_t026228	psme_t016072	psme_t015177
psme_t000731	psme_t000731	psme_t028481	psme_t029555	psme_t092140
psme_t005088	psme_t005088	psme_t062965	psme_t027919	psme_t006948
psme_t024617	psme_t024617	psme_t064040	psme_t015898	psme_t010509
psme_t008020	psme_t008020	psme_t045583	psme_t017946	psme_t023518
psme_t001853	psme_t001853	psme_t014604	psme_t028296	psme_t030716
psme_t001404	psme_t001404	psme_t037020	psme_t028967	psme_t002230
psme_t003850	psme_t003850	psme_t012252	psme_t005394	psme_t004124
psme_t003698	psme_t003698	psme_t033856	psme_t017197	psme_t014898
psme_t000487	psme_t000487	psme_t048856	psme_t007204	psme_t024550
psme_t000254	psme_t000254	psme_t005042	psme_t001426	psme_t051335
psme_t000929	psme_t000929	psme_t001817	psme_t015923	psme_t012409
psme_t015514	psme_t015514	psme_t035059	psme_t011933	psme_t014505
psme_t026683	psme_t026683	psme_t010307	psme_t033485	psme_t014581
psme_t005249	psme_t005249	psme_t029841	psme_t010559	psme_t020927
psme_t010591	psme_t010591	psme_t020834	psme_t038740	psme_t004662
psme_t008715	psme_t008715	psme_t011749	psme_t014192	psme_t005234
psme_t005691	psme_t005691	psme_t044932	psme_t018435	psme_t008809
psme_t006383	psme_t006383	psme_t008377	psme_t024540	psme_t000900
psme_t011267	psme_t011267	psme_t013599	psme_t022376	psme_t013111
psme_t006489	psme_t006489	psme_t033326	psme_t010915	psme_t015043
psme_t012285	psme_t012285	psme_t030200	psme_t002252	psme_t015715
psme_t003117	psme_t003117	psme_t007786	psme_t003517	psme_t046768
psme_t027436	psme_t027436	psme_t040716	psme_t013229	psme_t056567
psme_t017255	psme_t017255	psme_t002666	psme_t031405	psme_t073462
psme_t002967	psme_t002967	psme_t009186	psme_t026501	psme_t009823
psme_t016221	psme_t016221	psme_t009937	psme_t030533	psme_t014965
psme_t005917	psme_t005917	psme_t009549	psme_t018694	psme_t019343
psme_t010789	psme_t010789	psme_t012120	psme_t023132	psme_t019778
psme_t015005	psme_t015005	psme_t016712	psme_t013763	psme_t022106
psme_t004257	psme_t004257	psme_t008739	psme_t006893	psme_t026528
psme_t007344	psme_t007344	psme_t007991	psme_t050659	psme_t040803
psme_t019660	psme_t019660	psme_t012690	psme_t011805	psme_t006419
psme_t004358	psme_t004358	psme_t009215	psme_t019703	psme_t008404
psme_t011093	psme_t011093	psme_t039477	psme_t021308	psme_t012491
psme_t003922	psme_t003922	psme_t013398	psme_t007351	psme_t020258
psme_t009228	psme_t009228	psme_t029294	psme_t017993	psme_t022992
psme_t020229	psme_t020229	psme_t040682	psme_t021962	psme_t004942
psme_t008545	psme_t008545	psme_t009324	psme_t012078	psme_t005540
psme_t069439	psme_t069439	psme_t006916	psme_t045521	psme_t014123
psme_t023417	psme_t023417	psme_t034571	psme_t033669	psme_t014338
psme_t010276	psme_t010276	psme_t008287	psme_t021834	psme_t018330
psme_t091513	psme_t091513	psme_t010788	psme_t002156	psme_t019235
psme_t005070	psme_t005070	psme_t010725	psme_t030700	psme_t036629
psme_t007049	psme_t007049	psme_t036179	psme_t003339	psme_t123670
psme_t021344	psme_t021344	psme_t013903	psme_t019432	psme_t002913
psme_t041445	psme_t041445	psme_t020410	psme_t023624	psme_t006320
psme_t000257	psme_t000257	psme_t093834	psme_t038607	psme_t011184
psme_t001356	psme_t001356	psme_t024684	psme_t029299	psme_t011208
psme_t007170	psme_t007170	psme_t017639	psme_t054328	psme_t018580
psme_t008129	psme_t008129	psme_t004948	psme_t011178	psme_t056598
psme_t003539	psme_t003539	psme_t028655	psme_t030406	psme_t063884
psme_t004350	psme_t004350	psme_t036351	psme_t023097	psme_t001584
psme_t030331	psme_t030331	psme_t031981	psme_t026285	psme_t003327
psme_t027518	psme_t027518	psme_t004073	psme_t001298	psme_t010303
psme_t025607	psme_t025607	psme_t019296	psme_t023991	psme_t010794
psme_t009319	psme_t009319	psme_t006670	psme_t020588	psme_t011792
psme_t005414	psme_t005414	psme_t023185	psme_t015980	psme_t014410
psme_t001969	psme_t001969	psme_t025079	psme_t028549	psme_t021472
psme_t047646	psme_t047646	psme_t011850	psme_t033023	psme_t026102
psme_t023304	psme_t023304	psme_t037783	psme_t016935	psme_t059748
psme_t010301	psme_t010301	psme_t006329	psme_t011509	psme_t015143
psme_t011236	psme_t011236	psme_t016780	psme_t030480	psme_t004767
psme_t011916	psme_t011916	psme_t011537	psme_t031524	psme_t008569
psme_t023150	psme_t023150	psme_t047506	psme_t044326	psme_t009595
psme_t000470	psme_t000470	psme_t018477	psme_t014035	psme_t010181
psme_t018260	psme_t018260	psme_t008543	psme_t004699	psme_t015079
psme_t002486	psme_t002486	psme_t028455	psme_t002902	psme_t017310
psme_t001020	psme_t001020	psme_t006698	psme_t032051	psme_t022646
psme_t001900	psme_t001900	psme_t021289	psme_t018404	psme_t022789
psme_t016557	psme_t016557	psme_t026193	psme_t024006	psme_t023748
psme_t011260	psme_t011260	psme_t016194	psme_t028939	psme_t035851
psme_t017777	psme_t017777	psme_t005086	psme_t007672	psme_t066249
psme_t005941	psme_t005941	psme_t003388	psme_t020958	psme_t014074
psme_t000640	psme_t000640	psme_t022327	psme_t023955	psme_t062861
psme_t010900	psme_t010900	psme_t028207	psme_t059952	psme_t004943
psme_t000819	psme_t000819	psme_t016057	psme_t039576	psme_t007240
psme_t007664	psme_t007664	psme_t024323	psme_t007354	psme_t015743
psme_t011254	psme_t011254	psme_t003304	psme_t013859	psme_t017532
psme_t007535	psme_t007535	psme_t031080	psme_t003905	psme_t033334
psme_t012077	psme_t012077	psme_t014521	psme_t009690	psme_t002629
psme_t043831	psme_t043831	psme_t011743	psme_t045022	psme_t007422
psme_t013685	psme_t013685	psme_t036927	psme_t034441	psme_t008054
psme_t034581	psme_t034581	psme_t013765	psme_t053735	psme_t015883
psme_t039298	psme_t039298	psme_t033066	psme_t027140	psme_t016250
psme_t004584	psme_t004584	psme_t053042	psme_t020276	psme_t017705
psme_t025734	psme_t025734	psme_t037009	psme_t022190	psme_t003897
psme_t017207	psme_t017207	psme_t006181	psme_t003739	psme_t014106
psme_t002750	psme_t002750	psme_t033002	psme_t024187	psme_t014234
psme_t005338	psme_t005338	psme_t016353	psme_t003699	psme_t017846
psme_t003124	psme_t003124	psme_t193533	psme_t008755	psme_t019779
psme_t035551	psme_t035551	psme_t033090	psme_t070814	psme_t023042
psme_t006456	psme_t006456	psme_t011164	psme_t017462	psme_t024935
psme_t012344	psme_t012344	psme_t041737	psme_t008708	psme_t032261
psme_t000687	psme_t000687	psme_t025084	psme_t013751	psme_t001434
psme_t037758	psme_t037758	psme_t035434	psme_t004096	psme_t006820
psme_t011473	psme_t011473	psme_t005094	psme_t019855	psme_t031625
psme_t024429	psme_t024429	psme_t013544	psme_t021433	psme_t000503
psme_t000167	psme_t000167	psme_t007270	psme_t046386	psme_t008576
psme_t049849	psme_t049849	psme_t018427	psme_t044159	psme_t008745
psme_t002881	psme_t002881	psme_t012555	psme_t020484	psme_t015956
psme_t010108	psme_t010108	psme_t029731	psme_t038195	psme_t041423
psme_t000103	psme_t000103	psme_t036865	psme_t030924	psme_t041894
psme_t018079	psme_t018079	psme_t013699	psme_t003894	psme_t051892
psme_t009221	psme_t009221	psme_t013777	psme_t018191	psme_t070025
psme_t022054	psme_t022054	psme_t005494	psme_t010035	psme_t004651
psme_t013135	psme_t013135	psme_t020436	psme_t021805	psme_t009389
psme_t000427	psme_t000427	psme_t003329	psme_t036786	psme_t010577
psme_t069367	psme_t069367	psme_t012809	psme_t012464	psme_t016366
psme_t005523	psme_t005523	psme_t006146	psme_t063958	psme_t018848
psme_t008702	psme_t008702	psme_t059026	psme_t053568	psme_t026254
psme_t022535	psme_t022535	psme_t005677	psme_t003992	psme_t030431
psme_t016915	psme_t016915	psme_t037355	psme_t007161	psme_t031661
psme_t005705	psme_t005705	psme_t026107	psme_t023856	psme_t067228
psme_t097032	psme_t097032	psme_t012701	psme_t032936	psme_t008381
psme_t010434	psme_t010434	psme_t006961	psme_t006519	psme_t008830
psme_t005465	psme_t005465	psme_t011704	psme_t002828	psme_t009027
psme_t089310	psme_t089310	psme_t007165	psme_t008906	psme_t012318
psme_t013935	psme_t013935	psme_t022809	psme_t018675	psme_t015933
psme_t006882	psme_t006882	psme_t005880	psme_t013770	psme_t020867
psme_t010750	psme_t010750	psme_t020622	psme_t008622	psme_t022936
psme_t003175	psme_t003175	psme_t013458	psme_t013126	psme_t059816
psme_t001346	psme_t001346	psme_t023313	psme_t025759	psme_t005782
psme_t038546	psme_t038546	psme_t014437	psme_t172200	psme_t009265
psme_t000180	psme_t000180	psme_t003151	psme_t013950	psme_t010113
psme_t023842	psme_t023842	psme_t031736	psme_t018505	psme_t011624
psme_t008250	psme_t008250	psme_t034809	psme_t013921	psme_t017947
psme_t020171	psme_t020171	psme_t005103	psme_t033941	psme_t025651
psme_t003566	psme_t003566	psme_t001555	psme_t022003	psme_t028449
psme_t000482	psme_t000482	psme_t014195	psme_t019757	psme_t045816
psme_t024828	psme_t024828	psme_t015450	psme_t019447	psme_t085298
psme_t013194	psme_t013194	psme_t013446	psme_t097760	psme_t002244
psme_t006587	psme_t006587	psme_t020332	psme_t029465	psme_t006142
psme_t004533	psme_t004533	psme_t020609	psme_t024410	psme_t017782
psme_t004587	psme_t004587	psme_t041388	psme_t016503	psme_t018416
psme_t010821	psme_t010821	psme_t081975	psme_t021102	psme_t004774
psme_t005801	psme_t005801	psme_t021312	psme_t008038	psme_t019330
psme_t001454	psme_t001454	psme_t031862	psme_t049310	psme_t020731
psme_t012370	psme_t012370	psme_t020268	psme_t020376	psme_t043728
psme_t045207	psme_t045207	psme_t005798	psme_t013046	psme_t052777
psme_t001286	psme_t001286	psme_t036662	psme_t018934	psme_t113057
psme_t011729	psme_t011729	psme_t033825	psme_t062972	psme_t002062
psme_t027719	psme_t027719	psme_t011412	psme_t037124	psme_t007478
psme_t043224	psme_t043224	psme_t007617	psme_t002213	psme_t010562
psme_t001743	psme_t001743	psme_t004050	psme_t025599	psme_t014864
psme_t028332	psme_t028332	psme_t015123	psme_t038200	psme_t026134
psme_t010842	psme_t010842	psme_t014012	psme_t030998	psme_t039777
psme_t056367	psme_t056367	psme_t013021	psme_t004122	psme_t002421
psme_t006933	psme_t006933	psme_t009805	psme_t040385	psme_t007960
psme_t004771	psme_t004771	psme_t016561	psme_t013982	psme_t016068
psme_t002789	psme_t002789	psme_t002283	psme_t018102	psme_t017023
psme_t000270	psme_t000270	psme_t023122	psme_t008890	psme_t022026
psme_t019288	psme_t019288	psme_t031372	psme_t015758	psme_t022526
psme_t001848	psme_t001848	psme_t019662	psme_t023481	psme_t031809
psme_t010211	psme_t010211	psme_t028498	psme_t016444	psme_t036169
psme_t005077	psme_t005077	psme_t018383	psme_t013474	psme_t055281
psme_t003879	psme_t003879	psme_t032837	psme_t008391	psme_t019261
psme_t012260	psme_t012260	psme_t011535	psme_t051152	psme_t003760
psme_t013792	psme_t013792	psme_t026642	psme_t023248	psme_t005572
psme_t008999	psme_t008999	psme_t047295	psme_t013610	psme_t007929
psme_t008614	psme_t008614	psme_t026689	psme_t024154	psme_t018022
psme_t000179	psme_t000179	psme_t002606	psme_t078257	psme_t019173
psme_t007499	psme_t007499	psme_t035589	psme_t019687	psme_t021675
psme_t006658	psme_t006658	psme_t021874	psme_t038686	psme_t025531
psme_t002113	psme_t002113	psme_t028505	psme_t018131	psme_t031476
psme_t004355	psme_t004355	psme_t003837	psme_t013242	psme_t001873
psme_t002601	psme_t002601	psme_t024224	psme_t048227	psme_t004275
psme_t008861	psme_t008861	psme_t043431	psme_t015576	psme_t014083
psme_t016079	psme_t016079	psme_t019785	psme_t022331	psme_t017854
psme_t021499	psme_t021499	psme_t029120	psme_t031394	psme_t022023
psme_t008847	psme_t008847	psme_t008754	psme_t010185	psme_t026256
psme_t020672	psme_t020672	psme_t011269	psme_t000545	psme_t142442
psme_t037483	psme_t037483	psme_t025259	psme_t015006	psme_t001624
psme_t001287	psme_t001287	psme_t007758	psme_t003891	psme_t009439
psme_t008082	psme_t008082	psme_t009114	psme_t061312	psme_t017814
psme_t008947	psme_t008947	psme_t004193	psme_t027975	psme_t080889
psme_t024636	psme_t024636	psme_t025517	psme_t002860	psme_t154745
psme_t018828	psme_t018828	psme_t006121	psme_t013455	psme_t007793
psme_t053151	psme_t053151	psme_t010825	psme_t028831	psme_t013020
psme_t010802	psme_t010802	psme_t016302	psme_t012788	psme_t015137
psme_t005221	psme_t005221	psme_t015608	psme_t057018	psme_t019860
psme_t012990	psme_t012990	psme_t014460	psme_t019059	psme_t028949
psme_t007207	psme_t007207	psme_t034041	psme_t058703	psme_t106468
psme_t007022	psme_t007022	psme_t019475	psme_t076551	psme_t111926
psme_t004105	psme_t004105	psme_t007412	psme_t019903	psme_t003090
psme_t013553	psme_t013553	psme_t028168	psme_t007782	psme_t003588
psme_t015314	psme_t015314	psme_t033170	psme_t025973	psme_t020493
psme_t003888	psme_t003888	psme_t019400	psme_t034166	psme_t028956
psme_t017104	psme_t017104	psme_t070644	psme_t009083	psme_t043277
psme_t020995	psme_t020995	psme_t015487	psme_t030757	psme_t046137
psme_t015754	psme_t015754	psme_t034095	psme_t022748	psme_t058195
psme_t020054	psme_t020054	psme_t019984	psme_t025962	psme_t003509
psme_t018339	psme_t018339	psme_t017812	psme_t033174	psme_t010741
psme_t014283	psme_t014283	psme_t005393	psme_t004868	psme_t011934
psme_t001292	psme_t001292	psme_t008203	psme_t065121	psme_t012017
psme_t001566	psme_t001566	psme_t018722	psme_t013247	psme_t015297
psme_t001927	psme_t001927	psme_t017622	psme_t013462	psme_t017987
psme_t003722	psme_t003722	psme_t053159	psme_t005305	psme_t023285
psme_t008521	psme_t008521	psme_t021393	psme_t016633	psme_t002994
psme_t001184	psme_t001184	psme_t009137	psme_t033126	psme_t006250
psme_t025407	psme_t025407	psme_t030964	psme_t012620	psme_t021682
psme_t014217	psme_t014217	psme_t019228	psme_t039794	psme_t067822
psme_t010466	psme_t010466	psme_t005563	psme_t011294	psme_t080147
psme_t006744	psme_t006744	psme_t095159	psme_t027697	psme_t004967
psme_t003567	psme_t003567	psme_t023745	psme_t003822	psme_t006613
psme_t051099	psme_t051099	psme_t002465	psme_t070807	psme_t008236
psme_t023356	psme_t023356	psme_t026995	psme_t010998	psme_t011697
psme_t013694	psme_t013694	psme_t003209	psme_t011811	psme_t019030
psme_t014530	psme_t014530	psme_t011084	psme_t024195	psme_t020034
psme_t001680	psme_t001680	psme_t013663	psme_t058886	psme_t020071
psme_t003022	psme_t003022	psme_t034094	psme_t015890	psme_t033799
psme_t042390	psme_t042390	psme_t009080	psme_t009210	psme_t054367
psme_t011431	psme_t011431	psme_t011996	psme_t120838	psme_t004061
psme_t006527	psme_t006527	psme_t021246	psme_t003639	psme_t009102
psme_t004286	psme_t004286	psme_t036175	psme_t002439	psme_t013261
psme_t009973	psme_t009973	psme_t050029	psme_t019590	psme_t021742
psme_t000697	psme_t000697	psme_t052561	psme_t019257	psme_t028099
psme_t003599	psme_t003599	psme_t053435	psme_t014929	psme_t051548
psme_t006002	psme_t006002	psme_t029174	psme_t018492	psme_t067577
psme_t000818	psme_t000818	psme_t030939	psme_t005204	psme_t001155
psme_t004647	psme_t004647	psme_t034253	psme_t009476	psme_t002195
psme_t004838	psme_t004838	psme_t019397	psme_t027660	psme_t006535
psme_t013025	psme_t013025	psme_t023652	psme_t038825	psme_t019995
psme_t028092	psme_t028092	psme_t030957	psme_t022219	psme_t022174
psme_t002078	psme_t002078	psme_t054355	psme_t024131	psme_t004969
psme_t003386	psme_t003386	psme_t011123	psme_t052211	psme_t009958
psme_t017304	psme_t017304	psme_t012028	psme_t022855	psme_t012673
psme_t010542	psme_t010542	psme_t033339	psme_t038696	psme_t013505
psme_t005794	psme_t005794	psme_t007844	psme_t014216	psme_t019092
psme_t005259	psme_t005259	psme_t014687	psme_t026438	psme_t019304
psme_t005087	psme_t005087	psme_t013590	psme_t013730	psme_t043670
psme_t017505	psme_t017505	psme_t021141	psme_t008736	psme_t002340
psme_t043790	psme_t043790	psme_t131832	psme_t002874	psme_t005812
psme_t002849	psme_t002849	psme_t005351	psme_t038718	psme_t013053
psme_t002541	psme_t002541	psme_t021633	psme_t012022	psme_t003127
psme_t007765	psme_t007765	psme_t038064	psme_t023571	psme_t005264
psme_t030291	psme_t030291	psme_t001851	psme_t081706	psme_t008989
psme_t005258	psme_t005258	psme_t012897	psme_t013333	psme_t010813
psme_t001369	psme_t001369	psme_t018313	psme_t007590	psme_t011489
psme_t030144	psme_t030144	psme_t033462	psme_t013410	psme_t012015
psme_t006615	psme_t006615	psme_t034429	psme_t015223	psme_t012029
psme_t049374	psme_t049374	psme_t015769	psme_t047730	psme_t017252
psme_t001803	psme_t001803	psme_t034615	psme_t035632	psme_t017877
psme_t016446	psme_t016446	psme_t052011	psme_t026580	psme_t020595
psme_t006484	psme_t006484	psme_t039241	psme_t016495	psme_t023938
psme_t015431	psme_t015431	psme_t047266	psme_t016596	psme_t025158
psme_t015164	psme_t015164	psme_t009727	psme_t098410	psme_t030325
psme_t002279	psme_t002279	psme_t024767	psme_t014535	psme_t034702
psme_t006789	psme_t006789	psme_t022074	psme_t028434	psme_t047579
psme_t018992	psme_t018992	psme_t022943	psme_t022104	psme_t055079
psme_t071685	psme_t071685	psme_t047956	psme_t007456	psme_t066832
psme_t007505	psme_t007505	psme_t004212	psme_t033651	psme_t000494
psme_t024523	psme_t024523	psme_t007544	psme_t007851	psme_t005744
psme_t008448	psme_t008448	psme_t028149	psme_t018130	psme_t008801
psme_t014285	psme_t014285	psme_t029762	psme_t083819	psme_t012379
psme_t011612	psme_t011612	psme_t100457	psme_t008498	psme_t019069
psme_t008945	psme_t008945	psme_t000574	psme_t006256	psme_t025246
psme_t021670	psme_t021670	psme_t009729	psme_t013759	psme_t026173
psme_t018225	psme_t018225	psme_t025915	psme_t039422	psme_t045979
psme_t007042	psme_t007042	psme_t037880	psme_t009392	psme_t083588
psme_t000458	psme_t000458	psme_t000919	psme_t009763	psme_t107471
psme_t001812	psme_t001812	psme_t007128	psme_t021479	psme_t000742
psme_t001117	psme_t001117	psme_t029417	psme_t046778	psme_t003403
psme_t000515	psme_t000515	psme_t043624	psme_t029804	psme_t004716
psme_t028053	psme_t028053	psme_t020397	psme_t013889	psme_t008848
psme_t001451	psme_t001451	psme_t033937	psme_t026893	psme_t009426
psme_t013156	psme_t013156	psme_t007718	psme_t009122	psme_t012481
psme_t002678	psme_t002678	psme_t019197	psme_t164631	psme_t014759
psme_t001275	psme_t001275	psme_t025576	psme_t032257	psme_t034865
psme_t015393	psme_t015393	psme_t010000	psme_t018109	psme_t040110
psme_t016023	psme_t016023	psme_t019427	psme_t017080	psme_t003438
psme_t007665	psme_t007665	psme_t000476	psme_t025120	psme_t010889
psme_t007378	psme_t007378	psme_t001436	psme_t015889	psme_t017754
psme_t001419	psme_t001419	psme_t009663	psme_t002657	psme_t031585
psme_t001994	psme_t001994	psme_t011349	psme_t015465	psme_t007202
psme_t006760	psme_t006760	psme_t011377	psme_t011939	psme_t010213
psme_t002853	psme_t002853	psme_t012340	psme_t047797	psme_t017786
psme_t024962	psme_t024962	psme_t014695	psme_t024769	psme_t019898
psme_t001429	psme_t001429	psme_t028900	psme_t019626	psme_t026017
psme_t008758	psme_t008758	psme_t030169	psme_t019828	psme_t028297
psme_t001651	psme_t001651	psme_t031494	psme_t020123	psme_t037295
psme_t025386	psme_t025386	psme_t061913	psme_t036183	psme_t039431
psme_t005198	psme_t005198	psme_t001361	psme_t030568	psme_t058634
psme_t009054	psme_t009054	psme_t007861	psme_t026644	psme_t061156
psme_t007436	psme_t007436	psme_t010493	psme_t014199	psme_t000604
psme_t027258	psme_t027258	psme_t012743	psme_t010798	psme_t006446
psme_t041456	psme_t041456	psme_t016487	psme_t029546	psme_t017544
psme_t005149	psme_t005149	psme_t035755	psme_t002327	psme_t022488
psme_t003114	psme_t003114	psme_t036997	psme_t020073	psme_t025968
psme_t009942	psme_t009942	psme_t004523	psme_t030183	psme_t029044
psme_t019357	psme_t019357	psme_t008444	psme_t019151	psme_t146340
psme_t020642	psme_t020642	psme_t009128	psme_t051444
psme_t112569	psme_t112569	psme_t016868	psme_t105000
psme_t008867	psme_t008867	psme_t025367	psme_t034612
psme_t000092	psme_t000092	psme_t035977	psme_t057360
psme_t005136	psme_t005136	psme_t036832	psme_t014250
psme_t005336	psme_t005336	psme_t012053	psme_t016349
psme_t000374	psme_t000374	psme_t025288	psme_t011032
psme_t002926	psme_t002926	psme_t017529	psme_t027864
psme_t001750	psme_t001750	psme_t021524	psme_t016522
psme_t028968	psme_t028968	psme_t024191	psme_t019727
psme_t008760	psme_t008760	psme_t024376	psme_t015484
psme_t032389	psme_t032389	psme_t038880	psme_t019081
psme_t029082	psme_t029082	psme_t008466	psme_t004869
psme_t010944	psme_t010944	psme_t013636	psme_t027031
psme_t021309	psme_t021309	psme_t018906	psme_t022652
psme_t011171	psme_t011171	psme_t020462	psme_t049810
psme_t046958	psme_t046958	psme_t034270	psme_t034784
psme_t024604	psme_t024604	psme_t007293	psme_t020411
psme_t041360	psme_t041360	psme_t017615	psme_t026865
psme_t022672	psme_t022672	psme_t032653	psme_t010505
psme_t001930	psme_t001930	psme_t045901	psme_t032328
psme_t011417	psme_t011417	psme_t008161	psme_t024760
psme_t018092	psme_t018092	psme_t013450	psme_t010857
psme_t000444	psme_t000444	psme_t017148	psme_t015544
psme_t013313	psme_t013313	psme_t021534	psme_t021056
psme_t009112	psme_t009112	psme_t040298	psme_t014774
psme_t001123	psme_t001123	psme_t007227	psme_t034766
psme_t011947	psme_t011947	psme_t014231	psme_t032863
psme_t025062	psme_t025062	psme_t031753	psme_t026075
psme_t007162	psme_t007162	psme_t046739	psme_t011611
psme_t000020	psme_t000020	psme_t042560	psme_t010439
psme_t021502	psme_t021502	psme_t005647	psme_t014362
psme_t003138	psme_t003138	psme_t007506	psme_t017717
psme_t004988	psme_t004988	psme_t030142	psme_t014866
psme_t015522	psme_t015522	psme_t012594	psme_t012872
psme_t039908	psme_t039908	psme_t018504	psme_t031549
psme_t002191	psme_t002191	psme_t036564	psme_t048821
psme_t057512	psme_t057512	psme_t046577	psme_t007774
psme_t024705	psme_t024705	psme_t012232	psme_t027333
psme_t004871	psme_t004871	psme_t021161	psme_t029480
psme_t004154	psme_t004154	psme_t038340	psme_t002767
psme_t014454	psme_t014454	psme_t003502	psme_t039213
psme_t003757	psme_t003757	psme_t003843	psme_t048018
psme_t007637	psme_t007637	psme_t007697	psme_t004690
psme_t026433	psme_t026433	psme_t026450	psme_t014813
psme_t007360	psme_t007360	psme_t028768	psme_t031363
psme_t032940	psme_t032940	psme_t032301	psme_t005650
psme_t000418	psme_t000418	psme_t002668	psme_t011777
psme_t013532	psme_t013532	psme_t008946	psme_t004965
psme_t021420	psme_t021420	psme_t012066	psme_t036084
psme_t001261	psme_t001261	psme_t018843	psme_t012966
psme_t011229	psme_t011229	psme_t019815	psme_t012205
psme_t030408	psme_t030408	psme_t031929	psme_t007580
psme_t006216	psme_t006216	psme_t015907	psme_t022753
psme_t048685	psme_t048685	psme_t027091	psme_t049228
psme_t007530	psme_t007530	psme_t029692	psme_t016784
psme_t009925	psme_t009925	psme_t032165	psme_t011492
psme_t016331	psme_t016331	psme_t001793	psme_t021818
psme_t012624	psme_t012624	psme_t018892	psme_t011943
psme_t009225	psme_t009225	psme_t021648	psme_t020886
psme_t007936	psme_t007936	psme_t023678	psme_t023079
psme_t008877	psme_t008877	psme_t036707	psme_t011651
psme_t000876	psme_t000876	psme_t121111	psme_t016681
psme_t009820	psme_t009820	psme_t020714	psme_t031239
psme_t006415	psme_t006415	psme_t022319	psme_t024024
psme_t000477	psme_t000477	psme_t027482	psme_t010344
psme_t000978	psme_t000978	psme_t044675	psme_t008030
psme_t008168	psme_t008168	psme_t044821	psme_t034139
psme_t005284	psme_t005284	psme_t001725	psme_t004273
psme_t012706	psme_t012706	psme_t013290	psme_t060932
psme_t003390	psme_t003390	psme_t014590	psme_t009951
psme_t015411	psme_t015411	psme_t020240	psme_t008625
psme_t014191	psme_t014191	psme_t030023	psme_t020975
psme_t023566	psme_t023566	psme_t040399	psme_t016876
psme_t008186	psme_t008186	psme_t052282	psme_t013244
psme_t010687	psme_t010687	psme_t143948	psme_t023337
psme_t005289	psme_t005289	psme_t006954	psme_t011125
psme_t004405	psme_t004405	psme_t012584	psme_t010848
psme_t026540	psme_t026540	psme_t016027	psme_t043724
psme_t005358	psme_t005358	psme_t016589	psme_t086603
psme_t002420	psme_t002420	psme_t024092	psme_t020270
psme_t003895	psme_t003895	psme_t001545	psme_t008182
psme_t080987	psme_t080987	psme_t014493	psme_t013108
psme_t001913	psme_t001913	psme_t024762	psme_t017739
psme_t038865	psme_t038865	psme_t006951	psme_t009089
psme_t000325	psme_t000325	psme_t012856	psme_t004065
psme_t007978	psme_t007978	psme_t027411	psme_t012249
psme_t047046	psme_t047046	psme_t005720	psme_t033019
psme_t011190	psme_t011190	psme_t012529	psme_t037806
psme_t004109	psme_t004109	psme_t015195	psme_t046108
psme_t028045	psme_t028045	psme_t027416	psme_t081789
psme_t003169	psme_t003169	psme_t028816	psme_t029148
psme_t000240	psme_t000240	psme_t031864	psme_t008806
psme_t006508	psme_t006508	psme_t033803	psme_t085129
psme_t031094	psme_t031094	psme_t035305	psme_t009519
psme_t006391	psme_t006391	psme_t035350	psme_t012086
psme_t010816	psme_t010816	psme_t015475	psme_t019154
psme_t005421	psme_t005421	psme_t033181	psme_t011829
psme_t002007	psme_t002007	psme_t004026	psme_t022085
psme_t002646	psme_t002646	psme_t005205	psme_t012381
psme_t009407	psme_t009407	psme_t018177	psme_t025010
psme_t013836	psme_t013836	psme_t019668	psme_t091981
psme_t001580	psme_t001580	psme_t056334	psme_t013540
psme_t004571	psme_t004571	psme_t009343	psme_t029281
psme_t011444	psme_t011444	psme_t013264	psme_t015212
psme_t046477	psme_t046477	psme_t029414	psme_t016060
psme_t000722	psme_t000722	psme_t032387	psme_t013617
psme_t045402	psme_t045402	psme_t041165	psme_t002567
psme_t000211	psme_t000211	psme_t015219	psme_t015642
psme_t015378	psme_t015378	psme_t015931	psme_t081339
psme_t000864	psme_t000864	psme_t018221	psme_t003129
psme_t024283	psme_t024283	psme_t019055	psme_t017170
psme_t030544	psme_t030544	psme_t031417	psme_t021803
psme_t001733	psme_t001733	psme_t032580	psme_t045736
psme_t007063	psme_t007063	psme_t035603	psme_t017540
psme_t023431	psme_t023431	psme_t036026	psme_t022404
psme_t009808	psme_t009808	psme_t052512	psme_t025372
psme_t015192	psme_t015192	psme_t010748	psme_t009934
psme_t005800	psme_t005800	psme_t013756	psme_t033283
psme_t008779	psme_t008779	psme_t015342	psme_t012378
psme_t002114	psme_t002114	psme_t027321	psme_t017995
psme_t002428	psme_t002428	psme_t027662	psme_t026267
psme_t002167	psme_t002167	psme_t031634	psme_t031711
psme_t001982	psme_t001982	psme_t032613	psme_t028440
psme_t051534	psme_t051534	psme_t040464	psme_t007779
psme_t016800	psme_t016800	psme_t007740	psme_t032760
psme_t012944	psme_t012944	psme_t014321	psme_t015000
psme_t002131	psme_t002131	psme_t021920	psme_t104062
psme_t001230	psme_t001230	psme_t029880	psme_t009303
psme_t028744	psme_t028744	psme_t042353	psme_t034679
psme_t005600	psme_t005600	psme_t043611	psme_t038807
psme_t018398	psme_t018398	psme_t007319	psme_t051081
psme_t004927	psme_t004927	psme_t007763	psme_t024844
psme_t009800	psme_t009800	psme_t008178	psme_t023739
psme_t196295	psme_t196295	psme_t015050	psme_t017421
psme_t000961	psme_t000961	psme_t020282	psme_t025825
psme_t002453	psme_t002453	psme_t021636	psme_t034591
psme_t020590	psme_t020590	psme_t025595	psme_t032088
psme_t001849	psme_t001849	psme_t033081	psme_t037153
psme_t008144	psme_t008144	psme_t035668	psme_t009391
psme_t022482	psme_t022482	psme_t047039	psme_t110284
psme_t123947	psme_t123947	psme_t124254	psme_t067328
psme_t001141	psme_t001141	psme_t009284	psme_t019185
psme_t002861	psme_t002861	psme_t015130	psme_t028810
psme_t040199	psme_t040199	psme_t023160	psme_t018582
psme_t021781	psme_t021781	psme_t026409	psme_t021856
psme_t022277	psme_t022277	psme_t029329	psme_t029735
psme_t000798	psme_t000798	psme_t030958	psme_t039974
psme_t022844	psme_t022844	psme_t041584	psme_t024901
psme_t036681	psme_t036681	psme_t005756	psme_t034247
psme_t047569	psme_t047569	psme_t013033	psme_t056100
psme_t012322	psme_t012322	psme_t021697	psme_t018128
psme_t000082	psme_t000082	psme_t028213	psme_t018726
psme_t021717	psme_t021717	psme_t029398	psme_t024206
psme_t008013	psme_t008013	psme_t036085	psme_t010235
psme_t012150	psme_t012150	psme_t090761	psme_t022931
psme_t001327	psme_t001327	psme_t006910	psme_t019418
psme_t000312	psme_t000312	psme_t007874	psme_t018862
psme_t008223	psme_t008223	psme_t012151	psme_t024696
psme_t001194	psme_t001194	psme_t016298	psme_t004266
psme_t027539	psme_t027539	psme_t017215	psme_t045085
psme_t008854	psme_t008854	psme_t017970	psme_t018226
psme_t142358	psme_t142358	psme_t018336	psme_t016042
psme_t153619	psme_t153619	psme_t039293	psme_t092506
psme_t034480	psme_t034480	psme_t004238	psme_t029995
psme_t016403	psme_t016403	psme_t008243	psme_t046356
psme_t000516	psme_t000516	psme_t009307	psme_t040119
psme_t001132	psme_t001132	psme_t012234	psme_t007956
psme_t050452	psme_t050452	psme_t013984	psme_t007500
psme_t010396	psme_t010396	psme_t018422	psme_t030048
psme_t040707	psme_t040707	psme_t022892	psme_t002784
psme_t003255	psme_t003255	psme_t031507	psme_t013351
psme_t031313	psme_t031313	psme_t013953	psme_t023643
psme_t005350	psme_t005350	psme_t016601	psme_t076105
psme_t007550	psme_t007550	psme_t022964	psme_t013840
psme_t012323	psme_t012323	psme_t025644	psme_t011871
psme_t007178	psme_t007178	psme_t028937	psme_t008426
psme_t032320	psme_t032320	psme_t000373	psme_t017686
psme_t004004	psme_t004004	psme_t004331	psme_t036178
psme_t004013	psme_t004013	psme_t007543	psme_t024093
psme_t009847	psme_t009847	psme_t018306	psme_t017140
psme_t038618	psme_t038618	psme_t026999	psme_t027172
psme_t030263	psme_t030263	psme_t037244	psme_t025764
psme_t019902	psme_t019902	psme_t008365	psme_t072364
psme_t000566	psme_t000566	psme_t008695	psme_t019355
psme_t014390	psme_t014390	psme_t010815	psme_t023881
psme_t023751	psme_t023751	psme_t012248	psme_t020773
psme_t011705	psme_t011705	psme_t012480	psme_t015699
psme_t055407	psme_t055407	psme_t014386	psme_t048498
psme_t014721	psme_t014721	psme_t014755	psme_t162101
psme_t001462	psme_t001462	psme_t015526	psme_t029535
psme_t000734	psme_t000734	psme_t017131	psme_t001249
psme_t009992	psme_t009992	psme_t021963	psme_t012753
psme_t082707	psme_t082707	psme_t022427	psme_t001166
psme_t061303	psme_t061303	psme_t030003	psme_t025228
psme_t002102	psme_t002102	psme_t010850	psme_t195304
psme_t002096	psme_t002096	psme_t014355	psme_t009094
psme_t009848	psme_t009848	psme_t020458	psme_t018165
psme_t006779	psme_t006779	psme_t021906	psme_t020431
psme_t018445	psme_t018445	psme_t025063	psme_t057056
psme_t001320	psme_t001320	psme_t026057	psme_t017171
psme_t006310	psme_t006310	psme_t027897	psme_t025916
psme_t006289	psme_t006289	psme_t032495	psme_t023658
psme_t034566	psme_t034566	psme_t019240	psme_t107043
psme_t195680	psme_t195680	psme_t019661	psme_t008199
psme_t030159	psme_t030159	psme_t020097	psme_t021277
psme_t004409	psme_t004409	psme_t022037	psme_t097417
psme_t000261	psme_t000261	psme_t022132	psme_t015589
psme_t000068	psme_t000068	psme_t024724	psme_t027014
psme_t013066	psme_t013066	psme_t028378	psme_t025798
psme_t001408	psme_t001408	psme_t032617	psme_t005262
psme_t028450	psme_t028450	psme_t040270	psme_t020163
psme_t005783	psme_t005783	psme_t050589	psme_t013188
psme_t016312	psme_t016312	psme_t011420	psme_t026498
psme_t023951	psme_t023951	psme_t019570	psme_t077643
psme_t021189	psme_t021189	psme_t091206	psme_t105781
psme_t003776	psme_t003776	psme_t105336	psme_t029304
psme_t001827	psme_t001827	psme_t008442	psme_t010464
psme_t053082	psme_t053082	psme_t013329	psme_t019396
psme_t021228	psme_t021228	psme_t024343	psme_t025034
psme_t004294	psme_t004294	psme_t029517	psme_t026536
psme_t005499	psme_t005499	psme_t048085	psme_t015958
psme_t026332	psme_t026332	psme_t010684	psme_t026986
psme_t012521	psme_t012521	psme_t041422	psme_t020056
psme_t023164	psme_t023164	psme_t049212	psme_t014208
psme_t014673	psme_t014673	psme_t136854	psme_t011265
psme_t001463	psme_t001463	psme_t006024	psme_t032521
psme_t000583	psme_t000583	psme_t010031	psme_t004803
psme_t000296	psme_t000296	psme_t014404	psme_t022393
psme_t008689	psme_t008689	psme_t017869	psme_t005256
psme_t006288	psme_t006288	psme_t018654	psme_t021603
psme_t037214	psme_t037214	psme_t021193	psme_t040420
psme_t009405	psme_t009405	psme_t042684	psme_t001682
psme_t003688	psme_t003688	psme_t043868	psme_t024947
psme_t007089	psme_t007089	psme_t087292	psme_t021355
psme_t004859	psme_t004859	psme_t000086	psme_t049991
psme_t041979	psme_t041979	psme_t008166	psme_t022415
psme_t000831	psme_t000831	psme_t008280	psme_t017319
psme_t001805	psme_t001805	psme_t014612	psme_t020179
psme_t004343	psme_t004343	psme_t021299	psme_t001564
psme_t016329	psme_t016329	psme_t032946	psme_t014494
psme_t005005	psme_t005005	psme_t036956	psme_t006338
psme_t021044	psme_t021044	psme_t002069	psme_t024478
psme_t069999	psme_t069999	psme_t012051	psme_t010655
psme_t091915	psme_t091915	psme_t015977	psme_t024225
psme_t005702	psme_t005702	psme_t021491	psme_t023221
psme_t002614	psme_t002614	psme_t027186	psme_t030017
psme_t005265	psme_t005265	psme_t005037	psme_t017062
psme_t016547	psme_t016547	psme_t006576	psme_t007346
psme_t002315	psme_t002315	psme_t006923	psme_t012909
psme_t010513	psme_t010513	psme_t010424	psme_t000953
psme_t028006	psme_t028006	psme_t011636	psme_t026421
psme_t001245	psme_t001245	psme_t014277	psme_t012031
psme_t009853	psme_t009853	psme_t014337	psme_t015419
psme_t026872	psme_t026872	psme_t024150	psme_t021304
psme_t008273	psme_t008273	psme_t024223	psme_t021810
psme_t028524	psme_t028524	psme_t024630	psme_t019382
psme_t041039	psme_t041039	psme_t025978	psme_t023544
psme_t011696	psme_t011696	psme_t029703	psme_t053571
psme_t001995	psme_t001995	psme_t029751	psme_t025868
psme_t009332	psme_t009332	psme_t031786	psme_t009386
psme_t006132	psme_t006132	psme_t035562	psme_t031797
psme_t015167	psme_t015167	psme_t038296	psme_t028537
psme_t001169	psme_t001169	psme_t058538	psme_t016621
psme_t002266	psme_t002266	psme_t005441	psme_t026758
psme_t009142	psme_t009142	psme_t008516	psme_t006386
psme_t007461	psme_t007461	psme_t016890	psme_t027761
psme_t000303	psme_t000303	psme_t028735	psme_t030645
psme_t015612	psme_t015612	psme_t032155	psme_t041092
psme_t006330	psme_t006330	psme_t034471	psme_t024184
psme_t057542	psme_t057542	psme_t042846	psme_t030496
psme_t020391	psme_t020391	psme_t168703	psme_t017053
psme_t002810	psme_t002810	psme_t006258	psme_t019885
psme_t016301	psme_t016301	psme_t013139	psme_t041261
psme_t001083	psme_t001083	psme_t023503	psme_t012747
psme_t010774	psme_t010774	psme_t031436	psme_t033721
psme_t006499	psme_t006499	psme_t032100	psme_t013868
psme_t016420	psme_t016420	psme_t039139	psme_t008905
psme_t001417	psme_t001417	psme_t044738	psme_t018241
psme_t000762	psme_t000762	psme_t006082	psme_t010642
psme_t003053	psme_t003053	psme_t019238	psme_t003654
psme_t003060	psme_t003060	psme_t021199	psme_t060062
psme_t006665	psme_t006665	psme_t021529	psme_t015788
psme_t014679	psme_t014679	psme_t021531	psme_t037024
psme_t017166	psme_t017166	psme_t031696	psme_t010618
psme_t011684	psme_t011684	psme_t034940	psme_t014352
psme_t000218	psme_t000218	psme_t099092	psme_t034059
psme_t027317	psme_t027317		psme_t028625
psme_t009755	psme_t009755		psme_t011465
psme_t024073	psme_t024073		psme_t028875
psme_t005041	psme_t005041		psme_t024486
psme_t011514	psme_t011514		psme_t009119
psme_t008651	psme_t008651		psme_t002087
psme_t011477	psme_t011477		psme_t017725
psme_t024552	psme_t024552		psme_t022389
psme_t002086	psme_t002086		psme_t018735
psme_t008514	psme_t008514		psme_t032210
psme_t009105	psme_t009105		psme_t014961
psme_t013676	psme_t013676		psme_t005405
psme_t002923	psme_t002923		psme_t050322
psme_t005219	psme_t005219		psme_t025577
psme_t002160	psme_t002160		psme_t012715
psme_t015017	psme_t015017		psme_t032870
psme_t002455	psme_t002455		psme_t012021
psme_t000447	psme_t000447		psme_t036607
psme_t003504	psme_t003504		psme_t012546
psme_t002831	psme_t002831		psme_t026701
psme_t016190	psme_t016190		psme_t026539
psme_t004483	psme_t004483		psme_t019063
psme_t012265	psme_t012265		psme_t019108
psme_t004972	psme_t004972		psme_t058591
psme_t000203	psme_t000203		psme_t017220
psme_t001160	psme_t001160		psme_t086474
psme_t001315	psme_t001315		psme_t021202
psme_t001371	psme_t001371		psme_t029612
psme_t008504	psme_t008504		psme_t028026
psme_t011542	psme_t011542		psme_t030322
psme_t006339	psme_t006339		psme_t070092
psme_t002511	psme_t002511		psme_t018220
psme_t026538	psme_t026538		psme_t040586
psme_t049385	psme_t049385		psme_t084011
psme_t026103	psme_t026103		psme_t028504
psme_t000495	psme_t000495		psme_t031598
psme_t026203	psme_t026203		psme_t023524
psme_t035208	psme_t035208		psme_t036836
psme_t045298	psme_t045298		psme_t055873
psme_t002698	psme_t002698		psme_t017120
psme_t027056	psme_t027056		psme_t000779
psme_t000625	psme_t000625		psme_t007189
psme_t022170	psme_t022170		psme_t014180
psme_t000148	psme_t000148		psme_t143212
psme_t061274	psme_t061274		psme_t032792
psme_t018393	psme_t018393		psme_t147831
psme_t003901	psme_t003901		psme_t017668
psme_t013487	psme_t013487		psme_t019143
psme_t003907	psme_t003907		psme_t015635
psme_t013130	psme_t013130		psme_t019042
psme_t046834	psme_t046834		psme_t001926
psme_t070023	psme_t070023		psme_t033284
psme_t007276	psme_t007276		psme_t011443
psme_t026698	psme_t026698		psme_t071958
psme_t001006	psme_t001006		psme_t007056
psme_t018266	psme_t018266		psme_t031047
psme_t007271	psme_t007271		psme_t024234
psme_t036002	psme_t036002		psme_t028610
psme_t003020	psme_t003020		psme_t019731
psme_t003657	psme_t003657		psme_t020855
psme_t017865	psme_t017865		psme_t035210
psme_t017974	psme_t017974		psme_t043193
psme_t023364	psme_t023364		psme_t065297
psme_t021626	psme_t021626		psme_t033839
psme_t012534	psme_t012534		psme_t053921
psme_t012657	psme_t012657		psme_t139747
psme_t000777	psme_t000777		psme_t011553
psme_t005890	psme_t005890		psme_t017100
psme_t007308	psme_t007308		psme_t062654
psme_t018106	psme_t018106		psme_t011869
psme_t018103	psme_t018103		psme_t021726
psme_t014367	psme_t014367		psme_t019462
psme_t086664	psme_t086664		psme_t020963
psme_t012629	psme_t012629		psme_t005213
psme_t057109	psme_t057109		psme_t006483
psme_t014796	psme_t014796		psme_t023892
psme_t023245	psme_t023245		psme_t043532
psme_t025291	psme_t025291		psme_t043215
psme_t003299	psme_t003299		psme_t049757
psme_t000758	psme_t000758		psme_t000946
psme_t000224	psme_t000224		psme_t009453
psme_t007174	psme_t007174		psme_t084714
psme_t010585	psme_t010585		psme_t021749
psme_t000200	psme_t000200		psme_t036245
psme_t004184	psme_t004184		psme_t009350
psme_t005740	psme_t005740		psme_t011832
psme_t018889	psme_t018889		psme_t031060
psme_t044367	psme_t044367		psme_t014820
psme_t030047	psme_t030047		psme_t017491
psme_t011400	psme_t011400		psme_t014220
psme_t003266	psme_t003266		psme_t001729
psme_t011737	psme_t011737		psme_t006945
psme_t011649	psme_t011649		psme_t008776
psme_t005069	psme_t005069		psme_t005851
psme_t025537	psme_t025537		psme_t027443
psme_t000202	psme_t000202		psme_t028778
psme_t002862	psme_t002862		psme_t024480
psme_t012067	psme_t012067		psme_t028197
psme_t010967	psme_t010967		psme_t002931
psme_t014808	psme_t014808		psme_t003794
psme_t005606	psme_t005606		psme_t018958
psme_t006271	psme_t006271		psme_t005080
psme_t002621	psme_t002621		psme_t029207
psme_t008924	psme_t008924		psme_t023442
psme_t049518	psme_t049518		psme_t023798
psme_t012793	psme_t012793		psme_t005476
psme_t177418	psme_t177418		psme_t038084
psme_t003185	psme_t003185		psme_t003884
psme_t013725	psme_t013725		psme_t017492
psme_t003168	psme_t003168		psme_t015187
psme_t010669	psme_t010669		psme_t026980
psme_t002105	psme_t002105		psme_t021753
psme_t008959	psme_t008959		psme_t018561
psme_t015250	psme_t015250		psme_t034908
psme_t007329	psme_t007329		psme_t024432
psme_t010632	psme_t010632		psme_t008868
psme_t002955	psme_t002955		psme_t016184
psme_t006135	psme_t006135		psme_t019959
psme_t001383	psme_t001383		psme_t029243
psme_t013577	psme_t013577		psme_t043074
psme_t000046	psme_t000046		psme_t103679
psme_t008274	psme_t008274		psme_t031516
psme_t075782	psme_t075782		psme_t004258
psme_t014481	psme_t014481		psme_t002022
psme_t004081	psme_t004081		psme_t025439
psme_t031989	psme_t031989		psme_t031968
psme_t008752	psme_t008752		psme_t095519
psme_t001506	psme_t001506		psme_t011691
psme_t004542	psme_t004542		psme_t017693
psme_t011200	psme_t011200		psme_t032950
psme_t003401	psme_t003401		psme_t007350
psme_t002166	psme_t002166		psme_t016285
psme_t023850	psme_t023850		psme_t019519
psme_t003122	psme_t003122		psme_t025613
psme_t011818	psme_t011818		psme_t007108
psme_t017915	psme_t017915		psme_t031751
psme_t000841	psme_t000841		psme_t055735
psme_t015051	psme_t015051		psme_t036046
psme_t015124	psme_t015124		psme_t020361
psme_t032241	psme_t032241		psme_t029468
psme_t007192	psme_t007192		psme_t065225
psme_t028223	psme_t028223		psme_t014423
psme_t001066	psme_t001066		psme_t023066
psme_t010829	psme_t010829		psme_t069768
psme_t016992	psme_t016992		psme_t007470
psme_t007835	psme_t007835		psme_t005546
psme_t010426	psme_t010426		psme_t031518
psme_t006036	psme_t006036		psme_t022031
psme_t001512	psme_t001512		psme_t036258
psme_t013760	psme_t013760		psme_t023188
psme_t004624	psme_t004624		psme_t010666
psme_t005533	psme_t005533		psme_t024928
psme_t092868	psme_t092868		psme_t012695
psme_t030861	psme_t030861		psme_t006677
psme_t004877	psme_t004877		psme_t002000
psme_t003395	psme_t003395		psme_t064933
psme_t013275	psme_t013275		psme_t007184
psme_t063367	psme_t063367		psme_t004071
psme_t022734	psme_t022734		psme_t070775
psme_t045929	psme_t045929		psme_t054758
psme_t026682	psme_t026682		psme_t039039
psme_t016065	psme_t016065		psme_t059839
psme_t002120	psme_t002120		psme_t029233
psme_t004481	psme_t004481		psme_t093709
psme_t015677	psme_t015677		psme_t150985
psme_t004188	psme_t004188		psme_t031361
psme_t002635	psme_t002635		psme_t020378
psme_t010219	psme_t010219		psme_t030221
psme_t002202	psme_t002202		psme_t015408
psme_t069938	psme_t069938		psme_t016321
psme_t003542	psme_t003542		psme_t023828
psme_t007704	psme_t007704		psme_t004554
psme_t026042	psme_t026042		psme_t015709
psme_t001355	psme_t001355		psme_t019965
psme_t003436	psme_t003436		psme_t014037
psme_t006656	psme_t006656		psme_t026013
psme_t008902	psme_t008902		psme_t019531
psme_t029444	psme_t029444		psme_t013170
psme_t002597	psme_t002597		psme_t022519
psme_t018688	psme_t018688		psme_t022637
psme_t011527	psme_t011527		psme_t023259
psme_t001615	psme_t001615		psme_t050121
psme_t005775	psme_t005775		psme_t014349
psme_t006443	psme_t006443		psme_t020497
psme_t006888	psme_t006888		psme_t008031
psme_t036656	psme_t036656		psme_t025278
psme_t003171	psme_t003171		psme_t021971
psme_t004539	psme_t004539		psme_t010694
psme_t027870	psme_t027870		psme_t077677
psme_t000253	psme_t000253		psme_t032486
psme_t016974	psme_t016974		psme_t030470
psme_t064395	psme_t064395		psme_t027295
psme_t015598	psme_t015598		psme_t044366
psme_t012848	psme_t012848		psme_t004609
psme_t030895	psme_t030895		psme_t061722
psme_t004870	psme_t004870		psme_t036135
psme_t022398	psme_t022398		psme_t003534
psme_t014128	psme_t014128		psme_t023910
psme_t000903	psme_t000903		psme_t062504
psme_t002092	psme_t002092		psme_t035287
psme_t000295	psme_t000295		psme_t010140
psme_t000768	psme_t000768		psme_t009850
psme_t006396	psme_t006396		psme_t015364
psme_t005837	psme_t005837		psme_t018447
psme_t003912	psme_t003912		psme_t039644
psme_t008301	psme_t008301		psme_t023006
psme_t023814	psme_t023814		psme_t022978
psme_t040665	psme_t040665		psme_t009020
psme_t008497	psme_t008497		psme_t017182
psme_t003270	psme_t003270		psme_t009203
psme_t001714	psme_t001714		psme_t004008
psme_t008660	psme_t008660		psme_t031646
psme_t022841	psme_t022841		psme_t042741
psme_t029283	psme_t029283		psme_t108035
psme_t006926	psme_t006926		psme_t008194
psme_t034436	psme_t034436		psme_t029435
psme_t009362	psme_t009362		psme_t024917
psme_t005715	psme_t005715		psme_t033273
psme_t016081	psme_t016081		psme_t028057
psme_t027809	psme_t027809		psme_t002519
psme_t000979	psme_t000979		psme_t007112
psme_t000182	psme_t000182		psme_t013457
psme_t004326	psme_t004326		psme_t034735
psme_t140952	psme_t140952		psme_t023860
psme_t009529	psme_t009529		psme_t037275
psme_t000448	psme_t000448		psme_t017549
psme_t012522	psme_t012522		psme_t077275
psme_t017847	psme_t017847		psme_t010269
psme_t019071	psme_t019071		psme_t038946
psme_t002587	psme_t002587		psme_t039519
psme_t016995	psme_t016995		psme_t025110
psme_t029812	psme_t029812		psme_t016750
psme_t002469	psme_t002469		psme_t025556
psme_t000120	psme_t000120		psme_t022776
psme_t076499	psme_t076499		psme_t033954
psme_t002295	psme_t002295		psme_t010518
psme_t029326	psme_t029326		psme_t010847
psme_t001790	psme_t001790		psme_t042961
psme_t000337	psme_t000337		psme_t051066
psme_t002603	psme_t002603		psme_t007180
psme_t007922	psme_t007922		psme_t011961
psme_t004455	psme_t004455		psme_t024368
psme_t023171	psme_t023171		psme_t014304
psme_t011388	psme_t011388		psme_t005180
psme_t006686	psme_t006686		psme_t011713
psme_t015992	psme_t015992		psme_t033570
psme_t027206	psme_t027206		psme_t028687
psme_t028961	psme_t028961		psme_t011049
psme_t000519	psme_t000519		psme_t001678
psme_t002688	psme_t002688		psme_t005356
psme_t009498	psme_t009498		psme_t012667
psme_t000489	psme_t000489		psme_t003481
psme_t007244	psme_t007244		psme_t036333
psme_t007215	psme_t007215		psme_t049803
psme_t024651	psme_t024651		psme_t000005
psme_t008269	psme_t008269		psme_t024851
psme_t002655	psme_t002655		psme_t037121
psme_t004429	psme_t004429		psme_t025092
psme_t010819	psme_t010819		psme_t022909
psme_t018399	psme_t018399		psme_t003600
psme_t075799	psme_t075799		psme_t030296
psme_t011717	psme_t011717		psme_t022930
psme_t025485	psme_t025485		psme_t018012
psme_t014420	psme_t014420		psme_t020933
psme_t013087	psme_t013087		psme_t027129
psme_t023764	psme_t023764		psme_t009986
psme_t000386	psme_t000386		psme_t021269
psme_t007728	psme_t007728		psme_t026671
psme_t022308	psme_t022308		psme_t056981
psme_t003702	psme_t003702		psme_t018164
psme_t000727	psme_t000727		psme_t011578
psme_t003732	psme_t003732		psme_t031156
psme_t031032	psme_t031032		psme_t019717
psme_t012325	psme_t012325		psme_t013000
psme_t003701	psme_t003701		psme_t031899
psme_t022429	psme_t022429		psme_t012216
psme_t003083	psme_t003083		psme_t024275
psme_t004833	psme_t004833		psme_t033875
psme_t001738	psme_t001738		psme_t006201
psme_t014333	psme_t014333		psme_t004947
psme_t003813	psme_t003813		psme_t011215
psme_t005760	psme_t005760		psme_t035225
psme_t076852	psme_t076852		psme_t018444
psme_t032327	psme_t032327		psme_t052346
psme_t006211	psme_t006211		psme_t012913
psme_t012761	psme_t012761		psme_t011882
psme_t007158	psme_t007158		psme_t044166
psme_t002337	psme_t002337		psme_t036848
psme_t002740	psme_t002740		psme_t038962
psme_t008998	psme_t008998		psme_t021542
psme_t035806	psme_t035806		psme_t016173
psme_t020426	psme_t020426		psme_t021036
psme_t027038	psme_t027038		psme_t031894
psme_t016549	psme_t016549		psme_t008891
psme_t004208	psme_t004208		psme_t009042
psme_t011368	psme_t011368		psme_t014022
psme_t018746	psme_t018746		psme_t014832
psme_t006253	psme_t006253		psme_t015201
psme_t009720	psme_t009720		psme_t014542
psme_t003223	psme_t003223		psme_t024332
psme_t002556	psme_t002556		psme_t019702
psme_t000578	psme_t000578		psme_t025101
psme_t010329	psme_t010329		psme_t039327
psme_t003466	psme_t003466		psme_t015134
psme_t012829	psme_t012829		psme_t016236
psme_t001642	psme_t001642		psme_t032789
psme_t006516	psme_t006516		psme_t012736
psme_t007566	psme_t007566		psme_t006873
psme_t023234	psme_t023234		psme_t015275
psme_t005004	psme_t005004		psme_t005981
psme_t049692	psme_t049692		psme_t042446
psme_t027423	psme_t027423		psme_t025526
psme_t005929	psme_t005929		psme_t022501
psme_t002285	psme_t002285		psme_t019998
psme_t033866	psme_t033866		psme_t021302
psme_t020000	psme_t020000		psme_t013768
psme_t003964	psme_t003964		psme_t006025
psme_t004142	psme_t004142		psme_t017518
psme_t048809	psme_t048809		psme_t018661
psme_t014867	psme_t014867		psme_t015432
psme_t003751	psme_t003751		psme_t030753
psme_t019321	psme_t019321		psme_t029985
psme_t025682	psme_t025682		psme_t044794
psme_t001908	psme_t001908		psme_t050072
psme_t007366	psme_t007366		psme_t011298
psme_t042716	psme_t042716		psme_t032363
psme_t011043	psme_t011043		psme_t012561
psme_t003926	psme_t003926		psme_t022233
psme_t008928	psme_t008928		psme_t021062
psme_t061549	psme_t061549		psme_t067789
psme_t006671	psme_t006671		psme_t021991
psme_t004200	psme_t004200		psme_t022761
psme_t000030	psme_t000030		psme_t048189
psme_t069726	psme_t069726		psme_t024738
psme_t045087	psme_t045087		psme_t022089
psme_t014300	psme_t014300		psme_t021421
psme_t002303	psme_t002303		psme_t024070
psme_t002956	psme_t002956		psme_t024396
psme_t015969	psme_t015969		psme_t015910
psme_t024807	psme_t024807		psme_t013323
psme_t002010	psme_t002010		psme_t034363
psme_t023000	psme_t023000		psme_t022585
psme_t001172	psme_t001172		psme_t139644
psme_t001751	psme_t001751		psme_t008629
psme_t007410	psme_t007410		psme_t024999
psme_t143899	psme_t143899		psme_t048387
psme_t037714	psme_t037714		psme_t061635
psme_t028260	psme_t028260		psme_t024312
psme_t017594	psme_t017594		psme_t023312
psme_t006692	psme_t006692		psme_t034252
psme_t004889	psme_t004889		psme_t028084
psme_t001644	psme_t001644		psme_t021756
psme_t006051	psme_t006051		psme_t030554
psme_t000079	psme_t000079		psme_t024140
psme_t010643	psme_t010643		psme_t030378
psme_t001594	psme_t001594		psme_t016041
psme_t006233	psme_t006233		psme_t016262
psme_t031678	psme_t031678		psme_t056490
psme_t013632	psme_t013632		psme_t016230
psme_t005383	psme_t005383		psme_t068129
psme_t011870	psme_t011870		psme_t003132
psme_t000486	psme_t000486		psme_t023064
psme_t001719	psme_t001719		psme_t023068
psme_t012818	psme_t012818		psme_t020320
psme_t003979	psme_t003979		psme_t012303
psme_t060462	psme_t060462		psme_t184406
psme_t000915	psme_t000915		psme_t025529
psme_t016569	psme_t016569		psme_t092258
psme_t030741	psme_t030741		psme_t001537
psme_t000332	psme_t000332		psme_t013977
psme_t038590	psme_t038590		psme_t038683
psme_t021721	psme_t021721		psme_t006512
psme_t042035	psme_t042035		psme_t008771
psme_t000248	psme_t000248		psme_t025867
psme_t014173	psme_t014173		psme_t012266
psme_t002939	psme_t002939		psme_t021619
psme_t011440	psme_t011440		psme_t019740
psme_t007443	psme_t007443		psme_t018768
psme_t002547	psme_t002547		psme_t021728
psme_t012135	psme_t012135		psme_t005228
psme_t007490	psme_t007490		psme_t011018
psme_t010286	psme_t010286		psme_t021319
psme_t004831	psme_t004831		psme_t031688
psme_t016136	psme_t016136		psme_t016443
psme_t011095	psme_t011095		psme_t014543
psme_t005170	psme_t005170		psme_t028709
psme_t006546	psme_t006546		psme_t016838
psme_t035754	psme_t035754		psme_t055746
psme_t048183	psme_t048183		psme_t032887
psme_t003423	psme_t003423		psme_t067845
psme_t013587	psme_t013587		psme_t037392
psme_t062204	psme_t062204		psme_t034913
psme_t006300	psme_t006300		psme_t028773
psme_t041467	psme_t041467		psme_t012885
psme_t004749	psme_t004749		psme_t022270
psme_t008190	psme_t008190		psme_t048195
psme_t002786	psme_t002786		psme_t012290
psme_t002018	psme_t002018		psme_t029017
psme_t005491	psme_t005491		psme_t033187
psme_t004119	psme_t004119		psme_t052831
psme_t017303	psme_t017303		psme_t014752
psme_t001029	psme_t001029		psme_t036396
psme_t120028	psme_t120028		psme_t017829
psme_t009245	psme_t009245		psme_t041683
psme_t033435	psme_t033435		psme_t010045
psme_t010120	psme_t010120		psme_t015138
psme_t016532	psme_t016532		psme_t020021
psme_t017734	psme_t017734		psme_t024232
psme_t061489	psme_t061489		psme_t076810
psme_t004508	psme_t004508		psme_t001158
psme_t022446	psme_t022446		psme_t005061
psme_t005861	psme_t005861		psme_t018173
psme_t005278	psme_t005278		psme_t076387
psme_t001235	psme_t001235		psme_t010237
psme_t010764	psme_t010764		psme_t032748
psme_t005547	psme_t005547		psme_t002959
psme_t033636	psme_t033636		psme_t016623
psme_t000322	psme_t000322		psme_t053122
psme_t052534	psme_t052534		psme_t006161
psme_t000672	psme_t000672		psme_t034106
psme_t002384	psme_t002384		psme_t007720
psme_t014079	psme_t014079		psme_t030305
psme_t118891	psme_t118891		psme_t039529
psme_t030559	psme_t030559		psme_t026936
psme_t005007	psme_t005007		psme_t033029
psme_t006152	psme_t006152		psme_t048621
psme_t001639	psme_t001639		psme_t016542
psme_t016071	psme_t016071		psme_t041344
psme_t008361	psme_t008361		psme_t037369
psme_t005763	psme_t005763		psme_t003527
psme_t007243	psme_t007243		psme_t034305
psme_t007817	psme_t007817		psme_t008489
psme_t000488	psme_t000488		psme_t006217
psme_t018267	psme_t018267		psme_t028135
psme_t079347	psme_t079347		psme_t012230
psme_t155392	psme_t155392		psme_t031572
psme_t001483	psme_t001483		psme_t018687
psme_t000081	psme_t000081		psme_t076663
psme_t008500	psme_t008500		psme_t151215
psme_t012192	psme_t012192		psme_t017133
psme_t000354	psme_t000354		psme_t009817
psme_t013803	psme_t013803		psme_t001724
psme_t010557	psme_t010557		psme_t004137
psme_t008505	psme_t008505		psme_t007873
psme_t015086	psme_t015086		psme_t020556
psme_t011726	psme_t011726		psme_t023020
psme_t013026	psme_t013026		psme_t013302
psme_t008100	psme_t008100		psme_t020020
psme_t008480	psme_t008480		psme_t050126
psme_t003570	psme_t003570		psme_t020434
psme_t006441	psme_t006441		psme_t169645
psme_t008275	psme_t008275		psme_t059420
psme_t004032	psme_t004032		psme_t029202
psme_t009907	psme_t009907		psme_t014884
psme_t000848	psme_t000848		psme_t031539
psme_t011023	psme_t011023		psme_t022300
psme_t001493	psme_t001493		psme_t022575
psme_t044090	psme_t044090		psme_t022412
psme_t000780	psme_t000780		psme_t028132
psme_t016668	psme_t016668		psme_t026135
psme_t000133	psme_t000133		psme_t010851
psme_t026428	psme_t026428		psme_t039276
psme_t009327	psme_t009327		psme_t013707
psme_t008187	psme_t008187		psme_t107163
psme_t001053	psme_t001053		psme_t016897
psme_t000765	psme_t000765		psme_t032228
psme_t001079	psme_t001079		psme_t013039
psme_t006989	psme_t006989		psme_t057037
psme_t003908	psme_t003908		psme_t028579
psme_t029656	psme_t029656		psme_t053961
psme_t007800	psme_t007800		psme_t068657
psme_t005569	psme_t005569		psme_t013780
psme_t004204	psme_t004204		psme_t052722
psme_t070199	psme_t070199		psme_t020242
psme_t135384	psme_t135384		psme_t034283
psme_t109260	psme_t109260		psme_t016415
psme_t163924	psme_t163924		psme_t036794
psme_t023613	psme_t023613		psme_t039398
psme_t028156	psme_t028156		psme_t034058
psme_t035829	psme_t035829		psme_t030380
psme_t075233	psme_t075233		psme_t007205
psme_t077514	psme_t077514		psme_t028453
psme_t010914	psme_t010914		psme_t013629
psme_t017499	psme_t017499		psme_t006412
psme_t018834	psme_t018834		psme_t008756
psme_t026235	psme_t026235		psme_t023521
psme_t044690	psme_t044690		psme_t027589
psme_t014212	psme_t014212		psme_t024174
psme_t016751	psme_t016751		psme_t024356
psme_t041152	psme_t041152		psme_t015901
psme_t055002	psme_t055002		psme_t009754
psme_t014980	psme_t014980		psme_t014497
psme_t029511	psme_t029511		psme_t022195
psme_t023128	psme_t023128		psme_t134599
psme_t022990	psme_t022990		psme_t009684
psme_t004683	psme_t004683		psme_t032998
psme_t007683	psme_t007683		psme_t011932
psme_t012198	psme_t012198		psme_t047509
psme_t066643	psme_t066643		psme_t024500
psme_t017646	psme_t017646		psme_t013439
psme_t068332	psme_t068332		psme_t032095
psme_t016776	psme_t016776		psme_t040028
psme_t056358	psme_t056358		psme_t026443
psme_t026945	psme_t026945		psme_t028692
psme_t087139	psme_t087139		psme_t024647
psme_t023687	psme_t023687		psme_t017305
psme_t070024	psme_t070024		psme_t009429
psme_t130676	psme_t130676		psme_t042236
psme_t133052	psme_t133052		psme_t023808
psme_t042595	psme_t042595		psme_t030627
psme_t088354	psme_t088354		psme_t017793
psme_t049260	psme_t049260		psme_t027744
psme_t015318	psme_t015318		psme_t033188
psme_t187086	psme_t187086		psme_t005233
psme_t012164	psme_t012164		psme_t022392
psme_t020195	psme_t020195		psme_t019810
psme_t020690	psme_t020690		psme_t006797
psme_t033858	psme_t033858		psme_t014740
psme_t081753	psme_t081753		psme_t024506
psme_t090610	psme_t090610		psme_t014347
psme_t158444	psme_t158444		psme_t010704
psme_t090229	psme_t090229		psme_t015708
psme_t012220	psme_t012220		psme_t026180
psme_t079957	psme_t079957		psme_t025966
psme_t003629	psme_t003629		psme_t008769
psme_t014215	psme_t014215		psme_t026123
psme_t023555	psme_t023555		psme_t025460
psme_t050862	psme_t050862		psme_t030734
psme_t084735	psme_t084735		psme_t004087
psme_t106969	psme_t106969		psme_t030831
[truncated: 11,518 more rows]

## Sheet: MAPMAN_Mapping_annual
BINCODE	NAME	IDENTIFIER	DESCRIPTION	TYPE(T=TRANSCRIPT)	ANNU_PHASE.JUL365	ANNU_BH.Q
1	PS	psme_t028137	(at5g38660 : 303.0) mutant has Altered acclimation responses;; ACCLIMATION OF PHOTOSYNTHESIS TO ENVIRONMENT (APE1); CONTAINS InterPro DOMAIN/s: Protein of unknown function DUF2854 (InterPro:IPR021275), Proteasome maturation factor UMP1 (InterPro:IPR008012); BEST Arabidopsis thaliana protein match is: Proteasome maturation factor UMP1 (TAIR:AT5G38650.1). & (reliability: 606.0) & (original descript…	T	181.7	2.76301e-06
1.1.1.1	PS.lightreaction.photosystem II.LHC-II	psme_t030908	(p15193|cb2a_pinsy : 514.0) Chlorophyll a-b binding protein type 2 member 1A, chloroplast precursor (Chlorophyll a-b binding protein type II 1A) (CAB) (LHCP) - Pinus sylvestris (Scots pine) & (at2g34420 : 419.0) Photosystem II type I chlorophyll a/b-binding protein; photosystem II light harvesting complex gene B1B2 (LHB1B2); FUNCTIONS IN: chlorophyll binding; INVOLVED IN: photosynthesis, light ha…	T	25.3	0.00675692
1.1.1.1	PS.lightreaction.photosystem II.LHC-II	psme_t033954	(at1g76570 : 231.0) Chlorophyll A-B binding family protein; FUNCTIONS IN: chlorophyll binding; INVOLVED IN: response to blue light, response to far red light, photosynthesis; LOCATED IN: light-harvesting complex, chloroplast, membrane; EXPRESSED IN: 28 plant structures; EXPRESSED DURING: 13 growth stages; CONTAINS InterPro DOMAIN/s: Chlorophyll A-B binding protein (InterPro:IPR001344); BEST Arabi…	T	174.6	6.57253e-06
1.1.1.1	PS.lightreaction.photosystem II.LHC-II	psme_t035398	(at1g76570 : 443.0) Chlorophyll A-B binding family protein; FUNCTIONS IN: chlorophyll binding; INVOLVED IN: response to blue light, response to far red light, photosynthesis; LOCATED IN: light-harvesting complex, chloroplast, membrane; EXPRESSED IN: 28 plant structures; EXPRESSED DURING: 13 growth stages; CONTAINS InterPro DOMAIN/s: Chlorophyll A-B binding protein (InterPro:IPR001344); BEST Arabi…	T	188.2	4.25845e-06
1.1.1.1	PS.lightreaction.photosystem II.LHC-II	psme_t028970	(at4g10340 : 418.0) photosystem II encoding the light-harvesting chlorophyll a/b binding protein CP26 of the antenna system of the photosynthetic apparatus; light harvesting complex of photosystem II 5 (LHCB5); FUNCTIONS IN: chlorophyll binding; INVOLVED IN: response to blue light, response to red light, response to far red light, photosynthesis, nonphotochemical quenching; LOCATED IN: in 9 compo…	T	196.3	2.1958e-07
1.1.1.1	PS.lightreaction.photosystem II.LHC-II	psme_t033670	(at1g76570 : 277.0) Chlorophyll A-B binding family protein; FUNCTIONS IN: chlorophyll binding; INVOLVED IN: response to blue light, response to far red light, photosynthesis; LOCATED IN: light-harvesting complex, chloroplast, membrane; EXPRESSED IN: 28 plant structures; EXPRESSED DURING: 13 growth stages; CONTAINS InterPro DOMAIN/s: Chlorophyll A-B binding protein (InterPro:IPR001344); BEST Arabi…	T	181.7	2.72422e-05
1.1.1.1	PS.lightreaction.photosystem II.LHC-II	psme_t040222	(p15194|cb2b_pinsy : 543.0) Chlorophyll a-b binding protein type 2 member 1B, chloroplast precursor (Chlorophyll a-b binding protein type II 1B) (CAB) (LHCP) - Pinus sylvestris (Scots pine) & (at2g34420 : 437.0) Photosystem II type I chlorophyll a/b-binding protein; photosystem II light harvesting complex gene B1B2 (LHB1B2); FUNCTIONS IN: chlorophyll binding; INVOLVED IN: photosynthesis, light ha…	T	299	2.72422e-05
1.1.1.1	PS.lightreaction.photosystem II.LHC-II	psme_t018416	(p15194|cb2b_pinsy : 544.0) Chlorophyll a-b binding protein type 2 member 1B, chloroplast precursor (Chlorophyll a-b binding protein type II 1B) (CAB) (LHCP) - Pinus sylvestris (Scots pine) & (at2g34420 : 437.0) Photosystem II type I chlorophyll a/b-binding protein; photosystem II light harvesting complex gene B1B2 (LHB1B2); FUNCTIONS IN: chlorophyll binding; INVOLVED IN: photosynthesis, light ha…	T	299	0.00029688
1.1.1.2	PS.lightreaction.photosystem II.PSII polypeptide subunits	psme_t036521	(at4g21280 : 165.0) Encodes the PsbQ subunit of the oxygen evolving complex of photosystem II.; photosystem II subunit QA (PSBQA); FUNCTIONS IN: calcium ion binding; INVOLVED IN: response to light stimulus, peptidyl-cysteine S-nitrosylation, response to light intensity; LOCATED IN: chloroplast thylakoid membrane, chloroplast thylakoid lumen, chloroplast photosystem II, chloroplast, oxygen evolvin…	T	328.4	0.00068965
1.1.1.2	PS.lightreaction.photosystem II.PSII polypeptide subunits	psme_t027816	(p26320|psbo_soltu : 471.0) Oxygen-evolving enhancer protein 1, chloroplast precursor (OEE1) (33 kDa subunit of oxygen evolving system of photosystem II) (OEC 33 kDa subunit) (33 kDa thylakoid membrane protein) - Solanum tuberosum (Potato) & (at5g66570 : 447.0) Encodes a protein which is an extrinsic subunit of photosystem II and which has been proposed to play a central role in stabilization of …	T	364.2	3.4381e-06
1.1.1.2	PS.lightreaction.photosystem II.PSII polypeptide subunits	psme_t031405	(at1g03600 : 152.0) PSB27; FUNCTIONS IN: molecular_function unknown; INVOLVED IN: photosystem II repair; LOCATED IN: thylakoid, chloroplast thylakoid membrane, chloroplast thylakoid lumen, chloroplast photosystem II, chloroplast; EXPRESSED IN: 23 plant structures; EXPRESSED DURING: 13 growth stages; Has 273 Blast hits to 273 proteins in 82 species: Archae - 0; Bacteria - 114; Metazoa - 0; Fungi -…	T	173.5	0.00014723
1.1.1.2	PS.lightreaction.photosystem II.PSII polypeptide subunits	psme_t032521	(at3g56650 : 315.0) Mog1/PsbP/DUF1795-like photosystem II reaction center PsbP family protein; FUNCTIONS IN: calcium ion binding; INVOLVED IN: photosynthesis; LOCATED IN: thylakoid, thylakoid lumen, chloroplast thylakoid lumen, chloroplast stroma, chloroplast; EXPRESSED IN: 21 plant structures; EXPRESSED DURING: 14 growth stages; CONTAINS InterPro DOMAIN/s: Photosystem II oxygen evolving complex …	T	187.1	0.00777346
1.1.1.2	PS.lightreaction.photosystem II.PSII polypeptide subunits	psme_t022031	(at5g11450 : 276.0) Mog1/PsbP/DUF1795-like photosystem II reaction center PsbP family protein; FUNCTIONS IN: calcium ion binding; INVOLVED IN: photosynthesis; LOCATED IN: thylakoid, thylakoid lumen, chloroplast thylakoid membrane, chloroplast thylakoid lumen, chloroplast; EXPRESSED IN: 23 plant structures; EXPRESSED DURING: 13 growth stages; CONTAINS InterPro DOMAIN/s: Photosystem II oxygen evolv…	T	155.6	8.54512e-05
1.1.1.2	PS.lightreaction.photosystem II.PSII polypeptide subunits	psme_t032498	(at1g76450 : 216.0) Photosystem II reaction center PsbP family protein; FUNCTIONS IN: calcium ion binding; INVOLVED IN: photosynthesis; LOCATED IN: thylakoid, thylakoid lumen, chloroplast thylakoid membrane, chloroplast thylakoid lumen, chloroplast; EXPRESSED IN: 23 plant structures; EXPRESSED DURING: 14 growth stages; CONTAINS InterPro DOMAIN/s: Photosystem II oxygen evolving complex protein Psb…	T	177.3	5.30056e-06
1.1.1.2	PS.lightreaction.photosystem II.PSII polypeptide subunits	psme_t026194	(at4g28660 : 200.0) Similar to PsbW subunit of photosystem II.; photosystem II reaction center PSB28 protein (PSB28); FUNCTIONS IN: molecular_function unknown; INVOLVED IN: photosynthesis; LOCATED IN: chloroplast thylakoid membrane, photosystem II reaction center; EXPRESSED IN: 22 plant structures; EXPRESSED DURING: 13 growth stages; CONTAINS InterPro DOMAIN/s: Photosystem II protein Psb28, class…	T	177.3	1.7287e-08
1.1.1.2	PS.lightreaction.photosystem II.PSII polypeptide subunits	psme_t027277	(at2g28605 : 164.0) Encodes a PsbP domain-OEC23 like protein localized in thylakoid (peripheral-lumenal side).; Photosystem II reaction center PsbP family protein; FUNCTIONS IN: calcium ion binding; INVOLVED IN: photosynthesis; LOCATED IN: thylakoid, chloroplast; EXPRESSED IN: 21 plant structures; EXPRESSED DURING: 13 growth stages; CONTAINS InterPro DOMAIN/s: Photosystem II oxygen evolving compl…	T	129.5	1.05743e-07
1.1.1.2	PS.lightreaction.photosystem II.PSII polypeptide subunits	psme_t032634	(at5g02120 : 122.0) Encodes a one helix protein homologous to cyanobacterial high-light inducible proteins. The protein is localized to the thylakoid membrane and its transcript is transiently induced by exposure to high light conditions.; one helix protein (OHP); FUNCTIONS IN: molecular_function unknown; INVOLVED IN: response to high light intensity; LOCATED IN: chloroplast thylakoid membrane, c…	T	134.2	6.57253e-06
1.1.1.2	PS.lightreaction.photosystem II.PSII polypeptide subunits	psme_t011448	(at2g28605 : 89.0) Encodes a PsbP domain-OEC23 like protein localized in thylakoid (peripheral-lumenal side).; Photosystem II reaction center PsbP family protein; FUNCTIONS IN: calcium ion binding; INVOLVED IN: photosynthesis; LOCATED IN: thylakoid, chloroplast; EXPRESSED IN: 21 plant structures; EXPRESSED DURING: 13 growth stages; CONTAINS InterPro DOMAIN/s: Photosystem II oxygen evolving comple…	T	129.5	1.35524e-09
1.1.1.2	PS.lightreaction.photosystem II.PSII polypeptide subunits	psme_t031493	(at4g15510 : 282.0) Photosystem II reaction center PsbP family protein; FUNCTIONS IN: calcium ion binding; INVOLVED IN: photosynthesis; LOCATED IN: in 6 components; EXPRESSED IN: 21 plant structures; EXPRESSED DURING: 14 growth stages; CONTAINS InterPro DOMAIN/s: Photosystem II oxygen evolving complex protein PsbP (InterPro:IPR002683), Mog1/PsbP/DUF1795, alpha/beta/alpha sandwich (InterPro:IPR016…	T	174.6	1.05743e-07
1.1.1.2	PS.lightreaction.photosystem II.PSII polypeptide subunits	psme_t041284	(p06183|psbr_soltu : 146.0) Photosystem II 10 kDa polypeptide, chloroplast precursor (Light-inducible tissue-specific ST-LS1 protein) - Solanum tuberosum (Potato) & (at1g79040 : 132.0) Encodes for the 10 kDa PsbR subunit of photosystem II (PSII). This subunit appears to be involved in the stable assembly of PSII, particularly that of the oxygen-evolving complex subunit PsbP. Mutants defective in …	T	177.3	0.0017875
1.1.2.1	PS.lightreaction.photosystem I.LHC-I	psme_t029537	(at1g34000 : 135.0) Encodes a novel member of the Lhc family from Arabidopsis with one predicted transmembrane alpha-helix closely related to helix I of Lhc protein from PSI (Lhca4). Gene expression is triggered by light stress and both transcript and protein accumulate in a light intensity-dependent manner. Ohp2 is associated with PSI under low- or high-light conditions.; one-helix protein 2 (OH…	T	347.7	0.00095208
1.1.2.1	PS.lightreaction.photosystem I.LHC-I	psme_t022813	(p13869|cb12_pethy : 424.0) Chlorophyll a-b binding protein, chloroplast precursor (LHCI type II CAB) - Petunia hybrida (Petunia) & (at3g61470 : 420.0) Encodes a component of the light harvesting antenna complex of photosystem I.; photosystem I light harvesting complex gene 2 (LHCA2); FUNCTIONS IN: chlorophyll binding; INVOLVED IN: photosynthesis, light harvesting in photosystem I, photosynthesis…	T	196.3	7.13558e-07
1.1.2.1	PS.lightreaction.photosystem I.LHC-I	psme_t028179	(at3g54890 : 353.0) Encodes a component of the light harvesting complex associated with photosystem I.; photosystem I light harvesting complex gene 1 (LHCA1); FUNCTIONS IN: chlorophyll binding; INVOLVED IN: response to blue light, response to red light, photosynthesis, light harvesting in photosystem I, response to far red light, photosynthesis; LOCATED IN: light-harvesting complex, chloroplast t…	T	196.3	0.00439017
1.1.2.1	PS.lightreaction.photosystem I.LHC-I	psme_t030536	(at3g47470 : 396.0) Encodes a chlorophyll a/b-binding protein that is more similar to the PSI Cab proteins than the PSII cab proteins. The predicted protein is about 20 amino acids shorter than most known Cab proteins.; light-harvesting chlorophyll-protein complex I subunit A4 (LHCA4); FUNCTIONS IN: chlorophyll binding; INVOLVED IN: response to karrikin, photosynthesis; LOCATED IN: in 7 component…	T	202	5.30056e-06
1.1.2.1	PS.lightreaction.photosystem I.LHC-I	psme_t032037	(at1g61520 : 368.0) PSI type III chlorophyll a/b-binding protein (Lhca3*1); photosystem I light harvesting complex gene 3 (LHCA3); FUNCTIONS IN: chlorophyll binding; INVOLVED IN: photosynthesis, light harvesting, photosynthesis; LOCATED IN: light-harvesting complex, chloroplast thylakoid membrane, plastoglobule; EXPRESSED IN: 23 plant structures; EXPRESSED DURING: 14 growth stages; CONTAINS Inter…	T	219.2	5.30056e-06
1.1.2.2	PS.lightreaction.photosystem I.PSI polypeptide subunits	psme_t009215	(p12353|psad_spiol : 276.0) Photosystem I reaction center subunit II, chloroplast precursor (Photosystem I 20 kDa subunit) (PSI-D) - Spinacia oleracea (Spinach) & (at4g02770 : 274.0) Encodes a protein predicted by sequence similarity with spinach PsaD to be photosystem I reaction center subunit II (PsaD1); photosystem I subunit D-1 (PSAD-1); FUNCTIONS IN: molecular_function unknown; INVOLVED IN: …	T	79.1	0.00058425
1.1.2.2	PS.lightreaction.photosystem I.PSI polypeptide subunits	psme_t032748	(at1g55670 : 179.0) Encodes subunit G of photosystem I, an 11-kDa membrane protein that plays an important role in electron transport between plastocyanin and PSI and is involved in the stability of the PSI complex. PSI-G subunit is bound to PSI-B and is in contact with Lhca1. The protein inserts into thylakoids by a direct or "spontaneous" pathway that does not involve the activities of any know…	T	173.1	0.00021003
1.1.2.2	PS.lightreaction.photosystem I.PSI polypeptide subunits	psme_t046087	(at5g64040 : 149.0) Encodes the only subunit of photosystem I located entirely in the thylakoid lumen. May be involved in the interaction between plastocyanin and the photosystem I complex.; PSAN; FUNCTIONS IN: calmodulin binding; INVOLVED IN: photosynthetic electron transport in photosystem I; LOCATED IN: chloroplast thylakoid membrane, photosystem I, chloroplast thylakoid lumen, chloroplast, ch…	T	184.9	1.7287e-08
1.1.2.2	PS.lightreaction.photosystem I.PSI polypeptide subunits	psme_t030561	(at2g46820 : 125.0) Encodes the P subunit of Photosystem I. About 25% of the TMP14 pool appeared to be phosphorylated, and this ratio is not affected by light. Contains seven phosphorylation sites on threonine residue and chloroplast targeting signal. Located in the proximity of PSI-L, -H and -O subunits.; photosystem I P subunit (PSI-P); FUNCTIONS IN: DNA binding; INVOLVED IN: photosynthetic ele…	T	128.3	0.00507561
1.1.2.2	PS.lightreaction.photosystem I.PSI polypeptide subunits	psme_t030931	(at1g08380 : 183.0) Encodes subunit O of photosystem I.; photosystem I subunit O (PSAO); FUNCTIONS IN: molecular_function unknown; INVOLVED IN: response to salt stress, photosynthesis, light harvesting in photosystem I; LOCATED IN: thylakoid, photosystem I, chloroplast; EXPRESSED IN: 21 plant structures; EXPRESSED DURING: 13 growth stages; CONTAINS InterPro DOMAIN/s: Photosystem I PsaO (InterPro:…	T	184.9	2.23948e-05
1.1.2.2	PS.lightreaction.photosystem I.PSI polypeptide subunits	psme_t036259	(q39654|psal_cucsa : 241.0) Photosystem I reaction center subunit XI, chloroplast precursor (PSI-L) (PSI subunit V) - Cucumis sativus (Cucumber) & (at4g12800 : 237.0) Encodes subunit L of photosystem I reaction center.; photosystem I subunit l (PSAL); FUNCTIONS IN: molecular_function unknown; INVOLVED IN: photosynthesis, light reaction, photosynthesis; LOCATED IN: in 7 components; EXPRESSED IN: 2…	T	276.2	0.00021003
1.1.2	PS.lightreaction.photosystem I	psme_t022809	(at3g21740 : 290.0) ACCUMULATION OF PHOTOSYSTEM ONE 4; ACCUMULATION OF PHOTOSYSTEM ONE 4 (APO4); INVOLVED IN: biological_process unknown; LOCATED IN: mitochondrion; EXPRESSED IN: 22 plant structures; EXPRESSED DURING: 13 growth stages; CONTAINS InterPro DOMAIN/s: Protein of unknown function DUF794, plant (InterPro:IPR008512); BEST Arabidopsis thaliana protein match is: Arabidopsis thaliana protei…	T	105.1	0.00012278
1.1.2	PS.lightreaction.photosystem I	psme_t005213	(at3g21740 : 311.0) ACCUMULATION OF PHOTOSYSTEM ONE 4; ACCUMULATION OF PHOTOSYSTEM ONE 4 (APO4); INVOLVED IN: biological_process unknown; LOCATED IN: mitochondrion; EXPRESSED IN: 22 plant structures; EXPRESSED DURING: 13 growth stages; CONTAINS InterPro DOMAIN/s: Protein of unknown function DUF794, plant (InterPro:IPR008512); BEST Arabidopsis thaliana protein match is: Arabidopsis thaliana protei…	T	168.6	8.54512e-05
1.1.3	PS.lightreaction.cytochrome b6/f	psme_t024622	(at2g26500 : 82.0) cytochrome b6f complex subunit (petM), putative; Has 37 Blast hits to 37 proteins in 10 species: Archae - 0; Bacteria - 0; Metazoa - 0; Fungi - 0; Plants - 37; Viruses - 0; Other Eukaryotes - 0 (source: NCBI BLink). & (reliability: 164.0) & (original description: no original description)	T	184.9	0.00068965
1.1.3	PS.lightreaction.cytochrome b6/f	psme_t015304	(at5g36120 : 130.0) "cofactor assembly, complex C (B6F)" (CCB3); FUNCTIONS IN: molecular_function unknown; INVOLVED IN: cytochrome b6f complex assembly; LOCATED IN: chloroplast thylakoid membrane, chloroplast; CONTAINS InterPro DOMAIN/s: Protein of unknown function YGGT (InterPro:IPR003425); Has 30201 Blast hits to 17322 proteins in 780 species: Archae - 12; Bacteria - 1396; Metazoa - 17338; Fung…	T	155.6	3.31288e-05
1.1.3	PS.lightreaction.cytochrome b6/f	psme_t023837	(at5g36120 : 133.0) "cofactor assembly, complex C (B6F)" (CCB3); FUNCTIONS IN: molecular_function unknown; INVOLVED IN: cytochrome b6f complex assembly; LOCATED IN: chloroplast thylakoid membrane, chloroplast; CONTAINS InterPro DOMAIN/s: Protein of unknown function YGGT (InterPro:IPR003425); Has 30201 Blast hits to 17322 proteins in 780 species: Archae - 12; Bacteria - 1396; Metazoa - 17338; Fung…	T	168.6	0.00029688
1.1.4.1	PS.lightreaction.ATP synthase.alpha subunit	psme_t015562	(atcg00120 : 64.7) Encodes the ATPase alpha subunit, which is a subunit of ATP synthase and part of the CF1 portion which catalyzes the conversion of ADP to ATP using the proton motive force. This complex is located in the thylakoid membrane of the chloroplast.; ATP synthase subunit alpha (ATPA); FUNCTIONS IN: zinc ion binding, proton-transporting ATPase activity, rotational mechanism; INVOLVED I…	T	356	8.54512e-05
1.1.4.4	PS.lightreaction.ATP synthase.gamma chain	psme_t015734	(at4g04640 : 540.0) One of two genes (with ATPC2) encoding the gamma subunit of Arabidopsis chloroplast ATP synthase.; ATPC1; FUNCTIONS IN: enzyme regulator activity; INVOLVED IN: photosynthetic electron transport in photosystem II, ATP synthesis coupled proton transport, ATP biosynthetic process; LOCATED IN: in 6 components; EXPRESSED IN: 24 plant structures; EXPRESSED DURING: 14 growth stages; …	T	316.7	1.35129e-07
1.1.4.7	PS.lightreaction.ATP synthase.delta chain	psme_t012457	(q02758|atpd_pea : 173.0) ATP synthase delta chain, chloroplast precursor (EC 3.6.3.14) - Pisum sativum (Garden pea) & (at4g09650 : 153.0) Encodes the chloroplast ATPase delta-subunit.; ATP synthase delta-subunit gene (ATPD); FUNCTIONS IN: hydrogen ion transporting ATP synthase activity, rotational mechanism; INVOLVED IN: response to cold, defense response to bacterium, photosynthetic electron tr…	T	150.7	1.13065e-06
1.1.4.7	PS.lightreaction.ATP synthase.delta chain	psme_t024070	(p11402|atpd_spiol : 143.0) ATP synthase delta chain, chloroplast precursor (EC 3.6.3.14) - Spinacia oleracea (Spinach) & (at4g09650 : 137.0) Encodes the chloroplast ATPase delta-subunit.; ATP synthase delta-subunit gene (ATPD); FUNCTIONS IN: hydrogen ion transporting ATP synthase activity, rotational mechanism; INVOLVED IN: response to cold, defense response to bacterium, photosynthetic electron…	T	179.4	4.95655e-08
1.1.4	PS.lightreaction.ATP synthase	psme_t021044	(at2g31040 : 300.0) ATP synthase protein I -related; LOCATED IN: chloroplast; EXPRESSED IN: 22 plant structures; EXPRESSED DURING: 13 growth stages; Has 182 Blast hits to 182 proteins in 74 species: Archae - 0; Bacteria - 104; Metazoa - 0; Fungi - 0; Plants - 50; Viruses - 2; Other Eukaryotes - 26 (source: NCBI BLink). & (reliability: 600.0) & (original description: no original description)	T	3.9	2.216e-06
1.1.5.1	PS.lightreaction.other electron carrier (ox/red).plastocyanin	psme_t052200	(p16002|plas_pea : 182.0) Plastocyanin, chloroplast precursor - Pisum sativum (Garden pea) & (at1g20340 : 168.0) recombination and DNA-damage resistance protein (DRT112) One of two Arabidopsis plastocyanin genes. Predominant form, expressed 10x higher than PETE1. PETE2 is thought to be post-transcriptionally regulated via copper accumulation and is involved in copper homeostasis.; DNA-DAMAGE-REPA…	T	184.9	3.31288e-05
1.1.5.2	PS.lightreaction.other electron carrier (ox/red).ferredoxin	psme_t040874	(at1g60950 : 160.0) encodes a major leaf ferredoxin; FED A; FUNCTIONS IN: electron carrier activity, iron-sulfur cluster binding, 2 iron, 2 sulfur cluster binding; INVOLVED IN: photosynthetic electron transport chain, response to light stimulus; LOCATED IN: chloroplast stroma, chloroplast; EXPRESSED IN: 22 plant structures; EXPRESSED DURING: 13 growth stages; CONTAINS InterPro DOMAIN/s: 2Fe-2S fe…	T	196.3	0.00208351
1.1.5.2	PS.lightreaction.other electron carrier (ox/red).ferredoxin	psme_t025082	(at1g02180 : 187.0) ferredoxin-related; FUNCTIONS IN: molecular_function unknown; INVOLVED IN: biological_process unknown; LOCATED IN: endomembrane system; EXPRESSED IN: 23 plant structures; EXPRESSED DURING: 15 growth stages; Has 54 Blast hits to 54 proteins in 11 species: Archae - 0; Bacteria - 0; Metazoa - 0; Fungi - 0; Plants - 54; Viruses - 0; Other Eukaryotes - 0 (source: NCBI BLink). & (re…	T	150.7	7.54224e-09
1.1.5.2	PS.lightreaction.other electron carrier (ox/red).ferredoxin	psme_t043917	(at1g02180 : 187.0) ferredoxin-related; FUNCTIONS IN: molecular_function unknown; INVOLVED IN: biological_process unknown; LOCATED IN: endomembrane system; EXPRESSED IN: 23 plant structures; EXPRESSED DURING: 15 growth stages; Has 54 Blast hits to 54 proteins in 11 species: Archae - 0; Bacteria - 0; Metazoa - 0; Fungi - 0; Plants - 54; Viruses - 0; Other Eukaryotes - 0 (source: NCBI BLink). & (re…	T	156.4	4.25845e-06
1.1.5.2	PS.lightreaction.other electron carrier (ox/red).ferredoxin	psme_t025646	(at5g07950 : 185.0) unknown protein; FUNCTIONS IN: molecular_function unknown; INVOLVED IN: biological_process unknown; LOCATED IN: chloroplast; EXPRESSED IN: 20 plant structures; EXPRESSED DURING: 9 growth stages; Has 30201 Blast hits to 17322 proteins in 780 species: Archae - 12; Bacteria - 1396; Metazoa - 17338; Fungi - 3422; Plants - 5037; Viruses - 0; Other Eukaryotes - 2996 (source: NCBI BL…	T	192	6.57253e-06
1.1.5.3	PS.lightreaction.other electron carrier (ox/red).ferredoxin reductase	psme_t013530	(at4g32360 : 598.0) Pyridine nucleotide-disulphide oxidoreductase family protein; FUNCTIONS IN: electron carrier activity, binding, catalytic activity; INVOLVED IN: metabolic process; LOCATED IN: plasma membrane; EXPRESSED IN: 22 plant structures; EXPRESSED DURING: 13 growth stages; CONTAINS InterPro DOMAIN/s: FAD-dependent pyridine nucleotide-disulphide oxidoreductase (InterPro:IPR013027), Adren…	T	162.1	3.53957e-07
1.1.5.4	PS.lightreaction.other electron carrier (ox/red).ferredoxin oxireductase	psme_t024958	(at3g09150 : 228.0) Required for biosynthesis of the tetrapyrrole phytochrome chromophore phytochromobilin. Encodes phytochromobilin synthase, a ferredoxin-dependent biliverdin reductase. It is necessary for coupling the expression of some nuclear genes to the functional state of the chloroplast.; ELONGATED HYPOCOTYL 2 (HY2); CONTAINS InterPro DOMAIN/s: Ferredoxin-dependent bilin reductase (Inter…	T	177.3	2.42792e-09
1.1.5	PS.lightreaction.other electron carrier (ox/red)	psme_t048554	(at5g45040 : 171.0) Cytochrome c; FUNCTIONS IN: electron carrier activity, iron ion binding, heme binding; EXPRESSED IN: 21 plant structures; EXPRESSED DURING: 13 growth stages; CONTAINS InterPro DOMAIN/s: Cytochrome c, class I (InterPro:IPR003088), Cytochrome c domain (InterPro:IPR009056); Has 30201 Blast hits to 17322 proteins in 780 species: Archae - 12; Bacteria - 1396; Metazoa - 17338; Fungi…	T	194.7	2.7845e-07
1.1.40	PS.lightreaction.cyclic electron flow-chlororespiration	psme_t018661	(at4g11960 : 379.0) Encodes PGRL1B, a transmembrane protein present in thylakoids. PGRL1B has a highly homologous isoform PGRL1A encoded by At4g22890. Plants lacking PGRL1 show perturbation of cyclic electron flow, similar to PGR5-deficient plants. PGRL1 and PGR5 interact physically and associate with PSI (photosystem I).; PGR5-like B (PGRL1B); FUNCTIONS IN: molecular_function unknown; INVOLVED I…	T	202	3.53957e-07
1.1.40	PS.lightreaction.cyclic electron flow-chlororespiration	psme_t032909	(at2g05620 : 144.0) Involved in electron flow in Photosystem I. Essential for photoprotection.; proton gradient regulation 5 (PGR5); FUNCTIONS IN: electron carrier activity; INVOLVED IN: response to water deprivation, response to high light intensity, photosynthetic electron transport in photosystem I; LOCATED IN: chloroplast thylakoid membrane, chloroplast, chloroplast thylakoid; EXPRESSED IN: 3…	T	196.3	2.42792e-09
1.2.2	PS.photorespiration.glycolate oxydase	psme_t019240	(at3g14130 : 472.0) Aldolase-type TIM barrel family protein; FUNCTIONS IN: glycolate oxidase activity, oxidoreductase activity, FMN binding, catalytic activity; INVOLVED IN: oxidation reduction, metabolic process; CONTAINS InterPro DOMAIN/s: Aldolase-type TIM barrel (InterPro:IPR013785), FMN-dependent alpha-hydroxy acid dehydrogenase, active site (InterPro:IPR008259), FMN-dependent dehydrogenase …	T	90.4	0.00208351
1.2.4.4	PS.photorespiration.glycine cleavage.H protein	psme_t033181	(at2g35120 : 187.0) Single hybrid motif superfamily protein; FUNCTIONS IN: glycine dehydrogenase (decarboxylating) activity, ATP binding; INVOLVED IN: glycine catabolic process, glycine decarboxylation via glycine cleavage system; LOCATED IN: mitochondrion, glycine cleavage complex; EXPRESSED IN: 22 plant structures; EXPRESSED DURING: 13 growth stages; CONTAINS InterPro DOMAIN/s: 2-oxo acid dehyd…	T	96.9	0.00017602
1.2.4.4	PS.photorespiration.glycine cleavage.H protein	psme_t010654	(p49359|gcsh_flapr : 212.0) Glycine cleavage system H protein, mitochondrial precursor - Flaveria pringlei & (at1g32470 : 209.0) Single hybrid motif superfamily protein; FUNCTIONS IN: glycine dehydrogenase (decarboxylating) activity; INVOLVED IN: glycine catabolic process, glycine decarboxylation via glycine cleavage system; LOCATED IN: mitochondrion, glycine cleavage complex, chloroplast; EXPRES…	T	173.1	9.97745e-06
1.2.4.4	PS.photorespiration.glycine cleavage.H protein	psme_t008014	(p49359|gcsh_flapr : 212.0) Glycine cleavage system H protein, mitochondrial precursor - Flaveria pringlei & (at1g32470 : 209.0) Single hybrid motif superfamily protein; FUNCTIONS IN: glycine dehydrogenase (decarboxylating) activity; INVOLVED IN: glycine catabolic process, glycine decarboxylation via glycine cleavage system; LOCATED IN: mitochondrion, glycine cleavage complex, chloroplast; EXPRES…	T	165.2	1.503e-05
1.2.4.4	PS.photorespiration.glycine cleavage.H protein	psme_t032379	(p49359|gcsh_flapr : 212.0) Glycine cleavage system H protein, mitochondrial precursor - Flaveria pringlei & (at1g32470 : 209.0) Single hybrid motif superfamily protein; FUNCTIONS IN: glycine dehydrogenase (decarboxylating) activity; INVOLVED IN: glycine catabolic process, glycine decarboxylation via glycine cleavage system; LOCATED IN: mitochondrion, glycine cleavage complex, chloroplast; EXPRES…	T	173.1	4.01976e-05
1.2.6	PS.photorespiration.hydroxypyruvate reductase	psme_t021555	(at1g79870 : 354.0) D-isomer specific 2-hydroxyacid dehydrogenase family protein; FUNCTIONS IN: in 6 functions; INVOLVED IN: metabolic process; EXPRESSED IN: 22 plant structures; EXPRESSED DURING: 13 growth stages; CONTAINS InterPro DOMAIN/s: D-isomer specific 2-hydroxyacid dehydrogenase, catalytic domain (InterPro:IPR006139), D-isomer specific 2-hydroxyacid dehydrogenase, NAD-binding (InterPro:I…	T	168.6	0.00379811
1.2.6	PS.photorespiration.hydroxypyruvate reductase	psme_t016192	(at1g79870 : 370.0) D-isomer specific 2-hydroxyacid dehydrogenase family protein; FUNCTIONS IN: in 6 functions; INVOLVED IN: metabolic process; EXPRESSED IN: 22 plant structures; EXPRESSED DURING: 13 growth stages; CONTAINS InterPro DOMAIN/s: D-isomer specific 2-hydroxyacid dehydrogenase, catalytic domain (InterPro:IPR006139), D-isomer specific 2-hydroxyacid dehydrogenase, NAD-binding (InterPro:I…	T	219.2	4.95655e-08
1.2.6	PS.photorespiration.hydroxypyruvate reductase	psme_t017877	(at1g79870 : 369.0) D-isomer specific 2-hydroxyacid dehydrogenase family protein; FUNCTIONS IN: in 6 functions; INVOLVED IN: metabolic process; EXPRESSED IN: 22 plant structures; EXPRESSED DURING: 13 growth stages; CONTAINS InterPro DOMAIN/s: D-isomer specific 2-hydroxyacid dehydrogenase, catalytic domain (InterPro:IPR006139), D-isomer specific 2-hydroxyacid dehydrogenase, NAD-binding (InterPro:I…	T	222.5	0.00439017
1.2.7	PS.photorespiration.glycerate kinase	psme_t007774	(at1g80380 : 464.0) encodes a glycerate kinase which catalyzes the last step of photorespiration C2 cycle.; P-loop containing nucleoside triphosphate hydrolases superfamily protein; FUNCTIONS IN: glycerate kinase activity; INVOLVED IN: photorespiration; LOCATED IN: chloroplast; EXPRESSED IN: 22 plant structures; EXPRESSED DURING: 13 growth stages. & (reliability: 928.0) & (original description: n…	T	196.3	1.6231e-11
1.2	PS.photorespiration	psme_t019585	(at4g17360 : 421.0) encodes one of the two putative formyltetrahydrofolate deformylase. Located in the mitochondrion. Involved in photorespiratory tetrahydrofolate cycle.; Formyl transferase; FUNCTIONS IN: methyltransferase activity, hydroxymethyl-, formyl- and related transferase activity, formyltetrahydrofolate deformylase activity; INVOLVED IN: tetrahydrofolate metabolic process, purine ribonu…	T	177.3	8.2436e-08
1.3.2	PS.calvin cycle.rubisco small subunit	psme_t045085	(p10053|rbs_pinth : 207.0) Ribulose bisphosphate carboxylase small chain, chloroplast precursor (EC 4.1.1.39) (RuBisCO small subunit) - Pinus thunbergii (Green pine) (Japanese black pine) & (at1g67090 : 197.0) ribulose bisphosphate carboxylase small chain 1A (RBCS1A); FUNCTIONS IN: ribulose-bisphosphate carboxylase activity, copper ion binding; INVOLVED IN: carbon fixation, response to cold, resp…	T	156.4	0.00058425
1.3.2	PS.calvin cycle.rubisco small subunit	psme_t040843	(p10053|rbs_pinth : 291.0) Ribulose bisphosphate carboxylase small chain, chloroplast precursor (EC 4.1.1.39) (RuBisCO small subunit) - Pinus thunbergii (Green pine) (Japanese black pine) & (at1g67090 : 226.0) ribulose bisphosphate carboxylase small chain 1A (RBCS1A); FUNCTIONS IN: ribulose-bisphosphate carboxylase activity, copper ion binding; INVOLVED IN: carbon fixation, response to cold, resp…	T	196.3	0.00021003
1.3.5	PS.calvin cycle.TPI	psme_t019519	(at2g21170 : 468.0) Encodes a plastidic triose phosphate isomerase. Mutants with reduced pdTPI levels have difficulty transitioning from heterotrophic to autotrophic growth. The related phenotypes, such as chlorosis in light-grown seedlings may result from an accumulation of dihydroxyacetone phosphate (DHAP) and methylglyoxal (MG) in these mutants. Both splice variants appear to be expressed, but…	T	207.8	2.2111e-11
1.3.6	PS.calvin cycle.aldolase	psme_t076818	(at2g01140 : 194.0) Aldolase superfamily protein; FUNCTIONS IN: fructose-bisphosphate aldolase activity; INVOLVED IN: response to oxidative stress, response to cadmium ion, pentose-phosphate shunt; LOCATED IN: mitochondrion, chloroplast, plastoglobule; EXPRESSED IN: 25 plant structures; EXPRESSED DURING: 15 growth stages; CONTAINS InterPro DOMAIN/s: Aldolase-type TIM barrel (InterPro:IPR013785), …	T	356	0.00130611
1.3.6	PS.calvin cycle.aldolase	psme_t020258	(q40677|alfc_orysa : 606.0) Fructose-bisphosphate aldolase, chloroplast precursor (EC 4.1.2.13) (ALDP) - Oryza sativa (Rice) & (at4g38970 : 605.0) Protein is tyrosine-phosphorylated and its phosphorylation state is modulated in response to ABA in Arabidopsis thaliana seeds.; fructose-bisphosphate aldolase 2 (FBA2); FUNCTIONS IN: fructose-bisphosphate aldolase activity, catalytic activity; INVOLVE…	T	272.9	1.83237e-05
1.3.7	PS.calvin cycle.FBPase	psme_t020178	(q07204|f16p1_brana : 551.0) Fructose-1,6-bisphosphatase, chloroplast precursor (EC 3.1.3.11) (D-fructose-1,6-bisphosphate 1-phosphohydrolase) (FBPase) - Brassica napus (Rape) & (at3g54050 : 550.0) Encodes HCEF1 (High Cyclic Electron Flow 1). Mutant phenotype: constitutively elevated electron flow (CEFI).; high cyclic electron flow 1 (HCEF1); FUNCTIONS IN: fructose 1,6-bisphosphate 1-phosphatase …	T	99.4	7.09367e-05
1.3.7	PS.calvin cycle.FBPase	psme_t018580	(at5g64380 : 500.0) Inositol monophosphatase family protein; FUNCTIONS IN: phosphoric ester hydrolase activity; INVOLVED IN: carbohydrate metabolic process; LOCATED IN: chloroplast; EXPRESSED IN: 21 plant structures; EXPRESSED DURING: 13 growth stages; CONTAINS InterPro DOMAIN/s: Fructose-1,6-bisphosphatase (InterPro:IPR000146); BEST Arabidopsis thaliana protein match is: high cyclic electron flo…	T	272.9	2.72422e-05
1.3.9	PS.calvin cycle.seduheptulose bisphosphatase	psme_t024917	(at3g55800 : 583.0) Encodes the chloroplast enzyme sedoheptulose-1,7-bisphosphatase (SBPase), involved in the carbon reduction of the Calvin cycle. Increase in SBPase activity in transgenic lines accumulate up to 50% more sucrose and starch than wild-type.; sedoheptulose-bisphosphatase (SBPASE); FUNCTIONS IN: sedoheptulose-bisphosphatase activity, phosphoric ester hydrolase activity; INVOLVED IN:…	T	184.9	5.6618e-09
1.3.12	PS.calvin cycle.PRK	psme_t019759	(p26302|kppr_wheat : 637.0) Phosphoribulokinase, chloroplast precursor (EC 2.7.1.19) (Phosphopentokinase) (PRKase) (PRK) - Triticum aestivum (Wheat) & (at1g32060 : 632.0) phosphoribulokinase (PRK); FUNCTIONS IN: protein binding, phosphoribulokinase activity, ATP binding; INVOLVED IN: response to cold, defense response to bacterium, biosynthetic process, peptidyl-cysteine S-nitrosylation; LOCATED …	T	272.9	0.00130611
1.3.13	PS.calvin cycle.rubisco interacting	psme_t009849	(p08926|ruba_pea : 852.0) RuBisCO large subunit-binding protein subunit alpha, chloroplast precursor (60 kDa chaperonin subunit alpha) (CPN-60 alpha) - Pisum sativum (Garden pea) & (at2g28000 : 844.0) Encodes chaperonin-60 alpha, a molecular chaperone involved in Rubisco folding. Mutants display aberrant chloroplast and embryo development.; chaperonin-60alpha (CPN60A); FUNCTIONS IN: ATP binding; …	T	7	0.00892859
1.3.13	PS.calvin cycle.rubisco interacting	psme_t017168	(at2g28000 : 745.0) Encodes chaperonin-60 alpha, a molecular chaperone involved in Rubisco folding. Mutants display aberrant chloroplast and embryo development.; chaperonin-60alpha (CPN60A); FUNCTIONS IN: ATP binding; INVOLVED IN: protein folding, chloroplast organization, embryo development; LOCATED IN: in 8 components; EXPRESSED IN: 26 plant structures; EXPRESSED DURING: 15 growth stages; CONTA…	T	333.2	4.25845e-06
1.3.13	PS.calvin cycle.rubisco interacting	psme_t011091	(at1g14030 : 493.0) Rubisco methyltransferase family protein; FUNCTIONS IN: [ribulose-bisphosphate carboxylase]-lysine N-methyltransferase activity; LOCATED IN: chloroplast, chloroplast stroma; EXPRESSED IN: 20 plant structures; EXPRESSED DURING: 13 growth stages; CONTAINS InterPro DOMAIN/s: Rubisco methyltransferase (InterPro:IPR011192), SET domain (InterPro:IPR001214), Rubisco LSMT substrate-bi…	T	133.6	0.00068965
1.3.13	PS.calvin cycle.rubisco interacting	psme_t042781	(at1g73110 : 155.0) P-loop containing nucleoside triphosphate hydrolases superfamily protein; FUNCTIONS IN: ATPase activity, ATP binding; LOCATED IN: chloroplast thylakoid membrane, chloroplast; EXPRESSED IN: 21 plant structures; EXPRESSED DURING: 13 growth stages; CONTAINS InterPro DOMAIN/s: ATPase, AAA-type, core (InterPro:IPR003959); BEST Arabidopsis thaliana protein match is: rubisco activase…	T	198.9	9.97745e-06
1.3.13	PS.calvin cycle.rubisco interacting	psme_t025387	(at1g73110 : 548.0) P-loop containing nucleoside triphosphate hydrolases superfamily protein; FUNCTIONS IN: ATPase activity, ATP binding; LOCATED IN: chloroplast thylakoid membrane, chloroplast; EXPRESSED IN: 21 plant structures; EXPRESSED DURING: 13 growth stages; CONTAINS InterPro DOMAIN/s: ATPase, AAA-type, core (InterPro:IPR003959); BEST Arabidopsis thaliana protein match is: rubisco activase…	T	191.9	4.86586e-05
1.3.13	PS.calvin cycle.rubisco interacting	psme_t011301	(at1g14030 : 511.0) Rubisco methyltransferase family protein; FUNCTIONS IN: [ribulose-bisphosphate carboxylase]-lysine N-methyltransferase activity; LOCATED IN: chloroplast, chloroplast stroma; EXPRESSED IN: 20 plant structures; EXPRESSED DURING: 13 growth stages; CONTAINS InterPro DOMAIN/s: Rubisco methyltransferase (InterPro:IPR011192), SET domain (InterPro:IPR001214), Rubisco LSMT substrate-bi…	T	133.6	0.00021003
1.3	PS.calvin cycle	psme_t053571	(at3g62410 : 99.0) CP12-2 encodes a small peptide found in the chloroplast stroma. It belongs to the CP12 gene family thought to be involved in the formation of a supramolecular complex with glyceraldehyde-3-phosphate dehydrogenase (GAPDH) and phosphoribulokinase (PRK) embedded in the Calvin cycle. CP12-2 is coordinately regulated by light with the photosynthetic GAPDH and PRK. The annotation of …	T	196.3	1.13065e-06
2.1.1.1	major CHO metabolism.synthesis.sucrose.SPS	psme_t017304	(at1g04920 : 311.0) Encodes a protein with putative sucrose-phosphate synthase activity.; sucrose phosphate synthase 3F (SPS3F); FUNCTIONS IN: sucrose-phosphate synthase activity, transferase activity, transferring glycosyl groups; INVOLVED IN: biosynthetic process, sucrose metabolic process; LOCATED IN: cellular_component unknown; EXPRESSED IN: 9 plant structures; EXPRESSED DURING: LP.04 four le…	T	310.4	0.0008107
2.1.1.1	major CHO metabolism.synthesis.sucrose.SPS	psme_t003192	(at1g04920 : 1132.0) Encodes a protein with putative sucrose-phosphate synthase activity.; sucrose phosphate synthase 3F (SPS3F); FUNCTIONS IN: sucrose-phosphate synthase activity, transferase activity, transferring glycosyl groups; INVOLVED IN: biosynthetic process, sucrose metabolic process; LOCATED IN: cellular_component unknown; EXPRESSED IN: 9 plant structures; EXPRESSED DURING: LP.04 four l…	T	316.1	8.12748e-06
2.1.1.1	major CHO metabolism.synthesis.sucrose.SPS	psme_t001530	(at1g04920 : 1364.0) Encodes a protein with putative sucrose-phosphate synthase activity.; sucrose phosphate synthase 3F (SPS3F); FUNCTIONS IN: sucrose-phosphate synthase activity, transferase activity, transferring glycosyl groups; INVOLVED IN: biosynthetic process, sucrose metabolic process; LOCATED IN: cellular_component unknown; EXPRESSED IN: 9 plant structures; EXPRESSED DURING: LP.04 four l…	T	359.8	3.4381e-06
2.1.1.2	major CHO metabolism.synthesis.sucrose.SPP	psme_t014337	(at2g35840 : 362.0) Sucrose-6F-phosphate phosphohydrolase family protein; FUNCTIONS IN: phosphatase activity, magnesium ion binding, sucrose-phosphatase activity, catalytic activity; INVOLVED IN: sucrose biosynthetic process; LOCATED IN: nucleus, cytoplasm; EXPRESSED IN: 24 plant structures; EXPRESSED DURING: 13 growth stages; CONTAINS InterPro DOMAIN/s: Sucrose-phosphate synthase (InterPro:IPR00…	T	88	0.00585921
2.1.1.2	major CHO metabolism.synthesis.sucrose.SPP	psme_t015647	(at2g35840 : 516.0) Sucrose-6F-phosphate phosphohydrolase family protein; FUNCTIONS IN: phosphatase activity, magnesium ion binding, sucrose-phosphatase activity, catalytic activity; INVOLVED IN: sucrose biosynthetic process; LOCATED IN: nucleus, cytoplasm; EXPRESSED IN: 24 plant structures; EXPRESSED DURING: 13 growth stages; CONTAINS InterPro DOMAIN/s: Sucrose-phosphate synthase (InterPro:IPR00…	T	155.6	0.00058425
2.1.1.3	major CHO metabolism.synthesis.sucrose.FBPase	psme_t059966	(o64421|f16p2_orysa : 163.0) Fructose-1,6-bisphosphatase, cytosolic (EC 3.1.3.11) (D-fructose-1,6-bisphosphate 1-phosphohydrolase) (FBPase) - Oryza sativa (Rice) & (at1g43670 : 160.0) Inositol monophosphatase family protein; FUNCTIONS IN: fructose 1,6-bisphosphate 1-phosphatase activity, phosphoric ester hydrolase activity; INVOLVED IN: carbohydrate metabolic process, fructose metabolic process; …	T	139.3	0.00010243
2.1.2.1	major CHO metabolism.synthesis.starch.AGPase	psme_t014704	(q9m462|glgs_brana : 720.0) Glucose-1-phosphate adenylyltransferase small subunit, chloroplast precursor (EC 2.7.7.27) (ADP-glucose synthase) (ADP-glucose pyrophosphorylase) (AGPase B) (Alpha-D-glucose-1-phosphate adenyl transferase) - Brassica napus (Rape) & (at5g48300 : 716.0) Encodes the small subunit of ADP-glucose pyrophosphorylase. The small subunit is the catalytic isoform responsible for …	T	31	0.00242841
2.1.2.1	major CHO metabolism.synthesis.starch.AGPase	psme_t014828	(q9m462|glgs_brana : 769.0) Glucose-1-phosphate adenylyltransferase small subunit, chloroplast precursor (EC 2.7.7.27) (ADP-glucose synthase) (ADP-glucose pyrophosphorylase) (AGPase B) (Alpha-D-glucose-1-phosphate adenyl transferase) - Brassica napus (Rape) & (at5g48300 : 762.0) Encodes the small subunit of ADP-glucose pyrophosphorylase. The small subunit is the catalytic isoform responsible for …	T	25.3	4.01976e-05
2.1.2.1	major CHO metabolism.synthesis.starch.AGPase	psme_t011366	(p55233|glgl1_betvu : 701.0) Glucose-1-phosphate adenylyltransferase large subunit, chloroplast precursor (EC 2.7.7.27) (ADP-glucose synthase) (ADP-glucose pyrophosphorylase) (AGPase S) (Alpha-D-glucose-1-phosphate adenyl transferase) - Beta vulgaris (Sugar beet) & (at1g27680 : 686.0) ADP-glucose pyrophosphorylase catalyzes the first, rate limiting step in starch biosynthesis. The large subunit p…	T	59.5	2.25973e-08
2.1.2.1	major CHO metabolism.synthesis.starch.AGPase	psme_t013636	(q9m462|glgs_brana : 821.0) Glucose-1-phosphate adenylyltransferase small subunit, chloroplast precursor (EC 2.7.7.27) (ADP-glucose synthase) (ADP-glucose pyrophosphorylase) (AGPase B) (Alpha-D-glucose-1-phosphate adenyl transferase) - Brassica napus (Rape) & (at5g48300 : 810.0) Encodes the small subunit of ADP-glucose pyrophosphorylase. The small subunit is the catalytic isoform responsible for …	T	59.5	4.25845e-06
2.1.2.1	major CHO metabolism.synthesis.starch.AGPase	psme_t008178	(at5g19220 : 718.0) Encodes the large subunit of ADP-glucose pyrophosphorylase which catalyzes the first, rate limiting step in starch biosynthesis. The large subunit plays a regulatory role whereas the small subunit (ApS) is the catalytic isoform. Four isoforms (ApL1-4) have been identified. ApL1 is the major large subunit isoform present in leaves. Mutational analysis of APS1 suggests that APL1…	T	67.8	0.00049458
2.1.2.2	major CHO metabolism.synthesis.starch.starch synthase	psme_t002326	(q43846|ssy3_soltu : 1248.0) Soluble starch synthase 3, chloroplast precursor (EC 2.4.1.21) (SS III) (Soluble starch synthase III) - Solanum tuberosum (Potato) & (at1g11720 : 1196.0) Encodes a starch synthase that in addition to its role in starch biosynthesis also has a negative regulatory function in the biosynthesis of transient starch. The protein apparently contains a starch-binding domain (…	T	2.4	4.86586e-05
2.1.2.2	major CHO metabolism.synthesis.starch.starch synthase	psme_t010219	(at4g18240 : 442.0) starch synthase 4 (SS4); FUNCTIONS IN: transferase activity, transferring glycosyl groups; INVOLVED IN: starch metabolic process; LOCATED IN: chloroplast; EXPRESSED IN: 24 plant structures; EXPRESSED DURING: 13 growth stages; CONTAINS InterPro DOMAIN/s: Glycogen/starch synthases, ADP-glucose type (InterPro:IPR011835), Starch synthase, catalytic domain (InterPro:IPR013534), Gly…	T	361.7	4.25845e-06
2.1.2.2	major CHO metabolism.synthesis.starch.starch synthase	psme_t005508	(o82627|ssg1_antma : 840.0) Granule-bound starch synthase 1, chloroplast precursor (EC 2.4.1.21) (Granule-bound starch synthase I) (GBSS-I) - Antirrhinum majus (Garden snapdragon) & (at1g32900 : 814.0) UDP-Glycosyltransferase superfamily protein; FUNCTIONS IN: protein binding, transferase activity, transferring glycosyl groups; INVOLVED IN: biosynthetic process, glucan biosynthetic process; LOCAT…	T	36.7	3.53957e-07
2.1.2.2	major CHO metabolism.synthesis.starch.starch synthase	psme_t008423	(o82627|ssg1_antma : 840.0) Granule-bound starch synthase 1, chloroplast precursor (EC 2.4.1.21) (Granule-bound starch synthase I) (GBSS-I) - Antirrhinum majus (Garden snapdragon) & (at1g32900 : 814.0) UDP-Glycosyltransferase superfamily protein; FUNCTIONS IN: protein binding, transferase activity, transferring glycosyl groups; INVOLVED IN: biosynthetic process, glucan biosynthetic process; LOCAT…	T	36.7	1.35129e-07
2.1.2.2	major CHO metabolism.synthesis.starch.starch synthase	psme_t008111	(at4g18240 : 391.0) starch synthase 4 (SS4); FUNCTIONS IN: transferase activity, transferring glycosyl groups; INVOLVED IN: starch metabolic process; LOCATED IN: chloroplast; EXPRESSED IN: 24 plant structures; EXPRESSED DURING: 13 growth stages; CONTAINS InterPro DOMAIN/s: Glycogen/starch synthases, ADP-glucose type (InterPro:IPR011835), Starch synthase, catalytic domain (InterPro:IPR013534), Gly…	T	224.9	0.00152765
2.1.2.2	major CHO metabolism.synthesis.starch.starch synthase	psme_t008830	(p93568|ssy1_soltu : 820.0) Soluble starch synthase 1, chloroplast precursor (EC 2.4.1.21) (SS I) (Soluble starch synthase I) - Solanum tuberosum (Potato) & (at5g24300 : 819.0) SSI is a plastidial enzyme and crucial for the synthesis of normal amylopectin in the leaves of Arabidopsis. The absence of SSI results in a deficiency in the number of shorter glucans which in turn affect the formation an…	T	233.8	0.00021003
2.1.2.3	major CHO metabolism.synthesis.starch.starch branching	psme_t004846	(p30924|glgb_soltu : 1149.0) 1,4-alpha-glucan branching enzyme (EC 2.4.1.18) (Starch branching enzyme) (Q-enzyme) - Solanum tuberosum (Potato) & (at5g03650 : 840.0) Encodes starch branching enzyme (E.C.2.4.1.18) similar to SBE2 from maize and rice. Expressed throughout the plant and highest in seedlings and cauline leaves.; starch branching enzyme 2.2 (SBE2.2); FUNCTIONS IN: 1,4-alpha-glucan bran…	T	356	2.1958e-07
2.1.2.3	major CHO metabolism.synthesis.starch.starch branching	psme_t003098	(at5g03650 : 1237.0) Encodes starch branching enzyme (E.C.2.4.1.18) similar to SBE2 from maize and rice. Expressed throughout the plant and highest in seedlings and cauline leaves.; starch branching enzyme 2.2 (SBE2.2); FUNCTIONS IN: 1,4-alpha-glucan branching enzyme activity; INVOLVED IN: amylopectin biosynthetic process, starch metabolic process; LOCATED IN: chloroplast, chloroplast stroma; EXP…	T	321.8	0.00049458
2.1.2.3	major CHO metabolism.synthesis.starch.starch branching	psme_t005580	(at3g20440 : 975.0) BE1 ia a putative glycoside hydrolase. It plays vital roles during embryogenesis and in carbohydrate metabolism. Mutation in BE1 has pleotrophic effect on the whole plant development.; EMBRYO DEFECTIVE 2729 (EMB2729); FUNCTIONS IN: cation binding, catalytic activity, alpha-amylase activity; INVOLVED IN: post-embryonic development, carbohydrate metabolic process, embryo develop…	T	287.6	0.00585921
2.1.2.4	major CHO metabolism.synthesis.starch.debranching	psme_t006738	(at2g39930 : 1095.0) Encodes an isoamylase-type debranching enzyme. Mutations in this gene cause the loss of detectable isoamylase activity and the disruption of normal starch structure. Mutants have reduced starch content and abnormally structured amylopectins and phytoglycogens. It has been postulated that AtISA1 interacts with AtISA2 to form the Iso1 complex.; isoamylase 1 (ISA1); FUNCTIONS IN…	T	347.7	1.13065e-06
2.1.2.4	major CHO metabolism.synthesis.starch.debranching	psme_t002932	(at1g03310 : 729.0) Encodes a protein with strong similarity to isoamylase (EC:3.2.1.68) however lacks critical residues known to be important for activity. Appears to co localize with ISA1 in the chloroplast isoamylase complex. Mutations in this gene cause the loss of detectable isoamylase activity and the disruption of normal starch structure. It has been postulated that AtISA2 interacts with A…	T	299	1.089e-13
2.1.2.60	major CHO metabolism.synthesis.starch.ADP Glucose Phosphorylase	psme_t022256	(at5g18200 : 358.0) encodes an adenylyltransferase; UTP:galactose-1-phosphate uridylyltransferases;ribose-5-phosphate adenylyltransferases; CONTAINS InterPro DOMAIN/s: Galactose-1-phosphate uridyl transferase, N-terminal (InterPro:IPR005849), Histidine triad-like motif (InterPro:IPR011146), Galactose-1-phosphate uridyl transferase, class I (InterPro:IPR001937), Histidine triad motif (InterPro:IPR…	T	321.8	0.00242841
2.2.1.1	major CHO metabolism.degradation.sucrose.fructokinase	psme_t017826	(at1g66430 : 505.0) pfkB-like carbohydrate kinase family protein; FUNCTIONS IN: kinase activity, ribokinase activity; INVOLVED IN: D-ribose metabolic process, acetate fermentation, sucrose biosynthetic process, sucrose catabolic process, using beta-fructofuranosidase; LOCATED IN: chloroplast, chloroplast stroma; EXPRESSED IN: 22 plant structures; EXPRESSED DURING: 14 growth stages; CONTAINS Inter…	T	13.8	4.95655e-08
2.2.1.1	major CHO metabolism.degradation.sucrose.fructokinase	psme_t001678	(at3g54090 : 367.0) Encodes a fructokinase-like protein (AT3G54090/FLN1, AT1G69200/FLN2), a member of the pfkB-carbohydrate kinase family. FLN1 and FLN2 are potential plastidial thioredoxin z (TRX z) targets.; fructokinase-like 1 (FLN1); FUNCTIONS IN: kinase activity; INVOLVED IN: acetate fermentation, sucrose biosynthetic process, sucrose catabolic process, using beta-fructofuranosidase; LOCATED…	T	156.4	0.00327762
2.2.1.1	major CHO metabolism.degradation.sucrose.fructokinase	psme_t019987	(at4g10260 : 414.0) pfkB-like carbohydrate kinase family protein; FUNCTIONS IN: kinase activity, ribokinase activity; INVOLVED IN: D-ribose metabolic process, acetate fermentation, sucrose biosynthetic process, sucrose catabolic process, using beta-fructofuranosidase; LOCATED IN: cellular_component unknown; EXPRESSED IN: petal, leaf whorl, sepal, male gametophyte, flower; EXPRESSED DURING: 4 anth…	T	156.4	8.54512e-05
2.2.1.1	major CHO metabolism.degradation.sucrose.fructokinase	psme_t010204	(at3g54090 : 530.0) Encodes a fructokinase-like protein (AT3G54090/FLN1, AT1G69200/FLN2), a member of the pfkB-carbohydrate kinase family. FLN1 and FLN2 are potential plastidial thioredoxin z (TRX z) targets.; fructokinase-like 1 (FLN1); FUNCTIONS IN: kinase activity; INVOLVED IN: acetate fermentation, sucrose biosynthetic process, sucrose catabolic process, using beta-fructofuranosidase; LOCATED…	T	165.2	0.00035255
2.2.1.1	major CHO metabolism.degradation.sucrose.fructokinase	psme_t011278	(at3g54090 : 531.0) Encodes a fructokinase-like protein (AT3G54090/FLN1, AT1G69200/FLN2), a member of the pfkB-carbohydrate kinase family. FLN1 and FLN2 are potential plastidial thioredoxin z (TRX z) targets.; fructokinase-like 1 (FLN1); FUNCTIONS IN: kinase activity; INVOLVED IN: acetate fermentation, sucrose biosynthetic process, sucrose catabolic process, using beta-fructofuranosidase; LOCATED…	T	171.3	0.00777346
2.2.1.3.1	major CHO metabolism.degradation.sucrose.invertases.neutral	psme_t032320	(at4g34860 : 225.0) Plant neutral invertase family protein; FUNCTIONS IN: catalytic activity, beta-fructofuranosidase activity; LOCATED IN: cytosol; EXPRESSED IN: 20 plant structures; EXPRESSED DURING: 11 growth stages; CONTAINS InterPro DOMAIN/s: Plant neutral invertase (InterPro:IPR006937), Six-hairpin glycosidase-like (InterPro:IPR008928); BEST Arabidopsis thaliana protein match is: cytosolic …	T	19.5	3.31288e-05
2.2.1.3.1	major CHO metabolism.degradation.sucrose.invertases.neutral	psme_t007192	(at4g34860 : 911.0) Plant neutral invertase family protein; FUNCTIONS IN: catalytic activity, beta-fructofuranosidase activity; LOCATED IN: cytosol; EXPRESSED IN: 20 plant structures; EXPRESSED DURING: 11 growth stages; CONTAINS InterPro DOMAIN/s: Plant neutral invertase (InterPro:IPR006937), Six-hairpin glycosidase-like (InterPro:IPR008928); BEST Arabidopsis thaliana protein match is: cytosolic …	T	357.9	1.35129e-07
2.2.1.3.1	major CHO metabolism.degradation.sucrose.invertases.neutral	psme_t007728	(at4g34860 : 864.0) Plant neutral invertase family protein; FUNCTIONS IN: catalytic activity, beta-fructofuranosidase activity; LOCATED IN: cytosol; EXPRESSED IN: 20 plant structures; EXPRESSED DURING: 11 growth stages; CONTAINS InterPro DOMAIN/s: Plant neutral invertase (InterPro:IPR006937), Six-hairpin glycosidase-like (InterPro:IPR008928); BEST Arabidopsis thaliana protein match is: cytosolic …	T	31	0.00021003
2.2.1.3.1	major CHO metabolism.degradation.sucrose.invertases.neutral	psme_t004667	(at4g34860 : 865.0) Plant neutral invertase family protein; FUNCTIONS IN: catalytic activity, beta-fructofuranosidase activity; LOCATED IN: cytosol; EXPRESSED IN: 20 plant structures; EXPRESSED DURING: 11 growth stages; CONTAINS InterPro DOMAIN/s: Plant neutral invertase (InterPro:IPR006937), Six-hairpin glycosidase-like (InterPro:IPR008928); BEST Arabidopsis thaliana protein match is: cytosolic …	T	356	1.77188e-06
2.2.1.3.1	major CHO metabolism.degradation.sucrose.invertases.neutral	psme_t011026	(at5g22510 : 827.0) Encodes a chloroplast-targeted alkaline/neutral invertase that is implicated in the development of the photosynthetic apparatus and nitrogen assimilation in seedlings to control the sucrose to hexose ratio.; alkaline/neutral invertase (INV-E); FUNCTIONS IN: beta-fructofuranosidase activity; INVOLVED IN: cotyledon development, starch metabolic process; LOCATED IN: chloroplast; …	T	2.4	2.96366e-08
2.2.1.3.1	major CHO metabolism.degradation.sucrose.invertases.neutral	psme_t012303	(at4g34860 : 813.0) Plant neutral invertase family protein; FUNCTIONS IN: catalytic activity, beta-fructofuranosidase activity; LOCATED IN: cytosol; EXPRESSED IN: 20 plant structures; EXPRESSED DURING: 11 growth stages; CONTAINS InterPro DOMAIN/s: Plant neutral invertase (InterPro:IPR006937), Six-hairpin glycosidase-like (InterPro:IPR008928); BEST Arabidopsis thaliana protein match is: cytosolic …	T	207.8	1.13065e-06
2.2.1.3.1	major CHO metabolism.degradation.sucrose.invertases.neutral	psme_t021889	(at4g09510 : 600.0) CINV2 appears to function as a neutral invertase based on the phenotype of a cinv1(AT1G35580)/cinv2 double mutant. It is predicted to be a cytosolic enzyme. CINV1, CINV2, and possibly other cytosolic invertases may play an important role in supplying carbon from sucrose to non-photosynthetic tissues.; cytosolic invertase 2 (CINV2); FUNCTIONS IN: sucrose alpha-glucosidase activ…	T	254.9	0.00507561
2.2.1.3.2	major CHO metabolism.degradation.sucrose.invertases.cell wall	psme_t016915	(p26792|inv1_dauca : 538.0) Beta-fructofuranosidase, insoluble isoenzyme 1 precursor (EC 3.2.1.26) (Sucrose hydrolase 1) (Invertase 1) (Cell wall beta-fructosidase 1) - Daucus carota (Carrot) & (at3g52600 : 537.0) cell wall invertase 2 (CWINV2); FUNCTIONS IN: hydrolase activity, hydrolyzing O-glycosyl compounds; INVOLVED IN: carbohydrate metabolic process; EXPRESSED IN: 9 plant structures; EXPRES…	T	312	1.7287e-08
2.2.1.3.3	major CHO metabolism.degradation.sucrose.invertases.vacuolar	psme_t075051	(p80065|invb_dauca : 143.0) Beta-fructofuranosidase, soluble isoenzyme I precursor (EC 3.2.1.26) (Sucrose hydrolase) (Invertase) (Saccharase) - Daucus carota (Carrot) & (at1g62660 : 132.0) Glycosyl hydrolases family 32 protein; FUNCTIONS IN: hydrolase activity, hydrolyzing O-glycosyl compounds; INVOLVED IN: sucrose catabolic process, using beta-fructofuranosidase, carbohydrate metabolic process; …	T	272.9	8.54512e-05
2.2.1.3.3	major CHO metabolism.degradation.sucrose.invertases.vacuolar	psme_t008593	(p80065|invb_dauca : 744.0) Beta-fructofuranosidase, soluble isoenzyme I precursor (EC 3.2.1.26) (Sucrose hydrolase) (Invertase) (Saccharase) - Daucus carota (Carrot) & (at1g62660 : 718.0) Glycosyl hydrolases family 32 protein; FUNCTIONS IN: hydrolase activity, hydrolyzing O-glycosyl compounds; INVOLVED IN: sucrose catabolic process, using beta-fructofuranosidase, carbohydrate metabolic process; …	T	259.9	8.54512e-05
2.2.1.3.3	major CHO metabolism.degradation.sucrose.invertases.vacuolar	psme_t009816	(p80065|invb_dauca : 728.0) Beta-fructofuranosidase, soluble isoenzyme I precursor (EC 3.2.1.26) (Sucrose hydrolase) (Invertase) (Saccharase) - Daucus carota (Carrot) & (at1g62660 : 693.0) Glycosyl hydrolases family 32 protein; FUNCTIONS IN: hydrolase activity, hydrolyzing O-glycosyl compounds; INVOLVED IN: sucrose catabolic process, using beta-fructofuranosidase, carbohydrate metabolic process; …	T	272.9	2.23948e-05
2.2.1.3.3	major CHO metabolism.degradation.sucrose.invertases.vacuolar	psme_t019466	(p80065|invb_dauca : 410.0) Beta-fructofuranosidase, soluble isoenzyme I precursor (EC 3.2.1.26) (Sucrose hydrolase) (Invertase) (Saccharase) - Daucus carota (Carrot) & (at1g62660 : 355.0) Glycosyl hydrolases family 32 protein; FUNCTIONS IN: hydrolase activity, hydrolyzing O-glycosyl compounds; INVOLVED IN: sucrose catabolic process, using beta-fructofuranosidase, carbohydrate metabolic process; …	T	270.5	1.13065e-06
2.2.1.3.3	major CHO metabolism.degradation.sucrose.invertases.vacuolar	psme_t015016	(p49175|inv1_maize : 191.0) Beta-fructofuranosidase 1 precursor (EC 3.2.1.26) (Sucrose 1) (Invertase 1) - Zea mays (Maize) & (at4g28940 : 187.0) Phosphorylase superfamily protein; FUNCTIONS IN: catalytic activity; INVOLVED IN: nucleoside metabolic process; LOCATED IN: endomembrane system; EXPRESSED IN: hypocotyl, root, flower; EXPRESSED DURING: 4 anthesis; CONTAINS InterPro DOMAIN/s: Nucleoside p…	T	246	9.00275e-07
2.2.1.4	major CHO metabolism.degradation.sucrose.hexokinase	psme_t009752	(at1g50460 : 556.0) hexokinase-like 1 (HKL1); FUNCTIONS IN: hexokinase activity, ATP binding; INVOLVED IN: response to salt stress, response to cold, response to osmotic stress; LOCATED IN: mitochondrion, plastid; EXPRESSED IN: 26 plant structures; EXPRESSED DURING: 13 growth stages; CONTAINS InterPro DOMAIN/s: Hexokinase, N-terminal (InterPro:IPR022672), Hexokinase, C-terminal (InterPro:IPR02267…	T	8.1	0.00379811
2.2.1.4	major CHO metabolism.degradation.sucrose.hexokinase	psme_t012688	(q9sek3|hxk1_spiol : 618.0) Hexokinase-1 (EC 2.7.1.1) (SoHxK1) - Spinacia oleracea (Spinach) & (at4g29130 : 603.0) Encodes a hexokinase (HXK1) in the plant glucose-signaling network. Functions as a glucose sensor to interrelate nutrient, light, and hormone signaling networks for controlling growth and development in response to the changing environment.; hexokinase 1 (HXK1); FUNCTIONS IN: fructok…	T	344.6	4.86586e-05
2.2.1.5	major CHO metabolism.degradation.sucrose.Susy	psme_t074208	(at4g02280 : 74.3) Encodes a protein with sucrose synthase activity (SUS3). It appears to be important for sucrose metabolism in developing seeds, especially during the late maturation phase, about 18 days after flowering.; sucrose synthase 3 (SUS3); CONTAINS InterPro DOMAIN/s: Sucrose synthase, plant/cyanobacteria (InterPro:IPR012820), Sucrose synthase (InterPro:IPR000368), Glycosyl transferase,…	T	344.6	1.83237e-05
2.2.1.5	major CHO metabolism.degradation.sucrose.Susy	psme_t004530	(at4g02280 : 1262.0) Encodes a protein with sucrose synthase activity (SUS3). It appears to be important for sucrose metabolism in developing seeds, especially during the late maturation phase, about 18 days after flowering.; sucrose synthase 3 (SUS3); CONTAINS InterPro DOMAIN/s: Sucrose synthase, plant/cyanobacteria (InterPro:IPR012820), Sucrose synthase (InterPro:IPR000368), Glycosyl transferas…	T	347.7	4.25845e-06
2.2.1.5	major CHO metabolism.degradation.sucrose.Susy	psme_t062899	(at4g02280 : 150.0) Encodes a protein with sucrose synthase activity (SUS3). It appears to be important for sucrose metabolism in developing seeds, especially during the late maturation phase, about 18 days after flowering.; sucrose synthase 3 (SUS3); CONTAINS InterPro DOMAIN/s: Sucrose synthase, plant/cyanobacteria (InterPro:IPR012820), Sucrose synthase (InterPro:IPR000368), Glycosyl transferase…	T	350.3	0.00029688
2.2.1.5	major CHO metabolism.degradation.sucrose.Susy	psme_t059688	(q42652|susy_betvu : 76.3) Sucrose synthase (EC 2.4.1.13) (Sucrose-UDP glucosyltransferase) (Fragment) - Beta vulgaris (Sugar beet) & (at4g02280 : 75.5) Encodes a protein with sucrose synthase activity (SUS3). It appears to be important for sucrose metabolism in developing seeds, especially during the late maturation phase, about 18 days after flowering.; sucrose synthase 3 (SUS3); CONTAINS Inter…	T	2.4	0.00242841
2.2.1.99	major CHO metabolism.degradation.sucrose.misc	psme_t017247	(at4g26620 : 411.0) Sucrase/ferredoxin-like family protein; CONTAINS InterPro DOMAIN/s: Thioredoxin fold (InterPro:IPR012335), Sucraseferredoxin-like (InterPro:IPR009737), Thioredoxin-like fold (InterPro:IPR012336); BEST Arabidopsis thaliana protein match is: Sucrase/ferredoxin-like family protein (TAIR:AT5G55900.1); Has 30201 Blast hits to 17322 proteins in 780 species: Archae - 12; Bacteria - 1…	T	93.7	0.00058425
2.2.2.1.1	major CHO metabolism.degradation.starch.starch cleavage.alpha amylase	psme_t004196	(at1g69830 : 531.0) Encodes a plastid-localized &#945;-amylase. Expression is reduced in the SEX4 mutant. Loss of function mutations show normal diurnal pattern of starch accumulation/degradation. Expression follows circadian rhythms.; alpha-amylase-like 3 (AMY3); FUNCTIONS IN: alpha-amylase activity; INVOLVED IN: circadian rhythm, starch catabolic process; LOCATED IN: chloroplast stroma, chlorop…	T	321.8	3.8444e-08
2.2.2.1.1	major CHO metabolism.degradation.starch.starch cleavage.alpha amylase	psme_t004290	(at1g69830 : 987.0) Encodes a plastid-localized &#945;-amylase. Expression is reduced in the SEX4 mutant. Loss of function mutations show normal diurnal pattern of starch accumulation/degradation. Expression follows circadian rhythms.; alpha-amylase-like 3 (AMY3); FUNCTIONS IN: alpha-amylase activity; INVOLVED IN: circadian rhythm, starch catabolic process; LOCATED IN: chloroplast stroma, chlorop…	T	347.7	6.57253e-06
2.2.2.1.1	major CHO metabolism.degradation.starch.starch cleavage.alpha amylase	psme_t025221	(p27933|amy3d_orysa : 426.0) Alpha-amylase isozyme 3D precursor (EC 3.2.1.1) (1,4-alpha-D-glucan glucanohydrolase) - Oryza sativa (Rice) & (at4g25000 : 418.0) Predicted to be secreted protein based on signalP prediction. Involved in starch mobilization. Mutants are defective in alpha-amylase activity. (Note: AMY1 has been found in the literature to be referred to as AMY3, which is not to be confu…	T	13.8	0.00327762
2.2.2.1.1	major CHO metabolism.degradation.starch.starch cleavage.alpha amylase	psme_t008093	(at1g76130 : 655.0) alpha-amylase, putative / 1,4-alpha-D-glucan glucanohydrolase, putative, strong similarity to alpha-amylase GI:7532799 from (Malus x domestica);contains Pfam profile PF00128: Alpha amylase, catalytic domain. Predicted to be secreted based on SignalP analysis.; alpha-amylase-like 2 (AMY2); FUNCTIONS IN: cation binding, catalytic activity, alpha-amylase activity, calcium ion bin…	T	162.1	0.00058425
2.2.2.1.1	major CHO metabolism.degradation.starch.starch cleavage.alpha amylase	psme_t011151	(at1g76130 : 655.0) alpha-amylase, putative / 1,4-alpha-D-glucan glucanohydrolase, putative, strong similarity to alpha-amylase GI:7532799 from (Malus x domestica);contains Pfam profile PF00128: Alpha amylase, catalytic domain. Predicted to be secreted based on SignalP analysis.; alpha-amylase-like 2 (AMY2); FUNCTIONS IN: cation binding, catalytic activity, alpha-amylase activity, calcium ion bin…	T	162.1	0.00095208
2.2.2.1.1	major CHO metabolism.degradation.starch.starch cleavage.alpha amylase	psme_t062880	(p27934|amy3e_orysa : 247.0) Alpha-amylase isozyme 3E precursor (EC 3.2.1.1) (1,4-alpha-D-glucan glucanohydrolase) - Oryza sativa (Rice) & (at1g76130 : 225.0) alpha-amylase, putative / 1,4-alpha-D-glucan glucanohydrolase, putative, strong similarity to alpha-amylase GI:7532799 from (Malus x domestica);contains Pfam profile PF00128: Alpha amylase, catalytic domain. Predicted to be secreted based o…	T	247.7	0.00111545
2.2.2.1.2	major CHO metabolism.degradation.starch.starch cleavage.beta amylase	psme_t008680	(at5g18670 : 430.0) putative beta-amylase BMY3 (BMY3); beta-amylase 3 (BMY3); FUNCTIONS IN: cation binding, beta-amylase activity, catalytic activity; INVOLVED IN: cellulose biosynthetic process, carbohydrate metabolic process, polysaccharide catabolic process; EXPRESSED IN: 23 plant structures; EXPRESSED DURING: 13 growth stages; CONTAINS InterPro DOMAIN/s: Glycoside hydrolase, family 14 (InterP…	T	356	0.00021003
2.2.2.1.2	major CHO metabolism.degradation.starch.starch cleavage.beta amylase	psme_t004200	(at5g55700 : 553.0) In vitro assay indicates no beta-amylase activity of BAM4. However mutation in BAM4 impairs starch breakdown. BAM4 may play a regulatory role.; beta-amylase 4 (BAM4); CONTAINS InterPro DOMAIN/s: Glycoside hydrolase, family 14 (InterPro:IPR001554), Glycoside hydrolase, catalytic core (InterPro:IPR017853), Glycoside hydrolase, family 14B, plant (InterPro:IPR001371), Glycoside hy…	T	344.6	0.00029688
2.2.2.1.2	major CHO metabolism.degradation.starch.starch cleavage.beta amylase	psme_t010945	(at4g17090 : 667.0) Encodes a beta-amylase targeted to the chloroplast. Transgenic BMY8 RNAi lines fail to accumulate maltose during cold shock suggesting that maltose accumulation coincides with BMY8 expression. Apart from maltose, the sugar content of the RNAi lines were similar to wildtype (glucose and sucrose unaffected).; chloroplast beta-amylase (CT-BMY); CONTAINS InterPro DOMAIN/s: Glycosi…	T	350.3	1.02345e-09
2.2.2.1.2	major CHO metabolism.degradation.starch.starch cleavage.beta amylase	psme_t012561	(at4g17090 : 669.0) Encodes a beta-amylase targeted to the chloroplast. Transgenic BMY8 RNAi lines fail to accumulate maltose during cold shock suggesting that maltose accumulation coincides with BMY8 expression. Apart from maltose, the sugar content of the RNAi lines were similar to wildtype (glucose and sucrose unaffected).; chloroplast beta-amylase (CT-BMY); CONTAINS InterPro DOMAIN/s: Glycosi…	T	190.6	4.28325e-09
2.2.2.1.2	major CHO metabolism.degradation.starch.starch cleavage.beta amylase	psme_t007431	(at4g00490 : 704.0) Encodes a chloroplast beta-amylase. The enzyme activity is very weak compared to BAM1 and BAM3. Mutant of BAM2 has no visible phenotype.; beta-amylase 2 (BAM2); FUNCTIONS IN: beta-amylase activity; INVOLVED IN: carbohydrate metabolic process, polysaccharide catabolic process; LOCATED IN: chloroplast; EXPRESSED IN: 22 plant structures; EXPRESSED DURING: 13 growth stages; CONTAI…	T	210.7	1.05743e-07
2.2.2.1.2	major CHO metabolism.degradation.starch.starch cleavage.beta amylase	psme_t008920	(at3g23920 : 736.0) Encodes a chloroplast beta-amylase. Is necessary for leaf starch breakdown in the absence of BAM3.; beta-amylase 1 (BAM1); FUNCTIONS IN: beta-amylase activity; INVOLVED IN: response to water deprivation, starch catabolic process; LOCATED IN: cytosol, nucleus; EXPRESSED IN: 25 plant structures; EXPRESSED DURING: 15 growth stages; CONTAINS InterPro DOMAIN/s: Glycoside hydrolase,…	T	281.9	0.00010243
2.2.2.1.2	major CHO metabolism.degradation.starch.starch cleavage.beta amylase	psme_t009214	(at3g23920 : 703.0) Encodes a chloroplast beta-amylase. Is necessary for leaf starch breakdown in the absence of BAM3.; beta-amylase 1 (BAM1); FUNCTIONS IN: beta-amylase activity; INVOLVED IN: response to water deprivation, starch catabolic process; LOCATED IN: cytosol, nucleus; EXPRESSED IN: 25 plant structures; EXPRESSED DURING: 15 growth stages; CONTAINS InterPro DOMAIN/s: Glycoside hydrolase,…	T	287.6	4.01976e-05
2.2.2.1.2	major CHO metabolism.degradation.starch.starch cleavage.beta amylase	psme_t146340		T	281.9	0.00892859
2.2.2.2	major CHO metabolism.degradation.starch.starch phosphorylase	psme_t002908	(at3g46970 : 670.0) Encodes a cytosolic alpha-glucan phosphorylase. In vitro, the enzyme has a preference for branched polysaccharides, such as glycogen.; alpha-glucan phosphorylase 2 (PHS2); FUNCTIONS IN: phosphorylase activity, transferase activity, transferring glycosyl groups; INVOLVED IN: response to cadmium ion, response to water deprivation; LOCATED IN: cytosol, chloroplast; EXPRESSED IN: …	T	344.6	6.37731e-08
2.2.2.2	major CHO metabolism.degradation.starch.starch phosphorylase	psme_t003667	(at3g46970 : 815.0) Encodes a cytosolic alpha-glucan phosphorylase. In vitro, the enzyme has a preference for branched polysaccharides, such as glycogen.; alpha-glucan phosphorylase 2 (PHS2); FUNCTIONS IN: phosphorylase activity, transferase activity, transferring glycosyl groups; INVOLVED IN: response to cadmium ion, response to water deprivation; LOCATED IN: cytosol, chloroplast; EXPRESSED IN: …	T	338.9	1.22571e-05
2.2.2.2	major CHO metabolism.degradation.starch.starch phosphorylase	psme_t006326	(p27598|phsl_ipoba : 1294.0) Alpha-1,4 glucan phosphorylase L isozyme, chloroplast precursor (EC 2.4.1.1) (Starch phosphorylase L) - Ipomoea batatas (Sweet potato) (Batate) & (at3g29320 : 1275.0) Encodes a plastidic alpha-glucan phosphorylase. In vitro, the enzyme has a preference for maltooligosaccharides, such as maltoheptaose.; Glycosyl transferase, family 35; FUNCTIONS IN: phosphorylase activ…	T	321.8	0.00068965
2.2.2.2	major CHO metabolism.degradation.starch.starch phosphorylase	psme_t005745	(p27598|phsl_ipoba : 1292.0) Alpha-1,4 glucan phosphorylase L isozyme, chloroplast precursor (EC 2.4.1.1) (Starch phosphorylase L) - Ipomoea batatas (Sweet potato) (Batate) & (at3g29320 : 1273.0) Encodes a plastidic alpha-glucan phosphorylase. In vitro, the enzyme has a preference for maltooligosaccharides, such as maltoheptaose.; Glycosyl transferase, family 35; FUNCTIONS IN: phosphorylase activ…	T	328.4	0.00507561
2.2.2.3	major CHO metabolism.degradation.starch.glucan water dikinase	psme_t001719	(at5g26570 : 1331.0) chloroplastidic phosphoglucan, water dikinase (PWD) which is required for normal degradation of leaf starch in Arabidopsis. NMR analysis of the mutants, suggests that the gene is specifically involved in the phosphorylation of the glucosyl residues of starch at the C3 position.; PHOSPHOGLUCAN WATER DIKINASE (PWD); FUNCTIONS IN: carbohydrate kinase activity, catalytic activity…	T	344.6	0.00152765
2.2.2.3	major CHO metabolism.degradation.starch.glucan water dikinase	psme_t001079	(q9awa5|gwd1_soltu : 1705.0) Alpha-glucan water dikinase, chloroplast precursor (EC 2.7.9.4) (EC 2.7.13.3) (Starch-related R1 protein) - Solanum tuberosum (Potato) & (at1g10760 : 1553.0) Encodes an &#945;-glucan, water dikinase required for starch degradation. Involved in cold-induced freezing tolerance. Mutations that eliminate the GWD protein or affect the dikinase domain of the enzyme dramatic…	T	356	5.30056e-06
2.2.2.3	major CHO metabolism.degradation.starch.glucan water dikinase	psme_t017711	(at5g26570 : 85.9) chloroplastidic phosphoglucan, water dikinase (PWD) which is required for normal degradation of leaf starch in Arabidopsis. NMR analysis of the mutants, suggests that the gene is specifically involved in the phosphorylation of the glucosyl residues of starch at the C3 position.; PHOSPHOGLUCAN WATER DIKINASE (PWD); FUNCTIONS IN: carbohydrate kinase activity, catalytic activity, …	T	116.5	0.00439017
2.2.2.3	major CHO metabolism.degradation.starch.glucan water dikinase	psme_t057018	(at5g26570 : 99.8) chloroplastidic phosphoglucan, water dikinase (PWD) which is required for normal degradation of leaf starch in Arabidopsis. NMR analysis of the mutants, suggests that the gene is specifically involved in the phosphorylation of the glucosyl residues of starch at the C3 position.; PHOSPHOGLUCAN WATER DIKINASE (PWD); FUNCTIONS IN: carbohydrate kinase activity, catalytic activity, …	T	142.6	0.00017602
2.2.2.3	major CHO metabolism.degradation.starch.glucan water dikinase	psme_t061635	(at5g26570 : 93.2) chloroplastidic phosphoglucan, water dikinase (PWD) which is required for normal degradation of leaf starch in Arabidopsis. NMR analysis of the mutants, suggests that the gene is specifically involved in the phosphorylation of the glucosyl residues of starch at the C3 position.; PHOSPHOGLUCAN WATER DIKINASE (PWD); FUNCTIONS IN: carbohydrate kinase activity, catalytic activity, …	T	129.5	0.00507561
2.2.2.3	major CHO metabolism.degradation.starch.glucan water dikinase	psme_t032528	(at5g26570 : 75.9) chloroplastidic phosphoglucan, water dikinase (PWD) which is required for normal degradation of leaf starch in Arabidopsis. NMR analysis of the mutants, suggests that the gene is specifically involved in the phosphorylation of the glucosyl residues of starch at the C3 position.; PHOSPHOGLUCAN WATER DIKINASE (PWD); FUNCTIONS IN: carbohydrate kinase activity, catalytic activity, …	T	134.8	1.22571e-05
2.2.2.3	major CHO metabolism.degradation.starch.glucan water dikinase	psme_t008848	(at1g10760 : 913.0) Encodes an &#945;-glucan, water dikinase required for starch degradation. Involved in cold-induced freezing tolerance. Mutations that eliminate the GWD protein or affect the dikinase domain of the enzyme dramatically reduce both the amount of phosphate in the amylopectin and the rate of starch degradation. Mature leaves of these mutants accumulate amounts of starch up to seven…	T	276.2	0.00585921
2.2.2.4	major CHO metabolism.degradation.starch.D enzyme	psme_t018718	(at5g01260 : 109.0) Carbohydrate-binding-like fold; FUNCTIONS IN: carbohydrate binding, catalytic activity; INVOLVED IN: carbohydrate metabolic process; LOCATED IN: cellular_component unknown; EXPRESSED IN: 21 plant structures; EXPRESSED DURING: 13 growth stages; CONTAINS InterPro DOMAIN/s: Immunoglobulin-like fold (InterPro:IPR013783), Carbohydrate-binding-like fold (InterPro:IPR013784), Glycosi…	T	55.7	2.7845e-07
2.2.2.8	major CHO metabolism.degradation.starch.ISA3	psme_t004837	(at4g09020 : 1067.0) Encodes an isoamylase-like protein. Mutant studies show that the gene is strongly involved in starch breakdown. A GUS-protein fusion product was shown to localize to the surface of chloroplastic structures reminiscent of starch granules. In the mutants, the chloroplastic &#945;-amylase AMY3 is upregulated.; isoamylase 3 (ISA3); FUNCTIONS IN: isoamylase activity, alpha-amylase…	T	325.1	8.12748e-06
2.2.2.8	major CHO metabolism.degradation.starch.ISA3	psme_t001907	(at4g09020 : 1067.0) Encodes an isoamylase-like protein. Mutant studies show that the gene is strongly involved in starch breakdown. A GUS-protein fusion product was shown to localize to the surface of chloroplastic structures reminiscent of starch granules. In the mutants, the chloroplastic &#945;-amylase AMY3 is upregulated.; isoamylase 3 (ISA3); FUNCTIONS IN: isoamylase activity, alpha-amylase…	T	344.6	0.00025001
2.2.2.9	major CHO metabolism.degradation.starch.limit dextrinase/ pullulanase	psme_t003645	(at5g04360 : 1187.0) Encodes an enzyme thought to be involved in the hydrolysis of the &#945;-1,6 linkages during starch degradation in seed endosperm. However, a knockout mutant of Arabidopsis lacking limit dextrinase has normal rates of starch degradation in the leaf at night, indicating that more than one isoamylases might be involved in this process.; limit dextrinase (LDA); FUNCTIONS IN: lim…	T	311.2	4.25845e-06
2.2.2.9	major CHO metabolism.degradation.starch.limit dextrinase/ pullulanase	psme_t002584	(at5g04360 : 1194.0) Encodes an enzyme thought to be involved in the hydrolysis of the &#945;-1,6 linkages during starch degradation in seed endosperm. However, a knockout mutant of Arabidopsis lacking limit dextrinase has normal rates of starch degradation in the leaf at night, indicating that more than one isoamylases might be involved in this process.; limit dextrinase (LDA); FUNCTIONS IN: lim…	T	299	4.25845e-06
2.2.2.9	major CHO metabolism.degradation.starch.limit dextrinase/ pullulanase	psme_t003536	(at5g04360 : 1196.0) Encodes an enzyme thought to be involved in the hydrolysis of the &#945;-1,6 linkages during starch degradation in seed endosperm. However, a knockout mutant of Arabidopsis lacking limit dextrinase has normal rates of starch degradation in the leaf at night, indicating that more than one isoamylases might be involved in this process.; limit dextrinase (LDA); FUNCTIONS IN: lim…	T	299	4.25845e-06
2.2.2.10	major CHO metabolism.degradation.starch.laforin like phosphoglucan phosphatase (SEX4)	psme_t009918	(at3g52180 : 388.0) Encodes a plant-specific protein phosphatase that contains a protein tyrosine phosphatase (PTP) catalytic domain and a kinase interaction sequence (KIS) domain. This protein interacts with the plant SnRK AKIN11. Binds starch. Localized in the chloroplast.; STARCH-EXCESS 4 (SEX4); FUNCTIONS IN: protein tyrosine/serine/threonine phosphatase activity, polysaccharide binding; INVO…	T	36.7	4.01976e-05
3.1.1.2	minor CHO metabolism.raffinose family.galactinol synthases.putative	psme_t062019	(at1g56600 : 160.0) galactinol synthase 2 (GolS2); CONTAINS InterPro DOMAIN/s: Glycosyl transferase, family 8 (InterPro:IPR002495); BEST Arabidopsis thaliana protein match is: galactinol synthase 3 (TAIR:AT1G09350.1); Has 1296 Blast hits to 1295 proteins in 304 species: Archae - 0; Bacteria - 134; Metazoa - 258; Fungi - 290; Plants - 471; Viruses - 73; Other Eukaryotes - 70 (source: NCBI BLink). …	T	2.4	8.1975e-12
3.1.1.2	minor CHO metabolism.raffinose family.galactinol synthases.putative	psme_t030331	(at2g47180 : 498.0) galactinol synthase 1 (GolS1); FUNCTIONS IN: transferase activity, transferring hexosyl groups, transferase activity, transferring glycosyl groups; INVOLVED IN: response to high light intensity, carbohydrate biosynthetic process, response to hydrogen peroxide, response to heat; LOCATED IN: cellular_component unknown; EXPRESSED IN: 19 plant structures; EXPRESSED DURING: 11 grow…	T	2.4	2.7931e-12
3.1.1.2	minor CHO metabolism.raffinose family.galactinol synthases.putative	psme_t025062	(at2g47180 : 498.0) galactinol synthase 1 (GolS1); FUNCTIONS IN: transferase activity, transferring hexosyl groups, transferase activity, transferring glycosyl groups; INVOLVED IN: response to high light intensity, carbohydrate biosynthetic process, response to hydrogen peroxide, response to heat; LOCATED IN: cellular_component unknown; EXPRESSED IN: 19 plant structures; EXPRESSED DURING: 11 grow…	T	2.4	1.6388e-10
3.1.1.2	minor CHO metabolism.raffinose family.galactinol synthases.putative	psme_t064876	(at2g47180 : 251.0) galactinol synthase 1 (GolS1); FUNCTIONS IN: transferase activity, transferring hexosyl groups, transferase activity, transferring glycosyl groups; INVOLVED IN: response to high light intensity, carbohydrate biosynthetic process, response to hydrogen peroxide, response to heat; LOCATED IN: cellular_component unknown; EXPRESSED IN: 19 plant structures; EXPRESSED DURING: 11 grow…	T	356	0.0008107
3.1.1.2	minor CHO metabolism.raffinose family.galactinol synthases.putative	psme_t090365	(at1g09350 : 244.0) galactinol synthase 3 (GolS3); CONTAINS InterPro DOMAIN/s: Glycosyl transferase, family 8 (InterPro:IPR002495); BEST Arabidopsis thaliana protein match is: galactinol synthase 2 (TAIR:AT1G56600.1); Has 1260 Blast hits to 1259 proteins in 288 species: Archae - 0; Bacteria - 98; Metazoa - 258; Fungi - 282; Plants - 479; Viruses - 73; Other Eukaryotes - 70 (source: NCBI BLink). &…	T	356	0.00208351
3.1.1.2	minor CHO metabolism.raffinose family.galactinol synthases.putative	psme_t059262	(at2g47180 : 252.0) galactinol synthase 1 (GolS1); FUNCTIONS IN: transferase activity, transferring hexosyl groups, transferase activity, transferring glycosyl groups; INVOLVED IN: response to high light intensity, carbohydrate biosynthetic process, response to hydrogen peroxide, response to heat; LOCATED IN: cellular_component unknown; EXPRESSED IN: 19 plant structures; EXPRESSED DURING: 11 grow…	T	356	0.00327762
3.1.1.2	minor CHO metabolism.raffinose family.galactinol synthases.putative	psme_t026477	(at2g47180 : 503.0) galactinol synthase 1 (GolS1); FUNCTIONS IN: transferase activity, transferring hexosyl groups, transferase activity, transferring glycosyl groups; INVOLVED IN: response to high light intensity, carbohydrate biosynthetic process, response to hydrogen peroxide, response to heat; LOCATED IN: cellular_component unknown; EXPRESSED IN: 19 plant structures; EXPRESSED DURING: 11 grow…	T	274.7	2.1958e-07
3.1.2.1	minor CHO metabolism.raffinose family.raffinose synthases.known	psme_t008954	(at5g40390 : 883.0) Encodes a protein which might be involved in the formation of verbascose. A T-DNA insertion mutant was shown to have a decreased amount of verbascose (as well as mannitol) whereas the levels of raffinose and stachyose remained unchanged.; seed imbibition 1-like (SIP1); FUNCTIONS IN: hydrolase activity, hydrolyzing O-glycosyl compounds, galactinol-sucrose galactosyltransferase …	T	344.6	1.77188e-06
3.1.2.2	minor CHO metabolism.raffinose family.raffinose synthases.putative	psme_t018370	(at3g57520 : 492.0) seed imbibition 2 (SIP2); CONTAINS InterPro DOMAIN/s: Glycoside hydrolase, catalytic core (InterPro:IPR017853), Raffinose synthase (InterPro:IPR008811); BEST Arabidopsis thaliana protein match is: seed imbibition 1 (TAIR:AT1G55740.1); Has 35333 Blast hits to 34131 proteins in 2444 species: Archae - 798; Bacteria - 22429; Metazoa - 974; Fungi - 991; Plants - 531; Viruses - 0; O…	T	2.4	2.23948e-05
3.1.2.2	minor CHO metabolism.raffinose family.raffinose synthases.putative	psme_t006579	(at3g57520 : 860.0) seed imbibition 2 (SIP2); CONTAINS InterPro DOMAIN/s: Glycoside hydrolase, catalytic core (InterPro:IPR017853), Raffinose synthase (InterPro:IPR008811); BEST Arabidopsis thaliana protein match is: seed imbibition 1 (TAIR:AT1G55740.1); Has 35333 Blast hits to 34131 proteins in 2444 species: Archae - 798; Bacteria - 22429; Metazoa - 974; Fungi - 991; Plants - 531; Viruses - 0; O…	T	116.5	2.1958e-07
3.1.2.2	minor CHO metabolism.raffinose family.raffinose synthases.putative	psme_t004212	(at5g20250 : 608.0) encodes a member of glycosyl hydrolase family 36. Expression is induced within 3 hours of dark treatment, in senescing leaves and treatment with exogenous photosynthesis inhibitor. Induction of gene expression was suppressed in excised leaves supplied with sugar. The authors suggest that the genes expression pattern is responding to the level of sugar in the cell.; DARK INDUCI…	T	122.2	2.7845e-07
3.1.2.2	minor CHO metabolism.raffinose family.raffinose synthases.putative	psme_t004523	(at5g20250 : 784.0) encodes a member of glycosyl hydrolase family 36. Expression is induced within 3 hours of dark treatment, in senescing leaves and treatment with exogenous photosynthesis inhibitor. Induction of gene expression was suppressed in excised leaves supplied with sugar. The authors suggest that the genes expression pattern is responding to the level of sugar in the cell.; DARK INDUCI…	T	93.2	2.216e-06
3.1.2.2	minor CHO metabolism.raffinose family.raffinose synthases.putative	psme_t040298	(at3g57520 : 367.0) seed imbibition 2 (SIP2); CONTAINS InterPro DOMAIN/s: Glycoside hydrolase, catalytic core (InterPro:IPR017853), Raffinose synthase (InterPro:IPR008811); BEST Arabidopsis thaliana protein match is: seed imbibition 1 (TAIR:AT1G55740.1); Has 35333 Blast hits to 34131 proteins in 2444 species: Archae - 798; Bacteria - 22429; Metazoa - 974; Fungi - 991; Plants - 531; Viruses - 0; O…	T	42.4	6.57253e-06
3.1.2.2	minor CHO metabolism.raffinose family.raffinose synthases.putative	psme_t008426	(at3g57520 : 914.0) seed imbibition 2 (SIP2); CONTAINS InterPro DOMAIN/s: Glycoside hydrolase, catalytic core (InterPro:IPR017853), Raffinose synthase (InterPro:IPR008811); BEST Arabidopsis thaliana protein match is: seed imbibition 1 (TAIR:AT1G55740.1); Has 35333 Blast hits to 34131 proteins in 2444 species: Archae - 798; Bacteria - 22429; Metazoa - 974; Fungi - 991; Plants - 531; Viruses - 0; O…	T	168.6	6.37731e-08
3.1.2.2	minor CHO metabolism.raffinose family.raffinose synthases.putative	psme_t006591	(at3g57520 : 842.0) seed imbibition 2 (SIP2); CONTAINS InterPro DOMAIN/s: Glycoside hydrolase, catalytic core (InterPro:IPR017853), Raffinose synthase (InterPro:IPR008811); BEST Arabidopsis thaliana protein match is: seed imbibition 1 (TAIR:AT1G55740.1); Has 35333 Blast hits to 34131 proteins in 2444 species: Archae - 798; Bacteria - 22429; Metazoa - 974; Fungi - 991; Plants - 531; Viruses - 0; O…	T	134.2	1.72419e-07
3.1.3	minor CHO metabolism.raffinose family.stachyose synthases	psme_t006856	(q93xk2|stsyn_pea : 953.0) Stachyose synthase precursor (EC 2.4.1.67) (Galactinol--raffinose galactosyltransferase) - Pisum sativum (Garden pea) & (at4g01970 : 869.0) Encodes a putative stachyose synthetase.; stachyose synthase (STS); CONTAINS InterPro DOMAIN/s: Glycoside hydrolase, catalytic core (InterPro:IPR017853), Raffinose synthase (InterPro:IPR008811); BEST Arabidopsis thaliana protein mat…	T	359.8	5.67646e-07
3.2.1	minor CHO metabolism.trehalose.TPS	psme_t016547	(at1g78580 : 427.0) Encodes an enzyme putatively involved in trehalose biosynthesis. The protein has a trehalose synthase (TPS)-like domain but no trehalose phosphatase (TPP)-like domain. ATTPS1 is able to complement yeast tps1 mutants in vivo. The gene product modulates cell growth but not cell differentiation by determining cell wall deposition and cell division.; trehalose-6-phosphate synthase…	T	356	0.00049458
3.2.1	minor CHO metabolism.trehalose.TPS	psme_t022377	(at1g78580 : 754.0) Encodes an enzyme putatively involved in trehalose biosynthesis. The protein has a trehalose synthase (TPS)-like domain but no trehalose phosphatase (TPP)-like domain. ATTPS1 is able to complement yeast tps1 mutants in vivo. The gene product modulates cell growth but not cell differentiation by determining cell wall deposition and cell division.; trehalose-6-phosphate synthase…	T	8.1	0.00111545
3.2.1	minor CHO metabolism.trehalose.TPS	psme_t002948	(at1g78580 : 1267.0) Encodes an enzyme putatively involved in trehalose biosynthesis. The protein has a trehalose synthase (TPS)-like domain but no trehalose phosphatase (TPP)-like domain. ATTPS1 is able to complement yeast tps1 mutants in vivo. The gene product modulates cell growth but not cell differentiation by determining cell wall deposition and cell division.; trehalose-6-phosphate synthas…	T	2.4	7.6824e-10
3.2.1	minor CHO metabolism.trehalose.TPS	psme_t036524	(at1g78580 : 465.0) Encodes an enzyme putatively involved in trehalose biosynthesis. The protein has a trehalose synthase (TPS)-like domain but no trehalose phosphatase (TPP)-like domain. ATTPS1 is able to complement yeast tps1 mutants in vivo. The gene product modulates cell growth but not cell differentiation by determining cell wall deposition and cell division.; trehalose-6-phosphate synthase…	T	5.7	4.25845e-06
3.2.2	minor CHO metabolism.trehalose.TPP	psme_t008083	(at1g35910 : 227.0) Haloacid dehalogenase-like hydrolase (HAD) superfamily protein; FUNCTIONS IN: catalytic activity, trehalose-phosphatase activity; INVOLVED IN: trehalose biosynthetic process, metabolic process; EXPRESSED IN: 14 plant structures; EXPRESSED DURING: 4 anthesis, C globular stage, F mature embryo stage, petal differentiation and expansion stage, E expanded cotyledon stage; CONTAINS…	T	13.8	0.00010243
3.2.2	minor CHO metabolism.trehalose.TPP	psme_t010190	(at1g35910 : 391.0) Haloacid dehalogenase-like hydrolase (HAD) superfamily protein; FUNCTIONS IN: catalytic activity, trehalose-phosphatase activity; INVOLVED IN: trehalose biosynthetic process, metabolic process; EXPRESSED IN: 14 plant structures; EXPRESSED DURING: 4 anthesis, C globular stage, F mature embryo stage, petal differentiation and expansion stage, E expanded cotyledon stage; CONTAINS…	T	19.5	5.87777e-05
3.2.2	minor CHO metabolism.trehalose.TPP	psme_t011213	(at1g35910 : 407.0) Haloacid dehalogenase-like hydrolase (HAD) superfamily protein; FUNCTIONS IN: catalytic activity, trehalose-phosphatase activity; INVOLVED IN: trehalose biosynthetic process, metabolic process; EXPRESSED IN: 14 plant structures; EXPRESSED DURING: 4 anthesis, C globular stage, F mature embryo stage, petal differentiation and expansion stage, E expanded cotyledon stage; CONTAINS…	T	13.8	4.01976e-05
3.2.2	minor CHO metabolism.trehalose.TPP	psme_t007664	(at1g35910 : 218.0) Haloacid dehalogenase-like hydrolase (HAD) superfamily protein; FUNCTIONS IN: catalytic activity, trehalose-phosphatase activity; INVOLVED IN: trehalose biosynthetic process, metabolic process; EXPRESSED IN: 14 plant structures; EXPRESSED DURING: 4 anthesis, C globular stage, F mature embryo stage, petal differentiation and expansion stage, E expanded cotyledon stage; CONTAINS…	T	13.8	2.23948e-05
3.2.2	minor CHO metabolism.trehalose.TPP	psme_t023122	(at5g65140 : 308.0) Haloacid dehalogenase-like hydrolase (HAD) superfamily protein; FUNCTIONS IN: catalytic activity, trehalose-phosphatase activity; INVOLVED IN: response to cadmium ion, trehalose biosynthetic process; EXPRESSED IN: 21 plant structures; EXPRESSED DURING: 14 growth stages; CONTAINS InterPro DOMAIN/s: HAD-superfamily hydrolase, subfamily IIB (InterPro:IPR006379), Trehalose-phospha…	T	48.1	0.00017602
3.2.2	minor CHO metabolism.trehalose.TPP	psme_t018383	(at1g35910 : 368.0) Haloacid dehalogenase-like hydrolase (HAD) superfamily protein; FUNCTIONS IN: catalytic activity, trehalose-phosphatase activity; INVOLVED IN: trehalose biosynthetic process, metabolic process; EXPRESSED IN: 14 plant structures; EXPRESSED DURING: 4 anthesis, C globular stage, F mature embryo stage, petal differentiation and expansion stage, E expanded cotyledon stage; CONTAINS…	T	77.4	0.00049458
3.2.2	minor CHO metabolism.trehalose.TPP	psme_t021199	(at1g35910 : 221.0) Haloacid dehalogenase-like hydrolase (HAD) superfamily protein; FUNCTIONS IN: catalytic activity, trehalose-phosphatase activity; INVOLVED IN: trehalose biosynthetic process, metabolic process; EXPRESSED IN: 14 plant structures; EXPRESSED DURING: 4 anthesis, C globular stage, F mature embryo stage, petal differentiation and expansion stage, E expanded cotyledon stage; CONTAINS…	T	77.4	0.00892859
3.2.2	minor CHO metabolism.trehalose.TPP	psme_t004064	(at1g35910 : 272.0) Haloacid dehalogenase-like hydrolase (HAD) superfamily protein; FUNCTIONS IN: catalytic activity, trehalose-phosphatase activity; INVOLVED IN: trehalose biosynthetic process, metabolic process; EXPRESSED IN: 14 plant structures; EXPRESSED DURING: 4 anthesis, C globular stage, F mature embryo stage, petal differentiation and expansion stage, E expanded cotyledon stage; CONTAINS…	T	299	1.83237e-05
3.2.3	minor CHO metabolism.trehalose.potential TPS/TPP	psme_t006788	(at1g68020 : 1092.0) Encodes an enzyme putatively involved in trehalose biosynthesis. The protein has a trehalose synthase (TPS)-like domain and a trehalose phosphatase (TPP)-like domain. It can complement a yeast mutant lacking both of these activities suggesting that this is a bifunctional enzyme.; ATTPS6; CONTAINS InterPro DOMAIN/s: HAD-superfamily hydrolase, subfamily IIB (InterPro:IPR006379)…	T	356	0.00010243
3.2.3	minor CHO metabolism.trehalose.potential TPS/TPP	psme_t042854	(at1g68020 : 539.0) Encodes an enzyme putatively involved in trehalose biosynthesis. The protein has a trehalose synthase (TPS)-like domain and a trehalose phosphatase (TPP)-like domain. It can complement a yeast mutant lacking both of these activities suggesting that this is a bifunctional enzyme.; ATTPS6; CONTAINS InterPro DOMAIN/s: HAD-superfamily hydrolase, subfamily IIB (InterPro:IPR006379),…	T	334.7	0.00152765
3.2.3	minor CHO metabolism.trehalose.potential TPS/TPP	psme_t106495	(at1g68020 : 277.0) Encodes an enzyme putatively involved in trehalose biosynthesis. The protein has a trehalose synthase (TPS)-like domain and a trehalose phosphatase (TPP)-like domain. It can complement a yeast mutant lacking both of these activities suggesting that this is a bifunctional enzyme.; ATTPS6; CONTAINS InterPro DOMAIN/s: HAD-superfamily hydrolase, subfamily IIB (InterPro:IPR006379),…	T	338.5	0.00152765
3.2.3	minor CHO metabolism.trehalose.potential TPS/TPP	psme_t001265	(at1g68020 : 1248.0) Encodes an enzyme putatively involved in trehalose biosynthesis. The protein has a trehalose synthase (TPS)-like domain and a trehalose phosphatase (TPP)-like domain. It can complement a yeast mutant lacking both of these activities suggesting that this is a bifunctional enzyme.; ATTPS6; CONTAINS InterPro DOMAIN/s: HAD-superfamily hydrolase, subfamily IIB (InterPro:IPR006379)…	T	359.8	0.00585921
3.2.3	minor CHO metabolism.trehalose.potential TPS/TPP	psme_t012813	(at4g17770 : 357.0) Encodes an enzyme putatively involved in trehalose biosynthesis. The protein has a trehalose synthase (TPS)-like domain that may or may not be active as well as a trehalose phosphatase (TPP)-like domain. Phosphorylated TPS5 extracted from Arabidopsis cells binds directly to 14-3-3 isoforms.; trehalose phosphatase/synthase 5 (TPS5); FUNCTIONS IN: transferase activity, transferr…	T	347.7	0.0008107
3.2.3	minor CHO metabolism.trehalose.potential TPS/TPP	psme_t028298	(at4g17770 : 357.0) Encodes an enzyme putatively involved in trehalose biosynthesis. The protein has a trehalose synthase (TPS)-like domain that may or may not be active as well as a trehalose phosphatase (TPP)-like domain. Phosphorylated TPS5 extracted from Arabidopsis cells binds directly to 14-3-3 isoforms.; trehalose phosphatase/synthase 5 (TPS5); FUNCTIONS IN: transferase activity, transferr…	T	334.7	0.00014723
3.2.3	minor CHO metabolism.trehalose.potential TPS/TPP	psme_t036693	(at4g17770 : 357.0) Encodes an enzyme putatively involved in trehalose biosynthesis. The protein has a trehalose synthase (TPS)-like domain that may or may not be active as well as a trehalose phosphatase (TPP)-like domain. Phosphorylated TPS5 extracted from Arabidopsis cells binds directly to 14-3-3 isoforms.; trehalose phosphatase/synthase 5 (TPS5); FUNCTIONS IN: transferase activity, transferr…	T	328.4	0.00130611
3.2.3	minor CHO metabolism.trehalose.potential TPS/TPP	psme_t001261	(at1g68020 : 1296.0) Encodes an enzyme putatively involved in trehalose biosynthesis. The protein has a trehalose synthase (TPS)-like domain and a trehalose phosphatase (TPP)-like domain. It can complement a yeast mutant lacking both of these activities suggesting that this is a bifunctional enzyme.; ATTPS6; CONTAINS InterPro DOMAIN/s: HAD-superfamily hydrolase, subfamily IIB (InterPro:IPR006379)…	T	2.4	0.00327762
3.3	minor CHO metabolism.sugar alcohols	psme_t012885	(at4g30310 : 922.0) FGGY family of carbohydrate kinase; FUNCTIONS IN: carbohydrate kinase activity, phosphotransferase activity, alcohol group as acceptor; INVOLVED IN: carbohydrate metabolic process; LOCATED IN: chloroplast; EXPRESSED IN: 23 plant structures; EXPRESSED DURING: 15 growth stages; CONTAINS InterPro DOMAIN/s: Carbohydrate kinase, FGGY (InterPro:IPR000577), Carbohydrate kinase, FGGY,…	T	201.7	5.6209e-10
3.3	minor CHO metabolism.sugar alcohols	psme_t024113	(at5g51970 : 389.0) Encodes a putative sorbitol dehydrogenase that can be thiolated in vitro.; GroES-like zinc-binding alcohol dehydrogenase family protein; FUNCTIONS IN: oxidoreductase activity, zinc ion binding; INVOLVED IN: oxidation reduction; EXPRESSED IN: 24 plant structures; EXPRESSED DURING: 15 growth stages; CONTAINS InterPro DOMAIN/s: GroES-like (InterPro:IPR011032), Alcohol dehydrogena…	T	207.8	4.86586e-05
3.4.1	minor CHO metabolism.myo-inositol.poly-phosphatases	psme_t026188	(at4g18010 : 189.0) Encodes an inositol polyphosphate 5-phosphatase that appears to have Type I activity. It can dephosphorylate IP3(inositol(1,4,5)P3) and IP4 (inositol(1,3,4,5)P4), but it does not appear to be active against phosphatidylinositol 4,5 bisphosphate. Overexpression of this gene renders plants insensitive to ABA in germination and growth assays.; INOSITOL(1,4,5)P3 5-PHOSPHATASE II (…	T	177.3	0.00025001
3.4.1	minor CHO metabolism.myo-inositol.poly-phosphatases	psme_t004635	(at4g18010 : 231.0) Encodes an inositol polyphosphate 5-phosphatase that appears to have Type I activity. It can dephosphorylate IP3(inositol(1,4,5)P3) and IP4 (inositol(1,3,4,5)P4), but it does not appear to be active against phosphatidylinositol 4,5 bisphosphate. Overexpression of this gene renders plants insensitive to ABA in germination and growth assays.; INOSITOL(1,4,5)P3 5-PHOSPHATASE II (…	T	196.3	0.00025001
3.4.2	minor CHO metabolism.myo-inositol.InsP-Kinases	psme_t008446	(at5g42810 : 338.0) Encodes an inositol tetra-/pentaphosphate 2-kinase, involved in the biosynthesis of phytic acid, a regulator of intracellular signaling, a highly abundant animal antinutrient, and a phosphate and mineral storage compound in plant seeds.; inositol-pentakisphosphate 2-kinase 1 (IPK1); CONTAINS InterPro DOMAIN/s: Inositol-pentakisphosphate 2-kinase, metazoa (InterPro:IPR018009), …	T	181.7	2.216e-06
3.4.2	minor CHO metabolism.myo-inositol.InsP-Kinases	psme_t020005	(at5g61760 : 278.0) Encodes an inositol polyphosphate 3-/6-/5-kinase that is localized to the nucleus. Able to complement a mutation in a yeast transcriptional regulator gene (ARG82/IPK2).; inositol polyphosphate kinase 2 beta (IPK2BETA); CONTAINS InterPro DOMAIN/s: Inositol polyphosphate kinase (InterPro:IPR005522); BEST Arabidopsis thaliana protein match is: inositol polyphosphate kinase 2 alph…	T	128.3	1.503e-05
3.4.2	minor CHO metabolism.myo-inositol.InsP-Kinases	psme_t009259	(at5g42810 : 337.0) Encodes an inositol tetra-/pentaphosphate 2-kinase, involved in the biosynthesis of phytic acid, a regulator of intracellular signaling, a highly abundant animal antinutrient, and a phosphate and mineral storage compound in plant seeds.; inositol-pentakisphosphate 2-kinase 1 (IPK1); CONTAINS InterPro DOMAIN/s: Inositol-pentakisphosphate 2-kinase, metazoa (InterPro:IPR018009), …	T	181.7	1.41948e-06
3.4.3	minor CHO metabolism.myo-inositol.InsP Synthases	psme_t010661	(q9lw96|ino1_tobac : 866.0) Inositol-3-phosphate synthase (EC 5.5.1.4) (Myo-inositol-1-phosphate synthase) (MI-1-P synthase) (IPS) - Nicotiana tabacum (Common tobacco) & (at2g22240 : 858.0) ** Referred to as MIPS1 in Mitsuhashi et al 2008. Myo-inositol-1-phosphate synthase isoform 2. Expressed in leaf, root and silique. Immunolocalization experiments with an antibody recognizing MIPS1, MIPS2, and…	T	333.2	2.1958e-07
3.4.4	minor CHO metabolism.myo-inositol.myo inositol oxygenases	psme_t025397	(at1g14520 : 281.0) Encodes MIOX1. Belongs to myo-inositol oxygenase gene family.; myo-inositol oxygenase 1 (MIOX1); FUNCTIONS IN: inositol oxygenase activity, oxidoreductase activity; INVOLVED IN: syncytium formation; LOCATED IN: cytoplasm; EXPRESSED IN: 6 plant structures; CONTAINS InterPro DOMAIN/s: Protein of unknown function DUF706 (InterPro:IPR007828); BEST Arabidopsis thaliana protein matc…	T	13.8	0.00892859
3.4.5	minor CHO metabolism.myo-inositol.inositol phosphatase	psme_t017622	(at4g39120 : 375.0) Encodes a chloroplast-localized member of the myo-inositol monophosphatase family, IMPL2 (myo-Inositol monophosphatase like 2) that seems to have multiple enzymatic activities. It contributes to histidine biosynthesis based on it histidinol-phosphate phosphatase activity. In addition, the protein can act as an inositol monophosphatase and an L-galactose-1-phosphate phosphatase…	T	87.1	3.53957e-07
3.5.1	minor CHO metabolism.others.Xylose isomerase	psme_t130569		T	28.2	0.00041831
3.5.1	minor CHO metabolism.others.Xylose isomerase	psme_t015978	(q40082|xyla_horvu : 722.0) Xylose isomerase (EC 5.3.1.5) - Hordeum vulgare (Barley) & (at5g57655 : 708.0) xylose isomerase family protein; FUNCTIONS IN: xylose isomerase activity; INVOLVED IN: carbohydrate metabolic process; LOCATED IN: endoplasmic reticulum, plasma membrane, vacuole; EXPRESSED IN: 25 plant structures; EXPRESSED DURING: 14 growth stages; CONTAINS InterPro DOMAIN/s: Xylose isomer…	T	82.3	1.72419e-07
3.5	minor CHO metabolism.others	psme_t017407	(p26792|inv1_dauca : 538.0) Beta-fructofuranosidase, insoluble isoenzyme 1 precursor (EC 3.2.1.26) (Sucrose hydrolase 1) (Invertase 1) (Cell wall beta-fructosidase 1) - Daucus carota (Carrot) & (at3g13790 : 505.0) Encodes a protein with invertase activity.; ATBFRUCT1; CONTAINS InterPro DOMAIN/s: Glycoside hydrolase, family 32 (InterPro:IPR001362), Glycosyl hydrolases family 32, N-terminal (InterP…	T	312	1.35129e-07
3.5	minor CHO metabolism.others	psme_t014867	(p26792|inv1_dauca : 624.0) Beta-fructofuranosidase, insoluble isoenzyme 1 precursor (EC 3.2.1.26) (Sucrose hydrolase 1) (Invertase 1) (Cell wall beta-fructosidase 1) - Daucus carota (Carrot) & (at3g13790 : 591.0) Encodes a protein with invertase activity.; ATBFRUCT1; CONTAINS InterPro DOMAIN/s: Glycoside hydrolase, family 32 (InterPro:IPR001362), Glycosyl hydrolases family 32, N-terminal (InterP…	T	312	5.67646e-07
3.5	minor CHO metabolism.others	psme_t001446	(at3g17770 : 789.0) Dihydroxyacetone kinase; FUNCTIONS IN: glycerone kinase activity, ATP binding; INVOLVED IN: glycerol metabolic process; LOCATED IN: cellular_component unknown; EXPRESSED IN: 24 plant structures; EXPRESSED DURING: 15 growth stages; CONTAINS InterPro DOMAIN/s: Dak phosphatase (InterPro:IPR004007), Dihydroxyacetone kinase (InterPro:IPR012734), Dak kinase (InterPro:IPR004006); BES…	T	2.4	1.503e-05
3.5	minor CHO metabolism.others	psme_t018123	(at1g06690 : 533.0) NAD(P)-linked oxidoreductase superfamily protein; FUNCTIONS IN: oxidoreductase activity, aldo-keto reductase activity; INVOLVED IN: oxidation reduction; LOCATED IN: chloroplast thylakoid membrane, chloroplast, plastoglobule, chloroplast envelope; EXPRESSED IN: 22 plant structures; EXPRESSED DURING: 14 growth stages; CONTAINS InterPro DOMAIN/s: Aldo/keto reductase (InterPro:IPR…	T	13.8	0.00021003
3.5	minor CHO metabolism.others	psme_t049712	(at3g17770 : 386.0) Dihydroxyacetone kinase; FUNCTIONS IN: glycerone kinase activity, ATP binding; INVOLVED IN: glycerol metabolic process; LOCATED IN: cellular_component unknown; EXPRESSED IN: 24 plant structures; EXPRESSED DURING: 15 growth stages; CONTAINS InterPro DOMAIN/s: Dak phosphatase (InterPro:IPR004007), Dihydroxyacetone kinase (InterPro:IPR012734), Dak kinase (InterPro:IPR004006); BES…	T	351.1	5.6618e-09
3.5	minor CHO metabolism.others	psme_t017866	(at5g03770 : 398.0) Encodes a putative KDO (3-deoxy-D-manno-octulosonate) transferase; KDO transferase A (KDTA); FUNCTIONS IN: transferase activity, transferring glycosyl groups; INVOLVED IN: biosynthetic process, carbohydrate metabolic process; LOCATED IN: mitochondrion; EXPRESSED IN: 8 plant structures; EXPRESSED DURING: 4 anthesis, petal differentiation and expansion stage, E expanded cotyledo…	T	347.7	0.00021003
3.5	minor CHO metabolism.others	psme_t015968	(at5g58730 : 238.0) pfkB-like carbohydrate kinase family protein; CONTAINS InterPro DOMAIN/s: Carbohydrate/purine kinase (InterPro:IPR011611), Carbohydrate/puine kinase, PfkB, conserved site (InterPro:IPR002173); BEST Arabidopsis thaliana protein match is: pfkB-like carbohydrate kinase family protein (TAIR:AT4G10260.1); Has 1807 Blast hits to 1807 proteins in 277 species: Archae - 0; Bacteria - 0…	T	352	0.00095208
3.5	minor CHO metabolism.others	psme_t021089	(at5g62420 : 327.0) NAD(P)-linked oxidoreductase superfamily protein; FUNCTIONS IN: oxidoreductase activity; INVOLVED IN: oxidation reduction; EXPRESSED IN: root; CONTAINS InterPro DOMAIN/s: Aldo/keto reductase (InterPro:IPR001395), Aldo/keto reductase subgroup (InterPro:IPR020471), Aldo/keto reductase, conserved site (InterPro:IPR018170); BEST Arabidopsis thaliana protein match is: NAD(P)-linked…	T	327.5	0.00111545
3.5	minor CHO metabolism.others	psme_t010381	(at5g01670 : 394.0) NAD(P)-linked oxidoreductase superfamily protein; FUNCTIONS IN: oxidoreductase activity; INVOLVED IN: oxidation reduction; EXPRESSED IN: 18 plant structures; EXPRESSED DURING: 11 growth stages; CONTAINS InterPro DOMAIN/s: Aldo/keto reductase (InterPro:IPR001395), Aldo/keto reductase subgroup (InterPro:IPR020471), Aldo/keto reductase, conserved site (InterPro:IPR018170); BEST A…	T	122.4	5.87777e-05
3.5	minor CHO metabolism.others	psme_t017511	(at1g04420 : 534.0) NAD(P)-linked oxidoreductase superfamily protein; FUNCTIONS IN: oxidoreductase activity, aldo-keto reductase activity; INVOLVED IN: oxidation reduction; LOCATED IN: chloroplast, chloroplast stroma, chloroplast envelope; EXPRESSED IN: 23 plant structures; EXPRESSED DURING: 13 growth stages; CONTAINS InterPro DOMAIN/s: Aldo/keto reductase (InterPro:IPR001395); BEST Arabidopsis t…	T	59.5	2.72422e-05
3.5	minor CHO metabolism.others	psme_t019066	(at5g37850 : 446.0) Encodes a pyridoxal kinase required for root hair development. Mutants are hypersensitive to Na+, K+ and Li+.; SALT OVERLY SENSITIVE 4 (SOS4); FUNCTIONS IN: pyridoxal kinase activity, kinase activity; INVOLVED IN: pyridoxine biosynthetic process, hyperosmotic salinity response, trichoblast differentiation, pyridoxal 5-phosphate salvage; LOCATED IN: chloroplast; EXPRESSED IN: 2…	T	36.9	0.0028258
3.5	minor CHO metabolism.others	psme_t013398	(at4g27600 : 290.0) Encodes a phosphofructokinase B-type carbohydrate kinase family protein, NARA5. Regulates photosynthetic gene expression.; GENES NECESSARY FOR THE ACHIEVEMENT OF RUBISCO ACCUMULATION 5 (NARA5); CONTAINS InterPro DOMAIN/s: Carbohydrate/purine kinase (InterPro:IPR011611), Carbohydrate/puine kinase, PfkB, conserved site (InterPro:IPR002173); BEST Arabidopsis thaliana protein matc…	T	67.8	2.76301e-06
3.5	minor CHO metabolism.others	psme_t017812	(at4g27600 : 443.0) Encodes a phosphofructokinase B-type carbohydrate kinase family protein, NARA5. Regulates photosynthetic gene expression.; GENES NECESSARY FOR THE ACHIEVEMENT OF RUBISCO ACCUMULATION 5 (NARA5); CONTAINS InterPro DOMAIN/s: Carbohydrate/purine kinase (InterPro:IPR011611), Carbohydrate/puine kinase, PfkB, conserved site (InterPro:IPR002173); BEST Arabidopsis thaliana protein matc…	T	105.1	3.4381e-06
3.5	minor CHO metabolism.others	psme_t024191	(at5g62420 : 329.0) NAD(P)-linked oxidoreductase superfamily protein; FUNCTIONS IN: oxidoreductase activity; INVOLVED IN: oxidation reduction; EXPRESSED IN: root; CONTAINS InterPro DOMAIN/s: Aldo/keto reductase (InterPro:IPR001395), Aldo/keto reductase subgroup (InterPro:IPR020471), Aldo/keto reductase, conserved site (InterPro:IPR018170); BEST Arabidopsis thaliana protein match is: NAD(P)-linked…	T	75.3	3.4381e-06
3.5	minor CHO metabolism.others	psme_t014755	(at5g19150 : 418.0) pfkB-like carbohydrate kinase family protein; INVOLVED IN: biological_process unknown; LOCATED IN: chloroplast; EXPRESSED IN: 22 plant structures; EXPRESSED DURING: 13 growth stages; CONTAINS InterPro DOMAIN/s: Uncharacterised protein family, carbohydrate kinase-related (InterPro:IPR000631); Has 35333 Blast hits to 34131 proteins in 2444 species: Archae - 798; Bacteria - 22429…	T	93.7	0.00152765
3.5	minor CHO metabolism.others	psme_t022132	(at5g19150 : 418.0) pfkB-like carbohydrate kinase family protein; INVOLVED IN: biological_process unknown; LOCATED IN: chloroplast; EXPRESSED IN: 22 plant structures; EXPRESSED DURING: 13 growth stages; CONTAINS InterPro DOMAIN/s: Uncharacterised protein family, carbohydrate kinase-related (InterPro:IPR000631); Has 35333 Blast hits to 34131 proteins in 2444 species: Archae - 798; Bacteria - 22429…	T	91	0.00208351
3.5	minor CHO metabolism.others	psme_t018956	(at5g57330 : 253.0) Galactose mutarotase-like superfamily protein; FUNCTIONS IN: isomerase activity, carbohydrate binding, aldose 1-epimerase activity, catalytic activity; INVOLVED IN: galactose metabolic process, carbohydrate metabolic process; LOCATED IN: cellular_component unknown; EXPRESSED IN: 26 plant structures; EXPRESSED DURING: 15 growth stages; CONTAINS InterPro DOMAIN/s: Glycoside hydr…	T	155.6	0.00035255
3.5	minor CHO metabolism.others	psme_t015923	(at3g01590 : 468.0) Galactose mutarotase-like superfamily protein; FUNCTIONS IN: isomerase activity, carbohydrate binding, aldose 1-epimerase activity, catalytic activity; INVOLVED IN: galactose metabolic process, carbohydrate metabolic process; LOCATED IN: cellular_component unknown; EXPRESSED IN: 22 plant structures; EXPRESSED DURING: 13 growth stages; CONTAINS InterPro DOMAIN/s: Glycoside hydr…	T	150.7	9.95476e-09
3.5	minor CHO metabolism.others	psme_t027864	(at5g52190 : 158.0) Sugar isomerase (SIS) family protein; FUNCTIONS IN: sugar binding; INVOLVED IN: carbohydrate metabolic process; EXPRESSED IN: 17 plant structures; EXPRESSED DURING: 10 growth stages; CONTAINS InterPro DOMAIN/s: Sugar isomerase (SIS) (InterPro:IPR001347); Has 950 Blast hits to 950 proteins in 353 species: Archae - 153; Bacteria - 734; Metazoa - 0; Fungi - 2; Plants - 24; Viruse…	T	207.8	0.00777346
3.5	minor CHO metabolism.others	psme_t018726	(at2g27680 : 219.0) NAD(P)-linked oxidoreductase superfamily protein; FUNCTIONS IN: oxidoreductase activity, aldo-keto reductase activity; INVOLVED IN: oxidation reduction; LOCATED IN: chloroplast stroma, chloroplast, chloroplast envelope, plant-type cell wall; EXPRESSED IN: 24 plant structures; EXPRESSED DURING: 14 growth stages; CONTAINS InterPro DOMAIN/s: Aldo/keto reductase (InterPro:IPR00139…	T	165.2	0.0017875
3.5	minor CHO metabolism.others	psme_t008868	(at1g06730 : 415.0) pfkB-like carbohydrate kinase family protein; FUNCTIONS IN: kinase activity; INVOLVED IN: D-ribose catabolic process; LOCATED IN: nucleus, cytoplasm; EXPRESSED IN: 22 plant structures; EXPRESSED DURING: 13 growth stages; CONTAINS InterPro DOMAIN/s: Carbohydrate/purine kinase (InterPro:IPR011611); BEST Arabidopsis thaliana protein match is: pfkB-like carbohydrate kinase family …	T	175.2	5.67646e-07
3.5	minor CHO metabolism.others	psme_t019717	(at2g21250 : 514.0) NAD(P)-linked oxidoreductase superfamily protein; FUNCTIONS IN: oxidoreductase activity; INVOLVED IN: response to cadmium ion; EXPRESSED IN: cultured cell, leaf; EXPRESSED DURING: seedling growth; CONTAINS InterPro DOMAIN/s: Aldo/keto reductase (InterPro:IPR001395), Aldo/keto reductase subgroup (InterPro:IPR020471), Aldo/keto reductase, conserved site (InterPro:IPR018170); BES…	T	175.2	6.37731e-08
3.5	minor CHO metabolism.others	psme_t026462	(at1g17160 : 343.0) pfkB-like carbohydrate kinase family protein; FUNCTIONS IN: kinase activity, ribokinase activity; INVOLVED IN: D-ribose metabolic process; LOCATED IN: chloroplast; EXPRESSED IN: 23 plant structures; EXPRESSED DURING: 13 growth stages; CONTAINS InterPro DOMAIN/s: Carbohydrate/purine kinase (InterPro:IPR011611), Ribokinase (InterPro:IPR002139), Carbohydrate/puine kinase, PfkB, c…	T	165.2	2.42792e-09
3.5	minor CHO metabolism.others	psme_t015376	(at5g37850 : 459.0) Encodes a pyridoxal kinase required for root hair development. Mutants are hypersensitive to Na+, K+ and Li+.; SALT OVERLY SENSITIVE 4 (SOS4); FUNCTIONS IN: pyridoxal kinase activity, kinase activity; INVOLVED IN: pyridoxine biosynthetic process, hyperosmotic salinity response, trichoblast differentiation, pyridoxal 5-phosphate salvage; LOCATED IN: chloroplast; EXPRESSED IN: 2…	T	127.9	5.30056e-06
3.5	minor CHO metabolism.others	psme_t031890	(at5g52190 : 157.0) Sugar isomerase (SIS) family protein; FUNCTIONS IN: sugar binding; INVOLVED IN: carbohydrate metabolic process; EXPRESSED IN: 17 plant structures; EXPRESSED DURING: 10 growth stages; CONTAINS InterPro DOMAIN/s: Sugar isomerase (SIS) (InterPro:IPR001347); Has 950 Blast hits to 950 proteins in 353 species: Archae - 153; Bacteria - 734; Metazoa - 0; Fungi - 2; Plants - 24; Viruse…	T	196.3	0.00208351
3.5	minor CHO metabolism.others	psme_t023254	(at1g49350 : 301.0) pfkB-like carbohydrate kinase family protein; FUNCTIONS IN: kinase activity, ribokinase activity; INVOLVED IN: D-ribose metabolic process; LOCATED IN: cellular_component unknown; EXPRESSED IN: 22 plant structures; EXPRESSED DURING: 13 growth stages; CONTAINS InterPro DOMAIN/s: Carbohydrate/purine kinase (InterPro:IPR011611), Ribokinase (InterPro:IPR002139), Carbohydrate/puine …	T	173.5	1.22571e-05
3.5	minor CHO metabolism.others	psme_t012722	(at3g17940 : 306.0) Galactose mutarotase-like superfamily protein; FUNCTIONS IN: isomerase activity, carbohydrate binding, aldose 1-epimerase activity, catalytic activity; INVOLVED IN: galactose metabolic process, hexose metabolic process, carbohydrate metabolic process; LOCATED IN: cellular_component unknown; EXPRESSED IN: 25 plant structures; EXPRESSED DURING: 16 growth stages; CONTAINS InterPr…	T	134.2	0.00327762
3.5	minor CHO metabolism.others	psme_t022968	(at1g04420 : 298.0) NAD(P)-linked oxidoreductase superfamily protein; FUNCTIONS IN: oxidoreductase activity, aldo-keto reductase activity; INVOLVED IN: oxidation reduction; LOCATED IN: chloroplast, chloroplast stroma, chloroplast envelope; EXPRESSED IN: 23 plant structures; EXPRESSED DURING: 13 growth stages; CONTAINS InterPro DOMAIN/s: Aldo/keto reductase (InterPro:IPR001395); BEST Arabidopsis t…	T	181.7	2.72422e-05
3.5	minor CHO metabolism.others	psme_t009458	(at2g27680 : 559.0) NAD(P)-linked oxidoreductase superfamily protein; FUNCTIONS IN: oxidoreductase activity, aldo-keto reductase activity; INVOLVED IN: oxidation reduction; LOCATED IN: chloroplast stroma, chloroplast, chloroplast envelope, plant-type cell wall; EXPRESSED IN: 24 plant structures; EXPRESSED DURING: 14 growth stages; CONTAINS InterPro DOMAIN/s: Aldo/keto reductase (InterPro:IPR00139…	T	177.3	0.00025001
3.5	minor CHO metabolism.others	psme_t016119	(at1g49350 : 298.0) pfkB-like carbohydrate kinase family protein; FUNCTIONS IN: kinase activity, ribokinase activity; INVOLVED IN: D-ribose metabolic process; LOCATED IN: cellular_component unknown; EXPRESSED IN: 22 plant structures; EXPRESSED DURING: 13 growth stages; CONTAINS InterPro DOMAIN/s: Carbohydrate/purine kinase (InterPro:IPR011611), Ribokinase (InterPro:IPR002139), Carbohydrate/puine …	T	173.5	0.00111545
3.5	minor CHO metabolism.others	psme_t015819	(at1g49350 : 298.0) pfkB-like carbohydrate kinase family protein; FUNCTIONS IN: kinase activity, ribokinase activity; INVOLVED IN: D-ribose metabolic process; LOCATED IN: cellular_component unknown; EXPRESSED IN: 22 plant structures; EXPRESSED DURING: 13 growth stages; CONTAINS InterPro DOMAIN/s: Carbohydrate/purine kinase (InterPro:IPR011611), Ribokinase (InterPro:IPR002139), Carbohydrate/puine …	T	173.5	0.00327762
3.5	minor CHO metabolism.others	psme_t001215	(at5g53580 : 526.0) NAD(P)-linked oxidoreductase superfamily protein; FUNCTIONS IN: oxidoreductase activity, aldo-keto reductase activity; INVOLVED IN: oxidation reduction; LOCATED IN: chloroplast; EXPRESSED IN: 22 plant structures; EXPRESSED DURING: 13 growth stages; CONTAINS InterPro DOMAIN/s: Aldo/keto reductase (InterPro:IPR001395), Aldo/keto reductase subgroup (InterPro:IPR020471), Aldo/keto…	T	305.5	0.0028258
3.5	minor CHO metabolism.others	psme_t011876	(at5g53850 : 685.0) haloacid dehalogenase-like hydrolase family protein; FUNCTIONS IN: hydrolase activity, ion binding, methylthioribulose 1-phosphate dehydratase activity, metal ion binding; INVOLVED IN: L-methionine salvage; LOCATED IN: chloroplast; EXPRESSED IN: 23 plant structures; EXPRESSED DURING: 13 growth stages; CONTAINS InterPro DOMAIN/s: Class II aldolase/adducin, N-terminal (InterPro:…	T	287.6	2.7845e-07
3.5	minor CHO metabolism.others	psme_t002134	(at5g53580 : 526.0) NAD(P)-linked oxidoreductase superfamily protein; FUNCTIONS IN: oxidoreductase activity, aldo-keto reductase activity; INVOLVED IN: oxidation reduction; LOCATED IN: chloroplast; EXPRESSED IN: 22 plant structures; EXPRESSED DURING: 13 growth stages; CONTAINS InterPro DOMAIN/s: Aldo/keto reductase (InterPro:IPR001395), Aldo/keto reductase subgroup (InterPro:IPR020471), Aldo/keto…	T	299	2.216e-06
3.5	minor CHO metabolism.others	psme_t002023	(at5g53580 : 526.0) NAD(P)-linked oxidoreductase superfamily protein; FUNCTIONS IN: oxidoreductase activity, aldo-keto reductase activity; INVOLVED IN: oxidation reduction; LOCATED IN: chloroplast; EXPRESSED IN: 22 plant structures; EXPRESSED DURING: 13 growth stages; CONTAINS InterPro DOMAIN/s: Aldo/keto reductase (InterPro:IPR001395), Aldo/keto reductase subgroup (InterPro:IPR020471), Aldo/keto…	T	276.2	6.1603e-11
3.5	minor CHO metabolism.others	psme_t005006	(at5g53580 : 526.0) NAD(P)-linked oxidoreductase superfamily protein; FUNCTIONS IN: oxidoreductase activity, aldo-keto reductase activity; INVOLVED IN: oxidation reduction; LOCATED IN: chloroplast; EXPRESSED IN: 22 plant structures; EXPRESSED DURING: 13 growth stages; CONTAINS InterPro DOMAIN/s: Aldo/keto reductase (InterPro:IPR001395), Aldo/keto reductase subgroup (InterPro:IPR020471), Aldo/keto…	T	274.7	3.8444e-08
3.5	minor CHO metabolism.others	psme_t001421	(at5g53580 : 526.0) NAD(P)-linked oxidoreductase superfamily protein; FUNCTIONS IN: oxidoreductase activity, aldo-keto reductase activity; INVOLVED IN: oxidation reduction; LOCATED IN: chloroplast; EXPRESSED IN: 22 plant structures; EXPRESSED DURING: 13 growth stages; CONTAINS InterPro DOMAIN/s: Aldo/keto reductase (InterPro:IPR001395), Aldo/keto reductase subgroup (InterPro:IPR020471), Aldo/keto…	T	287.6	1.05743e-07
3.5	minor CHO metabolism.others	psme_t008441	(at5g53580 : 526.0) NAD(P)-linked oxidoreductase superfamily protein; FUNCTIONS IN: oxidoreductase activity, aldo-keto reductase activity; INVOLVED IN: oxidation reduction; LOCATED IN: chloroplast; EXPRESSED IN: 22 plant structures; EXPRESSED DURING: 13 growth stages; CONTAINS InterPro DOMAIN/s: Aldo/keto reductase (InterPro:IPR001395), Aldo/keto reductase subgroup (InterPro:IPR020471), Aldo/keto…	T	274.7	2.7845e-07
3.6	minor CHO metabolism.callose	psme_t000903	(at5g13000 : 2076.0) encodes a gene similar to callose synthase; glucan synthase-like 12 (GSL12); FUNCTIONS IN: transferase activity, transferring glycosyl groups, 1,3-beta-glucan synthase activity; INVOLVED IN: 1,3-beta-glucan biosynthetic process; LOCATED IN: 1,3-beta-glucan synthase complex; EXPRESSED IN: 23 plant structures; EXPRESSED DURING: 13 growth stages; CONTAINS InterPro DOMAIN/s: Glyc…	T	310.4	7.54224e-09
3.6	minor CHO metabolism.callose	psme_t000448	(at3g07160 : 2617.0) Encodes GSL10, a member of the Glucan Synthase-Like (GSL) family believed to be involved in the synthesis of the cell wall component callose. GSL10 is required for male gametophyte development and plant growth. Has a role in entry of microspores into mitosis. GSL10 mutation leads to perturbation of microspore division symmetry, irregular callose deposition and failure of gene…	T	346.1	0.00111545
3.6	minor CHO metabolism.callose	psme_t000672	(at5g13000 : 2759.0) encodes a gene similar to callose synthase; glucan synthase-like 12 (GSL12); FUNCTIONS IN: transferase activity, transferring glycosyl groups, 1,3-beta-glucan synthase activity; INVOLVED IN: 1,3-beta-glucan biosynthetic process; LOCATED IN: 1,3-beta-glucan synthase complex; EXPRESSED IN: 23 plant structures; EXPRESSED DURING: 13 growth stages; CONTAINS InterPro DOMAIN/s: Glyc…	T	347.7	1.72419e-07
3.6	minor CHO metabolism.callose	psme_t000391	(at4g03550 : 2321.0) Encodes a callose synthase that is required for wound and papillary callose formation in response to fungal pathogens Erysiphe and Blumeria. Mutants are resistant to P. parasitica and exhibit an exaggerated PR1 response.Contributes to PAMP-induced basal defense.; glucan synthase-like 5 (GSL05); FUNCTIONS IN: transferase activity, transferring glycosyl groups, 1,3-beta-glucan …	T	356	1.35129e-07
3.6	minor CHO metabolism.callose	psme_t059915	(at5g13000 : 132.0) encodes a gene similar to callose synthase; glucan synthase-like 12 (GSL12); FUNCTIONS IN: transferase activity, transferring glycosyl groups, 1,3-beta-glucan synthase activity; INVOLVED IN: 1,3-beta-glucan biosynthetic process; LOCATED IN: 1,3-beta-glucan synthase complex; EXPRESSED IN: 23 plant structures; EXPRESSED DURING: 13 growth stages; CONTAINS InterPro DOMAIN/s: Glyco…	T	340.2	0.00025001
3.6	minor CHO metabolism.callose	psme_t037252	(at5g13000 : 274.0) encodes a gene similar to callose synthase; glucan synthase-like 12 (GSL12); FUNCTIONS IN: transferase activity, transferring glycosyl groups, 1,3-beta-glucan synthase activity; INVOLVED IN: 1,3-beta-glucan biosynthetic process; LOCATED IN: 1,3-beta-glucan synthase complex; EXPRESSED IN: 23 plant structures; EXPRESSED DURING: 13 growth stages; CONTAINS InterPro DOMAIN/s: Glyco…	T	333.9	7.09367e-05
3.6	minor CHO metabolism.callose	psme_t000932	(at4g04970 : 2143.0) encodes a gene similar to callose synthase; glucan synthase-like 1 (GSL1); FUNCTIONS IN: transferase activity, transferring glycosyl groups, 1,3-beta-glucan synthase activity; INVOLVED IN: reproduction, 1,3-beta-glucan biosynthetic process, pollen development; LOCATED IN: 1,3-beta-glucan synthase complex, plasma membrane; EXPRESSED IN: 22 plant structures; EXPRESSED DURING: 1…	T	321.8	0.00029688
3.6	minor CHO metabolism.callose	psme_t108918	(at2g13680 : 208.0) Responsible for the synthesis of callose deposited at the primary cell wall of meiocytes, tetrads and microspores. Required for exine formation during microgametogenesis and for pollen viability. Highest expression in meiocytes, tetrads, microspores and mature pollen.; callose synthase 5 (CALS5); FUNCTIONS IN: 1,3-beta-glucan synthase activity; INVOLVED IN: in 6 processes; LOC…	T	344.6	4.86586e-05
3.6	minor CHO metabolism.callose	psme_t008159	(at3g07160 : 600.0) Encodes GSL10, a member of the Glucan Synthase-Like (GSL) family believed to be involved in the synthesis of the cell wall component callose. GSL10 is required for male gametophyte development and plant growth. Has a role in entry of microspores into mitosis. GSL10 mutation leads to perturbation of microspore division symmetry, irregular callose deposition and failure of gener…	T	2.4	0.00049458
3.6	minor CHO metabolism.callose	psme_t000297	(at5g13000 : 2383.0) encodes a gene similar to callose synthase; glucan synthase-like 12 (GSL12); FUNCTIONS IN: transferase activity, transferring glycosyl groups, 1,3-beta-glucan synthase activity; INVOLVED IN: 1,3-beta-glucan biosynthetic process; LOCATED IN: 1,3-beta-glucan synthase complex; EXPRESSED IN: 23 plant structures; EXPRESSED DURING: 13 growth stages; CONTAINS InterPro DOMAIN/s: Glyc…	T	316.1	1.35129e-07
3.6	minor CHO metabolism.callose	psme_t000499	(at3g07160 : 1959.0) Encodes GSL10, a member of the Glucan Synthase-Like (GSL) family believed to be involved in the synthesis of the cell wall component callose. GSL10 is required for male gametophyte development and plant growth. Has a role in entry of microspores into mitosis. GSL10 mutation leads to perturbation of microspore division symmetry, irregular callose deposition and failure of gene…	T	340.2	3.53957e-07
3.6	minor CHO metabolism.callose	psme_t000345	(at4g03550 : 2160.0) Encodes a callose synthase that is required for wound and papillary callose formation in response to fungal pathogens Erysiphe and Blumeria. Mutants are resistant to P. parasitica and exhibit an exaggerated PR1 response.Contributes to PAMP-induced basal defense.; glucan synthase-like 5 (GSL05); FUNCTIONS IN: transferase activity, transferring glycosyl groups, 1,3-beta-glucan …	T	338.9	1.22571e-05
3.6	minor CHO metabolism.callose	psme_t004219	(at2g36850 : 1320.0) Encodes GSL8, a member of the Glucan Synthase-Like (GSL) family believed to be involved in the synthesis of the cell wall component callose. GSL8 is required for male gametophyte development and plant growth. Has a role in entry of microspores into mitosis. Also refer to GSL10 (At3g07160).; glucan synthase-like 8 (GSL8); FUNCTIONS IN: transferase activity, transferring glycos…	T	333.2	1.22571e-05
3.6	minor CHO metabolism.callose	psme_t107476	(at2g13680 : 137.0) Responsible for the synthesis of callose deposited at the primary cell wall of meiocytes, tetrads and microspores. Required for exine formation during microgametogenesis and for pollen viability. Highest expression in meiocytes, tetrads, microspores and mature pollen.; callose synthase 5 (CALS5); FUNCTIONS IN: 1,3-beta-glucan synthase activity; INVOLVED IN: in 6 processes; LOC…	T	321.8	0.00012278
3.6	minor CHO metabolism.callose	psme_t000396	(at5g13000 : 2778.0) encodes a gene similar to callose synthase; glucan synthase-like 12 (GSL12); FUNCTIONS IN: transferase activity, transferring glycosyl groups, 1,3-beta-glucan synthase activity; INVOLVED IN: 1,3-beta-glucan biosynthetic process; LOCATED IN: 1,3-beta-glucan synthase complex; EXPRESSED IN: 23 plant structures; EXPRESSED DURING: 13 growth stages; CONTAINS InterPro DOMAIN/s: Glyc…	T	299	2.3012e-10
3.6	minor CHO metabolism.callose	psme_t000216	(at5g13000 : 2767.0) encodes a gene similar to callose synthase; glucan synthase-like 12 (GSL12); FUNCTIONS IN: transferase activity, transferring glycosyl groups, 1,3-beta-glucan synthase activity; INVOLVED IN: 1,3-beta-glucan biosynthetic process; LOCATED IN: 1,3-beta-glucan synthase complex; EXPRESSED IN: 23 plant structures; EXPRESSED DURING: 13 growth stages; CONTAINS InterPro DOMAIN/s: Glyc…	T	276.2	2.42792e-09
3.7	minor CHO metabolism.sugar kinases	psme_t007287	(at5g49650 : 531.0) Encodes a cytosolic protein capable of phosphorylating xylulose and deoxy-xylulose. It most likely plays a role in producing precursors for isoprenoid biosynthesis.; xylulose kinase-2 (XK-2); FUNCTIONS IN: xylulokinase activity; INVOLVED IN: xylulose metabolic process; LOCATED IN: cytosol; EXPRESSED IN: 23 plant structures; EXPRESSED DURING: 13 growth stages; CONTAINS InterPro…	T	198.3	0.00068965
3.7	minor CHO metabolism.sugar kinases	psme_t005790	(at5g49650 : 403.0) Encodes a cytosolic protein capable of phosphorylating xylulose and deoxy-xylulose. It most likely plays a role in producing precursors for isoprenoid biosynthesis.; xylulose kinase-2 (XK-2); FUNCTIONS IN: xylulokinase activity; INVOLVED IN: xylulose metabolic process; LOCATED IN: cytosol; EXPRESSED IN: 23 plant structures; EXPRESSED DURING: 13 growth stages; CONTAINS InterPro…	T	197.1	0.00111545
3.7	minor CHO metabolism.sugar kinases	psme_t003860	(at5g49650 : 403.0) Encodes a cytosolic protein capable of phosphorylating xylulose and deoxy-xylulose. It most likely plays a role in producing precursors for isoprenoid biosynthesis.; xylulose kinase-2 (XK-2); FUNCTIONS IN: xylulokinase activity; INVOLVED IN: xylulose metabolic process; LOCATED IN: cytosol; EXPRESSED IN: 23 plant structures; EXPRESSED DURING: 13 growth stages; CONTAINS InterPro…	T	192	0.00675692
3.7	minor CHO metabolism.sugar kinases	psme_t010012	(at5g49650 : 535.0) Encodes a cytosolic protein capable of phosphorylating xylulose and deoxy-xylulose. It most likely plays a role in producing precursors for isoprenoid biosynthesis.; xylulose kinase-2 (XK-2); FUNCTIONS IN: xylulokinase activity; INVOLVED IN: xylulose metabolic process; LOCATED IN: cytosol; EXPRESSED IN: 23 plant structures; EXPRESSED DURING: 13 growth stages; CONTAINS InterPro…	T	205.6	0.00130611
3.7	minor CHO metabolism.sugar kinases	psme_t012733	(at5g49650 : 776.0) Encodes a cytosolic protein capable of phosphorylating xylulose and deoxy-xylulose. It most likely plays a role in producing precursors for isoprenoid biosynthesis.; xylulose kinase-2 (XK-2); FUNCTIONS IN: xylulokinase activity; INVOLVED IN: xylulose metabolic process; LOCATED IN: cytosol; EXPRESSED IN: 23 plant structures; EXPRESSED DURING: 13 growth stages; CONTAINS InterPro…	T	207.8	0.00507561
3.8.1	minor CHO metabolism.galactose.galactokinases	psme_t008243	(at3g06580 : 676.0) Encodes a protein with galactose kinase activity. The gene was shown to complement the yeast ?Ægal1 mutant defective in the galactokinase gene GAL1.; GALK; FUNCTIONS IN: ATP binding, galactokinase activity; INVOLVED IN: galactose metabolic process, carbohydrate phosphorylation; LOCATED IN: cytoplasm; EXPRESSED IN: 26 plant structures; EXPRESSED DURING: 15 growth stages; CONTAI…	T	105.1	0.00095208
3.8.2	minor CHO metabolism.galactose.alpha-galactosidases	psme_t002923	(at3g26380 : 618.0) Melibiase family protein; FUNCTIONS IN: alpha-galactosidase activity, hydrolase activity, hydrolyzing O-glycosyl compounds, catalytic activity; INVOLVED IN: N-terminal protein myristoylation, carbohydrate metabolic process, metabolic process, lactose catabolic process; LOCATED IN: cell wall; EXPRESSED IN: 23 plant structures; EXPRESSED DURING: 13 growth stages; CONTAINS InterP…	T	316.7	1.1668e-10
3.8.2	minor CHO metabolism.galactose.alpha-galactosidases	psme_t021875	(at5g08380 : 437.0) alpha-galactosidase 1 (AGAL1); FUNCTIONS IN: alpha-galactosidase activity, hydrolase activity, hydrolyzing O-glycosyl compounds, catalytic activity; INVOLVED IN: carbohydrate metabolic process, metabolic process, lactose catabolic process; LOCATED IN: apoplast, cell wall, plant-type cell wall; EXPRESSED IN: 21 plant structures; EXPRESSED DURING: 13 growth stages; CONTAINS Inte…	T	31	0.00379811
3.8.2	minor CHO metabolism.galactose.alpha-galactosidases	psme_t042780	(at3g56310 : 381.0) Melibiase family protein; FUNCTIONS IN: alpha-galactosidase activity, hydrolase activity, hydrolyzing O-glycosyl compounds, catalytic activity; INVOLVED IN: carbohydrate metabolic process, metabolic process; LOCATED IN: vacuole; EXPRESSED IN: 24 plant structures; EXPRESSED DURING: 15 growth stages; CONTAINS InterPro DOMAIN/s: Aldolase-type TIM barrel (InterPro:IPR013785), Glyc…	T	13.8	0.00049458
3.8.2	minor CHO metabolism.galactose.alpha-galactosidases	psme_t023383	(at5g08380 : 514.0) alpha-galactosidase 1 (AGAL1); FUNCTIONS IN: alpha-galactosidase activity, hydrolase activity, hydrolyzing O-glycosyl compounds, catalytic activity; INVOLVED IN: carbohydrate metabolic process, metabolic process, lactose catabolic process; LOCATED IN: apoplast, cell wall, plant-type cell wall; EXPRESSED IN: 21 plant structures; EXPRESSED DURING: 13 growth stages; CONTAINS Inte…	T	88	1.503e-05
3.8.2	minor CHO metabolism.galactose.alpha-galactosidases	psme_t023474	(at5g08370 : 496.0) alpha-galactosidase 2 (AGAL2); FUNCTIONS IN: alpha-galactosidase activity, hydrolase activity, hydrolyzing O-glycosyl compounds, catalytic activity; INVOLVED IN: positive regulation of flower development, leaf morphogenesis; LOCATED IN: plant-type cell wall; EXPRESSED IN: 22 plant structures; EXPRESSED DURING: 13 growth stages; CONTAINS InterPro DOMAIN/s: Aldolase-type TIM bar…	T	70.9	1.503e-05
3.8.2	minor CHO metabolism.galactose.alpha-galactosidases	psme_t009481	(at5g08370 : 437.0) alpha-galactosidase 2 (AGAL2); FUNCTIONS IN: alpha-galactosidase activity, hydrolase activity, hydrolyzing O-glycosyl compounds, catalytic activity; INVOLVED IN: positive regulation of flower development, leaf morphogenesis; LOCATED IN: plant-type cell wall; EXPRESSED IN: 22 plant structures; EXPRESSED DURING: 13 growth stages; CONTAINS InterPro DOMAIN/s: Aldolase-type TIM bar…	T	70.9	0.00012278
3.8.2	minor CHO metabolism.galactose.alpha-galactosidases	psme_t028207	(at5g08370 : 433.0) alpha-galactosidase 2 (AGAL2); FUNCTIONS IN: alpha-galactosidase activity, hydrolase activity, hydrolyzing O-glycosyl compounds, catalytic activity; INVOLVED IN: positive regulation of flower development, leaf morphogenesis; LOCATED IN: plant-type cell wall; EXPRESSED IN: 22 plant structures; EXPRESSED DURING: 13 growth stages; CONTAINS InterPro DOMAIN/s: Aldolase-type TIM bar…	T	59.5	7.09367e-05
3.8.2	minor CHO metabolism.galactose.alpha-galactosidases	psme_t020027	(at3g26380 : 515.0) Melibiase family protein; FUNCTIONS IN: alpha-galactosidase activity, hydrolase activity, hydrolyzing O-glycosyl compounds, catalytic activity; INVOLVED IN: N-terminal protein myristoylation, carbohydrate metabolic process, metabolic process, lactose catabolic process; LOCATED IN: cell wall; EXPRESSED IN: 23 plant structures; EXPRESSED DURING: 13 growth stages; CONTAINS InterP…	T	165.2	0.00439017
3.8.2	minor CHO metabolism.galactose.alpha-galactosidases	psme_t040902	(at5g08370 : 172.0) alpha-galactosidase 2 (AGAL2); FUNCTIONS IN: alpha-galactosidase activity, hydrolase activity, hydrolyzing O-glycosyl compounds, catalytic activity; INVOLVED IN: positive regulation of flower development, leaf morphogenesis; LOCATED IN: plant-type cell wall; EXPRESSED IN: 22 plant structures; EXPRESSED DURING: 13 growth stages; CONTAINS InterPro DOMAIN/s: Aldolase-type TIM bar…	T	173.5	0.00675692
3.8.2	minor CHO metabolism.galactose.alpha-galactosidases	psme_t048747	(at5g08370 : 372.0) alpha-galactosidase 2 (AGAL2); FUNCTIONS IN: alpha-galactosidase activity, hydrolase activity, hydrolyzing O-glycosyl compounds, catalytic activity; INVOLVED IN: positive regulation of flower development, leaf morphogenesis; LOCATED IN: plant-type cell wall; EXPRESSED IN: 22 plant structures; EXPRESSED DURING: 13 growth stages; CONTAINS InterPro DOMAIN/s: Aldolase-type TIM bar…	T	162.1	0.00327762
3.8.2	minor CHO metabolism.galactose.alpha-galactosidases	psme_t051371	(at5g08370 : 276.0) alpha-galactosidase 2 (AGAL2); FUNCTIONS IN: alpha-galactosidase activity, hydrolase activity, hydrolyzing O-glycosyl compounds, catalytic activity; INVOLVED IN: positive regulation of flower development, leaf morphogenesis; LOCATED IN: plant-type cell wall; EXPRESSED IN: 22 plant structures; EXPRESSED DURING: 13 growth stages; CONTAINS InterPro DOMAIN/s: Aldolase-type TIM bar…	T	162.1	0.00675692
3.8.2	minor CHO metabolism.galactose.alpha-galactosidases	psme_t011662	(at3g56310 : 320.0) Melibiase family protein; FUNCTIONS IN: alpha-galactosidase activity, hydrolase activity, hydrolyzing O-glycosyl compounds, catalytic activity; INVOLVED IN: carbohydrate metabolic process, metabolic process; LOCATED IN: vacuole; EXPRESSED IN: 24 plant structures; EXPRESSED DURING: 15 growth stages; CONTAINS InterPro DOMAIN/s: Aldolase-type TIM barrel (InterPro:IPR013785), Glyc…	T	220.8	2.23948e-05
3.99	minor CHO metabolism.misc	psme_t022909	(at5g36700 : 493.0) 2-phosphoglycolate phosphatase 1 (PGLP1); FUNCTIONS IN: phosphoglycolate phosphatase activity; INVOLVED IN: metabolic process; EXPRESSED IN: 7 plant structures; CONTAINS InterPro DOMAIN/s: HAD-superfamily hydrolase, subfamily IIA (InterPro:IPR006357), 2-phosphoglycolate phosphatase, eukaryotic (InterPro:IPR006349); BEST Arabidopsis thaliana protein match is: Haloacid dehalogen…	T	185.7	9.97745e-06
4.1.3	glycolysis.cytosolic branch.glucose-6-phosphate isomerase	psme_t004371	(o82059|g6pi_spiol : 897.0) Glucose-6-phosphate isomerase, cytosolic (EC 5.3.1.9) (GPI) (Phosphoglucose isomerase) (PGI) (Phosphohexose isomerase) (PHI) - Spinacia oleracea (Spinach) & (at5g42740 : 887.0) Sugar isomerase (SIS) family protein; FUNCTIONS IN: glucose-6-phosphate isomerase activity; INVOLVED IN: defense response to fungus, incompatible interaction, response to cadmium ion, gluconeoge…	T	13.8	1.83237e-05
4.1.4	glycolysis.cytosolic branch.phosphofructokinase (PFK)	psme_t037758	(at5g47810 : 387.0) phosphofructokinase 2 (PFK2); CONTAINS InterPro DOMAIN/s: Pyrophosphate-dependent phosphofructokinase TP0108 (InterPro:IPR012004), Phosphofructokinase (InterPro:IPR000023); BEST Arabidopsis thaliana protein match is: phosphofructokinase 3 (TAIR:AT4G26270.1); Has 1807 Blast hits to 1807 proteins in 277 species: Archae - 0; Bacteria - 0; Metazoa - 736; Fungi - 347; Plants - 385;…	T	344.6	1.83237e-05
4.1.4	glycolysis.cytosolic branch.phosphofructokinase (PFK)	psme_t008187	(at5g47810 : 635.0) phosphofructokinase 2 (PFK2); CONTAINS InterPro DOMAIN/s: Pyrophosphate-dependent phosphofructokinase TP0108 (InterPro:IPR012004), Phosphofructokinase (InterPro:IPR000023); BEST Arabidopsis thaliana protein match is: phosphofructokinase 3 (TAIR:AT4G26270.1); Has 1807 Blast hits to 1807 proteins in 277 species: Archae - 0; Bacteria - 0; Metazoa - 736; Fungi - 347; Plants - 385;…	T	327.5	1.32271e-08
4.1.4	glycolysis.cytosolic branch.phosphofructokinase (PFK)	psme_t014647	(at5g47810 : 572.0) phosphofructokinase 2 (PFK2); CONTAINS InterPro DOMAIN/s: Pyrophosphate-dependent phosphofructokinase TP0108 (InterPro:IPR012004), Phosphofructokinase (InterPro:IPR000023); BEST Arabidopsis thaliana protein match is: phosphofructokinase 3 (TAIR:AT4G26270.1); Has 1807 Blast hits to 1807 proteins in 277 species: Archae - 0; Bacteria - 0; Metazoa - 736; Fungi - 347; Plants - 385;…	T	329.4	0.00017602
4.1.4	glycolysis.cytosolic branch.phosphofructokinase (PFK)	psme_t018908	(at5g47810 : 68.2) phosphofructokinase 2 (PFK2); CONTAINS InterPro DOMAIN/s: Pyrophosphate-dependent phosphofructokinase TP0108 (InterPro:IPR012004), Phosphofructokinase (InterPro:IPR000023); BEST Arabidopsis thaliana protein match is: phosphofructokinase 3 (TAIR:AT4G26270.1); Has 1807 Blast hits to 1807 proteins in 277 species: Archae - 0; Bacteria - 0; Metazoa - 736; Fungi - 347; Plants - 385; …	T	333.2	6.57253e-06
4.1.5	glycolysis.cytosolic branch.pyrophosphate-fructose-6-P phosphotransferase	psme_t010651	(q41141|pfpb_ricco : 873.0) Pyrophosphate--fructose 6-phosphate 1-phosphotransferase subunit beta (EC 2.7.1.90) (PFP) (6-phosphofructokinase, pyrophosphate dependent) (Pyrophosphate-dependent 6-phosphofructose-1-kinase) (PPi-PFK) - Ricinus communis (Castor bean) & (at1g12000 : 852.0) Phosphofructokinase family protein; FUNCTIONS IN: diphosphate-fructose-6-phosphate 1-phosphotransferase activity; …	T	316.1	8.54512e-05
4.1.5	glycolysis.cytosolic branch.pyrophosphate-fructose-6-P phosphotransferase	psme_t012476	(q41140|pfpa_ricco : 952.0) Pyrophosphate--fructose 6-phosphate 1-phosphotransferase alpha subunit (EC 2.7.1.90) (PFP) (6-phosphofructokinase, pyrophosphate dependent) (Pyrophosphate-dependent 6-phosphofructose-1-kinase) (PPi-PFK) - Ricinus communis (Castor bean) & (at1g76550 : 907.0) Phosphofructokinase family protein; CONTAINS InterPro DOMAIN/s: Pyrophosphate-dependent phosphofructokinase PfpB …	T	213.5	5.87777e-05
4.1.7	glycolysis.cytosolic branch.triosephosphate isomerase (TPI)	psme_t054937	(p12863|tpis_maize : 135.0) Triosephosphate isomerase, cytosolic (EC 5.3.1.1) (TIM) (Triose-phosphate isomerase) - Zea mays (Maize) & (at3g55440 : 122.0) Encodes triosephosphate isomerase.; triosephosphate isomerase (TPI); FUNCTIONS IN: triose-phosphate isomerase activity, copper ion binding; INVOLVED IN: in 7 processes; LOCATED IN: in 8 components; EXPRESSED IN: 27 plant structures; EXPRESSED DU…	T	168.6	0.00892859
4.1.8	glycolysis.cytosolic branch.glyceraldehyde 3-phosphate dehydrogenase (GAP-DH)	psme_t018919	(p34924|g3pc_pinsy : 608.0) Glyceraldehyde-3-phosphate dehydrogenase, cytosolic (EC 1.2.1.12) - Pinus sylvestris (Scots pine) & (at1g13440 : 557.0) glyceraldehyde-3-phosphate dehydrogenase C2 (GAPC2); FUNCTIONS IN: copper ion binding, glyceraldehyde-3-phosphate dehydrogenase activity, zinc ion binding; INVOLVED IN: response to oxidative stress, response to cadmium ion, gluconeogenesis, defense re…	T	127.9	1.72419e-07
4.1.11	glycolysis.cytosolic branch.3-phosphoglycerate kinase (PGK)	psme_t001957	(q9sbn4|pgkh_volca : 230.0) Phosphoglycerate kinase, chloroplast precursor (EC 2.7.2.3) - Volvox carteri & (at3g12780 : 217.0) nuclear phosphoglycerate kinase (PGK1); phosphoglycerate kinase 1 (PGK1); FUNCTIONS IN: phosphoglycerate kinase activity; INVOLVED IN: response to cadmium ion, response to cold, glycolysis, peptidyl-cysteine S-nitrosylation; LOCATED IN: in 11 components; EXPRESSED IN: 26 …	T	7	1.7287e-08
4.1.11	glycolysis.cytosolic branch.3-phosphoglycerate kinase (PGK)	psme_t012487	(at1g79550 : 147.0) Encodes cytosolic phosphoglycerate kinase (PGK).; phosphoglycerate kinase (PGK); FUNCTIONS IN: phosphoglycerate kinase activity; INVOLVED IN: glycolysis; LOCATED IN: cytosol, apoplast, plasma membrane, nucleus, membrane; EXPRESSED IN: 26 plant structures; EXPRESSED DURING: 15 growth stages; CONTAINS InterPro DOMAIN/s: Phosphoglycerate kinase, N-terminal (InterPro:IPR015824), P…	T	364.2	0.00130611
4.1.11	glycolysis.cytosolic branch.3-phosphoglycerate kinase (PGK)	psme_t007605	(at1g79550 : 119.0) Encodes cytosolic phosphoglycerate kinase (PGK).; phosphoglycerate kinase (PGK); FUNCTIONS IN: phosphoglycerate kinase activity; INVOLVED IN: glycolysis; LOCATED IN: cytosol, apoplast, plasma membrane, nucleus, membrane; EXPRESSED IN: 26 plant structures; EXPRESSED DURING: 15 growth stages; CONTAINS InterPro DOMAIN/s: Phosphoglycerate kinase, N-terminal (InterPro:IPR015824), P…	T	361.9	0.0017875
4.1.11	glycolysis.cytosolic branch.3-phosphoglycerate kinase (PGK)	psme_t012327	(at1g79550 : 140.0) Encodes cytosolic phosphoglycerate kinase (PGK).; phosphoglycerate kinase (PGK); FUNCTIONS IN: phosphoglycerate kinase activity; INVOLVED IN: glycolysis; LOCATED IN: cytosol, apoplast, plasma membrane, nucleus, membrane; EXPRESSED IN: 26 plant structures; EXPRESSED DURING: 15 growth stages; CONTAINS InterPro DOMAIN/s: Phosphoglycerate kinase, N-terminal (InterPro:IPR015824), P…	T	181.7	9.97745e-06
4.1.11	glycolysis.cytosolic branch.3-phosphoglycerate kinase (PGK)	psme_t009888	(q9sbn4|pgkh_volca : 232.0) Phosphoglycerate kinase, chloroplast precursor (EC 2.7.2.3) - Volvox carteri & (at3g12780 : 219.0) nuclear phosphoglycerate kinase (PGK1); phosphoglycerate kinase 1 (PGK1); FUNCTIONS IN: phosphoglycerate kinase activity; INVOLVED IN: response to cadmium ion, response to cold, glycolysis, peptidyl-cysteine S-nitrosylation; LOCATED IN: in 11 components; EXPRESSED IN: 26 …	T	165.2	4.25845e-06
4.1.11	glycolysis.cytosolic branch.3-phosphoglycerate kinase (PGK)	psme_t008890	(q9sbn4|pgkh_volca : 232.0) Phosphoglycerate kinase, chloroplast precursor (EC 2.7.2.3) - Volvox carteri & (at3g12780 : 219.0) nuclear phosphoglycerate kinase (PGK1); phosphoglycerate kinase 1 (PGK1); FUNCTIONS IN: phosphoglycerate kinase activity; INVOLVED IN: response to cadmium ion, response to cold, glycolysis, peptidyl-cysteine S-nitrosylation; LOCATED IN: in 11 components; EXPRESSED IN: 26 …	T	168.6	7.13558e-07
4.1.11	glycolysis.cytosolic branch.3-phosphoglycerate kinase (PGK)	psme_t004554	(q9sbn4|pgkh_volca : 232.0) Phosphoglycerate kinase, chloroplast precursor (EC 2.7.2.3) - Volvox carteri & (at3g12780 : 219.0) nuclear phosphoglycerate kinase (PGK1); phosphoglycerate kinase 1 (PGK1); FUNCTIONS IN: phosphoglycerate kinase activity; INVOLVED IN: response to cadmium ion, response to cold, glycolysis, peptidyl-cysteine S-nitrosylation; LOCATED IN: in 11 components; EXPRESSED IN: 26 …	T	155.6	1.13065e-06
4.1.11	glycolysis.cytosolic branch.3-phosphoglycerate kinase (PGK)	psme_t015956	(at3g12780 : 679.0) nuclear phosphoglycerate kinase (PGK1); phosphoglycerate kinase 1 (PGK1); FUNCTIONS IN: phosphoglycerate kinase activity; INVOLVED IN: response to cadmium ion, response to cold, glycolysis, peptidyl-cysteine S-nitrosylation; LOCATED IN: in 11 components; EXPRESSED IN: 26 plant structures; EXPRESSED DURING: 15 growth stages; CONTAINS InterPro DOMAIN/s: Phosphoglycerate kinase, …	T	240.1	0.00014723
4.1.12	glycolysis.cytosolic branch.phosphoglycerate mutase	psme_t011388	(q42908|pmgi_mescr : 963.0) 2,3-bisphosphoglycerate-independent phosphoglycerate mutase (EC 5.4.2.1) (Phosphoglyceromutase) (BPG-independent PGAM) (PGAM-I) - Mesembryanthemum crystallinum (Common ice plant) & (at1g09780 : 929.0) Phosphoglycerate mutase, 2,3-bisphosphoglycerate-independent; FUNCTIONS IN: manganese ion binding, phosphoglycerate mutase activity, 2,3-bisphosphoglycerate-independent p…	T	13.8	0.00035255
4.1.12	glycolysis.cytosolic branch.phosphoglycerate mutase	psme_t010860	(at3g30841 : 681.0) Cofactor-independent phosphoglycerate mutase; FUNCTIONS IN: catalytic activity, metal ion binding; INVOLVED IN: metabolic process; LOCATED IN: cellular_component unknown; CONTAINS InterPro DOMAIN/s: Cofactor-independent phosphoglycerate mutase, archaeal (InterPro:IPR004456), Metalloenzyme (InterPro:IPR006124), Alkaline-phosphatase-like, core domain (InterPro:IPR017850), 2,3-bi…	T	25.3	5.6209e-10
4.1.12	glycolysis.cytosolic branch.phosphoglycerate mutase	psme_t090592	(at1g58280 : 141.0) Phosphoglycerate mutase family protein; CONTAINS InterPro DOMAIN/s: Histidine phosphatase superfamily, clade-1 (InterPro:IPR013078); BEST Arabidopsis thaliana protein match is: Phosphoglycerate mutase family protein (TAIR:AT5G64460.8). & (reliability: 258.0) & (original description: no original description)	T	344.6	0.00025001
4.1.12	glycolysis.cytosolic branch.phosphoglycerate mutase	psme_t082787	(at1g58280 : 156.0) Phosphoglycerate mutase family protein; CONTAINS InterPro DOMAIN/s: Histidine phosphatase superfamily, clade-1 (InterPro:IPR013078); BEST Arabidopsis thaliana protein match is: Phosphoglycerate mutase family protein (TAIR:AT5G64460.8). & (reliability: 282.0) & (original description: no original description)	T	350.3	1.72419e-07
4.1.12	glycolysis.cytosolic branch.phosphoglycerate mutase	psme_t023871	(at1g58280 : 316.0) Phosphoglycerate mutase family protein; CONTAINS InterPro DOMAIN/s: Histidine phosphatase superfamily, clade-1 (InterPro:IPR013078); BEST Arabidopsis thaliana protein match is: Phosphoglycerate mutase family protein (TAIR:AT5G64460.8). & (reliability: 580.0) & (original description: no original description)	T	350.3	9.97745e-06
4.1.12	glycolysis.cytosolic branch.phosphoglycerate mutase	psme_t022855	(at1g58280 : 320.0) Phosphoglycerate mutase family protein; CONTAINS InterPro DOMAIN/s: Histidine phosphatase superfamily, clade-1 (InterPro:IPR013078); BEST Arabidopsis thaliana protein match is: Phosphoglycerate mutase family protein (TAIR:AT5G64460.8). & (reliability: 596.0) & (original description: no original description)	T	142.6	0.00014723
4.1.13	glycolysis.cytosolic branch.enolase	psme_t026093	(at1g74030 : 708.0) Encodes the plastid-localized phosphoenolpyruvate enolase. Mutant plants have abnormal trichomes.; enolase 1 (ENO1); FUNCTIONS IN: phosphopyruvate hydratase activity; INVOLVED IN: trichome morphogenesis; LOCATED IN: chloroplast; EXPRESSED IN: 26 plant structures; EXPRESSED DURING: 13 growth stages; CONTAINS InterPro DOMAIN/s: Enolase (InterPro:IPR000941), Enolase, C-terminal (…	T	344.6	1.32271e-08
4.1.14	glycolysis.cytosolic branch.pyruvate kinase (PK)	psme_t037282	(at2g36580 : 344.0) Pyruvate kinase family protein; FUNCTIONS IN: pyruvate kinase activity, potassium ion binding, magnesium ion binding, catalytic activity; INVOLVED IN: glycolysis; LOCATED IN: plasma membrane; EXPRESSED IN: guard cell; CONTAINS InterPro DOMAIN/s: Pyruvate/Phosphoenolpyruvate kinase, catalytic core (InterPro:IPR015813), Pyruvate kinase, alpha/beta (InterPro:IPR015794), Pyruvate …	T	8.1	5.87777e-05
4.1.14	glycolysis.cytosolic branch.pyruvate kinase (PK)	psme_t036980	(at3g52990 : 488.0) Pyruvate kinase family protein; FUNCTIONS IN: pyruvate kinase activity, magnesium ion binding, potassium ion binding, catalytic activity; INVOLVED IN: glycolysis; LOCATED IN: membrane; EXPRESSED IN: guard cell, cultured cell, leaf; CONTAINS InterPro DOMAIN/s: Pyruvate/Phosphoenolpyruvate kinase, catalytic core (InterPro:IPR015813), Pyruvate kinase, alpha/beta (InterPro:IPR0157…	T	2.4	5.30056e-06
4.1.14	glycolysis.cytosolic branch.pyruvate kinase (PK)	psme_t013879	(at3g52990 : 808.0) Pyruvate kinase family protein; FUNCTIONS IN: pyruvate kinase activity, magnesium ion binding, potassium ion binding, catalytic activity; INVOLVED IN: glycolysis; LOCATED IN: membrane; EXPRESSED IN: guard cell, cultured cell, leaf; CONTAINS InterPro DOMAIN/s: Pyruvate/Phosphoenolpyruvate kinase, catalytic core (InterPro:IPR015813), Pyruvate kinase, alpha/beta (InterPro:IPR0157…	T	361.7	0.0008107
4.1.14	glycolysis.cytosolic branch.pyruvate kinase (PK)	psme_t003873	(at3g49160 : 613.0) Expression of the gene is downregulated in the presence of paraquat, an inducer of photoxidative stress.; pyruvate kinase family protein; FUNCTIONS IN: pyruvate kinase activity, magnesium ion binding, potassium ion binding, catalytic activity; INVOLVED IN: glycolysis; LOCATED IN: cellular_component unknown; EXPRESSED IN: 24 plant structures; EXPRESSED DURING: 15 growth stages;…	T	220.8	9.00275e-07
4.1.15	glycolysis.cytosolic branch.phospho-enol-pyruvate carboxylase (PEPC)	psme_t003380	(at1g68750 : 1375.0) Encodes one of four Arabidopsis phosphoenolpyruvate (PEP) carboxylase proteins. But, it is more similar to bacterial PEP carboxylase than plant PEP carboxylase. Efforts to express this enzyme and to demonstrate its enzymatic activity in E.coli failed.; phosphoenolpyruvate carboxylase 4 (PPC4); CONTAINS InterPro DOMAIN/s: Pyruvate/Phosphoenolpyruvate kinase, catalytic core (In…	T	333.2	0.00035255
4.1.15	glycolysis.cytosolic branch.phospho-enol-pyruvate carboxylase (PEPC)	psme_t003793	(at1g68750 : 1064.0) Encodes one of four Arabidopsis phosphoenolpyruvate (PEP) carboxylase proteins. But, it is more similar to bacterial PEP carboxylase than plant PEP carboxylase. Efforts to express this enzyme and to demonstrate its enzymatic activity in E.coli failed.; phosphoenolpyruvate carboxylase 4 (PPC4); CONTAINS InterPro DOMAIN/s: Pyruvate/Phosphoenolpyruvate kinase, catalytic core (In…	T	333.2	0.00012278
4.1.15	glycolysis.cytosolic branch.phospho-enol-pyruvate carboxylase (PEPC)	psme_t000363	(p51063|capp_picab : 1811.0) Phosphoenolpyruvate carboxylase (EC 4.1.1.31) (PEPCase) (PEPC) - Picea abies (Norway spruce) (Picea excelsa) & (at3g14940 : 1625.0) Encodes a cytosolic phosphoenolpyruvate carboxylase (PEPC) that has activity when expressed in E.coli. Its mRNA is most abundantly expressed in roots and siliques. PPC3 belongs to the plant-type PEPC family. It can form an enzymatically a…	T	310.4	0.00507561
4.1.15	glycolysis.cytosolic branch.phospho-enol-pyruvate carboxylase (PEPC)	psme_t009621	(p51063|capp_picab : 186.0) Phosphoenolpyruvate carboxylase (EC 4.1.1.31) (PEPCase) (PEPC) - Picea abies (Norway spruce) (Picea excelsa) & (at2g42600 : 178.0) Encodes one of four Arabidopsis phosphoenolpyruvate carboxylase proteins.; phosphoenolpyruvate carboxylase 2 (PPC2); FUNCTIONS IN: phosphoenolpyruvate carboxylase activity, catalytic activity; INVOLVED IN: tricarboxylic acid cycle; LOCATED …	T	139.3	3.0913e-11
4.1.15	glycolysis.cytosolic branch.phospho-enol-pyruvate carboxylase (PEPC)	psme_t031505	(p51063|capp_picab : 189.0) Phosphoenolpyruvate carboxylase (EC 4.1.1.31) (PEPCase) (PEPC) - Picea abies (Norway spruce) (Picea excelsa) & (at2g42600 : 181.0) Encodes one of four Arabidopsis phosphoenolpyruvate carboxylase proteins.; phosphoenolpyruvate carboxylase 2 (PPC2); FUNCTIONS IN: phosphoenolpyruvate carboxylase activity, catalytic activity; INVOLVED IN: tricarboxylic acid cycle; LOCATED …	T	139.3	3.0913e-11
4.1.15	glycolysis.cytosolic branch.phospho-enol-pyruvate carboxylase (PEPC)	psme_t009449	(p51063|capp_picab : 225.0) Phosphoenolpyruvate carboxylase (EC 4.1.1.31) (PEPCase) (PEPC) - Picea abies (Norway spruce) (Picea excelsa) & (at1g53310 : 207.0) Encodes one of four Arabidopsis phosphoenolpyruvate carboxylase proteins.; phosphoenolpyruvate carboxylase 1 (PPC1); FUNCTIONS IN: protein binding, phosphoenolpyruvate carboxylase activity; INVOLVED IN: response to salt stress, tricarboxyli…	T	139.3	3.1148e-10
4.1.15	glycolysis.cytosolic branch.phospho-enol-pyruvate carboxylase (PEPC)	psme_t011762	(p51063|capp_picab : 78.2) Phosphoenolpyruvate carboxylase (EC 4.1.1.31) (PEPCase) (PEPC) - Picea abies (Norway spruce) (Picea excelsa) & (at1g53310 : 64.3) Encodes one of four Arabidopsis phosphoenolpyruvate carboxylase proteins.; phosphoenolpyruvate carboxylase 1 (PPC1); FUNCTIONS IN: protein binding, phosphoenolpyruvate carboxylase activity; INVOLVED IN: response to salt stress, tricarboxylic …	T	127.9	2.76301e-06
4.1.16	glycolysis.cytosolic branch.phospho-enol-pyruvate carboxylase kinase (PPCK)	psme_t008309	(at1g12580 : 462.0) phosphoenolpyruvate carboxylase-related kinase 1 (PEPKR1); FUNCTIONS IN: protein serine/threonine kinase activity, protein kinase activity, kinase activity, ATP binding; INVOLVED IN: protein amino acid phosphorylation; LOCATED IN: cellular_component unknown; EXPRESSED IN: 22 plant structures; EXPRESSED DURING: 13 growth stages; CONTAINS InterPro DOMAIN/s: Protein kinase, ATP b…	T	321.8	6.57253e-06
4.1.16	glycolysis.cytosolic branch.phospho-enol-pyruvate carboxylase kinase (PPCK)	psme_t044466	(at1g12680 : 92.4) phosphoenolpyruvate carboxylase-related kinase 2 (PEPKR2); FUNCTIONS IN: protein serine/threonine kinase activity, protein kinase activity, kinase activity, ATP binding; INVOLVED IN: protein amino acid phosphorylation; EXPRESSED IN: 24 plant structures; EXPRESSED DURING: 15 growth stages; CONTAINS InterPro DOMAIN/s: Protein kinase, ATP binding site (InterPro:IPR017441), Protein…	T	31	2.96366e-08
4.1.16	glycolysis.cytosolic branch.phospho-enol-pyruvate carboxylase kinase (PPCK)	psme_t053435	(at1g12680 : 161.0) phosphoenolpyruvate carboxylase-related kinase 2 (PEPKR2); FUNCTIONS IN: protein serine/threonine kinase activity, protein kinase activity, kinase activity, ATP binding; INVOLVED IN: protein amino acid phosphorylation; EXPRESSED IN: 24 plant structures; EXPRESSED DURING: 15 growth stages; CONTAINS InterPro DOMAIN/s: Protein kinase, ATP binding site (InterPro:IPR017441), Protei…	T	70.9	5.6209e-10
4.1.16	glycolysis.cytosolic branch.phospho-enol-pyruvate carboxylase kinase (PPCK)	psme_t038880	(at1g12680 : 304.0) phosphoenolpyruvate carboxylase-related kinase 2 (PEPKR2); FUNCTIONS IN: protein serine/threonine kinase activity, protein kinase activity, kinase activity, ATP binding; INVOLVED IN: protein amino acid phosphorylation; EXPRESSED IN: 24 plant structures; EXPRESSED DURING: 15 growth stages; CONTAINS InterPro DOMAIN/s: Protein kinase, ATP binding site (InterPro:IPR017441), Protei…	T	83.9	3.4381e-06
4.1.16	glycolysis.cytosolic branch.phospho-enol-pyruvate carboxylase kinase (PPCK)	psme_t015618	(at1g12580 : 457.0) phosphoenolpyruvate carboxylase-related kinase 1 (PEPKR1); FUNCTIONS IN: protein serine/threonine kinase activity, protein kinase activity, kinase activity, ATP binding; INVOLVED IN: protein amino acid phosphorylation; LOCATED IN: cellular_component unknown; EXPRESSED IN: 22 plant structures; EXPRESSED DURING: 13 growth stages; CONTAINS InterPro DOMAIN/s: Protein kinase, ATP b…	T	299	5.87777e-05
4.2.2	glycolysis.plastid branch.phosphoglucomutase (PGM)	psme_t014278	(at1g70820 : 679.0) phosphoglucomutase, putative / glucose phosphomutase, putative; FUNCTIONS IN: intramolecular transferase activity, phosphotransferases; INVOLVED IN: carbohydrate metabolic process; LOCATED IN: chloroplast; EXPRESSED IN: 20 plant structures; EXPRESSED DURING: 13 growth stages; CONTAINS InterPro DOMAIN/s: Alpha-D-phosphohexomutase, alpha/beta/alpha domain III (InterPro:IPR005846…	T	167.8	1.22571e-05
4.2.2	glycolysis.plastid branch.phosphoglucomutase (PGM)	psme_t027710	(at1g70820 : 462.0) phosphoglucomutase, putative / glucose phosphomutase, putative; FUNCTIONS IN: intramolecular transferase activity, phosphotransferases; INVOLVED IN: carbohydrate metabolic process; LOCATED IN: chloroplast; EXPRESSED IN: 20 plant structures; EXPRESSED DURING: 13 growth stages; CONTAINS InterPro DOMAIN/s: Alpha-D-phosphohexomutase, alpha/beta/alpha domain III (InterPro:IPR005846…	T	173.5	4.50594e-07
4.2.2	glycolysis.plastid branch.phosphoglucomutase (PGM)	psme_t020829	(at1g70820 : 385.0) phosphoglucomutase, putative / glucose phosphomutase, putative; FUNCTIONS IN: intramolecular transferase activity, phosphotransferases; INVOLVED IN: carbohydrate metabolic process; LOCATED IN: chloroplast; EXPRESSED IN: 20 plant structures; EXPRESSED DURING: 13 growth stages; CONTAINS InterPro DOMAIN/s: Alpha-D-phosphohexomutase, alpha/beta/alpha domain III (InterPro:IPR005846…	T	184.9	1.77188e-06
4.2.2	glycolysis.plastid branch.phosphoglucomutase (PGM)	psme_t011300	(q9sm59|pgmp_pea : 967.0) Phosphoglucomutase, chloroplast precursor (EC 5.4.2.2) (Glucose phosphomutase) (PGM) - Pisum sativum (Garden pea) & (at5g51820 : 955.0) Encodes a plastid isoform of the enzyme phosphoglucomutase involved in controlling photosynthetic carbon flow. Effective petiole movement against the direction of the gravity requires functional PGM activity that is required for full dev…	T	281.3	1.84529e-09
4.2.3	glycolysis.plastid branch.glucose-6-phosphate isomerase	psme_t010060	(at4g24620 : 940.0) The PGI1 gene encodes the plastid phospho-glucose (Glc) isomerase. While pgi1-1 mutant has a deficiency in leaf starch synthesis, it accumulates starch in root cap cells. Flowering time of the pgi1-1 mutant is significantly delayed under short-day conditions.; phosphoglucose isomerase 1 (PGI1); FUNCTIONS IN: glucose-6-phosphate isomerase activity; INVOLVED IN: positive regulat…	T	13.8	0.00675692
4.2.4	glycolysis.plastid branch.phosphofructokinase (PFK)	psme_t009105	(at2g22480 : 208.0) phosphofructokinase 5 (PFK5); CONTAINS InterPro DOMAIN/s: Pyrophosphate-dependent phosphofructokinase TP0108 (InterPro:IPR012004), Phosphofructokinase (InterPro:IPR000023); BEST Arabidopsis thaliana protein match is: phosphofructokinase 4 (TAIR:AT5G61580.1); Has 7923 Blast hits to 7389 proteins in 2127 species: Archae - 28; Bacteria - 5127; Metazoa - 660; Fungi - 395; Plants -…	T	8.1	0.00585921
4.2.4	glycolysis.plastid branch.phosphofructokinase (PFK)	psme_t002919	(at2g22480 : 116.0) phosphofructokinase 5 (PFK5); CONTAINS InterPro DOMAIN/s: Pyrophosphate-dependent phosphofructokinase TP0108 (InterPro:IPR012004), Phosphofructokinase (InterPro:IPR000023); BEST Arabidopsis thaliana protein match is: phosphofructokinase 4 (TAIR:AT5G61580.1); Has 7923 Blast hits to 7389 proteins in 2127 species: Archae - 28; Bacteria - 5127; Metazoa - 660; Fungi - 395; Plants -…	T	31.3	0.00012278
4.2.4	glycolysis.plastid branch.phosphofructokinase (PFK)	psme_t000633	(at2g22480 : 110.0) phosphofructokinase 5 (PFK5); CONTAINS InterPro DOMAIN/s: Pyrophosphate-dependent phosphofructokinase TP0108 (InterPro:IPR012004), Phosphofructokinase (InterPro:IPR000023); BEST Arabidopsis thaliana protein match is: phosphofructokinase 4 (TAIR:AT5G61580.1); Has 7923 Blast hits to 7389 proteins in 2127 species: Archae - 28; Bacteria - 5127; Metazoa - 660; Fungi - 395; Plants -…	T	93.7	0.00379811
4.2.4	glycolysis.plastid branch.phosphofructokinase (PFK)	psme_t002087	(at2g22480 : 113.0) phosphofructokinase 5 (PFK5); CONTAINS InterPro DOMAIN/s: Pyrophosphate-dependent phosphofructokinase TP0108 (InterPro:IPR012004), Phosphofructokinase (InterPro:IPR000023); BEST Arabidopsis thaliana protein match is: phosphofructokinase 4 (TAIR:AT5G61580.1); Has 7923 Blast hits to 7389 proteins in 2127 species: Archae - 28; Bacteria - 5127; Metazoa - 660; Fungi - 395; Plants -…	T	155.6	0.00111545
4.2.4	glycolysis.plastid branch.phosphofructokinase (PFK)	psme_t004609	(at2g22480 : 316.0) phosphofructokinase 5 (PFK5); CONTAINS InterPro DOMAIN/s: Pyrophosphate-dependent phosphofructokinase TP0108 (InterPro:IPR012004), Phosphofructokinase (InterPro:IPR000023); BEST Arabidopsis thaliana protein match is: phosphofructokinase 4 (TAIR:AT5G61580.1); Has 7923 Blast hits to 7389 proteins in 2127 species: Archae - 28; Bacteria - 5127; Metazoa - 660; Fungi - 395; Plants -…	T	127.9	0.00029688
4.2.8	glycolysis.plastid branch.glyceraldehyde 3-phosphate dehydrogenase (GAP-DH)	psme_t021700	(at1g79530 : 573.0) Encodes one of the chloroplast/plastid localized GAPDH isoforms (GAPCp1/At1g79530 and GAPCp2/At1g16300). gapcp double mutants display a drastic phenotype of arrested root development, dwarfism and sterility. GAPCps are important for the synthesis of serine in roots.; glyceraldehyde-3-phosphate dehydrogenase of plastid 1 (GAPCP-1); FUNCTIONS IN: glyceraldehyde-3-phosphate dehyd…	T	350.3	0.00675692
4.2.14	glycolysis.plastid branch.pyruvate kinase (PK)	psme_t010829	(q43117|kpya_ricco : 858.0) Pyruvate kinase isozyme A, chloroplast precursor (EC 2.7.1.40) - Ricinus communis (Castor bean) & (at3g22960 : 833.0) encodes a chloroplast pyruvate kinase alpha subunit. Important for seed oil biosynthesis. Ubiquitously expressed, with significantly increased expression in maturing seeds.; PKP-ALPHA; FUNCTIONS IN: pyruvate kinase activity; INVOLVED IN: response to cad…	T	2.4	1.02345e-09
4.2.14	glycolysis.plastid branch.pyruvate kinase (PK)	psme_t006211	(q42806|kpyc_soybn : 885.0) Pyruvate kinase, cytosolic isozyme (EC 2.7.1.40) (PK) - Glycine max (Soybean) & (at5g08570 : 873.0) Pyruvate kinase family protein; FUNCTIONS IN: pyruvate kinase activity, potassium ion binding, magnesium ion binding, catalytic activity; INVOLVED IN: glycolysis; LOCATED IN: cellular_component unknown; EXPRESSED IN: 22 plant structures; EXPRESSED DURING: 13 growth stage…	T	333.2	1.1668e-10
4.2.14	glycolysis.plastid branch.pyruvate kinase (PK)	psme_t008288	(q43117|kpya_ricco : 862.0) Pyruvate kinase isozyme A, chloroplast precursor (EC 2.7.1.40) - Ricinus communis (Castor bean) & (at3g22960 : 836.0) encodes a chloroplast pyruvate kinase alpha subunit. Important for seed oil biosynthesis. Ubiquitously expressed, with significantly increased expression in maturing seeds.; PKP-ALPHA; FUNCTIONS IN: pyruvate kinase activity; INVOLVED IN: response to cad…	T	2.4	6.37731e-08
4.2.14	glycolysis.plastid branch.pyruvate kinase (PK)	psme_t007370	(q43117|kpya_ricco : 857.0) Pyruvate kinase isozyme A, chloroplast precursor (EC 2.7.1.40) - Ricinus communis (Castor bean) & (at3g22960 : 835.0) encodes a chloroplast pyruvate kinase alpha subunit. Important for seed oil biosynthesis. Ubiquitously expressed, with significantly increased expression in maturing seeds.; PKP-ALPHA; FUNCTIONS IN: pyruvate kinase activity; INVOLVED IN: response to cad…	T	207.8	0.00130611
4.3.4	glycolysis.unclear/dually targeted.phosphofructokinase (PFK)	psme_t009957	(at4g26270 : 702.0) phosphofructokinase 3 (PFK3); CONTAINS InterPro DOMAIN/s: Pyrophosphate-dependent phosphofructokinase TP0108 (InterPro:IPR012004), Phosphofructokinase (InterPro:IPR000023); BEST Arabidopsis thaliana protein match is: phosphofructokinase 7 (TAIR:AT5G56630.1); Has 30201 Blast hits to 17322 proteins in 780 species: Archae - 12; Bacteria - 1396; Metazoa - 17338; Fungi - 3422; Plan…	T	356	0.00130611
4.3.4	glycolysis.unclear/dually targeted.phosphofructokinase (PFK)	psme_t010453	(at5g61580 : 708.0) phosphofructokinase 4 (PFK4); CONTAINS InterPro DOMAIN/s: Pyrophosphate-dependent phosphofructokinase TP0108 (InterPro:IPR012004), Phosphofructokinase (InterPro:IPR000023); BEST Arabidopsis thaliana protein match is: phosphofructokinase 3 (TAIR:AT4G26270.1); Has 7879 Blast hits to 7460 proteins in 2153 species: Archae - 28; Bacteria - 5246; Metazoa - 634; Fungi - 293; Plants -…	T	361.7	0.00242841
4.3.10	glycolysis.unclear/dually targeted.aldolase	psme_t018471	(p29356|alf_spiol : 574.0) Fructose-bisphosphate aldolase, cytoplasmic isozyme (EC 4.1.2.13) - Spinacia oleracea (Spinach) & (at2g36460 : 570.0) Aldolase superfamily protein; FUNCTIONS IN: copper ion binding; INVOLVED IN: response to salt stress, pentose-phosphate shunt; LOCATED IN: mitochondrion, plasma membrane, membrane; EXPRESSED IN: 24 plant structures; EXPRESSED DURING: 14 growth stages; CO…	T	13.8	5.87777e-05
4.3.10	glycolysis.unclear/dually targeted.aldolase	psme_t017941	(p29356|alf_spiol : 583.0) Fructose-bisphosphate aldolase, cytoplasmic isozyme (EC 4.1.2.13) - Spinacia oleracea (Spinach) & (at2g36460 : 578.0) Aldolase superfamily protein; FUNCTIONS IN: copper ion binding; INVOLVED IN: response to salt stress, pentose-phosphate shunt; LOCATED IN: mitochondrion, plasma membrane, membrane; EXPRESSED IN: 24 plant structures; EXPRESSED DURING: 14 growth stages; CO…	T	19.5	0.0008107
4.3.10	glycolysis.unclear/dually targeted.aldolase	psme_t007280	(p46256|alf1_pea : 549.0) Fructose-bisphosphate aldolase, cytoplasmic isozyme 1 (EC 4.1.2.13) - Pisum sativum (Garden pea) & (at2g36460 : 535.0) Aldolase superfamily protein; FUNCTIONS IN: copper ion binding; INVOLVED IN: response to salt stress, pentose-phosphate shunt; LOCATED IN: mitochondrion, plasma membrane, membrane; EXPRESSED IN: 24 plant structures; EXPRESSED DURING: 14 growth stages; CO…	T	333.2	0.00152765
4.3.10	glycolysis.unclear/dually targeted.aldolase	psme_t003975	(p46256|alf1_pea : 544.0) Fructose-bisphosphate aldolase, cytoplasmic isozyme 1 (EC 4.1.2.13) - Pisum sativum (Garden pea) & (at2g36460 : 532.0) Aldolase superfamily protein; FUNCTIONS IN: copper ion binding; INVOLVED IN: response to salt stress, pentose-phosphate shunt; LOCATED IN: mitochondrion, plasma membrane, membrane; EXPRESSED IN: 24 plant structures; EXPRESSED DURING: 14 growth stages; CO…	T	333.2	0.00675692
4.3.12	glycolysis.unclear/dually targeted.phosphoglycerate mutase	psme_t026013	(at1g22170 : 187.0) Phosphoglycerate mutase family protein; FUNCTIONS IN: intramolecular transferase activity, phosphotransferases, catalytic activity; INVOLVED IN: glycolysis, metabolic process; LOCATED IN: chloroplast; EXPRESSED IN: 19 plant structures; EXPRESSED DURING: 8 growth stages; CONTAINS InterPro DOMAIN/s: Histidine phosphatase superfamily, clade-1 (InterPro:IPR013078), Phosphoglycerat…	T	127.9	0.00130611
4.3.12	glycolysis.unclear/dually targeted.phosphoglycerate mutase	psme_t033592	(at5g04120 : 194.0) Phosphoglycerate mutase family protein; FUNCTIONS IN: catalytic activity; INVOLVED IN: metabolic process; LOCATED IN: cellular_component unknown; EXPRESSED IN: root; CONTAINS InterPro DOMAIN/s: Histidine phosphatase superfamily, clade-1 (InterPro:IPR013078), Phosphoglycerate/bisphosphoglycerate mutase, active site (InterPro:IPR001345); BEST Arabidopsis thaliana protein match i…	T	140.8	2.72422e-05
5.1	fermentation.LDH	psme_t020395	(at4g17260 : 432.0) Lactate/malate dehydrogenase family protein; FUNCTIONS IN: in 6 functions; INVOLVED IN: response to salt stress, response to abscisic acid stimulus; LOCATED IN: plasma membrane; EXPRESSED IN: 24 plant structures; EXPRESSED DURING: 13 growth stages; CONTAINS InterPro DOMAIN/s: L-lactate dehydrogenase (InterPro:IPR011304), Lactate/malate dehydrogenase, C-terminal (InterPro:IPR02…	T	340.2	0.00014723
5.1	fermentation.LDH	psme_t024230	(at4g17260 : 432.0) Lactate/malate dehydrogenase family protein; FUNCTIONS IN: in 6 functions; INVOLVED IN: response to salt stress, response to abscisic acid stimulus; LOCATED IN: plasma membrane; EXPRESSED IN: 24 plant structures; EXPRESSED DURING: 13 growth stages; CONTAINS InterPro DOMAIN/s: L-lactate dehydrogenase (InterPro:IPR011304), Lactate/malate dehydrogenase, C-terminal (InterPro:IPR02…	T	341.7	0.00327762
5.1	fermentation.aldehyde dehydrogenase	psme_t007369	(at3g48000 : 633.0) Encodes a putative (NAD+) aldehyde dehydrogenase.; aldehyde dehydrogenase 2B4 (ALDH2B4); FUNCTIONS IN: 3-chloroallyl aldehyde dehydrogenase activity, aldehyde dehydrogenase (NAD) activity, ATP binding; INVOLVED IN: response to cadmium ion; LOCATED IN: mitochondrion, chloroplast; EXPRESSED IN: 24 plant structures; EXPRESSED DURING: 14 growth stages; CONTAINS InterPro DOMAIN/s: …	T	8.1	0.00014723
5.1	fermentation.aldehyde dehydrogenase	psme_t009558	(at1g44170 : 598.0) Encodes a protein similar to the aldehyde dehydrogenase cp-ADH from C.plantagineum. Constitutively expressed at low levels.; aldehyde dehydrogenase 3H1 (ALDH3H1); FUNCTIONS IN: 3-chloroallyl aldehyde dehydrogenase activity, aldehyde dehydrogenase (NAD) activity; INVOLVED IN: response to desiccation, response to salt stress, response to abscisic acid stimulus; LOCATED IN: endop…	T	8.1	9.97745e-06
5.1	fermentation.aldehyde dehydrogenase	psme_t110134	(at3g48000 : 106.0) Encodes a putative (NAD+) aldehyde dehydrogenase.; aldehyde dehydrogenase 2B4 (ALDH2B4); FUNCTIONS IN: 3-chloroallyl aldehyde dehydrogenase activity, aldehyde dehydrogenase (NAD) activity, ATP binding; INVOLVED IN: response to cadmium ion; LOCATED IN: mitochondrion, chloroplast; EXPRESSED IN: 24 plant structures; EXPRESSED DURING: 14 growth stages; CONTAINS InterPro DOMAIN/s: …	T	344.6	8.2436e-08
5.1	fermentation.aldehyde dehydrogenase	psme_t021915	(at3g48000 : 633.0) Encodes a putative (NAD+) aldehyde dehydrogenase.; aldehyde dehydrogenase 2B4 (ALDH2B4); FUNCTIONS IN: 3-chloroallyl aldehyde dehydrogenase activity, aldehyde dehydrogenase (NAD) activity, ATP binding; INVOLVED IN: response to cadmium ion; LOCATED IN: mitochondrion, chloroplast; EXPRESSED IN: 24 plant structures; EXPRESSED DURING: 14 growth stages; CONTAINS InterPro DOMAIN/s: …	T	361.7	4.50594e-07
5.1	fermentation.aldehyde dehydrogenase	psme_t010338	(at3g48000 : 630.0) Encodes a putative (NAD+) aldehyde dehydrogenase.; aldehyde dehydrogenase 2B4 (ALDH2B4); FUNCTIONS IN: 3-chloroallyl aldehyde dehydrogenase activity, aldehyde dehydrogenase (NAD) activity, ATP binding; INVOLVED IN: response to cadmium ion; LOCATED IN: mitochondrion, chloroplast; EXPRESSED IN: 24 plant structures; EXPRESSED DURING: 14 growth stages; CONTAINS InterPro DOMAIN/s: …	T	356	9.00275e-07
5.1	fermentation.aldehyde dehydrogenase	psme_t022171	(at3g48000 : 614.0) Encodes a putative (NAD+) aldehyde dehydrogenase.; aldehyde dehydrogenase 2B4 (ALDH2B4); FUNCTIONS IN: 3-chloroallyl aldehyde dehydrogenase activity, aldehyde dehydrogenase (NAD) activity, ATP binding; INVOLVED IN: response to cadmium ion; LOCATED IN: mitochondrion, chloroplast; EXPRESSED IN: 24 plant structures; EXPRESSED DURING: 14 growth stages; CONTAINS InterPro DOMAIN/s: …	T	356	1.13065e-06
5.1	fermentation.aldehyde dehydrogenase	psme_t176674		T	2.4	2.23948e-05
5.1	fermentation.LDH	psme_t018034	(at4g17260 : 424.0) Lactate/malate dehydrogenase family protein; FUNCTIONS IN: in 6 functions; INVOLVED IN: response to salt stress, response to abscisic acid stimulus; LOCATED IN: plasma membrane; EXPRESSED IN: 24 plant structures; EXPRESSED DURING: 13 growth stages; CONTAINS InterPro DOMAIN/s: L-lactate dehydrogenase (InterPro:IPR011304), Lactate/malate dehydrogenase, C-terminal (InterPro:IPR02…	T	333.2	0.00111545
5.1	fermentation.aldehyde dehydrogenase	psme_t072891	(at4g36250 : 229.0) Encodes a putative aldehyde dehydrogenase. The gene is not responsive to osmotic stress and is expressed constitutively at a low level in plantlets and root cultures.; aldehyde dehydrogenase 3F1 (ALDH3F1); FUNCTIONS IN: 3-chloroallyl aldehyde dehydrogenase activity, aldehyde dehydrogenase (NAD) activity; INVOLVED IN: cellular aldehyde metabolic process, oxidation reduction, me…	T	184.9	1.503e-05
5.1	fermentation.aldehyde dehydrogenase	psme_t011378	(at3g48000 : 832.0) Encodes a putative (NAD+) aldehyde dehydrogenase.; aldehyde dehydrogenase 2B4 (ALDH2B4); FUNCTIONS IN: 3-chloroallyl aldehyde dehydrogenase activity, aldehyde dehydrogenase (NAD) activity, ATP binding; INVOLVED IN: response to cadmium ion; LOCATED IN: mitochondrion, chloroplast; EXPRESSED IN: 24 plant structures; EXPRESSED DURING: 14 growth stages; CONTAINS InterPro DOMAIN/s: …	T	299	1.13065e-06
5.1	fermentation.aldehyde dehydrogenase	psme_t085507	(at4g34240 : 60.1) Aldehyde dehydrogenase induced by ABA and dehydration; aldehyde dehydrogenase 3I1 (ALDH3I1); FUNCTIONS IN: 3-chloroallyl aldehyde dehydrogenase activity, aldehyde dehydrogenase (NAD) activity; INVOLVED IN: response to water deprivation, response to abscisic acid stimulus; LOCATED IN: chloroplast, plastid; EXPRESSED IN: 26 plant structures; EXPRESSED DURING: 13 growth stages; CO…	T	286	2.23948e-05
5.1	fermentation.aldehyde dehydrogenase	psme_t111926		T	236.3	0.00111545
5.1	fermentation.aldehyde dehydrogenase	psme_t011697	(at1g44170 : 635.0) Encodes a protein similar to the aldehyde dehydrogenase cp-ADH from C.plantagineum. Constitutively expressed at low levels.; aldehyde dehydrogenase 3H1 (ALDH3H1); FUNCTIONS IN: 3-chloroallyl aldehyde dehydrogenase activity, aldehyde dehydrogenase (NAD) activity; INVOLVED IN: response to desiccation, response to salt stress, response to abscisic acid stimulus; LOCATED IN: endop…	T	217.2	0.00208351
5.2	fermentation.PDC	psme_t053082	(p51848|pdc2_orysa : 217.0) Pyruvate decarboxylase isozyme 2 (EC 4.1.1.1) (PDC) - Oryza sativa (Rice) & (at4g33070 : 215.0) Thiamine pyrophosphate dependent pyruvate decarboxylase family protein; FUNCTIONS IN: in 6 functions; LOCATED IN: membrane; EXPRESSED IN: 11 plant structures; EXPRESSED DURING: 4 anthesis, C globular stage, F mature embryo stage, petal differentiation and expansion stage, E …	T	328.4	0.00010243
5.2	fermentation.PDC	psme_t004090	(at4g33070 : 966.0) Thiamine pyrophosphate dependent pyruvate decarboxylase family protein; FUNCTIONS IN: in 6 functions; LOCATED IN: membrane; EXPRESSED IN: 11 plant structures; EXPRESSED DURING: 4 anthesis, C globular stage, F mature embryo stage, petal differentiation and expansion stage, E expanded cotyledon stage; CONTAINS InterPro DOMAIN/s: TPP-binding enzyme, conserved site (InterPro:IPR00…	T	310.4	4.86586e-05
5.2	fermentation.PDC	psme_t009034	(at5g17380 : 801.0) Thiamine pyrophosphate dependent pyruvate decarboxylase family protein; FUNCTIONS IN: pyruvate decarboxylase activity, magnesium ion binding, thiamin pyrophosphate binding, transferase activity, catalytic activity; LOCATED IN: cellular_component unknown; EXPRESSED IN: 23 plant structures; EXPRESSED DURING: 13 growth stages; CONTAINS InterPro DOMAIN/s: TPP-binding enzyme, conse…	T	322.5	9.95476e-09
5.2	fermentation.PDC	psme_t085260	(p51847|pdc1_orysa : 77.8) Pyruvate decarboxylase isozyme 1 (EC 4.1.1.1) (PDC) - Oryza sativa (Rice) & (at4g33070 : 77.0) Thiamine pyrophosphate dependent pyruvate decarboxylase family protein; FUNCTIONS IN: in 6 functions; LOCATED IN: membrane; EXPRESSED IN: 11 plant structures; EXPRESSED DURING: 4 anthesis, C globular stage, F mature embryo stage, petal differentiation and expansion stage, E ex…	T	335.5	4.50594e-07
5.3	fermentation.ADH	psme_t172943		T	346.1	0.00058425
5.3	fermentation.ADH	psme_t007965	(p48977|adh_maldo : 352.0) Alcohol dehydrogenase (EC 1.1.1.1) - Malus domestica (Apple) (Malus sylvestris) & (at1g77120 : 327.0) Catalyzes the reduction of acetaldehyde using NADH as reductant. Requires zinc for activity. Dimer. Anaerobic response polypeptide (ANP). Fermentation. The protein undergoes thiolation following treatment with the oxidant tert-butylhydroperoxide.; alcohol dehydrogenase …	T	333.2	0.0017875
5.3	fermentation.ADH	psme_t017461	(p48977|adh_maldo : 556.0) Alcohol dehydrogenase (EC 1.1.1.1) - Malus domestica (Apple) (Malus sylvestris) & (at1g77120 : 545.0) Catalyzes the reduction of acetaldehyde using NADH as reductant. Requires zinc for activity. Dimer. Anaerobic response polypeptide (ANP). Fermentation. The protein undergoes thiolation following treatment with the oxidant tert-butylhydroperoxide.; alcohol dehydrogenase …	T	333.2	0.0017875
5.3	fermentation.ADH	psme_t014406	(p17648|adh_fraan : 542.0) Alcohol dehydrogenase (EC 1.1.1.1) - Fragaria ananassa (Strawberry) & (at1g77120 : 535.0) Catalyzes the reduction of acetaldehyde using NADH as reductant. Requires zinc for activity. Dimer. Anaerobic response polypeptide (ANP). Fermentation. The protein undergoes thiolation following treatment with the oxidant tert-butylhydroperoxide.; alcohol dehydrogenase 1 (ADH1); FU…	T	162.1	4.28325e-09
5.3	fermentation.ADH	psme_t020742	(p48977|adh_maldo : 544.0) Alcohol dehydrogenase (EC 1.1.1.1) - Malus domestica (Apple) (Malus sylvestris) & (at1g77120 : 540.0) Catalyzes the reduction of acetaldehyde using NADH as reductant. Requires zinc for activity. Dimer. Anaerobic response polypeptide (ANP). Fermentation. The protein undergoes thiolation following treatment with the oxidant tert-butylhydroperoxide.; alcohol dehydrogenase …	T	169.5	5.6618e-09
6.1	gluconeogenesis / glyoxylate cycle.citrate synthase	psme_t014558	(at2g42790 : 794.0) Encodes a peroxisomal citrate synthase that is expressed throughout seedling and shoot development.; citrate synthase 3 (CSY3); FUNCTIONS IN: citrate (SI)-synthase activity; INVOLVED IN: fatty acid beta-oxidation, tricarboxylic acid cycle; LOCATED IN: peroxisome; EXPRESSED IN: 23 plant structures; EXPRESSED DURING: 15 growth stages; CONTAINS InterPro DOMAIN/s: Citrate synthase…	T	310.4	6.57253e-06
6.3	gluconeogenesis / glyoxylate cycle.Malate DH	psme_t002242	(p46488|mdhg_cucsa : 509.0) Malate dehydrogenase, glyoxysomal precursor (EC 1.1.1.37) - Cucumis sativus (Cucumber) & (at2g22780 : 495.0) encodes an peroxisomal NAD-malate dehydrogenase that is involved in fatty acid beta-oxidation through providing NAD to the process of converting fatty acyl CoA to acetyl CoA.; peroxisomal NAD-malate dehydrogenase 1 (PMDH1); FUNCTIONS IN: in 6 functions; INVOLVED…	T	146.4	0.00035255
6.4	gluconeogenesis / glyoxylate cycle.PEPCK	psme_t099315	(at5g65690 : 95.1) Encodes a putative phosphoenolpyruvate carboxykinase (ATP-dependent).; phosphoenolpyruvate carboxykinase 2 (PCK2); FUNCTIONS IN: phosphoenolpyruvate carboxykinase activity, purine nucleotide binding, phosphoenolpyruvate carboxykinase (ATP) activity, ATP binding; INVOLVED IN: gluconeogenesis; LOCATED IN: cellular_component unknown; EXPRESSED IN: stem, male gametophyte, root, flo…	T	351.1	8.54512e-05
6.4	gluconeogenesis / glyoxylate cycle.PEPCK	psme_t009596	(p42066|pepck_cucsa : 339.0) Phosphoenolpyruvate carboxykinase [ATP] (EC 4.1.1.49) (PEP carboxykinase) (Phosphoenolpyruvate carboxylase) (PEPCK) - Cucumis sativus (Cucumber) & (at4g37870 : 323.0) Encodes a putative phosphoenolpyruvate carboxykinase (ATP-dependent).; phosphoenolpyruvate carboxykinase 1 (PCK1); FUNCTIONS IN: phosphoenolpyruvate carboxykinase activity, purine nucleotide binding, pho…	T	116.5	1.77188e-06
6.4	gluconeogenesis / glyoxylate cycle.PEPCK	psme_t009090	(at5g65690 : 545.0) Encodes a putative phosphoenolpyruvate carboxykinase (ATP-dependent).; phosphoenolpyruvate carboxykinase 2 (PCK2); FUNCTIONS IN: phosphoenolpyruvate carboxykinase activity, purine nucleotide binding, phosphoenolpyruvate carboxykinase (ATP) activity, ATP binding; INVOLVED IN: gluconeogenesis; LOCATED IN: cellular_component unknown; EXPRESSED IN: stem, male gametophyte, root, fl…	T	116.5	3.4381e-06
6.4	gluconeogenesis / glyoxylate cycle.PEPCK	psme_t009046	(at5g65690 : 441.0) Encodes a putative phosphoenolpyruvate carboxykinase (ATP-dependent).; phosphoenolpyruvate carboxykinase 2 (PCK2); FUNCTIONS IN: phosphoenolpyruvate carboxykinase activity, purine nucleotide binding, phosphoenolpyruvate carboxykinase (ATP) activity, ATP binding; INVOLVED IN: gluconeogenesis; LOCATED IN: cellular_component unknown; EXPRESSED IN: stem, male gametophyte, root, fl…	T	116.5	2.216e-06
6.4	gluconeogenesis / glyoxylate cycle.PEPCK	psme_t025915	(at5g65690 : 247.0) Encodes a putative phosphoenolpyruvate carboxykinase (ATP-dependent).; phosphoenolpyruvate carboxykinase 2 (PCK2); FUNCTIONS IN: phosphoenolpyruvate carboxykinase activity, purine nucleotide binding, phosphoenolpyruvate carboxykinase (ATP) activity, ATP binding; INVOLVED IN: gluconeogenesis; LOCATED IN: cellular_component unknown; EXPRESSED IN: stem, male gametophyte, root, fl…	T	70.9	4.50594e-07
6.4	gluconeogenesis / glyoxylate cycle.PEPCK	psme_t011377	(p42066|pepck_cucsa : 655.0) Phosphoenolpyruvate carboxykinase [ATP] (EC 4.1.1.49) (PEP carboxykinase) (Phosphoenolpyruvate carboxylase) (PEPCK) - Cucumis sativus (Cucumber) & (at4g37870 : 647.0) Encodes a putative phosphoenolpyruvate carboxykinase (ATP-dependent).; phosphoenolpyruvate carboxykinase 1 (PCK1); FUNCTIONS IN: phosphoenolpyruvate carboxykinase activity, purine nucleotide binding, pho…	T	36.7	1.41948e-06
7.1.1	OPP.oxidative PP.G6PD	psme_t010194	(at1g09420 : 684.0) Encodes a protein similar to glucose-6-phosphate dehydrogenase but, based on amino acid differences in the active site and lack of activity, does not encode a functional G6PDH. The amino acid sequence for the consensus sequence of the G6PDH active site (DHYLGKE) differs in three places in this protein. gc exon splice site at 20574 is based on protein alignment, and is not conf…	T	310.4	0.00777346
7.1.1	OPP.oxidative PP.G6PD	psme_t009402	(at5g40760 : 772.0) Encodes a cytosolic glucose-6-phosphate dehydrogenase that is insensitive to reduction by DTT and whose mRNA is expressed ubiquitously.; glucose-6-phosphate dehydrogenase 6 (G6PD6); CONTAINS InterPro DOMAIN/s: Glucose-6-phosphate dehydrogenase, C-terminal (InterPro:IPR022675), Glucose-6-phosphate dehydrogenase, active site (InterPro:IPR019796), NAD(P)-binding domain (InterPro:…	T	356	0.00025001
7.1.1	OPP.oxidative PP.G6PD	psme_t006451	(q43793|g6pdc_tobac : 857.0) Glucose-6-phosphate 1-dehydrogenase, chloroplast precursor (EC 1.1.1.49) (G6PD) - Nicotiana tabacum (Common tobacco) & (at5g13110 : 852.0) Encodes a plastidic glucose-6-phosphate dehydrogenase that is sensitive to reduction by DTT and whose mRNA is most highly expressed in root.; glucose-6-phosphate dehydrogenase 2 (G6PD2); CONTAINS InterPro DOMAIN/s: Glucose-6-phosph…	T	2.4	4.50594e-07
7.1.1	OPP.oxidative PP.G6PD	psme_t007442	(at1g09420 : 455.0) Encodes a protein similar to glucose-6-phosphate dehydrogenase but, based on amino acid differences in the active site and lack of activity, does not encode a functional G6PDH. The amino acid sequence for the consensus sequence of the G6PDH active site (DHYLGKE) differs in three places in this protein. gc exon splice site at 20574 is based on protein alignment, and is not conf…	T	310.4	3.31288e-05
7.1.2	OPP.oxidative PP.6-phosphogluconolactonase	psme_t020647	(at1g13700 : 294.0) 6-phosphogluconolactonase 1 (PGL1); FUNCTIONS IN: 6-phosphogluconolactonase activity, catalytic activity; INVOLVED IN: pentose-phosphate shunt, carbohydrate metabolic process; LOCATED IN: cellular_component unknown; EXPRESSED IN: 11 plant structures; EXPRESSED DURING: LP.06 six leaves visible, LP.04 four leaves visible, 4 anthesis, petal differentiation and expansion stage; CO…	T	157.7	0.0028258
7.1.3	OPP.oxidative PP.6-phosphogluconate dehydrogenase	psme_t011431	(at5g41670 : 811.0) 6-phosphogluconate dehydrogenase family protein; FUNCTIONS IN: in 6 functions; INVOLVED IN: response to fructose stimulus, response to cadmium ion, response to sucrose stimulus, response to glucose stimulus; LOCATED IN: mitochondrion, chloroplast; EXPRESSED IN: 24 plant structures; EXPRESSED DURING: 14 growth stages; CONTAINS InterPro DOMAIN/s: 6-phosphogluconate dehydrogenase…	T	350.3	8.2436e-08
7.1.3	OPP.oxidative PP.6-phosphogluconate dehydrogenase	psme_t014300	(at5g41670 : 813.0) 6-phosphogluconate dehydrogenase family protein; FUNCTIONS IN: in 6 functions; INVOLVED IN: response to fructose stimulus, response to cadmium ion, response to sucrose stimulus, response to glucose stimulus; LOCATED IN: mitochondrion, chloroplast; EXPRESSED IN: 24 plant structures; EXPRESSED DURING: 14 growth stages; CONTAINS InterPro DOMAIN/s: 6-phosphogluconate dehydrogenase…	T	333.2	7.6824e-10
7.1.3	OPP.oxidative PP.6-phosphogluconate dehydrogenase	psme_t003071	(at3g02360 : 766.0) 6-phosphogluconate dehydrogenase family protein; FUNCTIONS IN: in 6 functions; INVOLVED IN: response to salt stress; LOCATED IN: peroxisome; EXPRESSED IN: 27 plant structures; EXPRESSED DURING: 16 growth stages; CONTAINS InterPro DOMAIN/s: 6-phosphogluconate dehydrogenase, NAD-binding (InterPro:IPR006115), 6-phosphogluconate dehydrogenase, C-terminal-like (InterPro:IPR008927),…	T	344.6	0.0008107
7.1.3	OPP.oxidative PP.6-phosphogluconate dehydrogenase	psme_t198330		T	347.7	0.00021003
7.1.3	OPP.oxidative PP.6-phosphogluconate dehydrogenase	psme_t050777	(at5g41670 : 263.0) 6-phosphogluconate dehydrogenase family protein; FUNCTIONS IN: in 6 functions; INVOLVED IN: response to fructose stimulus, response to cadmium ion, response to sucrose stimulus, response to glucose stimulus; LOCATED IN: mitochondrion, chloroplast; EXPRESSED IN: 24 plant structures; EXPRESSED DURING: 14 growth stages; CONTAINS InterPro DOMAIN/s: 6-phosphogluconate dehydrogenase…	T	338.1	0.00130611
7.1.3	OPP.oxidative PP.6-phosphogluconate dehydrogenase	psme_t062231	(at5g41670 : 320.0) 6-phosphogluconate dehydrogenase family protein; FUNCTIONS IN: in 6 functions; INVOLVED IN: response to fructose stimulus, response to cadmium ion, response to sucrose stimulus, response to glucose stimulus; LOCATED IN: mitochondrion, chloroplast; EXPRESSED IN: 24 plant structures; EXPRESSED DURING: 14 growth stages; CONTAINS InterPro DOMAIN/s: 6-phosphogluconate dehydrogenase…	T	347.7	0.00585921
7.1.3	OPP.oxidative PP.6-phosphogluconate dehydrogenase	psme_t017897	(at4g29120 : 403.0) 6-phosphogluconate dehydrogenase family protein; FUNCTIONS IN: coenzyme binding, oxidoreductase activity, phosphogluconate dehydrogenase (decarboxylating) activity, binding, catalytic activity; INVOLVED IN: oxidation reduction, pentose-phosphate shunt, metabolic process; EXPRESSED IN: 24 plant structures; EXPRESSED DURING: 14 growth stages; CONTAINS InterPro DOMAIN/s: 6-phosph…	T	207.8	0.00017602
7.1.3	OPP.oxidative PP.6-phosphogluconate dehydrogenase	psme_t025155	(at3g25530 : 424.0) Encodes gamma-hydroxybutyrate dehydrogenase (AtGHBDH). Contains a NADP-binding domain. GHBDH is proposed to function in oxidative stress tolerance.; glyoxylate reductase 1 (GLYR1); FUNCTIONS IN: 3-hydroxybutyrate dehydrogenase activity, phosphogluconate dehydrogenase (decarboxylating) activity; INVOLVED IN: response to oxidative stress; LOCATED IN: cytosol; EXPRESSED IN: 23 pl…	T	177.3	1.503e-05
7.2.1	OPP.non-reductive PP.transketolase	psme_t006122	(q43848|tktc_soltu : 1127.0) Transketolase, chloroplast precursor (EC 2.2.1.1) (TK) - Solanum tuberosum (Potato) & (at3g60750 : 1094.0) Transketolase; FUNCTIONS IN: catalytic activity, transketolase activity; EXPRESSED IN: 24 plant structures; EXPRESSED DURING: 16 growth stages; CONTAINS InterPro DOMAIN/s: Transketolase, N-terminal (InterPro:IPR005474), Transketolase, C-terminal (InterPro:IPR0054…	T	321.8	1.84529e-09
7.2.1	OPP.non-reductive PP.transketolase	psme_t009627	(at3g60750 : 749.0) Transketolase; FUNCTIONS IN: catalytic activity, transketolase activity; EXPRESSED IN: 24 plant structures; EXPRESSED DURING: 16 growth stages; CONTAINS InterPro DOMAIN/s: Transketolase, N-terminal (InterPro:IPR005474), Transketolase, C-terminal (InterPro:IPR005476), Transketolase, C-terminal/Pyruvate-ferredoxin oxidoreductase, domain II (InterPro:IPR009014), Transketolase-lik…	T	347.7	3.22165e-09
7.2.2	OPP.non-reductive PP.transaldolase	psme_t112970		T	160.6	5.67646e-07
7.2.2	OPP.non-reductive PP.transaldolase	psme_t020959	(at1g12230 : 451.0) Aldolase superfamily protein; FUNCTIONS IN: transaldolase activity, zinc ion binding; INVOLVED IN: carbohydrate metabolic process, metabolic process; EXPRESSED IN: 23 plant structures; EXPRESSED DURING: 13 growth stages; CONTAINS InterPro DOMAIN/s: Aldolase-type TIM barrel (InterPro:IPR013785), Transaldolase (InterPro:IPR001585). & (reliability: 902.0) & (original description:…	T	217.5	1.6388e-10
7.2.4	OPP.non-reductive PP.ribose 5-phosphate isomerase	psme_t028667	(at3g04790 : 165.0) Ribose 5-phosphate isomerase, type A protein; FUNCTIONS IN: ribose-5-phosphate isomerase activity; INVOLVED IN: defense response to bacterium, reductive pentose-phosphate cycle; LOCATED IN: thylakoid, chloroplast thylakoid membrane, chloroplast stroma, chloroplast, chloroplast envelope; EXPRESSED IN: 26 plant structures; EXPRESSED DURING: 14 growth stages; CONTAINS InterPro DO…	T	344.6	3.53957e-07
7.2.4	OPP.non-reductive PP.ribose 5-phosphate isomerase	psme_t022513	(at3g04790 : 327.0) Ribose 5-phosphate isomerase, type A protein; FUNCTIONS IN: ribose-5-phosphate isomerase activity; INVOLVED IN: defense response to bacterium, reductive pentose-phosphate cycle; LOCATED IN: thylakoid, chloroplast thylakoid membrane, chloroplast stroma, chloroplast, chloroplast envelope; EXPRESSED IN: 26 plant structures; EXPRESSED DURING: 14 growth stages; CONTAINS InterPro DO…	T	63.8	0.00025001
7.3	OPP.electron transfer	psme_t023004	(p27788|fer3_maize : 173.0) Ferredoxin-3, chloroplast precursor (Ferredoxin III) (Fd III) - Zea mays (Maize) & (at2g27510 : 151.0) ferredoxin 3 (FD3); FUNCTIONS IN: electron carrier activity, iron-sulfur cluster binding, 2 iron, 2 sulfur cluster binding; INVOLVED IN: electron transport chain; LOCATED IN: chloroplast; EXPRESSED IN: 22 plant structures; EXPRESSED DURING: 13 growth stages; CONTAINS …	T	127.9	0.00327762
7.3	OPP.electron transfer	psme_t019747	(p27788|fer3_maize : 174.0) Ferredoxin-3, chloroplast precursor (Ferredoxin III) (Fd III) - Zea mays (Maize) & (at1g10960 : 152.0) ferredoxin 1 (FD1); FUNCTIONS IN: electron carrier activity, iron-sulfur cluster binding, 2 iron, 2 sulfur cluster binding; INVOLVED IN: response to karrikin; LOCATED IN: chloroplast stroma, chloroplast; EXPRESSED IN: 22 plant structures; EXPRESSED DURING: 13 growth s…	T	173.5	3.4381e-06
7.3	OPP.electron transfer	psme_t023644	(o23877|fenr3_orysa : 583.0) Ferredoxin--NADP reductase, embryo isozyme, chloroplast precursor (EC 1.18.1.2) (FNR) - Oryza sativa (Rice) & (at1g30510 : 573.0) Encodes a root-type ferredoxin:NADP(H) oxidoreductase.; root FNR 2 (RFNR2); FUNCTIONS IN: oxidoreductase activity, copper ion binding; INVOLVED IN: oxidation reduction; LOCATED IN: thylakoid membrane; EXPRESSED IN: 23 plant structures; EXPR…	T	272.9	4.01976e-05
8.1.1.1	TCA / org transformation.TCA.pyruvate DH.E1	psme_t018257	(at5g50850 : 590.0) MACCI-BOU (MAB1); FUNCTIONS IN: pyruvate dehydrogenase (acetyl-transferring) activity, catalytic activity; INVOLVED IN: defense response to bacterium; LOCATED IN: mitochondrion, nucleolus, plasma membrane; EXPRESSED IN: 25 plant structures; EXPRESSED DURING: 17 growth stages; CONTAINS InterPro DOMAIN/s: Transketolase, C-terminal (InterPro:IPR005476), Transketolase-like, C-term…	T	13.8	0.00068965
8.1.1.1	TCA / org transformation.TCA.pyruvate DH.E1	psme_t014234	(at1g01090 : 573.0) pyruvate dehydrogenase E1 alpha subunit; pyruvate dehydrogenase E1 alpha (PDH-E1 ALPHA); FUNCTIONS IN: pyruvate dehydrogenase (acetyl-transferring) activity; INVOLVED IN: oxidation reduction, glycolysis, metabolic process; LOCATED IN: chloroplast, plastid, chloroplast envelope; EXPRESSED IN: 25 plant structures; EXPRESSED DURING: 15 growth stages; CONTAINS InterPro DOMAIN/s: D…	T	219.2	0.00010243
8.1.1.1	TCA / org transformation.TCA.pyruvate DH.E1	psme_t011624	(at1g01090 : 574.0) pyruvate dehydrogenase E1 alpha subunit; pyruvate dehydrogenase E1 alpha (PDH-E1 ALPHA); FUNCTIONS IN: pyruvate dehydrogenase (acetyl-transferring) activity; INVOLVED IN: oxidation reduction, glycolysis, metabolic process; LOCATED IN: chloroplast, plastid, chloroplast envelope; EXPRESSED IN: 25 plant structures; EXPRESSED DURING: 15 growth stages; CONTAINS InterPro DOMAIN/s: D…	T	230.6	0.00025001
8.1.1.2	TCA / org transformation.TCA.pyruvate DH.E2	psme_t010474	(at3g52200 : 455.0) dihydrolipoamide S-acetyltransferase (LTA3) mRNA, nuclear; LTA3; FUNCTIONS IN: dihydrolipoyllysine-residue acetyltransferase activity; INVOLVED IN: pyruvate metabolic process, metabolic process; LOCATED IN: mitochondrion; EXPRESSED IN: 24 plant structures; EXPRESSED DURING: 13 growth stages; CONTAINS InterPro DOMAIN/s: 2-oxo acid dehydrogenase, lipoyl-binding site (InterPro:IP…	T	356	2.96366e-08
8.1.1.2	TCA / org transformation.TCA.pyruvate DH.E2	psme_t007481	(at3g13930 : 591.0) Dihydrolipoamide acetyltransferase, long form protein; FUNCTIONS IN: dihydrolipoyllysine-residue acetyltransferase activity, copper ion binding; INVOLVED IN: pyruvate metabolic process, metabolic process; LOCATED IN: mitochondrion, chloroplast, chloroplast envelope; EXPRESSED IN: 25 plant structures; EXPRESSED DURING: 13 growth stages; CONTAINS InterPro DOMAIN/s: 2-oxo acid de…	T	356	1.35524e-09
8.1.1.2	TCA / org transformation.TCA.pyruvate DH.E2	psme_t009044	(at1g34430 : 536.0) embryo defective 3003 (EMB3003); FUNCTIONS IN: dihydrolipoyllysine-residue acetyltransferase activity, acyltransferase activity; INVOLVED IN: embryo development ending in seed dormancy; LOCATED IN: cytosolic ribosome, plasma membrane, chloroplast, chloroplast envelope; EXPRESSED IN: 23 plant structures; EXPRESSED DURING: 15 growth stages; CONTAINS InterPro DOMAIN/s: 2-oxo acid…	T	310.4	3.4381e-06
8.1.1.3	TCA / org transformation.TCA.pyruvate DH.E3	psme_t012826	(at1g48030 : 747.0) Encodes a mitochondrial lipoamide dehydrogenase whose expression is induced by light.; lipoamide dehydrogenase 1 (LPD1); FUNCTIONS IN: dihydrolipoyl dehydrogenase activity, copper ion binding, cobalt ion binding, zinc ion binding, ATP binding; INVOLVED IN: response to cadmium ion, response to light stimulus; LOCATED IN: mitochondrion, apoplast, mitochondrial respiratory chain …	T	51.7	9.97745e-06
8.1.2	TCA / org transformation.TCA.CS	psme_t012084	(o80433|cisy_dauca : 735.0) Citrate synthase, mitochondrial precursor (EC 2.3.3.1) - Daucus carota (Carrot) & (at2g44350 : 729.0) encodes a mitochrondrion targeted citrate synthase, the first enzyme of the tricarboxylic acid cycle, catalyzing the condensation of acetyl-CoA and oxaloacetate, finally yielding citrate and CoA.; ATCS; FUNCTIONS IN: citrate (SI)-synthase activity, zinc ion binding, AT…	T	13.8	0.00152765
8.1.3	TCA / org transformation.TCA.aconitase	psme_t003343	(at2g05710 : 1538.0) Encodes an aconitase that can catalyze the conversion of citrate to isocitrate through a cis-aconitate intermediate, indicating that it may participate in the TCA cycle and other primary metabolic pathways. The protein is believed to accumulate in the mitochondria and the cytosol. It affects CSD2 (At2g28190 - a superoxide dismutase) transcript levels and may play a role in th…	T	344.6	2.25973e-08
8.1.4	TCA / org transformation.TCA.IDH	psme_t013336	(q40345|idhp_medsa : 772.0) Isocitrate dehydrogenase [NADP], chloroplast precursor (EC 1.1.1.42) (Oxalosuccinate decarboxylase) (IDH) (NADP(+)-specific ICDH) (IDP) (Fragment) - Medicago sativa (Alfalfa) & (at1g65930 : 741.0) Encodes a NADP+-isocitrate dehydrogenase that is believed to function in the cytosol. It appears to contribute to NADPH production under oxidative stress, and thereby to part…	T	357.1	8.54512e-05
8.1.4	TCA / org transformation.TCA.IDH	psme_t016484	(q40345|idhp_medsa : 772.0) Isocitrate dehydrogenase [NADP], chloroplast precursor (EC 1.1.1.42) (Oxalosuccinate decarboxylase) (IDH) (NADP(+)-specific ICDH) (IDP) (Fragment) - Medicago sativa (Alfalfa) & (at1g65930 : 741.0) Encodes a NADP+-isocitrate dehydrogenase that is believed to function in the cytosol. It appears to contribute to NADPH production under oxidative stress, and thereby to part…	T	334.3	0.00058425
8.1.4	TCA / org transformation.TCA.IDH	psme_t014195	(at5g14590 : 674.0) Isocitrate/isopropylmalate dehydrogenase family protein; FUNCTIONS IN: NAD or NADH binding, isocitrate dehydrogenase (NADP+) activity, magnesium ion binding, oxidoreductase activity, acting on the CH-OH group of donors, NAD or NADP as acceptor; INVOLVED IN: oxidation reduction, isocitrate metabolic process, metabolic process; LOCATED IN: mitochondrion, chloroplast; EXPRESSED I…	T	51.7	0.00029688
8.1.5	TCA / org transformation.TCA.2-oxoglutarate dehydrogenase	psme_t017363	(at4g26910 : 562.0) Dihydrolipoamide succinyltransferase; FUNCTIONS IN: zinc ion binding, acyltransferase activity; INVOLVED IN: tricarboxylic acid cycle, metabolic process; LOCATED IN: mitochondrion, membrane; EXPRESSED IN: 25 plant structures; EXPRESSED DURING: 15 growth stages; CONTAINS InterPro DOMAIN/s: 2-oxo acid dehydrogenase, lipoyl-binding site (InterPro:IPR003016), Dihydrolipoamide succ…	T	356	2.76301e-06
8.1.5	TCA / org transformation.TCA.2-oxoglutarate dehydrogenase	psme_t003554	(at5g65750 : 1745.0) 2-oxoglutarate dehydrogenase, E1 component; FUNCTIONS IN: oxoglutarate dehydrogenase (succinyl-transferring) activity, cobalt ion binding, zinc ion binding; INVOLVED IN: response to cadmium ion; LOCATED IN: mitochondrion; EXPRESSED IN: 23 plant structures; EXPRESSED DURING: 11 growth stages; CONTAINS InterPro DOMAIN/s: 2-oxoglutarate dehydrogenase, E1 component (InterPro:IPR0…	T	346.1	3.31288e-05
8.1.5	TCA / org transformation.TCA.2-oxoglutarate dehydrogenase	psme_t011890	(at5g65750 : 1285.0) 2-oxoglutarate dehydrogenase, E1 component; FUNCTIONS IN: oxoglutarate dehydrogenase (succinyl-transferring) activity, cobalt ion binding, zinc ion binding; INVOLVED IN: response to cadmium ion; LOCATED IN: mitochondrion; EXPRESSED IN: 23 plant structures; EXPRESSED DURING: 11 growth stages; CONTAINS InterPro DOMAIN/s: 2-oxoglutarate dehydrogenase, E1 component (InterPro:IPR0…	T	357.9	6.37731e-08
8.1.5	TCA / org transformation.TCA.2-oxoglutarate dehydrogenase	psme_t027035	(at5g65750 : 321.0) 2-oxoglutarate dehydrogenase, E1 component; FUNCTIONS IN: oxoglutarate dehydrogenase (succinyl-transferring) activity, cobalt ion binding, zinc ion binding; INVOLVED IN: response to cadmium ion; LOCATED IN: mitochondrion; EXPRESSED IN: 23 plant structures; EXPRESSED DURING: 11 growth stages; CONTAINS InterPro DOMAIN/s: 2-oxoglutarate dehydrogenase, E1 component (InterPro:IPR01…	T	19.5	7.09367e-05
8.1.6	TCA / org transformation.TCA.succinyl-CoA ligase	psme_t011763	(q6k9n6|sucb_orysa : 657.0) Succinyl-CoA ligase [GDP-forming] beta-chain, mitochondrial precursor (EC 6.2.1.4) (Succinyl-CoA synthetase, beta chain) (SCS-beta) - Oryza sativa (Rice) & (at2g20420 : 646.0) ATP citrate lyase (ACL) family protein; FUNCTIONS IN: succinate-CoA ligase (GDP-forming) activity, copper ion binding, ATP binding; INVOLVED IN: response to cadmium ion, metabolic process; LOCATE…	T	13.8	1.02345e-09
8.1.6	TCA / org transformation.TCA.succinyl-CoA ligase	psme_t019831	(q6zl94|suca_orysa : 529.0) Probable succinyl-CoA ligase [GDP-forming] subunit alpha, mitochondrial precursor (EC 6.2.1.4) (Succinyl-CoA synthetase subunit alpha) (SCS-alpha) - Oryza sativa (Rice) & (at5g23250 : 512.0) Succinyl-CoA ligase, alpha subunit; FUNCTIONS IN: succinate-CoA ligase (GDP-forming) activity, copper ion binding; INVOLVED IN: metabolic process; LOCATED IN: mitochondrion; EXPRES…	T	327.5	0.00095208
8.1.6	TCA / org transformation.TCA.succinyl-CoA ligase	psme_t167325		T	321.8	2.3012e-10
8.1.7	TCA / org transformation.TCA.succinate dehydrogenase	psme_t024089	(at3g27380 : 413.0) One of three isoforms of the iron-sulfur component of the succinate dehydrogenase complex, a component of the mitochondrial respiratory chain complex II. The product of the nuclear encoded gene is imported into the mitochondrion. Expressed during germination and post-germinative growth.; succinate dehydrogenase 2-1 (SDH2-1); CONTAINS InterPro DOMAIN/s: Ferredoxin (InterPro:IPR…	T	361.7	2.42792e-09
8.1.7	TCA / org transformation.TCA.succinate dehydrogenase	psme_t008124	(q6zdy8|dhsa_orysa : 1064.0) Succinate dehydrogenase [ubiquinone] flavoprotein subunit, mitochondrial precursor (EC 1.3.5.1) (FP) (Flavoprotein subunit of complex II) - Oryza sativa (Rice) & (at5g66760 : 1054.0) One of two genes in Arabidopsis that encode a flavoprotein subunit of the mitochondrial succinate dehydrogenase complex.; succinate dehydrogenase 1-1 (SDH1-1); FUNCTIONS IN: cobalt ion bi…	T	25.3	6.57253e-06
8.1.9	TCA / org transformation.TCA.malate DH	psme_t018042	(at1g53240 : 461.0) Lactate/malate dehydrogenase family protein; FUNCTIONS IN: malate dehydrogenase activity, copper ion binding; INVOLVED IN: response to cadmium ion, response to salt stress, response to cold, defense response to bacterium, peptidyl-cysteine S-nitrosylation; LOCATED IN: mitochondrion, cell wall, chloroplast; EXPRESSED IN: 26 plant structures; EXPRESSED DURING: 15 growth stages; …	T	344.6	4.86586e-05
8.2.4	TCA / org transformation.other organic acid transformatons.IDH	psme_t014598	(at4g35260 : 572.0) Encodes a regulatory subunit of the mitochondrially-localized NAD+- dependent isocitrate dehydrogenase.; isocitrate dehydrogenase 1 (IDH1); CONTAINS InterPro DOMAIN/s: Isocitrate/isopropylmalate dehydrogenase (InterPro:IPR001804), Isocitrate dehydrogenase NAD-dependent, mitochondrial (InterPro:IPR004434); BEST Arabidopsis thaliana protein match is: isocitrate dehydrogenase sub…	T	333.2	1.41948e-06
8.2.9	TCA / org transformation.other organic acid transformatons.cyt MDH	psme_t017186	(at1g04410 : 578.0) Lactate/malate dehydrogenase family protein; FUNCTIONS IN: in 6 functions; INVOLVED IN: response to cadmium ion, response to zinc ion, response to salt stress; LOCATED IN: in 7 components; EXPRESSED IN: 26 plant structures; EXPRESSED DURING: 15 growth stages; CONTAINS InterPro DOMAIN/s: Malate dehydrogenase, NAD-dependent, cytosolic (InterPro:IPR011274), Lactate/malate dehydro…	T	168.6	9.97745e-06
8.2.10	TCA / org transformation.other organic acid transformatons.malic	psme_t026789	(at1g79750 : 631.0) The malic enzyme (EC 1.1.1.40) encoded by AtNADP-ME4 is localized to chloroplasts. The gene is expressed throughout the whole plant and during embryogenesis and germination. A possible involvement in the fatty acid biosynthesis has been proposed.; NADP-malic enzyme 4 (NADP-ME4); CONTAINS InterPro DOMAIN/s: Malic enzyme, NAD-binding (InterPro:IPR012302), Malic oxidoreductase (I…	T	2.4	4.95655e-08
8.2.10	TCA / org transformation.other organic acid transformatons.malic	psme_t030101	(at1g79750 : 631.0) The malic enzyme (EC 1.1.1.40) encoded by AtNADP-ME4 is localized to chloroplasts. The gene is expressed throughout the whole plant and during embryogenesis and germination. A possible involvement in the fatty acid biosynthesis has been proposed.; NADP-malic enzyme 4 (NADP-ME4); CONTAINS InterPro DOMAIN/s: Malic enzyme, NAD-binding (InterPro:IPR012302), Malic oxidoreductase (I…	T	2.4	7.13558e-07
8.2.10	TCA / org transformation.other organic acid transformatons.malic	psme_t006177	(p37221|maom_soltu : 800.0) NAD-dependent malic enzyme 62 kDa isoform, mitochondrial precursor (EC 1.1.1.39) (NAD-ME) - Solanum tuberosum (Potato) & (at2g13560 : 781.0) Encodes an NAD-dependent malic enzyme (NAD-ME) that does not act on oxaloacetate, indicating that it belongs to EC 1.1.1.39. It is a member of the alpha family of NAD-MEs in plants. It appears to function as a homodimer or as a he…	T	2.4	8.2312e-11
8.2.10	TCA / org transformation.other organic acid transformatons.malic	psme_t011629	(at4g00570 : 760.0) Encodes an NAD-dependent malic enzyme (NAD-ME) that does not act on oxaloacetate, indicating that it belongs to EC 1.1.1.39. It is a member of the beta family of NAD-MEs in plants. It appears to function as a homodimer or as a heterodimer with the alpha-type NAD-ME2 (At2g13560). NAD-ME2 transcript and protein levels are higher during the night than during the day.; NAD-depende…	T	347.7	1.1668e-10
8.2.10	TCA / org transformation.other organic acid transformatons.malic	psme_t045583	(p51615|maox_vitvi : 325.0) NADP-dependent malic enzyme (EC 1.1.1.40) (NADP-ME) - Vitis vinifera (Grape) & (at5g25880 : 306.0) The malic enzyme (EC 1.1.1.40) encoded by the ATNADP-ME3 is presumably cytosolic and restricted in its expression by both developmental and cell-specific signals.; NADP-malic enzyme 3 (NADP-ME3); FUNCTIONS IN: malate dehydrogenase (oxaloacetate-decarboxylating) (NADP+) ac…	T	36.7	0.00029688
8.2.11	TCA / org transformation.other organic acid transformatons.atp-citrate lyase	psme_t003142	(at3g06650 : 1084.0) One of the two genes encoding subunit B of the trimeric enzyme ATP Citrate lyase; ATP-citrate lyase B-1 (ACLB-1); FUNCTIONS IN: ATP citrate synthase activity; INVOLVED IN: acetyl-CoA biosynthetic process; LOCATED IN: citrate lyase complex, membrane; EXPRESSED IN: 23 plant structures; EXPRESSED DURING: 14 growth stages; CONTAINS InterPro DOMAIN/s: Succinyl-CoA synthetase, beta…	T	2.4	0.00025001
8.2.11	TCA / org transformation.other organic acid transformatons.atp-citrate lyase	psme_t005169	(at3g06650 : 1084.0) One of the two genes encoding subunit B of the trimeric enzyme ATP Citrate lyase; ATP-citrate lyase B-1 (ACLB-1); FUNCTIONS IN: ATP citrate synthase activity; INVOLVED IN: acetyl-CoA biosynthetic process; LOCATED IN: citrate lyase complex, membrane; EXPRESSED IN: 23 plant structures; EXPRESSED DURING: 14 growth stages; CONTAINS InterPro DOMAIN/s: Succinyl-CoA synthetase, beta…	T	356	0.00025001
8.2.99	TCA / org transformation.other organic acid transformatons.misc	psme_t010164	(at1g79440 : 730.0) Encodes a mitochondrial succinic semialdehyde dehydrogenase (SSADH). Nomenclature according to Kirch, et al (2004).; aldehyde dehydrogenase 5F1 (ALDH5F1); FUNCTIONS IN: 3-chloroallyl aldehyde dehydrogenase activity, NAD or NADH binding, copper ion binding, succinate-semialdehyde dehydrogenase activity; INVOLVED IN: in 6 processes; LOCATED IN: mitochondrion, chloroplast, mitoch…	T	321.8	7.09367e-05
8.3	TCA / org transformation.carbonic anhydrases	psme_t030480	(p27141|cahc_tobac : 284.0) Carbonic anhydrase, chloroplast precursor (EC 4.2.1.1) (Carbonate dehydratase) - Nicotiana tabacum (Common tobacco) & (at3g01500 : 280.0) Encodes a putative beta-carbonic anhydrase betaCA1. Together with betaCA4 (At1g70410) regulates CO2-controlled stomatal movements in guard cells.; carbonic anhydrase 1 (CA1); FUNCTIONS IN: carbonate dehydratase activity, zinc ion bin…	T	177.3	5.6209e-10
8.3	TCA / org transformation.carbonic anhydrases	psme_t038825	(at3g01500 : 300.0) Encodes a putative beta-carbonic anhydrase betaCA1. Together with betaCA4 (At1g70410) regulates CO2-controlled stomatal movements in guard cells.; carbonic anhydrase 1 (CA1); FUNCTIONS IN: carbonate dehydratase activity, zinc ion binding; INVOLVED IN: in 6 processes; LOCATED IN: in 7 components; EXPRESSED IN: 22 plant structures; EXPRESSED DURING: 14 growth stages; CONTAINS In…	T	168.6	9.00275e-07
8.3	TCA / org transformation.carbonic anhydrases	psme_t021304	(p17067|cahc_pea : 232.0) Carbonic anhydrase, chloroplast precursor (EC 4.2.1.1) (Carbonate dehydratase) [Contains: Carbonic anhydrase, 27 kDa isoform; Carbonic anhydrase, 25 kDa isoform] - Pisum sativum (Garden pea) & (at5g14740 : 229.0) Encodes a beta carbonic anhydrase likely to be localized in the cytoplasm. Expression of its mRNA is seen in etiolated seedlings and points to a possible nonpho…	T	156	1.84529e-09
8.3	TCA / org transformation.carbonic anhydrases	psme_t028579	(at1g08080 : 63.5) alpha carbonic anhydrase 7 (ACA7); FUNCTIONS IN: carbonate dehydratase activity, zinc ion binding; INVOLVED IN: one-carbon metabolic process; LOCATED IN: endomembrane system; CONTAINS InterPro DOMAIN/s: Carbonic anhydrase, alpha-class, catalytic domain (InterPro:IPR001148), Carbonic anhydrase, CAH1-like (InterPro:IPR018340), Carbonic anhydrase, alpha-class, conserved site (Inte…	T	153	2.23948e-05
8.3	TCA / org transformation.carbonic anhydrases	psme_t033855	(p16016|cahc_spiol : 280.0) Carbonic anhydrase, chloroplast precursor (EC 4.2.1.1) (Carbonate dehydratase) - Spinacia oleracea (Spinach) & (at3g01500 : 270.0) Encodes a putative beta-carbonic anhydrase betaCA1. Together with betaCA4 (At1g70410) regulates CO2-controlled stomatal movements in guard cells.; carbonic anhydrase 1 (CA1); FUNCTIONS IN: carbonate dehydratase activity, zinc ion binding; I…	T	147.4	2.96366e-08
8.3	TCA / org transformation.carbonic anhydrases	psme_t033943	(p16016|cahc_spiol : 285.0) Carbonic anhydrase, chloroplast precursor (EC 4.2.1.1) (Carbonate dehydratase) - Spinacia oleracea (Spinach) & (at3g01500 : 276.0) Encodes a putative beta-carbonic anhydrase betaCA1. Together with betaCA4 (At1g70410) regulates CO2-controlled stomatal movements in guard cells.; carbonic anhydrase 1 (CA1); FUNCTIONS IN: carbonate dehydratase activity, zinc ion binding; I…	T	140.8	2.7845e-07
8.3	TCA / org transformation.carbonic anhydrases	psme_t021247	(at5g04180 : 73.6) alpha carbonic anhydrase 3 (ACA3); FUNCTIONS IN: carbonate dehydratase activity, zinc ion binding; INVOLVED IN: response to carbon dioxide, one-carbon metabolic process; LOCATED IN: endomembrane system; EXPRESSED IN: 11 plant structures; EXPRESSED DURING: L mature pollen stage, M germinated pollen stage, 4 anthesis, C globular stage, petal differentiation and expansion stage; C…	T	148	7.13558e-07
8.3	TCA / org transformation.carbonic anhydrases	psme_t017194	(at1g08080 : 144.0) alpha carbonic anhydrase 7 (ACA7); FUNCTIONS IN: carbonate dehydratase activity, zinc ion binding; INVOLVED IN: one-carbon metabolic process; LOCATED IN: endomembrane system; CONTAINS InterPro DOMAIN/s: Carbonic anhydrase, alpha-class, catalytic domain (InterPro:IPR001148), Carbonic anhydrase, CAH1-like (InterPro:IPR018340), Carbonic anhydrase, alpha-class, conserved site (Int…	T	184.9	3.4381e-06
8.3	TCA / org transformation.carbonic anhydrases	psme_t020765	(at5g04180 : 72.4) alpha carbonic anhydrase 3 (ACA3); FUNCTIONS IN: carbonate dehydratase activity, zinc ion binding; INVOLVED IN: response to carbon dioxide, one-carbon metabolic process; LOCATED IN: endomembrane system; EXPRESSED IN: 11 plant structures; EXPRESSED DURING: L mature pollen stage, M germinated pollen stage, 4 anthesis, C globular stage, petal differentiation and expansion stage; C…	T	145.9	4.2676e-11
8.3	TCA / org transformation.carbonic anhydrases	psme_t033040	(p16016|cahc_spiol : 285.0) Carbonic anhydrase, chloroplast precursor (EC 4.2.1.1) (Carbonate dehydratase) - Spinacia oleracea (Spinach) & (at3g01500 : 276.0) Encodes a putative beta-carbonic anhydrase betaCA1. Together with betaCA4 (At1g70410) regulates CO2-controlled stomatal movements in guard cells.; carbonic anhydrase 1 (CA1); FUNCTIONS IN: carbonate dehydratase activity, zinc ion binding; I…	T	140.8	2.25973e-08
8.3	TCA / org transformation.carbonic anhydrases	psme_t024961	(at1g08080 : 191.0) alpha carbonic anhydrase 7 (ACA7); FUNCTIONS IN: carbonate dehydratase activity, zinc ion binding; INVOLVED IN: one-carbon metabolic process; LOCATED IN: endomembrane system; CONTAINS InterPro DOMAIN/s: Carbonic anhydrase, alpha-class, catalytic domain (InterPro:IPR001148), Carbonic anhydrase, CAH1-like (InterPro:IPR018340), Carbonic anhydrase, alpha-class, conserved site (Int…	T	190.6	5.87777e-05
8.3	TCA / org transformation.carbonic anhydrases	psme_t044868	(at1g08080 : 268.0) alpha carbonic anhydrase 7 (ACA7); FUNCTIONS IN: carbonate dehydratase activity, zinc ion binding; INVOLVED IN: one-carbon metabolic process; LOCATED IN: endomembrane system; CONTAINS InterPro DOMAIN/s: Carbonic anhydrase, alpha-class, catalytic domain (InterPro:IPR001148), Carbonic anhydrase, CAH1-like (InterPro:IPR018340), Carbonic anhydrase, alpha-class, conserved site (Int…	T	190.6	7.09367e-05
9.1.1.5	mitochondrial electron transport / ATP synthesis.NADH-DH.complex I.carbonic anhydrase	psme_t029664	(at3g48680 : 280.0) Encodes a mitochondrial gamma carbonic anhydrase-like protein. Component of the NADH dehydrogenase complex.; gamma carbonic anhydrase-like 2 (GAMMA CAL2); FUNCTIONS IN: transferase activity; INVOLVED IN: photorespiration; LOCATED IN: in 6 components; EXPRESSED IN: 25 plant structures; EXPRESSED DURING: 15 growth stages; CONTAINS InterPro DOMAIN/s: Trimeric LpxA-like (InterPro:…	T	189.5	0.00675692
9.1.1.5	mitochondrial electron transport / ATP synthesis.NADH-DH.complex I.carbonic anhydrase	psme_t017631	(at1g19580 : 365.0) Encodes mitochondrial gamma carbonic anhydrase. Component of the NADH dehydrogenase complex.; gamma carbonic anhydrase 1 (GAMMA CA1); CONTAINS InterPro DOMAIN/s: Trimeric LpxA-like (InterPro:IPR011004); BEST Arabidopsis thaliana protein match is: gamma carbonic anhydrase 3 (TAIR:AT5G66510.1). & (reliability: 730.0) & (original description: no original description)	T	194.7	9.95476e-09
9.1.1	mitochondrial electron transport / ATP synthesis.NADH-DH.complex I	psme_t016830	(q8h9d2|nqr_soltu : 234.0) NAD(P)H:quinone oxidoreductase (EC 1.6.5.2) (NAD(P)H:QR) - Solanum tuberosum (Potato) & (at3g27890 : 228.0) Encodes NAD(P)H:quinone reductase which is an FMN binding protein that catalyzes the reduction of quinone substrates to hydroquinones.The enzyme activity was confirmed by in vitro assay.; NADPH:quinone oxidoreductase (NQR); FUNCTIONS IN: FMN reductase activity; IN…	T	184.9	1.84529e-09
9.1.1	mitochondrial electron transport / ATP synthesis.NADH-DH.complex I	psme_t009876	(q8h9d2|nqr_soltu : 234.0) NAD(P)H:quinone oxidoreductase (EC 1.6.5.2) (NAD(P)H:QR) - Solanum tuberosum (Potato) & (at3g27890 : 228.0) Encodes NAD(P)H:quinone reductase which is an FMN binding protein that catalyzes the reduction of quinone substrates to hydroquinones.The enzyme activity was confirmed by in vitro assay.; NADPH:quinone oxidoreductase (NQR); FUNCTIONS IN: FMN reductase activity; IN…	T	184.9	9.95476e-09
9.1.1	mitochondrial electron transport / ATP synthesis.NADH-DH.complex I	psme_t044003	(at3g27890 : 249.0) Encodes NAD(P)H:quinone reductase which is an FMN binding protein that catalyzes the reduction of quinone substrates to hydroquinones.The enzyme activity was confirmed by in vitro assay.; NADPH:quinone oxidoreductase (NQR); FUNCTIONS IN: FMN reductase activity; INVOLVED IN: response to salt stress, defense response to bacterium; LOCATED IN: chloroplast stroma, chloroplast, pla…	T	184.9	3.1148e-10
9.1.1	mitochondrial electron transport / ATP synthesis.NADH-DH.complex I	psme_t040850	(at2g02510 : 80.5) NADH dehydrogenase (ubiquinone)s; FUNCTIONS IN: NADH dehydrogenase (ubiquinone) activity; INVOLVED IN: biological_process unknown; LOCATED IN: mitochondrion, mitochondrial respiratory chain complex I, respiratory chain complex I; EXPRESSED IN: 25 plant structures; EXPRESSED DURING: 15 growth stages; CONTAINS InterPro DOMAIN/s: NADH:ubiquinone oxidoreductase, B12 subunit (InterP…	T	139.3	1.35129e-07
9.1.1	mitochondrial electron transport / ATP synthesis.NADH-DH.complex I	psme_t038941	(at3g12260 : 159.0) LYR family of Fe/S cluster biogenesis protein; FUNCTIONS IN: catalytic activity; LOCATED IN: mitochondrion, respiratory chain complex I, membrane; EXPRESSED IN: 23 plant structures; EXPRESSED DURING: 14 growth stages; Has 252 Blast hits to 252 proteins in 114 species: Archae - 0; Bacteria - 0; Metazoa - 119; Fungi - 50; Plants - 50; Viruses - 0; Other Eukaryotes - 33 (source: …	T	173.1	0.00017602
9.1.1	mitochondrial electron transport / ATP synthesis.NADH-DH.complex I	psme_t038481	(at3g12260 : 159.0) LYR family of Fe/S cluster biogenesis protein; FUNCTIONS IN: catalytic activity; LOCATED IN: mitochondrion, respiratory chain complex I, membrane; EXPRESSED IN: 23 plant structures; EXPRESSED DURING: 14 growth stages; Has 252 Blast hits to 252 proteins in 114 species: Archae - 0; Bacteria - 0; Metazoa - 119; Fungi - 50; Plants - 50; Viruses - 0; Other Eukaryotes - 33 (source: …	T	173.1	0.00130611
9.1.2	mitochondrial electron transport / ATP synthesis.NADH-DH.localisation not clear	psme_t008107	(q43644|ndus1_soltu : 1096.0) NADH-ubiquinone oxidoreductase 75 kDa subunit, mitochondrial precursor (EC 1.6.5.3) (EC 1.6.99.3) (Complex I-75kD) (CI-75kD) (76 kDa mitochondrial complex I subunit) - Solanum tuberosum (Potato) & (at5g37510 : 1057.0) Encodes a subunit of the 400 kDa subcomplex of the mitochondrial NADH dehydrogenase (complex I). The protein has been isolated in the male gametophyte.…	T	356	0.00029688
9.1.2	mitochondrial electron transport / ATP synthesis.NADH-DH.localisation not clear	psme_t016904	(at2g20360 : 530.0) NAD(P)-binding Rossmann-fold superfamily protein; FUNCTIONS IN: coenzyme binding, binding, catalytic activity; INVOLVED IN: response to salt stress; LOCATED IN: mitochondrion, respiratory chain complex I, membrane; EXPRESSED IN: 27 plant structures; EXPRESSED DURING: 16 growth stages; CONTAINS InterPro DOMAIN/s: NAD-dependent epimerase/dehydratase (InterPro:IPR001509), NAD(P)-…	T	310.4	4.2676e-11
9.1.2	mitochondrial electron transport / ATP synthesis.NADH-DH.localisation not clear	psme_t000770	(p27572|nu4m_wheat : 273.0) NADH-ubiquinone oxidoreductase chain 4 (EC 1.6.5.3) (NADH dehydrogenase subunit 4) - Triticum aestivum (Wheat) & (atmg00580 : 237.0) NADH dehydrogenase subunit 4; NADH dehydrogenase subunit 4 (NAD4); CONTAINS InterPro DOMAIN/s: NADH-quinone oxidoreductase, chain M (InterPro:IPR010227), NADH:ubiquinone oxidoreductase, chain 4 (InterPro:IPR003918), NADH:ubiquinone/plasto…	T	12.2	0.0008107
9.1.2	mitochondrial electron transport / ATP synthesis.NADH-DH.localisation not clear	psme_t023989	(at5g18800 : 75.9) Cox19-like CHCH family protein; FUNCTIONS IN: NADH dehydrogenase (ubiquinone) activity; INVOLVED IN: mitochondrial electron transport, NADH to ubiquinone; LOCATED IN: mitochondrial respiratory chain complex I; EXPRESSED IN: 24 plant structures; EXPRESSED DURING: 14 growth stages; CONTAINS InterPro DOMAIN/s: CHCH (InterPro:IPR010625); BEST Arabidopsis thaliana protein match is: …	T	93.7	0.00010243
9.1.2	mitochondrial electron transport / ATP synthesis.NADH-DH.localisation not clear	psme_t036876	(at3g06310 : 76.3) Cox19-like CHCH family protein; FUNCTIONS IN: NADH dehydrogenase (ubiquinone) activity; INVOLVED IN: mitochondrial electron transport, NADH to ubiquinone; LOCATED IN: mitochondrial respiratory chain complex I; EXPRESSED IN: 23 plant structures; EXPRESSED DURING: 13 growth stages; CONTAINS InterPro DOMAIN/s: CHCH (InterPro:IPR010625); BEST Arabidopsis thaliana protein match is: …	T	82.3	2.72422e-05
9.1.2	mitochondrial electron transport / ATP synthesis.NADH-DH.localisation not clear	psme_t036927	(at4g26965 : 186.0) NADH:ubiquinone oxidoreductase, 17.2kDa subunit; FUNCTIONS IN: electron carrier activity, oxidoreductase activity, NADH dehydrogenase (ubiquinone) activity; INVOLVED IN: biological_process unknown; LOCATED IN: membrane; CONTAINS InterPro DOMAIN/s: NADH:ubiquinone oxidoreductase, 17.2kDa subunit (InterPro:IPR007763); Has 35333 Blast hits to 34131 proteins in 2444 species: Archa…	T	81.6	4.95655e-08
9.1.2	mitochondrial electron transport / ATP synthesis.NADH-DH.localisation not clear	psme_t041165	(at4g26965 : 186.0) NADH:ubiquinone oxidoreductase, 17.2kDa subunit; FUNCTIONS IN: electron carrier activity, oxidoreductase activity, NADH dehydrogenase (ubiquinone) activity; INVOLVED IN: biological_process unknown; LOCATED IN: membrane; CONTAINS InterPro DOMAIN/s: NADH:ubiquinone oxidoreductase, 17.2kDa subunit (InterPro:IPR007763); Has 35333 Blast hits to 34131 proteins in 2444 species: Archa…	T	99.4	0.00025001
9.1.2	mitochondrial electron transport / ATP synthesis.NADH-DH.localisation not clear	psme_t047039	(at5g52840 : 184.0) NADH-ubiquinone oxidoreductase-related; FUNCTIONS IN: oxidoreductase activity, acting on NADH or NADPH; INVOLVED IN: photorespiration; LOCATED IN: mitochondrion, mitochondrial membrane, chloroplast, respiratory chain complex I, membrane; EXPRESSED IN: 22 plant structures; EXPRESSED DURING: 15 growth stages; CONTAINS InterPro DOMAIN/s: ETC complex I subunit (InterPro:IPR006806)…	T	122.2	0.00049458
9.1.2	mitochondrial electron transport / ATP synthesis.NADH-DH.localisation not clear	psme_t016236	(at5g08530 : 848.0) 51 kDa subunit of complex I (CI51); FUNCTIONS IN: 4 iron, 4 sulfur cluster binding, NAD or NADH binding, FMN binding, NADH dehydrogenase (ubiquinone) activity, oxidoreductase activity, acting on NADH or NADPH; INVOLVED IN: oxidation reduction, mitochondrial electron transport, NADH to ubiquinone; LOCATED IN: mitochondrion, mitochondrial respiratory chain complex I, respiratory…	T	194.7	0.00035255
9.1.2	mitochondrial electron transport / ATP synthesis.NADH-DH.localisation not clear	psme_t026608	(p80269|ndus8_soltu : 328.0) NADH dehydrogenase [ubiquinone] iron-sulfur protein 8, mitochondrial precursor (EC 1.6.5.3) (EC 1.6.99.3) (NADH-ubiquinone oxidoreductase 23 kDa subunit) (Complex I-23kD) (CI-23kD) (Complex I-28.5kD) (CI-28.5kD) - Solanum tuberosum (Po & (at1g16700 : 327.0) Alpha-helical ferredoxin; FUNCTIONS IN: NADH dehydrogenase (ubiquinone) activity, metal ion binding; INVOLVED IN…	T	127.9	0.00029688
9.1.2	mitochondrial electron transport / ATP synthesis.NADH-DH.localisation not clear	psme_t054507	(at3g03070 : 134.0) NADH-ubiquinone oxidoreductase-related; CONTAINS InterPro DOMAIN/s: Zinc finger, CHCC-type (InterPro:IPR019401), NADH dehydrogenase [ubiquinone] (complex I), iron-sulphur protein 6, mitochondria (InterPro:IPR016668); Has 288 Blast hits to 288 proteins in 139 species: Archae - 0; Bacteria - 2; Metazoa - 142; Fungi - 84; Plants - 40; Viruses - 0; Other Eukaryotes - 20 (source: N…	T	196.3	1.83237e-05
9.1.2	mitochondrial electron transport / ATP synthesis.NADH-DH.localisation not clear	psme_t039859	(at3g18410 : 152.0) Complex I subunit NDUFS6; FUNCTIONS IN: molecular_function unknown; INVOLVED IN: photorespiration; LOCATED IN: mitochondrion, mitochondrial membrane, mitochondrial respiratory chain complex I, respiratory chain complex I; CONTAINS InterPro DOMAIN/s: NADH-ubiquinone oxidoreductase, subunit 10 (InterPro:IPR019377), Complex I subunit NDUFS6 (InterPro:IPR020163); BEST Arabidopsis …	T	177.3	1.503e-05
9.1.2	mitochondrial electron transport / ATP synthesis.NADH-DH.localisation not clear	psme_t049721	(at5g47890 : 124.0) NADH-ubiquinone oxidoreductase B8 subunit, putative; CONTAINS InterPro DOMAIN/s: Ribosomal protein/NADH dehydrogenase domain (InterPro:IPR007741), NADH dehydrogenase [ubiquinone] (complex I), alpha subcomplex, subunit 2 (InterPro:IPR016464); Has 1807 Blast hits to 1807 proteins in 277 species: Archae - 0; Bacteria - 0; Metazoa - 736; Fungi - 347; Plants - 385; Viruses - 0; Oth…	T	165.2	7.54224e-09
9.1.2	mitochondrial electron transport / ATP synthesis.NADH-DH.localisation not clear	psme_t032052	(at3g03100 : 233.0) NADH:ubiquinone oxidoreductase, 17.2kDa subunit; CONTAINS InterPro DOMAIN/s: NADH:ubiquinone oxidoreductase, 17.2kDa subunit (InterPro:IPR007763); Has 35333 Blast hits to 34131 proteins in 2444 species: Archae - 798; Bacteria - 22429; Metazoa - 974; Fungi - 991; Plants - 531; Viruses - 0; Other Eukaryotes - 9610 (source: NCBI BLink). & (reliability: 466.0) & (original descript…	T	181.7	2.96366e-08
9.1.2	mitochondrial electron transport / ATP synthesis.NADH-DH.localisation not clear	psme_t034965	(at2g02050 : 119.0) NADH-ubiquinone oxidoreductase B18 subunit, putative; FUNCTIONS IN: NADH dehydrogenase activity, NADH dehydrogenase (ubiquinone) activity; INVOLVED IN: mitochondrial electron transport, NADH to ubiquinone, photorespiration; LOCATED IN: mitochondrion, mitochondrial membrane, mitochondrial respiratory chain complex I, respiratory chain complex I; EXPRESSED IN: 25 plant structure…	T	177.3	1.77188e-06
9.1.2	mitochondrial electron transport / ATP synthesis.NADH-DH.localisation not clear	psme_t002981	(p27572|nu4m_wheat : 642.0) NADH-ubiquinone oxidoreductase chain 4 (EC 1.6.5.3) (NADH dehydrogenase subunit 4) - Triticum aestivum (Wheat) & (atmg00580 : 603.0) NADH dehydrogenase subunit 4; NADH dehydrogenase subunit 4 (NAD4); CONTAINS InterPro DOMAIN/s: NADH-quinone oxidoreductase, chain M (InterPro:IPR010227), NADH:ubiquinone oxidoreductase, chain 4 (InterPro:IPR003918), NADH:ubiquinone/plasto…	T	304.9	4.95655e-08
9.2.1.3	mitochondrial electron transport / ATP synthesis.NADH-DH.type II.mitochondrial	psme_t016164	(at5g08740 : 532.0) NAD(P)H dehydrogenase C1 (NDC1); FUNCTIONS IN: NADH dehydrogenase activity, oxidoreductase activity, FAD binding; INVOLVED IN: oxidation reduction; LOCATED IN: intrinsic to mitochondrial inner membrane, cell wall, chloroplast, plastoglobule; EXPRESSED IN: 24 plant structures; EXPRESSED DURING: 13 growth stages; CONTAINS InterPro DOMAIN/s: FAD-dependent pyridine nucleotide-disu…	T	356	0.00095208
9.2.1.3	mitochondrial electron transport / ATP synthesis.NADH-DH.type II.mitochondrial	psme_t010634	(at5g08740 : 583.0) NAD(P)H dehydrogenase C1 (NDC1); FUNCTIONS IN: NADH dehydrogenase activity, oxidoreductase activity, FAD binding; INVOLVED IN: oxidation reduction; LOCATED IN: intrinsic to mitochondrial inner membrane, cell wall, chloroplast, plastoglobule; EXPRESSED IN: 24 plant structures; EXPRESSED DURING: 13 growth stages; CONTAINS InterPro DOMAIN/s: FAD-dependent pyridine nucleotide-disu…	T	356	0.00130611
9.2.1.4	mitochondrial electron transport / ATP synthesis.NADH-DH.type II.internal matrix	psme_t008924	(at2g29990 : 697.0) alternative NAD(P)H dehydrogenase 2 (NDA2); FUNCTIONS IN: NADH dehydrogenase activity, oxidoreductase activity, FAD binding; INVOLVED IN: oxidation reduction; LOCATED IN: intrinsic to mitochondrial inner membrane; EXPRESSED IN: 24 plant structures; EXPRESSED DURING: 13 growth stages; CONTAINS InterPro DOMAIN/s: FAD-dependent pyridine nucleotide-disulphide oxidoreductase (Inter…	T	344.6	9.00275e-07
9.2.1.4	mitochondrial electron transport / ATP synthesis.NADH-DH.type II.internal matrix	psme_t000088	(at2g29990 : 710.0) alternative NAD(P)H dehydrogenase 2 (NDA2); FUNCTIONS IN: NADH dehydrogenase activity, oxidoreductase activity, FAD binding; INVOLVED IN: oxidation reduction; LOCATED IN: intrinsic to mitochondrial inner membrane; EXPRESSED IN: 24 plant structures; EXPRESSED DURING: 13 growth stages; CONTAINS InterPro DOMAIN/s: FAD-dependent pyridine nucleotide-disulphide oxidoreductase (Inter…	T	333.2	0.00021003
9.3	mitochondrial electron transport / ATP synthesis.electron transfer flavoprotein	psme_t022240	(at1g50940 : 407.0) Encodes the electron transfer flavoprotein ETF alpha, a putative subunit of the mitochondrial electron transfer flavoprotein complex (ETF beta is At5g43430.1) in Arabidopsis. Mutations of the ETF beta gene results in accelerated senescence and early death compared to wild-type during extended darkness.; electron transfer flavoprotein alpha (ETFALPHA); FUNCTIONS IN: copper ion …	T	13.8	4.01976e-05
9.3	mitochondrial electron transport / ATP synthesis.electron transfer flavoprotein	psme_t023739	(at5g43430 : 382.0) Encodes the electron transfer flavoprotein ETF beta, a putative subunit of the mitochondrial electron transfer flavoprotein complex (ETF alpha is At1g50940) in Arabidopsis. Mutations of the ETF beta gene result in accelerated senescence and early death compared to wild-type during extended darkness. Also involved in the catabolism of leucine and chlorophyll degradation pathway…	T	155.6	1.22571e-05
9.4	mitochondrial electron transport / ATP synthesis.alternative oxidase	psme_t015075	(at3g22370 : 466.0) Encodes AOX1a, an isoform of alternative oxidase that is expressed in rosettes, flowers, and root. The alternative oxidase of plant mitochondria transfers electrons from the ubiquinone pool to oxygen without energy conservations. It is regulated through transcriptional control and by pyruvate. Plays a role in shoot acclimation to low temperature. Also is capable of amelioratin…	T	353.4	3.8444e-08
9.4	mitochondrial electron transport / ATP synthesis.alternative oxidase	psme_t033580	(q40578|aox2_tobac : 125.0) Alternative oxidase 2, mitochondrial precursor (EC 1.-.-.-) - Nicotiana tabacum (Common tobacco) & (at3g22370 : 123.0) Encodes AOX1a, an isoform of alternative oxidase that is expressed in rosettes, flowers, and root. The alternative oxidase of plant mitochondria transfers electrons from the ubiquinone pool to oxygen without energy conservations. It is regulated throug…	T	344.6	2.7845e-07
9.5	mitochondrial electron transport / ATP synthesis.cytochrome c reductase	psme_t033825	(at3g52730 : 102.0) ubiquinol-cytochrome C reductase UQCRX/QCR9-like family protein; FUNCTIONS IN: ubiquinol-cytochrome-c reductase activity; INVOLVED IN: mitochondrial electron transport, ubiquinol to cytochrome c; LOCATED IN: mitochondrial envelope, mitochondrion, mitochondrial respiratory chain complex III, membrane; EXPRESSED IN: 24 plant structures; EXPRESSED DURING: 16 growth stages; CONTAI…	T	122.4	0.00041831
9.5	mitochondrial electron transport / ATP synthesis.cytochrome c reductase	psme_t040032	(at1g15120 : 124.0) Ubiquinol-cytochrome C reductase hinge protein; FUNCTIONS IN: ubiquinol-cytochrome-c reductase activity; INVOLVED IN: mitochondrial electron transport, ubiquinol to cytochrome c; LOCATED IN: mitochondrial respiratory chain complex III; EXPRESSED IN: 24 plant structures; EXPRESSED DURING: 15 growth stages; CONTAINS InterPro DOMAIN/s: Ubiquinol-cytochrome C reductase hinge (Inte…	T	166.8	4.86586e-05
9.5	mitochondrial electron transport / ATP synthesis.cytochrome c reductase	psme_t042451	(at1g15120 : 124.0) Ubiquinol-cytochrome C reductase hinge protein; FUNCTIONS IN: ubiquinol-cytochrome-c reductase activity; INVOLVED IN: mitochondrial electron transport, ubiquinol to cytochrome c; LOCATED IN: mitochondrial respiratory chain complex III; EXPRESSED IN: 24 plant structures; EXPRESSED DURING: 15 growth stages; CONTAINS InterPro DOMAIN/s: Ubiquinol-cytochrome C reductase hinge (Inte…	T	168.6	8.12748e-06
9.5	mitochondrial electron transport / ATP synthesis.cytochrome c reductase	psme_t023136	(at1g15120 : 116.0) Ubiquinol-cytochrome C reductase hinge protein; FUNCTIONS IN: ubiquinol-cytochrome-c reductase activity; INVOLVED IN: mitochondrial electron transport, ubiquinol to cytochrome c; LOCATED IN: mitochondrial respiratory chain complex III; EXPRESSED IN: 24 plant structures; EXPRESSED DURING: 15 growth stages; CONTAINS InterPro DOMAIN/s: Ubiquinol-cytochrome C reductase hinge (Inte…	T	174.6	5.87777e-05
9.5	mitochondrial electron transport / ATP synthesis.cytochrome c reductase	psme_t041112	(at3g10860 : 98.6) Cytochrome b-c1 complex, subunit 8 protein; FUNCTIONS IN: ubiquinol-cytochrome-c reductase activity; LOCATED IN: mitochondrion, mitochondrial respiratory chain complex III, membrane; EXPRESSED IN: 24 plant structures; EXPRESSED DURING: 15 growth stages; CONTAINS InterPro DOMAIN/s: Cytochrome b-c1 complex, subunit 8 (InterPro:IPR020101); BEST Arabidopsis thaliana protein match i…	T	177.3	0.00017602
9.5	mitochondrial electron transport / ATP synthesis.cytochrome c reductase	psme_t053882	(at3g52730 : 101.0) ubiquinol-cytochrome C reductase UQCRX/QCR9-like family protein; FUNCTIONS IN: ubiquinol-cytochrome-c reductase activity; INVOLVED IN: mitochondrial electron transport, ubiquinol to cytochrome c; LOCATED IN: mitochondrial envelope, mitochondrion, mitochondrial respiratory chain complex III, membrane; EXPRESSED IN: 24 plant structures; EXPRESSED DURING: 16 growth stages; CONTAI…	T	139.3	0.00152765
9.5	mitochondrial electron transport / ATP synthesis.cytochrome c reductase	psme_t042178	(at3g52730 : 101.0) ubiquinol-cytochrome C reductase UQCRX/QCR9-like family protein; FUNCTIONS IN: ubiquinol-cytochrome-c reductase activity; INVOLVED IN: mitochondrial electron transport, ubiquinol to cytochrome c; LOCATED IN: mitochondrial envelope, mitochondrion, mitochondrial respiratory chain complex III, membrane; EXPRESSED IN: 24 plant structures; EXPRESSED DURING: 16 growth stages; CONTAI…	T	139.3	0.00208351
9.5	mitochondrial electron transport / ATP synthesis.cytochrome c reductase	psme_t043911	(at4g32470 : 155.0) Cytochrome bd ubiquinol oxidase, 14kDa subunit; FUNCTIONS IN: ubiquinol-cytochrome-c reductase activity; INVOLVED IN: mitochondrial electron transport, ubiquinol to cytochrome c; LOCATED IN: mitochondrion, plasma membrane, plastid, mitochondrial respiratory chain complex III, membrane; EXPRESSED IN: 26 plant structures; EXPRESSED DURING: 15 growth stages; CONTAINS InterPro DOM…	T	190.6	0.00379811
9.6	mitochondrial electron transport / ATP synthesis.cytochrome c	psme_t013849	(at1g49380 : 624.0) cytochrome c biogenesis protein family; FUNCTIONS IN: molecular_function unknown; INVOLVED IN: cytochrome complex assembly; LOCATED IN: chloroplast; EXPRESSED IN: 22 plant structures; EXPRESSED DURING: 13 growth stages; CONTAINS InterPro DOMAIN/s: ResB-like (InterPro:IPR007816); Has 1416 Blast hits to 1414 proteins in 516 species: Archae - 0; Bacteria - 1016; Metazoa - 2; Fung…	T	31	4.25845e-06
9.6	mitochondrial electron transport / ATP synthesis.cytochrome c	psme_t029901	(p00074|cyc_ginbi : 219.0) Cytochrome c - Ginkgo biloba (Ginkgo) & (at1g22840 : 210.0) Encodes cytochrome c. Contains two site II (TGGGCC/T) elements, which interact with a TCP-domain transcription factor, and a downstream internal telomeric repeat, and are required for expression of the Cytc-1 gene. Promoter directs preferential expression in root and shoot meristems and in anthers.; CYTOCHROME …	T	93.7	1.22571e-05
9.6	mitochondrial electron transport / ATP synthesis.cytochrome c	psme_t020846	(at1g15220 : 183.0) Encodes a protein with oxidoreductase activity present in the inner membrane of mitochondria. CCMH is postulated to play a central role in mitochondrial cytochrome c maturation, probably as part of a heme lyase complex that also holds activity of reducing apocytochrome c. CCMH interacts with apocytochrome AtCYTc-a and is shown to be present in a 500 kDa-complex along with CcmF…	T	162.1	3.0913e-11
9.6	mitochondrial electron transport / ATP synthesis.cytochrome c	psme_t035969	(at1g15220 : 183.0) Encodes a protein with oxidoreductase activity present in the inner membrane of mitochondria. CCMH is postulated to play a central role in mitochondrial cytochrome c maturation, probably as part of a heme lyase complex that also holds activity of reducing apocytochrome c. CCMH interacts with apocytochrome AtCYTc-a and is shown to be present in a 500 kDa-complex along with CcmF…	T	162.1	6.1603e-11
9.6	mitochondrial electron transport / ATP synthesis.cytochrome c	psme_t048411	(p00074|cyc_ginbi : 218.0) Cytochrome c - Ginkgo biloba (Ginkgo) & (at1g22840 : 204.0) Encodes cytochrome c. Contains two site II (TGGGCC/T) elements, which interact with a TCP-domain transcription factor, and a downstream internal telomeric repeat, and are required for expression of the Cytc-1 gene. Promoter directs preferential expression in root and shoot meristems and in anthers.; CYTOCHROME …	T	127.9	8.2436e-08
9.7	mitochondrial electron transport / ATP synthesis.cytochrome c oxidase	psme_t010392	(p15953|cox3_wheat : 187.0) Cytochrome c oxidase subunit 3 (EC 1.9.3.1) (Cytochrome c oxidase polypeptide III) - Triticum aestivum (Wheat) & (atmg00730 : 182.0) Encodes cytochrome c oxidase subunit 3.; cytochrome c oxidase subunit 3 (COX3); CONTAINS InterPro DOMAIN/s: Cytochrome c oxidase, subunit III (InterPro:IPR000298); BEST Arabidopsis thaliana protein match is: Cytochrome c oxidase, subunit …	T	25.3	0.00025001
9.7	mitochondrial electron transport / ATP synthesis.cytochrome c oxidase	psme_t033449	(p05490|cox2_oenbe : 194.0) Cytochrome c oxidase subunit 2 (EC 1.9.3.1) (Cytochrome c oxidase polypeptide II) - Oenothera bertiana (Berteros evening primrose) & (atmg00160 : 182.0) cytochrome c oxidase subunit 2; cytochrome oxidase 2 (COX2); FUNCTIONS IN: cytochrome-c oxidase activity; INVOLVED IN: respiratory electron transport chain; LOCATED IN: mitochondrion, chloroplast, mitochondrial respira…	T	359.8	0.00208351
9.7	mitochondrial electron transport / ATP synthesis.cytochrome c oxidase	psme_t044738	(at1g09794 : 91.7) Cox19 family protein (CHCH motif); CONTAINS InterPro DOMAIN/s: MTCP1 (InterPro:IPR009069). & (reliability: 183.4) & (original description: no original description)	T	116.5	0.00777346
9.7	mitochondrial electron transport / ATP synthesis.cytochrome c oxidase	psme_t017518	(at1g57600 : 667.0) MBOAT (membrane bound O-acyl transferase) family protein; CONTAINS InterPro DOMAIN/s: Membrane bound O-acyl transferase, MBOAT (InterPro:IPR004299); Has 2343 Blast hits to 2336 proteins in 775 species: Archae - 0; Bacteria - 1642; Metazoa - 209; Fungi - 146; Plants - 49; Viruses - 0; Other Eukaryotes - 297 (source: NCBI BLink). & (reliability: 1334.0) & (original description: …	T	185.7	1.72419e-07
9.7	mitochondrial electron transport / ATP synthesis.cytochrome c oxidase	psme_t032228	(at1g28140 : 291.0) unknown protein; FUNCTIONS IN: molecular_function unknown; INVOLVED IN: biological_process unknown; LOCATED IN: chloroplast; EXPRESSED IN: 22 plant structures; EXPRESSED DURING: 13 growth stages; CONTAINS InterPro DOMAIN/s: Protein of unknown function DUF2301, transmembrane (InterPro:IPR019275); Has 140 Blast hits to 140 proteins in 72 species: Archae - 0; Bacteria - 86; Metaz…	T	155.6	1.32271e-08
9.7	mitochondrial electron transport / ATP synthesis.cytochrome c oxidase	psme_t026443	(at4g39740 : 220.0) Thioredoxin superfamily protein; CONTAINS InterPro DOMAIN/s: Copper chaperone SCO1/SenC (InterPro:IPR003782), Thioredoxin fold (InterPro:IPR012335), Thioredoxin-like fold (InterPro:IPR012336); BEST Arabidopsis thaliana protein match is: electron transport SCO1/SenC family protein (TAIR:AT3G08950.1); Has 30201 Blast hits to 17322 proteins in 780 species: Archae - 12; Bacteria -…	T	128.3	0.00010243
9.7	mitochondrial electron transport / ATP synthesis.cytochrome c oxidase	psme_t020805	(at1g22450 : 144.0) subunit 6b of cytochrome c oxidase; cytochrome C oxidase 6B (COX6B); FUNCTIONS IN: cytochrome-c oxidase activity, copper ion binding; INVOLVED IN: oxidation reduction, response to salt stress; LOCATED IN: thylakoid, mitochondrion, chloroplast thylakoid membrane, chloroplast; EXPRESSED IN: 24 plant structures; EXPRESSED DURING: 17 growth stages; CONTAINS InterPro DOMAIN/s: Cyto…	T	181.7	2.72422e-05
9.7	mitochondrial electron transport / ATP synthesis.cytochrome c oxidase	psme_t049632	(at1g66590 : 135.0) cytochrome c oxidase 19-1 (COX19-1); CONTAINS InterPro DOMAIN/s: CHCH (InterPro:IPR010625); BEST Arabidopsis thaliana protein match is: cytochrome c oxidase 19-2 (TAIR:AT1G69750.1); Has 290 Blast hits to 290 proteins in 159 species: Archae - 0; Bacteria - 0; Metazoa - 77; Fungi - 106; Plants - 52; Viruses - 0; Other Eukaryotes - 55 (source: NCBI BLink). & (reliability: 270.0) …	T	160.6	1.22571e-05
9.7	mitochondrial electron transport / ATP synthesis.cytochrome c oxidase	psme_t011207	(p26856|cox1_marpo : 297.0) Cytochrome c oxidase subunit 1 (EC 1.9.3.1) (Cytochrome c oxidase polypeptide I) - Marchantia polymorpha (Liverwort) & (atmg01360 : 291.0) cytochrome c oxidase subunit 1; cytochrome oxidase (COX1); CONTAINS InterPro DOMAIN/s: Cytochrome c oxidase, subunit I bacterial type (InterPro:IPR014241), Cytochrome c oxidase, subunit I (InterPro:IPR000883). & (reliability: 582.0)…	T	181.7	3.53957e-07
9.7	mitochondrial electron transport / ATP synthesis.cytochrome c oxidase	psme_t048648	(at4g28060 : 146.0) Cytochrome c oxidase, subunit Vib family protein; FUNCTIONS IN: cytochrome-c oxidase activity; LOCATED IN: mitochondrion; CONTAINS InterPro DOMAIN/s: Cytochrome c oxidase, subunit VIb (InterPro:IPR003213); BEST Arabidopsis thaliana protein match is: Cytochrome c oxidase, subunit Vib family protein (TAIR:AT5G57815.1); Has 578 Blast hits to 578 proteins in 174 species: Archae - …	T	173.1	9.97745e-06
9.7	mitochondrial electron transport / ATP synthesis.cytochrome c oxidase	psme_t022150	(at1g02410 : 246.0) cytochrome c oxidase assembly protein CtaG / Cox11 family; FUNCTIONS IN: copper ion binding; INVOLVED IN: biological_process unknown; EXPRESSED IN: 24 plant structures; EXPRESSED DURING: 15 growth stages; CONTAINS InterPro DOMAIN/s: Cytochrome c oxidase assembly protein CtaG/Cox11 (InterPro:IPR007533); Has 2749 Blast hits to 2749 proteins in 659 species: Archae - 0; Bacteria -…	T	128.7	1.83237e-05
9.7	mitochondrial electron transport / ATP synthesis.cytochrome c oxidase	psme_t027770	(at2g47380 : 88.6) Cytochrome c oxidase subunit Vc family protein; FUNCTIONS IN: cytochrome-c oxidase activity; INVOLVED IN: oxidation reduction; LOCATED IN: mitochondrion; EXPRESSED IN: 24 plant structures; EXPRESSED DURING: 15 growth stages; CONTAINS InterPro DOMAIN/s: Cytochrome c oxidase subunit Vc (InterPro:IPR008432); BEST Arabidopsis thaliana protein match is: Cytochrome c oxidase subunit …	T	173.1	4.86586e-05
9.7	mitochondrial electron transport / ATP synthesis.cytochrome c oxidase	psme_t029447	(at2g47380 : 88.6) Cytochrome c oxidase subunit Vc family protein; FUNCTIONS IN: cytochrome-c oxidase activity; INVOLVED IN: oxidation reduction; LOCATED IN: mitochondrion; EXPRESSED IN: 24 plant structures; EXPRESSED DURING: 15 growth stages; CONTAINS InterPro DOMAIN/s: Cytochrome c oxidase subunit Vc (InterPro:IPR008432); BEST Arabidopsis thaliana protein match is: Cytochrome c oxidase subunit …	T	165.2	4.86586e-05
9.7	mitochondrial electron transport / ATP synthesis.cytochrome c oxidase	psme_t043627	(q9sxx7|cox5c_orysa : 96.7) Cytochrome c oxidase polypeptide Vc (EC 1.9.3.1) (Cytochrome c oxidase subunit 5c) - Oryza sativa (Rice) & (at5g61310 : 95.9) Cytochrome c oxidase subunit Vc family protein; FUNCTIONS IN: cytochrome-c oxidase activity; INVOLVED IN: oxidation reduction; LOCATED IN: mitochondrial respiratory chain, endomembrane system; EXPRESSED IN: 23 plant structures; EXPRESSED DURING:…	T	181.7	0.00012278
9.7	mitochondrial electron transport / ATP synthesis.cytochrome c oxidase	psme_t045528	(q9sxx7|cox5c_orysa : 96.7) Cytochrome c oxidase polypeptide Vc (EC 1.9.3.1) (Cytochrome c oxidase subunit 5c) - Oryza sativa (Rice) & (at5g61310 : 95.9) Cytochrome c oxidase subunit Vc family protein; FUNCTIONS IN: cytochrome-c oxidase activity; INVOLVED IN: oxidation reduction; LOCATED IN: mitochondrial respiratory chain, endomembrane system; EXPRESSED IN: 23 plant structures; EXPRESSED DURING:…	T	181.7	0.00017602
9.7	mitochondrial electron transport / ATP synthesis.cytochrome c oxidase	psme_t014013	(at3g17910 : 325.0) Surfeit 1 (SURF1) mRNA. Similar to human SURF1 which is known to be involved in cytochrome c oxidase assembly.; SURFEIT 1 (SURF1); CONTAINS InterPro DOMAIN/s: Surfeit locus 1 (InterPro:IPR002994); BEST Arabidopsis thaliana protein match is: Surfeit locus 1 cytochrome c oxidase biogenesis protein (TAIR:AT1G48510.1); Has 1714 Blast hits to 1712 proteins in 488 species: Archae - …	T	182.5	0.00152765
9.8	mitochondrial electron transport / ATP synthesis.uncoupling protein	psme_t011527	(at3g54110 : 458.0) Member of Uncoupling protein PUMP2 family. Encodes a mitochondrial uncoupling protein AtUCP1 involved in maintain the redox poise of the mitochondrial electron transport chain to facilitate photosynthetic metabolism. Disruption of UCP1 results in a photosynthetic phenotype. Specifically there is a restriction in photorespiration with a decrease in the rate of oxidation of phot…	T	2.4	3.8444e-08
9.9	mitochondrial electron transport / ATP synthesis.F1-ATPase	psme_t007355	(p17614|atpbm_nicpl : 899.0) ATP synthase subunit beta, mitochondrial precursor (EC 3.6.3.14) - Nicotiana plumbaginifolia (Leadwort-leaved tobacco) & (at5g08690 : 852.0) Encodes the mitochondrial ATP synthase beta-subunit. This subunit is encoded by a multigene family of three members (At5g08670, At5g08680, At5g08690) that shared 98% sequence identity at the amino acid level.; ATP synthase alpha/…	T	333.2	7.6824e-10
9.9	mitochondrial electron transport / ATP synthesis.F1-ATPase	psme_t000473	(p15998|atpam_orysa : 881.0) ATP synthase subunit alpha, mitochondrial (EC 3.6.3.14) - Oryza sativa (Rice) & (atmg01190 : 843.0) ATPase subunit 1; ATP synthase subunit 1 (ATP1); FUNCTIONS IN: copper ion binding, cobalt ion binding, zinc ion binding; INVOLVED IN: response to oxidative stress; LOCATED IN: mitochondrion, cell wall; EXPRESSED IN: cotyledon, guard cell, seed, leaf; CONTAINS InterPro D…	T	25.3	0.00507561
9.9	mitochondrial electron transport / ATP synthesis.F1-ATPase	psme_t023654	(at2g19680 : 185.0) Mitochondrial ATP synthase subunit G protein; FUNCTIONS IN: hydrogen ion transmembrane transporter activity; INVOLVED IN: proton transport, ATP synthesis coupled proton transport; LOCATED IN: mitochondrial proton-transporting ATP synthase complex, coupling factor F(o); EXPRESSED IN: 22 plant structures; EXPRESSED DURING: 13 growth stages; CONTAINS InterPro DOMAIN/s: ATPase, F0…	T	82.3	0.00130611
9.9	mitochondrial electron transport / ATP synthesis.F1-ATPase	psme_t005441	(p15998|atpam_orysa : 848.0) ATP synthase subunit alpha, mitochondrial (EC 3.6.3.14) - Oryza sativa (Rice) & (at2g07698 : 815.0) ATPase, F1 complex, alpha subunit protein; FUNCTIONS IN: hydrogen ion transporting ATP synthase activity, rotational mechanism, poly(U) RNA binding, zinc ion binding; INVOLVED IN: proton transport, ATP metabolic process, ATP synthesis coupled proton transport; LOCATED I…	T	38.3	0.00675692
9.9	mitochondrial electron transport / ATP synthesis.F1-ATPase	psme_t022392	(p26360|atpg3_ipoba : 445.0) ATP synthase gamma chain, mitochondrial precursor (EC 3.6.3.14) - Ipomoea batatas (Sweet potato) (Batate) & (at2g33040 : 425.0) gamma subunit of Mt ATP synthase (ATP3); FUNCTIONS IN: zinc ion binding; INVOLVED IN: proton transport, ATP synthesis coupled proton transport; LOCATED IN: in 7 components; EXPRESSED IN: 27 plant structures; EXPRESSED DURING: 17 growth stages…	T	155.6	0.00049458
9.9	mitochondrial electron transport / ATP synthesis.F1-ATPase	psme_t024945	(at3g52300 : 252.0) "ATP synthase D chain, mitochondrial" (ATPQ); FUNCTIONS IN: copper ion binding, zinc ion binding; INVOLVED IN: response to salt stress; LOCATED IN: mitochondrion, cytosolic ribosome, nucleolus, chloroplast, plasma membrane; EXPRESSED IN: 27 plant structures; EXPRESSED DURING: 16 growth stages; Has 35333 Blast hits to 34131 proteins in 2444 species: Archae - 798; Bacteria - 224…	T	155.6	2.216e-06
9.9	mitochondrial electron transport / ATP synthesis.F1-ATPase	psme_t046653	(at4g29480 : 149.0) Mitochondrial ATP synthase subunit G protein; FUNCTIONS IN: hydrogen ion transmembrane transporter activity; INVOLVED IN: proton transport, ATP synthesis coupled proton transport; LOCATED IN: mitochondrion; EXPRESSED IN: 25 plant structures; EXPRESSED DURING: 13 growth stages; CONTAINS InterPro DOMAIN/s: ATPase, F0 complex, subunit G, mitochondrial (InterPro:IPR006808); BEST A…	T	173.1	1.13065e-06
9.9	mitochondrial electron transport / ATP synthesis.F1-ATPase	psme_t041207	(at4g29480 : 151.0) Mitochondrial ATP synthase subunit G protein; FUNCTIONS IN: hydrogen ion transmembrane transporter activity; INVOLVED IN: proton transport, ATP synthesis coupled proton transport; LOCATED IN: mitochondrion; EXPRESSED IN: 25 plant structures; EXPRESSED DURING: 13 growth stages; CONTAINS InterPro DOMAIN/s: ATPase, F0 complex, subunit G, mitochondrial (InterPro:IPR006808); BEST A…	T	181.7	8.54512e-05
9.9	mitochondrial electron transport / ATP synthesis.F1-ATPase	psme_t045067	(at1g51650 : 85.1) ATP synthase epsilon chain, mitochondrial; FUNCTIONS IN: hydrogen ion transporting ATP synthase activity, rotational mechanism, proton-transporting ATPase activity, rotational mechanism; INVOLVED IN: ATP biosynthetic process, ATP synthesis coupled proton transport; LOCATED IN: mitochondrion; EXPRESSED IN: 25 plant structures; EXPRESSED DURING: 15 growth stages; CONTAINS InterPr…	T	173.1	0.00017602
9.9	mitochondrial electron transport / ATP synthesis.F1-ATPase	psme_t050578	(at5g59613 : 77.0) unknown protein; FUNCTIONS IN: molecular_function unknown; INVOLVED IN: biological_process unknown; LOCATED IN: mitochondrial respiratory chain complex III; BEST Arabidopsis thaliana protein match is: unknown protein (TAIR:AT3G46430.1). & (reliability: 154.0) & (original description: no original description)	T	165.2	0.00777346
9.99	mitochondrial electron transport / ATP synthesis.unspecified	psme_t011522	(at4g01660 : 665.0) Encodes an ABC1-like protein, member of the ATH subfamily; putative ABC transporter; isolated by functional complementation of a yeast abc1 mutant; ABC transporter 1 (ABC1); CONTAINS InterPro DOMAIN/s: ABC-1 (InterPro:IPR004147), Protein kinase-like domain (InterPro:IPR011009); BEST Arabidopsis thaliana protein match is: ABC2 homolog 13 (TAIR:AT5G64940.2); Has 8616 Blast hits …	T	19.5	8.2436e-08
9	mitochondrial electron transport / ATP synthesis	psme_t046296	(at4g34700 : 139.0) LYR family of Fe/S cluster biogenesis protein; FUNCTIONS IN: catalytic activity; INVOLVED IN: photorespiration; LOCATED IN: mitochondrial membrane, plasma membrane, respiratory chain complex I; EXPRESSED IN: 25 plant structures; EXPRESSED DURING: 15 growth stages; Has 30201 Blast hits to 17322 proteins in 780 species: Archae - 12; Bacteria - 1396; Metazoa - 17338; Fungi - 3422…	T	127.9	7.13558e-07
10.1.1.1	cell wall.precursor synthesis.NDP sugar pyrophosphorylase.GDP mannose	psme_t017457	(at2g39770 : 640.0) Encodes a GDP-mannose pyrophosphorylase/ mannose-1-pyrophosphatase. This enzyme provides GDP-mannose, which is used for cell wall carbohydrate biosynthesis and protein glycosylation as well as for ascorbate (vitamin C) biosynthesis. Mutations in this gene confer hypersensitivity to NH4+.; CYTOKINESIS DEFECTIVE 1 (CYT1); CONTAINS InterPro DOMAIN/s: Trimeric LpxA-like (InterPro:…	T	2.4	3.31288e-05
10.1.1.2	cell wall.precursor synthesis.NDP sugar pyrophosphorylase.GDP fucose and fucokinase	psme_t004109	(at1g01220 : 815.0) Encodes a bifunctional enzyme that has both L-fucokinase and GDP-L-fucose pyrophosphorylase activities. It catalyzes the two steps of the L-fucose salvage pathway for the generation of activated GDP-L-fucose. This pathway seems to be of minor importance for cell wall polysaccharide biosynthesis compared to the de novo GDP-L-fucose biosynthesis pathway in Arabidopsis.; L-fucoki…	T	356	0.00507561
10.1.2	cell wall.precursor synthesis.UGE	psme_t016593	(at4g10960 : 561.0) Encodes a protein with UDP-D-glucose 4-epimerase activity.; UDP-D-glucose/UDP-D-galactose 4-epimerase 5 (UGE5); FUNCTIONS IN: UDP-glucose 4-epimerase activity, protein dimerization activity; INVOLVED IN: response to stress; LOCATED IN: endomembrane system; EXPRESSED IN: male gametophyte, root, guard cell, leaf, pollen tube; EXPRESSED DURING: L mature pollen stage, M germinated…	T	13.8	0.00242841
10.1.2	cell wall.precursor synthesis.UGE	psme_t021363	(q43070|gale1_pea : 561.0) UDP-glucose 4-epimerase (EC 5.1.3.2) (Galactowaldenase) (UDP-galactose 4-epimerase) - Pisum sativum (Garden pea) & (at1g12780 : 557.0) Encodes a UDP-glucose epimerase that catalyzes the interconversion of the sugar nucleotides UDP-glucose UDP-galactose via a UDP-4-keto-hexose intermediate. Responsive to stress.; UDP-D-glucose/UDP-D-galactose 4-epimerase 1 (UGE1); FUNCTI…	T	127.9	4.95655e-08
10.1.3	cell wall.precursor synthesis.AXS	psme_t022095	(at1g08200 : 677.0) Encodes a putative UDP-D-apiose/UPD-D-xylose synthetase.; UDP-D-apiose/UDP-D-xylose synthase 2 (AXS2); FUNCTIONS IN: UDP-glucuronate decarboxylase activity; INVOLVED IN: nucleotide-sugar biosynthetic process; LOCATED IN: apoplast, cytoplasm; EXPRESSED IN: fruit, guard cell, cultured cell, leaf; EXPRESSED DURING: seedling growth; CONTAINS InterPro DOMAIN/s: NAD-dependent epimer…	T	2.4	5.6618e-09
10.1.4	cell wall.precursor synthesis.UDP-Glc dehydrogenase (UGD)	psme_t014210	(q96558|ugdh_soybn : 877.0) UDP-glucose 6-dehydrogenase (EC 1.1.1.22) (UDP-Glc dehydrogenase) (UDP-GlcDH) (UDPGDH) - Glycine max (Soybean) & (at3g29360 : 856.0) UDP-glucose 6-dehydrogenase family protein; FUNCTIONS IN: in 6 functions; INVOLVED IN: oxidation reduction, metabolic process; LOCATED IN: cytosol, nucleus; EXPRESSED IN: 25 plant structures; EXPRESSED DURING: 16 growth stages; CONTAINS I…	T	25.3	0.00068965
10.1.4	cell wall.precursor synthesis.UDP-Glc dehydrogenase (UGD)	psme_t022951	(at5g15490 : 818.0) UDP-glucose 6-dehydrogenase family protein; FUNCTIONS IN: in 7 functions; INVOLVED IN: oxidation reduction, metabolic process; LOCATED IN: cytosol, cell wall, nucleus; EXPRESSED IN: 24 plant structures; EXPRESSED DURING: 13 growth stages; CONTAINS InterPro DOMAIN/s: UDP-glucose/GDP-mannose dehydrogenase, N-terminal (InterPro:IPR001732), 6-phosphogluconate dehydrogenase, C-term…	T	356	1.32271e-08
10.1.4	cell wall.precursor synthesis.UDP-Glc dehydrogenase (UGD)	psme_t016679	(q96558|ugdh_soybn : 823.0) UDP-glucose 6-dehydrogenase (EC 1.1.1.22) (UDP-Glc dehydrogenase) (UDP-GlcDH) (UDPGDH) - Glycine max (Soybean) & (at5g15490 : 821.0) UDP-glucose 6-dehydrogenase family protein; FUNCTIONS IN: in 7 functions; INVOLVED IN: oxidation reduction, metabolic process; LOCATED IN: cytosol, cell wall, nucleus; EXPRESSED IN: 24 plant structures; EXPRESSED DURING: 13 growth stages;…	T	2.4	1.1668e-10
10.1.5	cell wall.precursor synthesis.UXS	psme_t012424	(at2g28760 : 328.0) UDP-XYL synthase 6 (UXS6); FUNCTIONS IN: coenzyme binding, binding, catalytic activity; INVOLVED IN: cellular metabolic process, nucleotide-sugar metabolic process, metabolic process; LOCATED IN: plasma membrane; EXPRESSED IN: 24 plant structures; EXPRESSED DURING: 13 growth stages; CONTAINS InterPro DOMAIN/s: NAD-dependent epimerase/dehydratase (InterPro:IPR001509), NAD(P)-bi…	T	7	4.01976e-05
10.1.5	cell wall.precursor synthesis.UXS	psme_t016932	(at2g28760 : 592.0) UDP-XYL synthase 6 (UXS6); FUNCTIONS IN: coenzyme binding, binding, catalytic activity; INVOLVED IN: cellular metabolic process, nucleotide-sugar metabolic process, metabolic process; LOCATED IN: plasma membrane; EXPRESSED IN: 24 plant structures; EXPRESSED DURING: 13 growth stages; CONTAINS InterPro DOMAIN/s: NAD-dependent epimerase/dehydratase (InterPro:IPR001509), NAD(P)-bi…	T	8.1	0.00049458
10.1.6	cell wall.precursor synthesis.GAE	psme_t002547	(at4g00110 : 598.0) Encodes a putative membrane-anchored UDP-D-glucuronate 4-epimerase.; UDP-D-glucuronate 4-epimerase 3 (GAE3); FUNCTIONS IN: UDP-glucuronate 4-epimerase activity, catalytic activity; INVOLVED IN: cellular metabolic process, carbohydrate metabolic process, nucleotide-sugar metabolic process, metabolic process; LOCATED IN: membrane; EXPRESSED IN: 23 plant structures; EXPRESSED DUR…	T	2.4	1.13065e-06
10.1.6	cell wall.precursor synthesis.GAE	psme_t012102	(at1g02000 : 641.0) UDP-D-glucuronate 4-epimerase; UDP-D-glucuronate 4-epimerase 2 (GAE2); FUNCTIONS IN: UDP-glucuronate 4-epimerase activity, catalytic activity; INVOLVED IN: cellular metabolic process, carbohydrate metabolic process, nucleotide-sugar metabolic process, metabolic process; LOCATED IN: cellular_component unknown; EXPRESSED IN: 25 plant structures; EXPRESSED DURING: 15 growth stage…	T	347.7	4.1652e-10
10.1.6	cell wall.precursor synthesis.GAE	psme_t016910	(at4g30440 : 650.0) UDP-D-glucuronate 4-epimerase; UDP-D-glucuronate 4-epimerase 1 (GAE1); FUNCTIONS IN: UDP-glucuronate 4-epimerase activity, catalytic activity; INVOLVED IN: cellular metabolic process, carbohydrate metabolic process, nucleotide-sugar metabolic process, metabolic process; LOCATED IN: cellular_component unknown; EXPRESSED IN: 24 plant structures; EXPRESSED DURING: 15 growth stage…	T	213.8	0.00675692
10.1.9	cell wall.precursor synthesis.MUR4	psme_t010308	(at4g20460 : 592.0) NAD(P)-binding Rossmann-fold superfamily protein; FUNCTIONS IN: coenzyme binding, UDP-glucose 4-epimerase activity, binding, catalytic activity; INVOLVED IN: galactose metabolic process, cellular metabolic process, nucleotide-sugar metabolic process, metabolic process; EXPRESSED IN: 18 plant structures; EXPRESSED DURING: 9 growth stages; CONTAINS InterPro DOMAIN/s: NAD-depende…	T	269.6	5.67646e-07
10.1.9	cell wall.precursor synthesis.MUR4	psme_t013085	(at1g30620 : 653.0) encodes a type-II membrane protein that catalyzes 4-epimerization of UDP-D-Xylose to UDP-L-Arabinose in vitro, the nucleotide sugar used by glycosyltransferases in the arabinosylation of cell wall polysaccharides and wall-resident proteoglycans.; MURUS 4 (MUR4); FUNCTIONS IN: UDP-arabinose 4-epimerase activity, catalytic activity; INVOLVED IN: plant-type cell wall biogenesis, …	T	281.3	1.32271e-08
10.1.10	cell wall.precursor synthesis.RHM	psme_t009179	(at1g78570 : 1122.0) Encodes a UDP-L-Rhamnose synthase involved in the biosynthesis of rhamnose, a major monosaccharide component of pectin. Catalyzes the conversion of UDP-D-Glc to UDP-L-Rha. The dehydrogenase domain of RHM1 was shown to catalyze the conversion of UDP-D-Glc to the reaction intermediate UDP-4-keto-6-deoxy-D-Glc using recombinant protein assay but the activity of the full-length p…	T	344.6	0.00049458
10.1.10	cell wall.precursor synthesis.RHM	psme_t007186	(at1g78570 : 1123.0) Encodes a UDP-L-Rhamnose synthase involved in the biosynthesis of rhamnose, a major monosaccharide component of pectin. Catalyzes the conversion of UDP-D-Glc to UDP-L-Rha. The dehydrogenase domain of RHM1 was shown to catalyze the conversion of UDP-D-Glc to the reaction intermediate UDP-4-keto-6-deoxy-D-Glc using recombinant protein assay but the activity of the full-length p…	T	350.3	0.00095208
10.1.11	cell wall.precursor synthesis.UER	psme_t027519	(at1g63000 : 514.0) nucleotide-rhamnose synthase/epimerase-reductase (NRS/ER); FUNCTIONS IN: UDP-4-keto-rhamnose-4-keto-reductase activity, dTDP-4-dehydrorhamnose reductase activity, UDP-4-keto-6-deoxy-glucose-3,5-epimerase activity, dTDP-4-dehydrorhamnose 3,5-epimerase activity; INVOLVED IN: dTDP-rhamnose biosynthetic process, UDP-rhamnose biosynthetic process; LOCATED IN: soluble fraction, plas…	T	287.6	0.00111545
10.1.12.1	cell wall.precursor synthesis.KDO pathway.arabinose-5-phosphate isomerase	psme_t020747	(at3g54690 : 435.0) Sugar isomerase (SIS) family protein; FUNCTIONS IN: isomerase activity, sugar binding; INVOLVED IN: carbohydrate metabolic process; EXPRESSED IN: 23 plant structures; EXPRESSED DURING: 15 growth stages; CONTAINS InterPro DOMAIN/s: KpsF/GutQ (InterPro:IPR004800), Sugar isomerase (SIS) (InterPro:IPR001347), Cystathionine beta-synthase, core (InterPro:IPR000644); Has 8722 Blast h…	T	2.4	0.00507561
10.1.12.2	cell wall.precursor synthesis.KDO pathway.KDO-8-Phosphate Synthase	psme_t029107	(at1g79500 : 465.0) Encodes a protein with 3-deoxy-8-phosphooctulonate synthase (KDOP synthase) activity which is involved in the biosynthesis of KDO, a component of cell wall rhamnogalacturonan II.; AtkdsA1; FUNCTIONS IN: 3-deoxy-8-phosphooctulonate synthase activity; INVOLVED IN: metabolic process, rhamnogalacturonan II biosynthetic process; LOCATED IN: cytoplasm; EXPRESSED IN: 22 plant structu…	T	230.6	2.216e-06
10.1.20	cell wall.precursor synthesis.phosphomannose isomerase	psme_t004571	(at3g02570 : 432.0) Encodes a protein with phosphomannose isomerase activity.; MATERNAL EFFECT EMBRYO ARREST 31 (MEE31); CONTAINS InterPro DOMAIN/s: Mannose-6-phosphate isomerase (InterPro:IPR016305), Cupin, RmlC-type (InterPro:IPR011051), Mannose-6-phosphate isomerase, type I (InterPro:IPR001250), RmlC-like jelly roll fold (InterPro:IPR014710), Phosphomannose isomerase, type I, conserved site (I…	T	361.7	0.00095208
10.1.20	cell wall.precursor synthesis.phosphomannose isomerase	psme_t049518	(at1g67070 : 142.0) Encodes a protein with phosphomannose isomerase activity that is involved in synthesis of ascorbic acid. Expression is induced after 24 hours of dark treatment, in senescing leaves and treatment with exogenous photosynthesis inhibitor. Induction of gene expression was suppressed in excised leaves supplied with sugar. The authors suggest that the genes expression pattern is res…	T	356	3.4381e-06
10.1.21	cell wall.precursor synthesis.phosphomannomutase	psme_t013390	(at2g45790 : 392.0) encodes a phosphomannomutase, involved in ascorbate biosynthesis; phosphomannomutase (PMM); FUNCTIONS IN: protein binding, phosphomannomutase activity; INVOLVED IN: L-ascorbic acid biosynthetic process, response to salt stress, mannose biosynthetic process; LOCATED IN: cytoplasm; EXPRESSED IN: 24 plant structures; EXPRESSED DURING: 13 growth stages; CONTAINS InterPro DOMAIN/s:…	T	194.7	0.00152765
10.1.21	cell wall.precursor synthesis.phosphomannomutase	psme_t004564	(at2g45790 : 392.0) encodes a phosphomannomutase, involved in ascorbate biosynthesis; phosphomannomutase (PMM); FUNCTIONS IN: protein binding, phosphomannomutase activity; INVOLVED IN: L-ascorbic acid biosynthetic process, response to salt stress, mannose biosynthetic process; LOCATED IN: cytoplasm; EXPRESSED IN: 24 plant structures; EXPRESSED DURING: 13 growth stages; CONTAINS InterPro DOMAIN/s:…	T	175.2	0.00507561
10.1.30.1	cell wall.precursor synthesis.sugar kinases.galacturonic acid kinase	psme_t014969	(at3g10700 : 445.0) Encodes a GHMP kinase family protein that acts as a galacturonic acid-1-phosphate kinase that catalyzes the production of galacturonic acid-1-phosphate. This is a precursor of the important cell wall building block UDP-galacturonic acid. Based on gene trap line GT8007, the gene appears to be expressed in a petal and stamen-specific manner, between flower stages 8 to 11, howeve…	T	13.8	1.83237e-05
10.1.30.3	cell wall.precursor synthesis.sugar kinases.glucuronic acid kinase	psme_t024834	(at3g01640 : 483.0) AtGlcAK is a sugar kinase able to phosphorylate D-GlcA to D-GlcA-1-phosphate in the presence of ATP.; glucuronokinase G (GLCAK); FUNCTIONS IN: poly(U) RNA binding, glucuronokinase activity, ATP binding; INVOLVED IN: cell wall biogenesis, inositol metabolic process, pollen tube development; LOCATED IN: cytoplasm; EXPRESSED IN: 24 plant structures; EXPRESSED DURING: 15 growth st…	T	310.4	4.50594e-07
10.2.1	cell wall.cellulose synthesis.cellulose synthase	psme_t068416	(at1g55850 : 166.0) encodes a protein similar to cellulose synthase; cellulose synthase like E1 (CSLE1); FUNCTIONS IN: cellulose synthase activity, transferase activity, transferring glycosyl groups; INVOLVED IN: plant-type cell wall biogenesis, cellulose biosynthetic process, polysaccharide biosynthetic process; LOCATED IN: endoplasmic reticulum, plasma membrane; EXPRESSED IN: 24 plant structure…	T	12.2	2.23948e-05
10.2.1	cell wall.cellulose synthesis.cellulose synthase	psme_t089310	(at4g23990 : 91.3) encodes a protein similar to cellulose synthase; cellulose synthase like G3 (CSLG3); FUNCTIONS IN: cellulose synthase activity, transferase activity, transferring glycosyl groups, transferase activity; INVOLVED IN: cellulose biosynthetic process, polysaccharide biosynthetic process; LOCATED IN: membrane; EXPRESSED IN: 13 plant structures; EXPRESSED DURING: 8 growth stages; CONT…	T	12.2	0.00892859
10.2.1	cell wall.cellulose synthesis.cellulose synthase	psme_t112569		T	333.9	0.00035255
10.2.1	cell wall.cellulose synthesis.cellulose synthase	psme_t005069	(at2g32530 : 392.0) encodes a gene similar to cellulose synthase; cellulose synthase-like B3 (CSLB03); FUNCTIONS IN: cellulose synthase activity, transferase activity, transferring glycosyl groups, transferase activity; INVOLVED IN: cellulose biosynthetic process, polysaccharide biosynthetic process; LOCATED IN: membrane; CONTAINS InterPro DOMAIN/s: Cellulose synthase (InterPro:IPR005150); BEST A…	T	25.3	2.76301e-06
10.2.1	cell wall.cellulose synthesis.cellulose synthase	psme_t001769	(at4g39350 : 1639.0) Encodes a cellulose synthase isomer, related to CESA6. As inferred from the null role of secondary wall-type CesAs, included in a set of five primary wall-type CesAs that may support trichome cell wall thickening.; cellulose synthase A2 (CESA2); FUNCTIONS IN: cellulose synthase activity, transferase activity, transferring glycosyl groups; INVOLVED IN: primary cell wall biogen…	T	2.4	5.30056e-06
10.2.1	cell wall.cellulose synthesis.cellulose synthase	psme_t006503	(at2g32530 : 221.0) encodes a gene similar to cellulose synthase; cellulose synthase-like B3 (CSLB03); FUNCTIONS IN: cellulose synthase activity, transferase activity, transferring glycosyl groups, transferase activity; INVOLVED IN: cellulose biosynthetic process, polysaccharide biosynthetic process; LOCATED IN: membrane; CONTAINS InterPro DOMAIN/s: Cellulose synthase (InterPro:IPR005150); BEST A…	T	25.3	1.41948e-06
10.2.1	cell wall.cellulose synthesis.cellulose synthase	psme_t005110	(at5g17420 : 179.0) Encodes a xylem-specific cellulose synthase that is phosphorylated on one or more serine residues (on either S185 or one of S180 or S181).; IRREGULAR XYLEM 3 (IRX3); FUNCTIONS IN: cellulose synthase activity; INVOLVED IN: cellulose biosynthetic process, plant-type cell wall biogenesis, secondary cell wall biogenesis, rhamnogalacturonan I side chain metabolic process; LOCATED I…	T	25.3	6.37731e-08
10.2.1	cell wall.cellulose synthesis.cellulose synthase	psme_t005971	(at2g32540 : 323.0) encodes a gene similar to cellulose synthase; cellulose synthase-like B4 (CSLB04); FUNCTIONS IN: cellulose synthase activity, transferase activity, transferring glycosyl groups, transferase activity; INVOLVED IN: cellulose biosynthetic process, polysaccharide biosynthetic process; LOCATED IN: membrane; CONTAINS InterPro DOMAIN/s: Cellulose synthase (InterPro:IPR005150); BEST A…	T	25.3	2.42792e-09
10.2.1	cell wall.cellulose synthesis.cellulose synthase	psme_t032284	(at5g09870 : 190.0) Encodes a cellulose synthase isomer, related to CESA6. As inferred from the null role of secondary wall-type CesAs, included in a set of five primary wall-type CesAs that may support trichome cell wall thickening.; cellulose synthase 5 (CESA5); FUNCTIONS IN: cellulose synthase activity, transferase activity, transferring glycosyl groups; INVOLVED IN: response to cyclopentenone…	T	25.3	1.41948e-06
10.2.1	cell wall.cellulose synthesis.cellulose synthase	psme_t001572	(at3g03050 : 1744.0) encodes a cellulose synthase like protein. mutations initiate root hairs that rupture at their tip soon after initiation. is required for the synthesis of a noncellulosic wall polysaccharide.; cellulose synthase-like D3 (CSLD3); FUNCTIONS IN: cellulose synthase activity, transferase activity, transferring glycosyl groups; INVOLVED IN: response to cyclopentenone, plant-type ce…	T	2.4	3.53957e-07
10.2.1	cell wall.cellulose synthesis.cellulose synthase	psme_t005950	(at2g32540 : 357.0) encodes a gene similar to cellulose synthase; cellulose synthase-like B4 (CSLB04); FUNCTIONS IN: cellulose synthase activity, transferase activity, transferring glycosyl groups, transferase activity; INVOLVED IN: cellulose biosynthetic process, polysaccharide biosynthetic process; LOCATED IN: membrane; CONTAINS InterPro DOMAIN/s: Cellulose synthase (InterPro:IPR005150); BEST A…	T	25.3	1.35129e-07
10.2.1	cell wall.cellulose synthesis.cellulose synthase	psme_t004618	(at4g39350 : 1348.0) Encodes a cellulose synthase isomer, related to CESA6. As inferred from the null role of secondary wall-type CesAs, included in a set of five primary wall-type CesAs that may support trichome cell wall thickening.; cellulose synthase A2 (CESA2); FUNCTIONS IN: cellulose synthase activity, transferase activity, transferring glycosyl groups; INVOLVED IN: primary cell wall biogen…	T	333.2	2.216e-06
10.2.1	cell wall.cellulose synthesis.cellulose synthase	psme_t002659	(at4g32410 : 1666.0) Encodes a cellulose synthase isomer. CESA1 mutants have cellulose defect in the primary cell wall. Multiple lines of evidence suggest that CESA1, along with CESA3 and CESA6 are present in the same plasma membrane complex for cellulose biosynthesis. lasma membrane complex for cellulose biosynthesis. As inferred from the null role of secondary wall-type CesAs, included in a set…	T	325.1	2.7845e-07
10.2.1	cell wall.cellulose synthesis.cellulose synthase	psme_t118675		T	351.1	0.00777346
10.2.1	cell wall.cellulose synthesis.cellulose synthase	psme_t009084	(at5g17420 : 549.0) Encodes a xylem-specific cellulose synthase that is phosphorylated on one or more serine residues (on either S185 or one of S180 or S181).; IRREGULAR XYLEM 3 (IRX3); FUNCTIONS IN: cellulose synthase activity; INVOLVED IN: cellulose biosynthetic process, plant-type cell wall biogenesis, secondary cell wall biogenesis, rhamnogalacturonan I side chain metabolic process; LOCATED I…	T	42.4	2.96366e-08
10.2.1	cell wall.cellulose synthesis.cellulose synthase	psme_t008235	(at5g17420 : 351.0) Encodes a xylem-specific cellulose synthase that is phosphorylated on one or more serine residues (on either S185 or one of S180 or S181).; IRREGULAR XYLEM 3 (IRX3); FUNCTIONS IN: cellulose synthase activity; INVOLVED IN: cellulose biosynthetic process, plant-type cell wall biogenesis, secondary cell wall biogenesis, rhamnogalacturonan I side chain metabolic process; LOCATED I…	T	42.4	0.00010243
10.2.1	cell wall.cellulose synthesis.cellulose synthase	psme_t005181	(at2g32530 : 370.0) encodes a gene similar to cellulose synthase; cellulose synthase-like B3 (CSLB03); FUNCTIONS IN: cellulose synthase activity, transferase activity, transferring glycosyl groups, transferase activity; INVOLVED IN: cellulose biosynthetic process, polysaccharide biosynthetic process; LOCATED IN: membrane; CONTAINS InterPro DOMAIN/s: Cellulose synthase (InterPro:IPR005150); BEST A…	T	36.7	2.1958e-07
10.2.1	cell wall.cellulose synthesis.cellulose synthase	psme_t007120	(at5g17420 : 520.0) Encodes a xylem-specific cellulose synthase that is phosphorylated on one or more serine residues (on either S185 or one of S180 or S181).; IRREGULAR XYLEM 3 (IRX3); FUNCTIONS IN: cellulose synthase activity; INVOLVED IN: cellulose biosynthetic process, plant-type cell wall biogenesis, secondary cell wall biogenesis, rhamnogalacturonan I side chain metabolic process; LOCATED I…	T	36.7	0.00010243
10.2.1	cell wall.cellulose synthesis.cellulose synthase	psme_t005086	(at2g32530 : 205.0) encodes a gene similar to cellulose synthase; cellulose synthase-like B3 (CSLB03); FUNCTIONS IN: cellulose synthase activity, transferase activity, transferring glycosyl groups, transferase activity; INVOLVED IN: cellulose biosynthetic process, polysaccharide biosynthetic process; LOCATED IN: membrane; CONTAINS InterPro DOMAIN/s: Cellulose synthase (InterPro:IPR005150); BEST A…	T	36.7	4.86586e-05
10.2.1	cell wall.cellulose synthesis.cellulose synthase	psme_t001725	(at3g03050 : 1761.0) encodes a cellulose synthase like protein. mutations initiate root hairs that rupture at their tip soon after initiation. is required for the synthesis of a noncellulosic wall polysaccharide.; cellulose synthase-like D3 (CSLD3); FUNCTIONS IN: cellulose synthase activity, transferase activity, transferring glycosyl groups; INVOLVED IN: response to cyclopentenone, plant-type ce…	T	110.6	5.87777e-05
10.2.1	cell wall.cellulose synthesis.cellulose synthase	psme_t001545	(at3g03050 : 1750.0) encodes a cellulose synthase like protein. mutations initiate root hairs that rupture at their tip soon after initiation. is required for the synthesis of a noncellulosic wall polysaccharide.; cellulose synthase-like D3 (CSLD3); FUNCTIONS IN: cellulose synthase activity, transferase activity, transferring glycosyl groups; INVOLVED IN: response to cyclopentenone, plant-type ce…	T	103.5	0.00010243
10.2.1	cell wall.cellulose synthesis.cellulose synthase	psme_t007295	(at1g55850 : 236.0) encodes a protein similar to cellulose synthase; cellulose synthase like E1 (CSLE1); FUNCTIONS IN: cellulose synthase activity, transferase activity, transferring glycosyl groups; INVOLVED IN: plant-type cell wall biogenesis, cellulose biosynthetic process, polysaccharide biosynthetic process; LOCATED IN: endoplasmic reticulum, plasma membrane; EXPRESSED IN: 24 plant structure…	T	184.9	0.00892859
10.2.1	cell wall.cellulose synthesis.cellulose synthase	psme_t008693	(at1g55850 : 586.0) encodes a protein similar to cellulose synthase; cellulose synthase like E1 (CSLE1); FUNCTIONS IN: cellulose synthase activity, transferase activity, transferring glycosyl groups; INVOLVED IN: plant-type cell wall biogenesis, cellulose biosynthetic process, polysaccharide biosynthetic process; LOCATED IN: endoplasmic reticulum, plasma membrane; EXPRESSED IN: 24 plant structure…	T	196.3	0.00035255
10.2.1	cell wall.cellulose synthesis.cellulose synthase	psme_t009153	(at1g55850 : 312.0) encodes a protein similar to cellulose synthase; cellulose synthase like E1 (CSLE1); FUNCTIONS IN: cellulose synthase activity, transferase activity, transferring glycosyl groups; INVOLVED IN: plant-type cell wall biogenesis, cellulose biosynthetic process, polysaccharide biosynthetic process; LOCATED IN: endoplasmic reticulum, plasma membrane; EXPRESSED IN: 24 plant structure…	T	205.8	2.7845e-07
10.2.1	cell wall.cellulose synthesis.cellulose synthase	psme_t024769	(at1g55850 : 369.0) encodes a protein similar to cellulose synthase; cellulose synthase like E1 (CSLE1); FUNCTIONS IN: cellulose synthase activity, transferase activity, transferring glycosyl groups; INVOLVED IN: plant-type cell wall biogenesis, cellulose biosynthetic process, polysaccharide biosynthetic process; LOCATED IN: endoplasmic reticulum, plasma membrane; EXPRESSED IN: 24 plant structure…	T	190.6	1.7287e-08
10.2.1	cell wall.cellulose synthesis.cellulose synthase	psme_t044886	(at5g64740 : 260.0) Encodes a cellulose synthase isomer. CESA6 mutants have cellulose defect in the primary cell wall. Multiple lines of evidence suggest that CESA6, along with CESA1 and CESA3 are present in the same plasma membrane complex for cellulose biosynthesis. CESA2 and CESA5 are related to CESA6, having partially redundant roles. As inferred from the null role of secondary wall-type CesA…	T	184.9	1.22571e-05
10.2.1	cell wall.cellulose synthesis.cellulose synthase	psme_t011383	(at1g55850 : 585.0) encodes a protein similar to cellulose synthase; cellulose synthase like E1 (CSLE1); FUNCTIONS IN: cellulose synthase activity, transferase activity, transferring glycosyl groups; INVOLVED IN: plant-type cell wall biogenesis, cellulose biosynthetic process, polysaccharide biosynthetic process; LOCATED IN: endoplasmic reticulum, plasma membrane; EXPRESSED IN: 24 plant structure…	T	196.3	0.00035255
10.2.1	cell wall.cellulose synthesis.cellulose synthase	psme_t009452	(at1g55850 : 602.0) encodes a protein similar to cellulose synthase; cellulose synthase like E1 (CSLE1); FUNCTIONS IN: cellulose synthase activity, transferase activity, transferring glycosyl groups; INVOLVED IN: plant-type cell wall biogenesis, cellulose biosynthetic process, polysaccharide biosynthetic process; LOCATED IN: endoplasmic reticulum, plasma membrane; EXPRESSED IN: 24 plant structure…	T	184.9	2.42792e-09
10.2.1	cell wall.cellulose synthesis.cellulose synthase	psme_t008499	(at1g55850 : 574.0) encodes a protein similar to cellulose synthase; cellulose synthase like E1 (CSLE1); FUNCTIONS IN: cellulose synthase activity, transferase activity, transferring glycosyl groups; INVOLVED IN: plant-type cell wall biogenesis, cellulose biosynthetic process, polysaccharide biosynthetic process; LOCATED IN: endoplasmic reticulum, plasma membrane; EXPRESSED IN: 24 plant structure…	T	184.9	3.4381e-06
10.2.1	cell wall.cellulose synthesis.cellulose synthase	psme_t007286	(at1g55850 : 257.0) encodes a protein similar to cellulose synthase; cellulose synthase like E1 (CSLE1); FUNCTIONS IN: cellulose synthase activity, transferase activity, transferring glycosyl groups; INVOLVED IN: plant-type cell wall biogenesis, cellulose biosynthetic process, polysaccharide biosynthetic process; LOCATED IN: endoplasmic reticulum, plasma membrane; EXPRESSED IN: 24 plant structure…	T	184.9	8.2312e-11
10.2.1	cell wall.cellulose synthesis.cellulose synthase	psme_t009377	(at1g55850 : 348.0) encodes a protein similar to cellulose synthase; cellulose synthase like E1 (CSLE1); FUNCTIONS IN: cellulose synthase activity, transferase activity, transferring glycosyl groups; INVOLVED IN: plant-type cell wall biogenesis, cellulose biosynthetic process, polysaccharide biosynthetic process; LOCATED IN: endoplasmic reticulum, plasma membrane; EXPRESSED IN: 24 plant structure…	T	184.9	3.22165e-09
10.2.1	cell wall.cellulose synthesis.cellulose synthase	psme_t006691	(at5g05170 : 473.0) Encodes a cellulose synthase isomer. CESA3 mutants have cellulose defect in the primary cell wall. Multiple lines of evidence suggest that CESA3, along with CESA1 and CESA6 are present in the same plasma membrane complex for cellulose biosynthesis. As inferred from the null role of secondary wall-type CesAs, included in a set of five primary wall-type CesAs that may support tr…	T	184.9	2.96366e-08
10.2.1	cell wall.cellulose synthesis.cellulose synthase	psme_t060363	(at1g55850 : 213.0) encodes a protein similar to cellulose synthase; cellulose synthase like E1 (CSLE1); FUNCTIONS IN: cellulose synthase activity, transferase activity, transferring glycosyl groups; INVOLVED IN: plant-type cell wall biogenesis, cellulose biosynthetic process, polysaccharide biosynthetic process; LOCATED IN: endoplasmic reticulum, plasma membrane; EXPRESSED IN: 24 plant structure…	T	207.8	1.22571e-05
10.2.1	cell wall.cellulose synthesis.cellulose synthase	psme_t001565	(at5g05170 : 1628.0) Encodes a cellulose synthase isomer. CESA3 mutants have cellulose defect in the primary cell wall. Multiple lines of evidence suggest that CESA3, along with CESA1 and CESA6 are present in the same plasma membrane complex for cellulose biosynthesis. As inferred from the null role of secondary wall-type CesAs, included in a set of five primary wall-type CesAs that may support t…	T	276.2	2.2111e-11
10.2.1	cell wall.cellulose synthesis.cellulose synthase	psme_t002126	(at5g05170 : 1627.0) Encodes a cellulose synthase isomer. CESA3 mutants have cellulose defect in the primary cell wall. Multiple lines of evidence suggest that CESA3, along with CESA1 and CESA6 are present in the same plasma membrane complex for cellulose biosynthesis. As inferred from the null role of secondary wall-type CesAs, included in a set of five primary wall-type CesAs that may support t…	T	276.2	2.3012e-10
10.2.1	cell wall.cellulose synthesis.cellulose synthase	psme_t055860	(at5g05170 : 135.0) Encodes a cellulose synthase isomer. CESA3 mutants have cellulose defect in the primary cell wall. Multiple lines of evidence suggest that CESA3, along with CESA1 and CESA6 are present in the same plasma membrane complex for cellulose biosynthesis. As inferred from the null role of secondary wall-type CesAs, included in a set of five primary wall-type CesAs that may support tr…	T	242	1.05743e-07
10.2.1	cell wall.cellulose synthesis.cellulose synthase	psme_t064251	(at5g05170 : 419.0) Encodes a cellulose synthase isomer. CESA3 mutants have cellulose defect in the primary cell wall. Multiple lines of evidence suggest that CESA3, along with CESA1 and CESA6 are present in the same plasma membrane complex for cellulose biosynthesis. As inferred from the null role of secondary wall-type CesAs, included in a set of five primary wall-type CesAs that may support tr…	T	224.9	0.00585921
10.2.1	cell wall.cellulose synthesis.cellulose synthase	psme_t142442		T	275.5	0.0008107
10.2.2	cell wall.cellulose synthesis.COBRA	psme_t009515	(q60e70|cobl3_orysa : 713.0) COBRA-like 3 protein precursor (BRITTLE CULM1-like 4 protein) - Oryza sativa (Rice) & (at5g60920 : 700.0) Encodes a glycosylphosphatidylinositol-anchored protein localized primarily in the plasma membrane of the longitudinal sides of root cells. Necessary for oriented cell expansion in Arabidopsis. Cob mutants have abnormal roots that expand radially rather than longi…	T	344.6	3.1148e-10
10.2.2	cell wall.cellulose synthesis.COBRA	psme_t016060	(at3g02210 : 386.0) COBRA-like protein 1 precursor (COBL1); CONTAINS InterPro DOMAIN/s: Glycosyl-phosphatidyl inositol-anchored, plant (InterPro:IPR006918), COBRA-like (InterPro:IPR017391); BEST Arabidopsis thaliana protein match is: COBRA-like protein 2 precursor (TAIR:AT3G29810.1); Has 380 Blast hits to 369 proteins in 30 species: Archae - 0; Bacteria - 0; Metazoa - 0; Fungi - 0; Plants - 380; …	T	145.9	0.00017602
10.2	cell wall.cellulose synthesis	psme_t000929	(p0c1u4|gun9_orysa : 546.0) Endoglucanase 9 (EC 3.2.1.4) (Endo-1,4-beta glucanase 9) (OsGLU1) - Oryza sativa (Rice) & (at5g49720 : 534.0) Encodes a membrane-bound endo-1,4-beta-D-glucanase, involved in cellulose biosynthesis. Loss-of-function mutants have severe cellulose-deficient phenotypes. During cell elongation, KOR1 is associated with Golgi apparatus and early endosome. Inhibition of cellul…	T	321.8	5.6618e-09
10.2	cell wall.cellulose synthesis	psme_t005265	(at4g07960 : 830.0) encodes a gene similar to cellulose synthase; Cellulose-synthase-like C12 (CSLC12); FUNCTIONS IN: cellulose synthase activity, transferase activity, transferring glycosyl groups; INVOLVED IN: biological_process unknown; LOCATED IN: cellular_component unknown; EXPRESSED IN: 24 plant structures; EXPRESSED DURING: 15 growth stages; CONTAINS InterPro DOMAIN/s: Glycosyl transferase…	T	310.4	2.76301e-06
10.2	cell wall.cellulose synthesis	psme_t009127	(at4g31590 : 851.0) encodes a gene similar to cellulose synthase; Cellulose-synthase-like C5 (CSLC5); FUNCTIONS IN: cellulose synthase activity, transferase activity, transferring glycosyl groups; INVOLVED IN: biological_process unknown; LOCATED IN: nucleus; EXPRESSED IN: 23 plant structures; EXPRESSED DURING: 13 growth stages; CONTAINS InterPro DOMAIN/s: Glycosyl transferase, family 2 (InterPro:…	T	344.6	4.86586e-05
10.2	cell wall.cellulose synthesis	psme_t029658	(at3g28180 : 301.0) encodes a gene similar to cellulose synthase; Cellulose-synthase-like C4 (CSLC04); FUNCTIONS IN: cellulose synthase activity, transferase activity, transferring glycosyl groups; INVOLVED IN: biological_process unknown; LOCATED IN: plasma membrane; EXPRESSED IN: 24 plant structures; EXPRESSED DURING: 13 growth stages; CONTAINS InterPro DOMAIN/s: Glycosyl transferase, family 2 (…	T	25.3	0.00035255
[truncated: 12,930 more rows]

## Sheet: short_pp_annual
Transcripts with a"short_pp" phase (winter)
835 Mercator bins								Contingency
[truncated: 836 more rows]

## Sheet: spring_pp_annual
Transcripts with a"springg_pp" phase (spring)
[truncated: 512 more rows]

## Sheet: long_pp_annual
Transcripts with a"long_pp" phase (summer)
[truncated: 817 more rows]

[truncated: 1 more sheets: fall_pp_annual]
