# Supplementary material for: Transcription through the eye of a needle: daily and annual cyclic gene expression variation in Douglas-fir needles
Source: BMC Genomics. 2017 Jul 24;18:558. doi: 10.1186/s12864-017-3916-y (PMC5525293; doi:10.1186/s12864-017-3916-y)
Supplement: Supplementary file 6 — Summary of transcripts showing best reciprocal BLAST match between Douglas-fir and Sitka spruce clones used in Holliday et al., 2008, and data used for comparing ranked lists for Kendall’s Tau test. The file can be opened in Microsoft EXCEL. (XLSX 335 kb) [file 12864_2017_3916_MOESM6_ESM.xlsx]

## Sheet: Overview
Supporting Information, Cronn et al., “Transcription though the eye of the needle: daily and annual cycles of gene expression variation in Douglas-fir needles”.
Supplemental File S5 – Summary of transcripts showing best reciprocal BLAST match between Douglas-fir and Sitka spruce clones used in Holliday et al., 2008, and data used for comparing ranked lists for Kendall’s Tau test.
This spreadsheet has 2 tabs, not including this overview:
TAB	VARIABLE	DEFINITION
recip_blast_orthologs	spruce.holliday2008	Clone IDs used for Spruce microarray construction (refer to Holliday et al. [2008] and Ralph et al. 2008] for additional information)
recip_blast_orthologs	transcript_v2.03_dfir	Douglas-fir transcripts, 'pan-transcriptome' reference version 2.03 (this paper)
spruce_dougfir_FC	spruce.holliday2008	Clone IDs used for Spruce microarray construction (refer to Holliday et al. [2008] and Ralph et al. 2008] for additional information)
spruce_dougfir_FC	spruce_PR2.PR1_FC	fold-change (FC) values for the PR2/PR1 (or "BC2/BC1") RNA samples from 18-October (PR2) and 30-Aug (PR1)
spruce_dougfir_FC	spruce_PR2.PR1_QV	q-adjusted P-values for spruce microarrays
spruce_dougfir_FC	spruce_rank	rank for spruce fold-change change values
spruce_dougfir_FC	transcript_v2.03_dfir	Douglas-fir transcripts, 'pan-transcriptome' reference version 2.03 (this paper)
spruce_dougfir_FC	dfir_oct7.aug17_FC	fold-change (FC) values for the Douglas-fir RNA samples from 07-Oct mean and 17-Aug mean
spruce_dougfir_FC	dfir_rank	rank for Douglas-fir fold-change change values
spruce_dougfir_FC	dfir_ANN_BH.QV	q-adjusted P-values for Douglas-fir 'annual cyclic genes' (from JTK-cycle)
spruce_dougfir_FC	6128-ORSI-17Aug2011	Mapped read counts for Douglas-fir tree 6128, 17-August
spruce_dougfir_FC	1395-ORSI-17Aug2011	Mapped read counts for Douglas-fir tree 1395, 17-August
spruce_dougfir_FC	1383-ORSI-17Aug2011	Mapped read counts for Douglas-fir tree 1383, 17-August
spruce_dougfir_FC	6138-ORSI-17Aug2011	Mapped read counts for Douglas-fir tree 6138, 17-August
spruce_dougfir_FC	6128-ORSI-07Oct2011	Mapped read counts for Douglas-fir tree 6128, 7-October
spruce_dougfir_FC	6138-ORSI-07Oct2011	Mapped read counts for Douglas-fir tree 6138, 7-October
spruce_dougfir_FC	6217-ORSI-07Oct2011	Mapped read counts for Douglas-fir tree 6217, 7-October
References
Holliday et al., 2008, New Phytologist 178:103-122.
Ralph et al., 2008, BMC Genomics 9:484

## Sheet: recip_blast_orthologs
spruce.holliday2008	transcript_v2.03_dfir
WS00817_I19	psme_t000002
WS00922_B05	psme_t000005
WS01014_K24	psme_t000006
WS00825_F20	psme_t000008
WS0092_E05	psme_t000012
WS0264_J10	psme_t000017
WS00915_M18	psme_t000020
WS0261_E10	psme_t000027
WS00729_O16	psme_t000028
WS00927_I16	psme_t000038
WS00821_O22	psme_t000049
WS00910_N03	psme_t000050
WS0106_E12	psme_t000051
WS01034_G18	psme_t000053
WS02610_F24	psme_t000062
WS00821_M17	psme_t000068
WS00929_L24	psme_t000072
WS02613_H18	psme_t000079
WS00913_B04	psme_t000081
WS01010_M07	psme_t000082
WS0109_A17	psme_t000085
WS00928_A19	psme_t000093
WS00936_J07	psme_t000103
WS0094_D12	psme_t000104
WS00818_N22	psme_t000105
WS00831_C07	psme_t000106
WS00824_I14	psme_t000111
WS00832_D15	psme_t000112
WS0061_H12	psme_t000126
WS00818_N02	psme_t000128
WS00823_N13	psme_t000133
WS00930_P04	psme_t000138
WS00820_O12	psme_t000140
WS00912_D24	psme_t000141
WS00923_B17	psme_t000146
WS0073_B15	psme_t000148
IS0014_M20	psme_t000150
WS01028_L19	psme_t000151
WS0264_B11	psme_t000154
WS00817_M23	psme_t000162
WS0072_K09	psme_t000165
WS01013_M15	psme_t000167
WS0076_B06	psme_t000168
WS01028_O18	psme_t000171
WS0104_I10	psme_t000177
WS01013_I23	psme_t000179
WS01025_K17	psme_t000181
WS00929_G04	psme_t000182
WS00716_D12	psme_t000187
WS00926_F07	psme_t000188
WS00822_P22	psme_t000189
WS0019_B11	psme_t000191
WS00931_F06	psme_t000197
WS0264_I21	psme_t000201
WS0099_F14	psme_t000208
WS0044_J19	psme_t000209
WS01012_N06	psme_t000211
WS00912_B15	psme_t000212
WS0104_O10	psme_t000215
WS00921_P03	psme_t000218
WS0041_J24	psme_t000220
WS0079_A18	psme_t000221
WS00821_L17	psme_t000222
WS0084_A24	psme_t000223
WS0106_K24	psme_t000224
WS0097_K07	psme_t000225
WS0081_O11	psme_t000226
WS00912_L13	psme_t000230
WS00928_C06	psme_t000232
WS00911_A05	psme_t000236
WS00814_K06	psme_t000237
WS01031_O12	psme_t000239
WS00812_F04	psme_t000240
WS01020_B06	psme_t000245
WS01028_P15	psme_t000248
WS0038_A03	psme_t000255
WS00834_O23	psme_t000260
WS0093_H24	psme_t000263
WS0057_M02	psme_t000268
WS01037_N16	psme_t000270
WS0262_F16	psme_t000271
WS0047_H04	psme_t000275
WS0053_E15	psme_t000277
WS00827_E01	psme_t000278
WS0076_L13	psme_t000279
WS01027_G04	psme_t000280
WS01021_P22	psme_t000285
WS0264_H02	psme_t000289
WS01018_E20	psme_t000302
WS0072_L09	psme_t000304
WS0102_A07	psme_t000305
WS01030_M16	psme_t000308
WS01028_F20	psme_t000312
WS0074_A18	psme_t000313
WS0085_N10	psme_t000314
WS00822_A21	psme_t000315
WS00934_K16	psme_t000316
WS0086_N10	psme_t000319
WS01018_N19	psme_t000322
WS01017_K03	psme_t000324
WS01012_F16	psme_t000325
WS00814_D05	psme_t000327
WS01021_D07	psme_t000328
WS00824_K12	psme_t000329
WS0101_G13	psme_t000331
WS00918_L20	psme_t000339
WS00819_F18	psme_t000340
WS00735_J06	psme_t000353
WS0051_B15	psme_t000354
WS01020_L11	psme_t000357
WS0102_N03	psme_t000358
WS0085_H11	psme_t000359
WS00925_J13	psme_t000363
WS00824_O15	psme_t000366
WS00817_L04	psme_t000369
WS0084_H01	psme_t000371
WS00825_K23	psme_t000372
WS00930_C24	psme_t000374
WS00914_B11	psme_t000379
WS0094_G22	psme_t000380
WS00945_B05	psme_t000383
WS0086_B03	psme_t000385
WS0083_J05	psme_t000386
WS00925_N11	psme_t000393
WS00929_B19	psme_t000401
WS00812_D09	psme_t000407
WS00724_E21	psme_t000410
WS0087_A15	psme_t000412
WS0051_A24	psme_t000414
WS0092_N02	psme_t000415
WS00810_F14	psme_t000418
WS00814_E07	psme_t000420
WS01030_I16	psme_t000423
WS00735_G01	psme_t000426
WS00823_C12	psme_t000432
WS0086_N21	psme_t000433
WS01039_N24	psme_t000436
WS0263_P20	psme_t000437
WS00924_P22	psme_t000439
WS0075_F22	psme_t000444
WS00921_I13	psme_t000447
WS0056_B03	psme_t000449
WS00814_C04	psme_t000450
WS01036_O02	psme_t000452
WS00822_N17	psme_t000455
WS00928_A18	psme_t000458
WS00925_G12	psme_t000460
WS00812_A01	psme_t000462
WS0038_A24	psme_t000464
WS0109_G01	psme_t000466
WS01015_P05	psme_t000468
WS0099_I05	psme_t000470
WS0038_D09	psme_t000471
WS00720_M15	psme_t000473
WS00823_D11	psme_t000479
WS00945_M24	psme_t000481
WS01018_K16	psme_t000483
WS01030_J20	psme_t000487
WS0054_F10	psme_t000489
WS01026_J24	psme_t000491
WS0262_K10	psme_t000492
WS00113_J10	psme_t000493
WS01031_H02	psme_t000495
WS00924_H13	psme_t000496
WS0097_F21	psme_t000502
WS00823_O02	psme_t000505
WS00910_C12	psme_t000506
WS0054_F02	psme_t000507
WS00912_A14	psme_t000509
WS00825_F04	psme_t000511
WS0094_K21	psme_t000514
WS0045_O18	psme_t000515
WS00927_I15	psme_t000517
WS00823_H16	psme_t000519
WS0081_I19	psme_t000524
WS0083_G09	psme_t000525
WS00822_J16	psme_t000553
WS00831_B05	psme_t000559
WS00937_N01	psme_t000561
WS00925_I16	psme_t000567
WS0092_H02	psme_t000568
WS00729_F12	psme_t000573
WS0072_O01	psme_t000577
WS00819_I02	psme_t000578
WS00724_O02	psme_t000586
WS00111_K05	psme_t000587
WS01017_H14	psme_t000593
WS0085_K06	psme_t000594
WS0097_B10	psme_t000596
WS0107_H01	psme_t000603
WS0102_B07	psme_t000604
WS0074_J04	psme_t000605
WS00921_K15	psme_t000609
WS0081_B16	psme_t000615
WS0034_F05	psme_t000617
WS00910_B14	psme_t000618
WS00911_B03	psme_t000619
WS00926_L17	psme_t000620
WS00912_B21	psme_t000622
WS00928_F02	psme_t000624
WS00823_A19	psme_t000627
WS00931_M15	psme_t000628
WS0101_D04	psme_t000629
WS00929_G23	psme_t000631
WS00827_K22	psme_t000634
WS0099_A17	psme_t000636
WS00716_L23	psme_t000638
WS00916_P21	psme_t000642
WS00820_D14	psme_t000643
WS00813_I19	psme_t000646
WS00931_B18	psme_t000654
WS00729_A14	psme_t000655
WS0093_O16	psme_t000656
WS00819_C07	psme_t000660
WS01038_K03	psme_t000661
WS0046_M05	psme_t000664
WS00834_C21	psme_t000665
WS0094_P22	psme_t000668
WS0084_I08	psme_t000671
WS00831_E19	psme_t000672
WS0071_G23	psme_t000673
WS0039_H04	psme_t000678
WS0084_L12	psme_t000679
WS0024_G16	psme_t000682
WS0092_F09	psme_t000683
WS00921_D11	psme_t000684
WS00827_B02	psme_t000689
WS0082_D20	psme_t000692
WS00921_J15	psme_t000696
WS00924_J24	psme_t000697
WS01030_O24	psme_t000699
WS0081_D15	psme_t000701
WS0033_F03	psme_t000706
WS01018_B19	psme_t000707
WS01016_K12	psme_t000711
WS0053_P03	psme_t000712
WS00913_J16	psme_t000716
WS01021_K08	psme_t000718
WS00816_B13	psme_t000720
WS0261_K14	psme_t000721
WS00930_A17	psme_t000722
WS00833_M24	psme_t000725
WS00825_N04	psme_t000727
WS0086_K04	psme_t000728
WS02610_B20	psme_t000731
WS00937_E02	psme_t000743
WS0084_B19	psme_t000746
WS0108_J23	psme_t000749
WS01036_J08	psme_t000753
WS00727_D24	psme_t000756
WS00812_F22	psme_t000758
WS00926_B05	psme_t000759
WS00824_B13	psme_t000762
WS0092_D17	psme_t000770
WS00924_F11	psme_t000774
WS0263_F24	psme_t000778
WS00821_B03	psme_t000780
WS00930_J07	psme_t000783
WS0048_L02	psme_t000787
WS0094_F10	psme_t000789
WS00935_J15	psme_t000814
WS01037_M02	psme_t000818
WS00821_D14	psme_t000820
WS00921_J01	psme_t000823
WS00946_K11	psme_t000829
WS0094_C06	psme_t000831
WS0037_B05	psme_t000832
WS00920_B16	psme_t000836
WS00730_M18	psme_t000837
WS0105_M04	psme_t000838
WS0108_I12	psme_t000843
WS0097_K23	psme_t000849
WS00826_F17	psme_t000854
WS0081_P19	psme_t000855
WS00826_D19	psme_t000857
WS0071_O18	psme_t000860
WS0076_C18	psme_t000866
WS00813_B07	psme_t000867
WS00816_L03	psme_t000870
WS0261_N12	psme_t000871
WS00824_J19	psme_t000875
WS01011_I24	psme_t000876
WS00825_F23	psme_t000878
WS01024_C03	psme_t000880
WS00918_C12	psme_t000883
WS00911_G16	psme_t000886
WS0262_J10	psme_t000891
WS00929_A06	psme_t000895
WS00923_M11	psme_t000897
WS00936_C09	psme_t000898
WS0268_C06	psme_t000899
WS00837_A18	psme_t000901
WS0083_J23	psme_t000904
WS0083_P17	psme_t000905
WS0048_D04	psme_t000916
WS00813_M15	psme_t000919
WS0094_O21	psme_t000921
WS0044_G16	psme_t000932
WS01019_H15	psme_t000933
WS00930_A08	psme_t000935
WS00821_L07	psme_t000936
WS0048_D06	psme_t000939
WS00918_K03	psme_t000942
WS00938_N08	psme_t000943
WS00826_N06	psme_t000945
WS0043_P17	psme_t000946
WS00818_A13	psme_t000949
WS00827_B01	psme_t000952
WS0263_J18	psme_t000975
WS00939_F02	psme_t000985
WS01027_H16	psme_t000988
WS01027_B21	psme_t000991
WS00829_A04	psme_t000993
WS00928_G24	psme_t000995
WS0082_O14	psme_t001001
WS00813_B06	psme_t001013
WS00819_H06	psme_t001015
WS0089_L04	psme_t001016
WS00731_B16	psme_t001018
WS00731_H10	psme_t001019
WS01032_N10	psme_t001026
WS0075_H04	psme_t001029
WS00925_H02	psme_t001034
WS00921_B05	psme_t001035
WS0045_F05	psme_t001037
WS0102_M08	psme_t001039
WS00937_G03	psme_t001042
WS00928_G06	psme_t001046
WS01012_D22	psme_t001047
WS00917_C21	psme_t001050
WS0107_B05	psme_t001057
WS00919_L10	psme_t001058
WS00716_F18	psme_t001059
IS0014_O19	psme_t001067
WS0019_K24	psme_t001071
WS0041_L23	psme_t001073
WS00725_N18	psme_t001082
IS0011_A16	psme_t001083
WS0087_L02	psme_t001085
WS0034_K03	psme_t001086
WS00810_P09	psme_t001087
WS01020_F18	psme_t001089
WS01040_C06	psme_t001093
WS0084_B08	psme_t001094
WS0031_C16	psme_t001095
WS00821_B17	psme_t001108
WS00927_L05	psme_t001113
WS01017_L06	psme_t001114
WS00836_D11	psme_t001115
WS01018_J17	psme_t001117
WS00914_P10	psme_t001120
WS00826_M09	psme_t001126
WS0034_N23	psme_t001134
WS0262_H18	psme_t001138
WS0047_F18	psme_t001145
WS00919_O11	psme_t001147
WS0042_I21	psme_t001148
WS00924_A24	psme_t001151
WS0031_M18	psme_t001152
WS0092_I05	psme_t001155
WS01027_M01	psme_t001157
WS00937_A11	psme_t001158
WS01017_J16	psme_t001159
WS0085_H19	psme_t001160
WS00816_N11	psme_t001162
WS0073_F16	psme_t001163
WS0092_L19	psme_t001165
WS0106_E03	psme_t001171
WS01017_K07	psme_t001174
WS0261_F13	psme_t001175
WS0035_C22	psme_t001178
WS00821_I16	psme_t001179
WS01029_J15	psme_t001181
WS0082_G12	psme_t001183
WS00937_L06	psme_t001184
WS0264_M13	psme_t001187
WS00914_O13	psme_t001188
WS0261_D20	psme_t001192
WS00712_E23	psme_t001194
WS0075_M24	psme_t001204
WS00910_F22	psme_t001205
WS00824_E15	psme_t001211
WS00935_E09	psme_t001216
WS00834_M15	psme_t001221
WS0085_F14	psme_t001226
WS00731_C08	psme_t001233
WS00924_B03	psme_t001235
WS00913_K13	psme_t001244
WS00729_I20	psme_t001260
WS0078_K14	psme_t001261
WS0017_E10	psme_t001262
WS01021_B22	psme_t001269
WS00824_A15	psme_t001273
WS0094_J08	psme_t001274
WS0102_L19	psme_t001275
WS00824_H01	psme_t001276
WS00933_N21	psme_t001285
WS0084_L16	psme_t001289
WS02611_K21	psme_t001298
WS00926_F12	psme_t001306
WS0086_G22	psme_t001311
WS00930_J04	psme_t001312
WS00712_E20	psme_t001315
WS00928_P21	psme_t001319
WS00931_D15	psme_t001322
WS01028_G07	psme_t001324
WS00819_D19	psme_t001325
WS01032_C06	psme_t001326
WS0093_L09	psme_t001330
WS0023_F11	psme_t001332
WS00916_E11	psme_t001337
WS00930_C05	psme_t001340
WS00926_E03	psme_t001349
WS00910_E23	psme_t001351
WS00822_N24	psme_t001353
WS00937_N03	psme_t001358
WS00926_M08	psme_t001360
WS01029_C21	psme_t001361
WS0076_F06	psme_t001363
WS00916_L09	psme_t001364
WS0089_K01	psme_t001369
WS0092_F23	psme_t001371
WS0056_E18	psme_t001373
WS00940_F20	psme_t001377
WS00811_J04	psme_t001379
WS00822_J22	psme_t001383
WS0084_D12	psme_t001387
WS00727_H16	psme_t001392
WS00818_I18	psme_t001398
WS00827_C15	psme_t001401
WS00936_D22	psme_t001406
WS00923_H07	psme_t001413
WS0073_J02	psme_t001422
WS00834_E07	psme_t001424
WS00935_F07	psme_t001427
WS00822_J12	psme_t001428
WS0089_M08	psme_t001429
WS01029_C16	psme_t001431
WS00825_I23	psme_t001432
WS00926_M04	psme_t001435
WS00915_M05	psme_t001438
WS0014_E17	psme_t001446
WS00921_P02	psme_t001448
WS01011_C04	psme_t001450
WS00814_B06	psme_t001451
WS00915_B07	psme_t001454
WS0102_J23	psme_t001462
WS00927_N21	psme_t001463
WS0016_L13	psme_t001472
WS00920_C16	psme_t001478
WS00924_C01	psme_t001481
WS00712_B16	psme_t001485
WS00929_E14	psme_t001488
WS00919_E05	psme_t001491
WS01041_A07	psme_t001496
WS0102_J15	psme_t001497
WS00113_A18	psme_t001504
WS00911_G11	psme_t001506
WS0014_C07	psme_t001508
WS01024_O05	psme_t001518
WS0076_K17	psme_t001524
WS0084_F24	psme_t001528
WS00821_J08	psme_t001537
WS00823_P01	psme_t001541
WS01026_K12	psme_t001547
WS0058_D05	psme_t001549
WS00923_M08	psme_t001554
WS0104_K03	psme_t001555
WS01030_G10	psme_t001558
WS0093_H01	psme_t001568
WS01035_F18	psme_t001575
WS01036_E19	psme_t001580
WS0033_C24	psme_t001582
WS00723_I02	psme_t001585
WS00926_I08	psme_t001589
WS01039_O09	psme_t001591
WS00929_I10	psme_t001593
WS00824_I10	psme_t001595
WS00926_L04	psme_t001597
WS01028_B21	psme_t001605
WS0109_G11	psme_t001607
WS0048_K22	psme_t001608
WS00824_J18	psme_t001613
WS0081_F14	psme_t001616
WS00911_D11	psme_t001619
WS01028_C19	psme_t001620
WS0107_I10	psme_t001622
WS0078_I14	psme_t001623
WS00725_B01	psme_t001624
WS02611_B01	psme_t001627
WS00821_M14	psme_t001628
WS00913_B10	psme_t001630
WS00834_O20	psme_t001632
WS0012_P06	psme_t001635
WS02613_A07	psme_t001645
WS01024_J15	psme_t001654
WS0263_I10	psme_t001655
WS00915_I21	psme_t001663
WS0056_E20	psme_t001666
WS00934_F01	psme_t001667
WS01032_C09	psme_t001672
WS00924_H19	psme_t001677
WS00815_P18	psme_t001680
WS0082_G06	psme_t001684
WS00916_M17	psme_t001686
WS0093_D24	psme_t001687
WS01030_L12	psme_t001691
WS0058_B24	psme_t001701
WS0038_F21	psme_t001704
WS00813_N09	psme_t001706
WS0045_P20	psme_t001709
WS00825_E09	psme_t001714
WS0014_E21	psme_t001716
WS01032_J11	psme_t001718
WS00813_J10	psme_t001722
WS0105_I22	psme_t001723
WS0024_B17	psme_t001724
WS00828_C16	psme_t001726
WS0107_B10	psme_t001731
WS01034_C08	psme_t001732
WS00927_P22	psme_t001734
WS00819_E16	psme_t001735
WS00912_I06	psme_t001736
WS0024_P07	psme_t001737
WS0017_M04	psme_t001740
WS00810_F12	psme_t001751
WS00922_F05	psme_t001752
WS01017_M24	psme_t001756
WS0085_O04	psme_t001757
WS00829_B13	psme_t001758
WS00946_G04	psme_t001763
WS0094_P23	psme_t001766
WS00927_B18	psme_t001767
WS01035_F20	psme_t001770
WS00819_A05	psme_t001774
WS0086_B10	psme_t001775
WS0264_L24	psme_t001784
WS0107_H15	psme_t001785
WS0083_F12	psme_t001793
WS0075_F04	psme_t001794
WS02611_K17	psme_t001795
WS0087_H03	psme_t001800
WS00914_M09	psme_t001804
WS0082_L19	psme_t001805
WS00820_I05	psme_t001808
WS0045_J19	psme_t001809
WS0262_A04	psme_t001811
WS0097_K10	psme_t001812
WS0082_L21	psme_t001814
WS00922_F24	psme_t001815
WS00931_I07	psme_t001819
WS00911_M21	psme_t001828
WS0083_J17	psme_t001830
WS0269_F18	psme_t001832
WS01018_B01	psme_t001835
WS0104_B19	psme_t001841
WS00715_H07	psme_t001848
WS00823_C13	psme_t001849
WS0047_A18	psme_t001851
WS00818_O17	psme_t001853
WS0048_P16	psme_t001857
WS00910_A04	psme_t001858
WS00926_D03	psme_t001859
WS01020_D04	psme_t001860
WS00923_I13	psme_t001861
WS01034_B20	psme_t001863
WS0099_O07	psme_t001864
WS00916_B09	psme_t001868
WS01038_F08	psme_t001873
WS0058_K16	psme_t001879
WS0091_E23	psme_t001882
WS00926_C12	psme_t001883
WS00826_K08	psme_t001888
WS00821_O09	psme_t001893
WS00926_L13	psme_t001894
WS0083_A12	psme_t001895
WS00821_I03	psme_t001896
WS00924_H24	psme_t001898
WS01019_D19	psme_t001901
WS0105_A08	psme_t001906
WS0054_O13	psme_t001908
WS0109_F03	psme_t001912
WS0107_M16	psme_t001913
WS01038_F12	psme_t001920
WS00925_J03	psme_t001922
WS0023_C12	psme_t001925
WS00940_D23	psme_t001928
WS00912_D22	psme_t001931
WS0042_H07	psme_t001933
WS00911_P12	psme_t001935
WS00929_F03	psme_t001937
WS0041_N04	psme_t001938
WS00910_I06	psme_t001941
WS0018_O22	psme_t001946
WS00820_E18	psme_t001947
WS00915_A24	psme_t001952
WS0076_K12	psme_t001955
WS0039_A11	psme_t001956
WS00825_E12	psme_t001959
WS0266_F22	psme_t001960
WS00833_L06	psme_t001961
WS00937_J07	psme_t001962
WS01021_C11	psme_t001965
WS0019_A06	psme_t001967
WS00934_H20	psme_t001969
WS0091_F18	psme_t001982
WS00925_L04	psme_t001986
WS00920_D03	psme_t001988
WS01031_E24	psme_t001992
WS0038_O13	psme_t001997
WS00929_H14	psme_t002002
WS0082_D06	psme_t002003
WS00819_N10	psme_t002004
WS00824_B17	psme_t002008
WS00943_M18	psme_t002015
WS00930_A11	psme_t002018
WS00940_P17	psme_t002019
WS00810_D11	psme_t002021
WS00821_D24	psme_t002022
WS0102_D18	psme_t002024
WS00822_P15	psme_t002025
WS00732_G06	psme_t002026
WS00823_A14	psme_t002027
WS01030_L14	psme_t002028
WS0107_C01	psme_t002029
WS00940_F16	psme_t002035
WS00827_L13	psme_t002038
WS0036_N14	psme_t002043
WS0261_P10	psme_t002044
WS0108_B24	psme_t002048
WS00819_D17	psme_t002055
WS00822_L03	psme_t002056
WS0048_C09	psme_t002057
WS00836_P22	psme_t002058
WS00819_I14	psme_t002061
WS0044_C07	psme_t002062
WS00920_J02	psme_t002067
WS0044_N21	psme_t002068
WS0104_F19	psme_t002074
WS01021_D09	psme_t002076
WS0085_J09	psme_t002081
WS00928_F05	psme_t002082
WS00816_C23	psme_t002089
WS00712_L11	psme_t002101
WS00829_O24	psme_t002102
WS00821_N14	psme_t002103
WS01040_L14	psme_t002104
WS00925_I20	psme_t002106
WS0108_D15	psme_t002107
WS0078_H11	psme_t002110
WS00925_P02	psme_t002113
WS00930_O10	psme_t002116
WS01010_C22	psme_t002117
WS00926_M01	psme_t002118
WS00822_E08	psme_t002119
WS00927_I08	psme_t002123
WS00113_G16	psme_t002126
WS0071_O15	psme_t002128
WS00910_O08	psme_t002129
WS00928_O24	psme_t002131
WS01024_D10	psme_t002146
WS0101_H20	psme_t002147
WS00915_J04	psme_t002149
WS0269_H14	psme_t002152
WS0102_P16	psme_t002155
WS00930_F12	psme_t002157
WS01029_L14	psme_t002158
WS01032_L19	psme_t002159
WS01020_P09	psme_t002161
WS0014_E11	psme_t002165
WS00925_K15	psme_t002167
WS00727_H17	psme_t002174
WS01027_K16	psme_t002178
WS00833_G11	psme_t002182
WS00822_J15	psme_t002183
WS0266_J01	psme_t002185
WS01014_C24	psme_t002188
WS01030_J22	psme_t002196
WS0063_D24	psme_t002199
WS0104_F06	psme_t002208
WS00927_J23	psme_t002214
WS0038_F02	psme_t002216
WS0106_D08	psme_t002217
WS0099_E19	psme_t002223
WS00917_B10	psme_t002224
WS0087_A23	psme_t002228
WS0089_J19	psme_t002230
WS00931_I24	psme_t002235
WS00922_G20	psme_t002236
WS01012_I18	psme_t002241
WS0062_E08	psme_t002243
WS00931_A13	psme_t002245
WS01017_I07	psme_t002247
WS01025_J02	psme_t002250
WS01031_N19	psme_t002260
WS0108_I11	psme_t002261
WS01011_P06	psme_t002262
WS01018_J05	psme_t002266
WS01026_C04	psme_t002268
WS01015_F24	psme_t002270
WS0043_G09	psme_t002273
WS01021_C10	psme_t002274
WS01030_A08	psme_t002285
WS00825_B19	psme_t002301
WS0263_C15	psme_t002303
WS0262_G05	psme_t002307
WS01026_B03	psme_t002308
WS00924_O21	psme_t002318
WS00932_G02	psme_t002319
WS0023_G06	psme_t002326
WS0076_F21	psme_t002330
WS0089_L01	psme_t002333
WS00829_L23	psme_t002334
WS00826_C13	psme_t002339
WS00938_O06	psme_t002346
WS01026_E05	psme_t002347
WS00920_E02	psme_t002349
WS00927_L24	psme_t002355
WS0012_O11	psme_t002362
WS0022_C16	psme_t002367
WS00929_H22	psme_t002372
WS0262_D10	psme_t002373
WS00817_P07	psme_t002378
WS00812_B07	psme_t002381
WS01011_G11	psme_t002382
WS01021_D02	psme_t002385
WS0072_A12	psme_t002386
WS00922_F20	psme_t002387
WS00823_P14	psme_t002388
WS02613_E22	psme_t002390
WS0071_M05	psme_t002395
WS01021_H23	psme_t002398
WS00817_D05	psme_t002401
WS00728_M12	psme_t002403
WS00915_F10	psme_t002407
WS01014_M17	psme_t002413
WS0037_A17	psme_t002414
WS00823_N01	psme_t002415
WS0057_D06	psme_t002420
WS01026_H23	psme_t002421
WS00724_D13	psme_t002423
WS0269_I01	psme_t002424
WS00915_I17	psme_t002429
WS0107_K07	psme_t002430
WS0042_G14	psme_t002431
WS0043_O10	psme_t002434
WS01026_F23	psme_t002435
WS00929_M03	psme_t002439
WS01015_D07	psme_t002441
WS0086_L10	psme_t002442
WS00823_C07	psme_t002444
WS0076_K23	psme_t002445
WS0076_E15	psme_t002446
WS0081_P21	psme_t002447
WS00915_B15	psme_t002455
WS00923_K06	psme_t002458
WS01013_J05	psme_t002459
WS00940_M06	psme_t002461
WS0012_E21	psme_t002462
WS0084_L10	psme_t002464
WS00924_B21	psme_t002467
WS00813_J09	psme_t002470
WS0054_J09	psme_t002473
WS0045_D22	psme_t002477
WS00834_M16	psme_t002478
WS00825_I04	psme_t002482
WS0107_H08	psme_t002486
WS01020_G03	psme_t002495
IS0011_P21	psme_t002497
WS0058_G06	psme_t002504
WS0018_J12	psme_t002506
WS00825_G12	psme_t002511
WS01020_L20	psme_t002516
WS01018_A09	psme_t002523
WS00820_G03	psme_t002524
WS00927_B22	psme_t002525
WS00923_F21	psme_t002526
WS0057_O06	psme_t002529
WS0015_D11	psme_t002530
WS0078_A06	psme_t002532
WS0075_C17	psme_t002533
WS00929_G09	psme_t002544
WS0063_J24	psme_t002547
WS01032_C18	psme_t002549
WS00937_G17	psme_t002550
WS00728_I23	psme_t002554
WS00929_O02	psme_t002556
WS00110_P14	psme_t002557
WS00931_J23	psme_t002560
WS0108_P17	psme_t002561
WS01032_M01	psme_t002564
WS0105_C01	psme_t002566
WS0109_P19	psme_t002567
WS00940_J01	psme_t002568
WS01033_C02	psme_t002569
WS00712_P04	psme_t002570
WS00112_I24	psme_t002571
WS0056_A11	psme_t002574
WS0086_H09	psme_t002576
WS00836_M14	psme_t002578
WS00922_P20	psme_t002580
WS00915_L22	psme_t002583
WS00110_B22	psme_t002585
WS0104_A24	psme_t002586
WS01030_E14	psme_t002587
WS00831_I15	psme_t002592
WS01020_M16	psme_t002594
WS0264_J20	psme_t002597
WS0264_I14	psme_t002599
WS0107_I21	psme_t002605
WS01029_H08	psme_t002610
WS0102_G15	psme_t002612
WS0092_F05	psme_t002616
WS00922_C24	psme_t002619
WS0053_A13	psme_t002620
WS00933_J23	psme_t002621
WS01027_J05	psme_t002623
WS0262_K09	psme_t002629
WS0075_J01	psme_t002635
WS01013_E24	psme_t002636
WS01012_F22	psme_t002638
WS0094_K07	psme_t002644
WS0099_O09	psme_t002645
WS00713_H12	psme_t002646
WS00834_M23	psme_t002648
WS00730_F08	psme_t002649
WS0093_J07	psme_t002650
WS01029_I14	psme_t002651
WS00732_K09	psme_t002652
WS00916_C05	psme_t002659
WS00921_M10	psme_t002666
WS01019_P03	psme_t002668
WS00713_C22	psme_t002672
WS0064_G06	psme_t002678
WS00816_A04	psme_t002681
WS0094_M18	psme_t002688
WS0017_K19	psme_t002689
WS00818_D17	psme_t002693
WS00922_F21	psme_t002695
WS00917_M03	psme_t002697
WS0038_H24	psme_t002701
WS00925_I08	psme_t002702
WS0035_E18	psme_t002705
WS02612_C02	psme_t002708
WS0078_P13	psme_t002710
WS0075_J12	psme_t002712
WS00725_M06	psme_t002714
WS00921_K01	psme_t002715
WS00930_I21	psme_t002716
WS01016_N11	psme_t002723
WS00725_O04	psme_t002724
WS00731_D22	psme_t002725
WS02611_J03	psme_t002728
WS00930_M02	psme_t002731
WS0104_G01	psme_t002733
WS00722_L16	psme_t002734
WS00910_N20	psme_t002736
WS0089_E22	psme_t002737
WS01037_A13	psme_t002738
WS00723_K09	psme_t002744
WS0086_M01	psme_t002750
WS0057_A11	psme_t002753
WS00821_J10	psme_t002756
WS00923_A13	psme_t002759
WS00920_H21	psme_t002761
WS00923_C23	psme_t002763
WS0056_M11	psme_t002766
WS00915_A16	psme_t002771
WS0105_B18	psme_t002772
IS0014_M02	psme_t002779
WS00929_F05	psme_t002785
WS0013_O17	psme_t002786
WS01014_P13	psme_t002790
WS00931_L19	psme_t002794
WS0109_J11	psme_t002799
WS0051_A23	psme_t002803
WS00824_N14	psme_t002805
WS0261_M20	psme_t002806
WS00720_H19	psme_t002810
WS00837_O06	psme_t002814
WS0083_K17	psme_t002816
WS0079_I19	psme_t002817
WS0265_J09	psme_t002820
WS00814_K21	psme_t002822
WS00916_A08	psme_t002826
WS01013_O12	psme_t002827
WS00728_G09	psme_t002828
WS00819_C16	psme_t002830
WS0038_K03	psme_t002836
WS00829_B19	psme_t002838
WS00932_L19	psme_t002843
WS00829_M19	psme_t002848
WS00827_G14	psme_t002849
WS01033_M22	psme_t002851
WS01029_C07	psme_t002863
WS0031_E01	psme_t002865
WS0093_M20	psme_t002870
WS00936_I04	psme_t002872
WS0108_I16	psme_t002874
WS0086_F05	psme_t002879
WS00827_H13	psme_t002881
WS0089_G03	psme_t002882
WS0034_E21	psme_t002890
WS00810_K24	psme_t002893
WS00938_G24	psme_t002895
WS0107_C18	psme_t002900
WS0071_A09	psme_t002906
WS0264_H24	psme_t002908
WS0078_O09	psme_t002921
WS01034_N09	psme_t002923
WS01037_A09	psme_t002926
WS00922_G01	psme_t002931
WS00822_L06	psme_t002933
WS00937_J18	psme_t002935
WS00930_P22	psme_t002938
WS00925_M15	psme_t002939
WS00816_D11	psme_t002942
WS00912_F04	psme_t002943
WS01019_O13	psme_t002945
WS0261_D11	psme_t002946
WS01013_M16	psme_t002962
WS00924_E07	psme_t002963
WS0079_N19	psme_t002964
WS0078_K08	psme_t002965
WS00828_P13	psme_t002966
WS00826_P09	psme_t002969
WS0082_N17	psme_t002974
WS00917_L22	psme_t002975
WS0093_B13	psme_t002981
WS0034_N17	psme_t002986
WS0264_O17	psme_t002988
WS0085_H07	psme_t002989
WS01024_K12	psme_t002992
WS00715_M24	psme_t002998
WS00110_A07	psme_t003002
WS0102_E16	psme_t003003
WS00928_K15	psme_t003012
WS00732_F23	psme_t003016
WS02611_G01	psme_t003023
WS0264_N20	psme_t003027
WS0047_B18	psme_t003028
WS0089_N07	psme_t003029
WS00938_I07	psme_t003030
WS00110_G08	psme_t003033
WS00927_E11	psme_t003037
WS00725_N19	psme_t003038
WS0091_J07	psme_t003039
WS0076_D18	psme_t003041
WS00931_K14	psme_t003045
WS00730_K21	psme_t003050
WS01030_C13	psme_t003053
WS00825_J19	psme_t003057
WS01020_P17	psme_t003058
WS0043_B14	psme_t003063
WS00930_F06	psme_t003069
WS00912_E22	psme_t003071
WS0087_G12	psme_t003073
WS00930_J10	psme_t003080
WS0107_L17	psme_t003082
WS00911_F22	psme_t003088
WS0107_E02	psme_t003096
WS0101_A09	psme_t003097
WS00810_D02	psme_t003098
WS0105_P10	psme_t003101
WS01014_F10	psme_t003103
WS01034_H17	psme_t003110
WS00930_D14	psme_t003112
WS00716_I24	psme_t003115
WS01028_J06	psme_t003117
WS01028_H04	psme_t003124
WS00914_A22	psme_t003127
WS00713_C19	psme_t003132
WS0021_J01	psme_t003133
WS00911_H04	psme_t003134
WS0052_F08	psme_t003139
WS0033_K20	psme_t003141
WS0062_M14	psme_t003142
WS00931_O01	psme_t003143
WS00927_G17	psme_t003144
WS0011_E08	psme_t003145
WS00821_G02	psme_t003146
WS01012_B09	psme_t003153
WS00920_C10	psme_t003161
WS0264_C12	psme_t003167
WS01014_D16	psme_t003171
WS00929_A15	psme_t003175
WS01028_A13	psme_t003179
WS0023_P02	psme_t003181
WS00824_J24	psme_t003189
WS0084_B21	psme_t003193
WS00818_H06	psme_t003194
WS00924_I04	psme_t003197
WS0019_G04	psme_t003200
IS0014_A12	psme_t003202
WS00926_C20	psme_t003204
WS00822_L23	psme_t003206
WS01038_O19	psme_t003210
WS00913_E16	psme_t003212
WS00715_B17	psme_t003216
WS00913_G19	psme_t003218
WS00925_B06	psme_t003221
WS00733_C08	psme_t003224
WS01028_I11	psme_t003230
WS0104_F02	psme_t003231
WS02611_P02	psme_t003232
WS00923_E17	psme_t003238
WS00919_N22	psme_t003240
WS0094_I13	psme_t003247
WS0262_J13	psme_t003248
WS00824_J01	psme_t003251
WS01021_H07	psme_t003252
WS00925_E12	psme_t003253
WS01020_L14	psme_t003254
WS00819_K09	psme_t003256
WS00912_N22	psme_t003257
WS00914_G02	psme_t003273
WS00928_H13	psme_t003276
WS00914_L10	psme_t003283
WS00716_I14	psme_t003288
WS0036_A08	psme_t003289
WS00931_H13	psme_t003291
WS0261_N14	psme_t003292
WS0054_G07	psme_t003296
WS0084_F05	psme_t003298
WS00715_P15	psme_t003301
WS00912_M24	psme_t003307
WS00917_E23	psme_t003308
WS00923_A14	psme_t003309
WS01019_J15	psme_t003311
WS00733_G14	psme_t003326
WS0108_C10	psme_t003327
WS00810_J10	psme_t003329
WS00824_B10	psme_t003330
WS00822_M13	psme_t003332
WS0043_D18	psme_t003343
WS00822_K11	psme_t003346
WS01026_H15	psme_t003348
WS00940_L24	psme_t003349
WS0261_K20	psme_t003350
WS00928_G13	psme_t003360
WS0087_G17	psme_t003365
WS00919_E14	psme_t003366
WS00924_D06	psme_t003369
WS00725_I16	psme_t003370
WS00917_D11	psme_t003372
WS0064_P07	psme_t003376
WS00931_B06	psme_t003381
WS00927_L22	psme_t003388
WS0108_G24	psme_t003391
WS01027_I22	psme_t003392
WS00924_F18	psme_t003394
WS00911_N04	psme_t003396
WS01012_M23	psme_t003398
WS01041_K07	psme_t003400
WS0262_K15	psme_t003402
WS0102_M21	psme_t003404
WS0102_N13	psme_t003405
WS00813_L14	psme_t003408
WS00826_J19	psme_t003410
WS0263_M08	psme_t003415
WS0022_I20	psme_t003416
WS00920_G05	psme_t003417
WS00914_J07	psme_t003421
WS0102_I04	psme_t003422
WS01028_G04	psme_t003427
WS0109_F21	psme_t003428
WS00925_E05	psme_t003429
WS01021_I17	psme_t003430
WS00922_L02	psme_t003431
WS0022_L23	psme_t003435
WS00831_J11	psme_t003445
WS00915_C17	psme_t003458
WS00810_F07	psme_t003459
WS00931_J19	psme_t003466
IS0013_G03	psme_t003469
WS01031_B03	psme_t003476
WS01039_G23	psme_t003482
WS0102_P11	psme_t003486
WS00834_K23	psme_t003498
WS00722_P09	psme_t003507
WS0076_D07	psme_t003512
WS01018_E17	psme_t003513
WS01019_H23	psme_t003514
WS0063_G05	psme_t003521
WS01031_L05	psme_t003523
WS00918_J20	psme_t003525
WS0084_D19	psme_t003526
WS00931_K22	psme_t003528
WS00834_A17	psme_t003531
WS0031_K17	psme_t003537
WS00923_I22	psme_t003540
WS00931_P15	psme_t003541
WS0024_J23	psme_t003542
WS0089_N03	psme_t003544
WS00821_C03	psme_t003553
WS00922_A08	psme_t003554
WS01011_B20	psme_t003556
WS0076_H03	psme_t003559
WS00822_P23	psme_t003572
WS00940_K05	psme_t003577
WS01012_E08	psme_t003578
WS0099_A19	psme_t003579
WS0034_C07	psme_t003586
WS0093_L13	psme_t003587
WS0079_F06	psme_t003588
WS0078_A10	psme_t003589
WS00926_K01	psme_t003598
WS00928_O05	psme_t003609
IS0012_P23	psme_t003611
WS0041_H02	psme_t003613
WS00821_B18	psme_t003615
WS0102_C11	psme_t003617
WS00926_D10	psme_t003618
WS0089_M02	psme_t003623
WS00927_D21	psme_t003628
WS0035_E05	psme_t003636
WS0085_A15	psme_t003637
WS0039_P13	psme_t003638
WS0263_E19	psme_t003643
WS0041_L09	psme_t003646
WS00931_E15	psme_t003651
WS01037_J11	psme_t003659
WS00816_L14	psme_t003660
WS0034_B09	psme_t003661
WS0108_C12	psme_t003662
WS0081_A16	psme_t003663
WS00913_B08	psme_t003666
IS0014_A05	psme_t003669
WS01021_O09	psme_t003673
WS0092_E10	psme_t003684
WS0093_D10	psme_t003685
WS00915_G14	psme_t003686
WS01017_P02	psme_t003688
WS00824_N13	psme_t003689
WS0108_K15	psme_t003694
WS00833_O12	psme_t003695
WS00937_B08	psme_t003696
WS0058_F11	psme_t003698
WS0085_G01	psme_t003700
WS01016_J10	psme_t003703
WS00824_O07	psme_t003707
WS00935_M09	psme_t003712
WS01027_H02	psme_t003715
WS01025_G06	psme_t003717
WS00923_E13	psme_t003720
WS00925_O07	psme_t003721
WS00916_E12	psme_t003725
WS01021_O24	psme_t003726
WS0106_F17	psme_t003728
WS00817_O22	psme_t003731
WS00915_J03	psme_t003732
WS00929_I08	psme_t003733
WS01017_P17	psme_t003739
WS01030_P07	psme_t003741
WS00914_F24	psme_t003744
WS00925_B19	psme_t003745
WS01021_J17	psme_t003748
WS00830_M11	psme_t003750
WS00715_E24	psme_t003751
WS0074_J10	psme_t003759
WS00818_B07	psme_t003762
WS00812_L13	psme_t003766
WS00931_P22	psme_t003770
WS00818_I14	psme_t003776
WS0262_H22	psme_t003785
WS00924_J18	psme_t003787
WS0053_B13	psme_t003794
WS00932_A22	psme_t003795
WS0092_P22	psme_t003796
WS00928_M22	psme_t003801
WS00817_E24	psme_t003802
WS00943_M23	psme_t003804
WS00926_I13	psme_t003810
WS00834_A04	psme_t003813
WS0083_I09	psme_t003817
WS0081_J14	psme_t003823
WS00815_K05	psme_t003826
WS00820_M01	psme_t003833
WS0109_C13	psme_t003834
WS0076_B13	psme_t003835
WS00912_O09	psme_t003847
WS01032_J02	psme_t003848
WS00936_O10	psme_t003849
WS00913_C15	psme_t003854
WS00936_A10	psme_t003863
WS0052_P19	psme_t003872
WS01017_J02	psme_t003873
WS00910_L11	psme_t003874
WS01021_D08	psme_t003877
WS00930_F07	psme_t003881
WS00810_P22	psme_t003883
WS0072_I04	psme_t003888
WS00931_H19	psme_t003891
WS00820_H03	psme_t003898
WS00930_M16	psme_t003905
WS00922_B06	psme_t003907
WS0105_D18	psme_t003908
WS0048_B12	psme_t003909
WS0263_N15	psme_t003910
WS00924_E09	psme_t003912
WS00917_F09	psme_t003913
WS0057_H04	psme_t003917
WS00928_O08	psme_t003923
WS0094_P10	psme_t003924
WS01012_C19	psme_t003928
WS00727_B14	psme_t003929
WS0017_B08	psme_t003930
WS0048_K17	psme_t003931
WS00713_P10	psme_t003935
WS01024_A09	psme_t003936
WS0099_H19	psme_t003937
WS00917_D22	psme_t003940
WS0101_J19	psme_t003941
WS00824_F09	psme_t003943
WS00916_F19	psme_t003946
WS01011_E12	psme_t003950
WS00945_C18	psme_t003954
WS00819_J04	psme_t003957
IS0013_I21	psme_t003966
WS00941_A23	psme_t003967
WS00713_A05	psme_t003968
WS00940_D05	psme_t003969
WS01017_K11	psme_t003971
WS00727_M01	psme_t003974
WS0094_H06	psme_t003975
WS01012_B22	psme_t003977
WS01013_G04	psme_t003979
WS00916_K16	psme_t003986
WS0078_N10	psme_t003987
WS0078_L16	psme_t003988
WS0097_J03	psme_t003991
WS00819_P06	psme_t003994
WS0094_M08	psme_t003995
WS00830_O03	psme_t004001
WS00834_J11	psme_t004003
WS01036_F09	psme_t004004
WS00910_J02	psme_t004013
WS00922_B15	psme_t004015
WS01031_J05	psme_t004020
WS00724_O04	psme_t004023
WS00713_O20	psme_t004027
WS0083_H17	psme_t004034
WS00912_O17	psme_t004035
WS00916_L14	psme_t004038
WS01017_F18	psme_t004041
WS0263_B20	psme_t004042
WS00913_H09	psme_t004043
WS00919_K24	psme_t004044
IS0014_L02	psme_t004047
WS00929_C20	psme_t004054
WS0089_P06	psme_t004056
WS01029_E03	psme_t004057
WS00914_A08	psme_t004060
WS00728_I10	psme_t004061
WS01029_D21	psme_t004065
WS0264_F22	psme_t004069
WS00823_L07	psme_t004080
WS01040_J12	psme_t004081
WS00931_C23	psme_t004084
WS0106_E23	psme_t004087
WS00824_A23	psme_t004090
WS00828_A01	psme_t004091
WS0263_N12	psme_t004092
WS00824_A14	psme_t004096
WS00818_C08	psme_t004099
WS00732_B20	psme_t004101
WS01015_B08	psme_t004102
WS0075_K16	psme_t004106
WS00111_H06	psme_t004108
WS0261_E20	psme_t004110
WS00819_G06	psme_t004112
WS00815_G22	psme_t004113
WS01031_M19	psme_t004116
WS00941_I22	psme_t004124
WS01036_A04	psme_t004125
WS0073_E01	psme_t004129
WS00712_C20	psme_t004140
WS00926_I15	psme_t004148
WS01015_E07	psme_t004153
WS00816_D01	psme_t004156
WS00823_N06	psme_t004157
WS00926_J02	psme_t004169
WS00930_D11	psme_t004172
WS0264_O18	psme_t004176
IS0013_E20	psme_t004178
WS00823_H10	psme_t004180
WS00931_L01	psme_t004184
WS0099_A04	psme_t004188
WS00822_F19	psme_t004190
WS0084_N16	psme_t004192
WS01029_P01	psme_t004197
WS01018_L17	psme_t004200
WS00930_D01	psme_t004202
WS00930_B19	psme_t004215
WS00911_N22	psme_t004216
WS00924_L23	psme_t004220
WS00943_G06	psme_t004232
WS0078_A07	psme_t004236
WS01021_P02	psme_t004246
WS0016_M15	psme_t004253
WS0054_G04	psme_t004257
WS00727_F18	psme_t004261
WS01018_J10	psme_t004264
WS00924_J07	psme_t004267
WS00818_E09	psme_t004268
WS00819_H09	psme_t004269
WS00919_C19	psme_t004270
WS00830_F22	psme_t004274
WS01028_I02	psme_t004275
WS00916_H16	psme_t004286
WS00720_N04	psme_t004290
WS0094_M19	psme_t004291
WS0039_A15	psme_t004292
WS01015_A06	psme_t004293
WS0013_C18	psme_t004295
WS00831_K01	psme_t004298
WS0045_L06	psme_t004299
WS01012_L05	psme_t004307
WS0045_N22	psme_t004311
WS0097_F02	psme_t004315
WS00925_H18	psme_t004316
WS00830_O11	psme_t004322
WS00823_E21	psme_t004324
WS00727_E18	psme_t004331
WS0048_H09	psme_t004333
WS01032_G08	psme_t004345
WS0052_O14	psme_t004348
WS00715_J08	psme_t004350
WS00817_N09	psme_t004352
WS01021_G05	psme_t004355
WS0106_N07	psme_t004357
WS0101_P07	psme_t004365
WS00927_K11	psme_t004372
WS00928_L14	psme_t004375
WS01035_C02	psme_t004378
WS00927_J17	psme_t004381
WS01024_F24	psme_t004389
WS00945_P16	psme_t004390
WS00721_K14	psme_t004391
WS00826_D14	psme_t004392
WS01027_A02	psme_t004398
WS00939_P19	psme_t004400
WS00931_A20	psme_t004405
WS00823_H01	psme_t004412
WS00810_D08	psme_t004413
WS0264_N22	psme_t004415
WS0094_O13	psme_t004417
WS0058_P16	psme_t004420
WS0082_M12	psme_t004431
WS01030_M05	psme_t004433
WS00819_M07	psme_t004434
WS00810_I10	psme_t004438
WS0052_L06	psme_t004442
WS00924_F04	psme_t004443
WS00820_K24	psme_t004445
WS0048_M16	psme_t004446
WS01017_A13	psme_t004455
WS0099_E05	psme_t004459
WS0022_B23	psme_t004460
WS01028_H09	psme_t004461
IS0011_P03	psme_t004471
WS00811_L02	psme_t004473
WS0261_K01	psme_t004476
WS00810_B14	psme_t004477
WS00917_K05	psme_t004478
WS0262_O05	psme_t004481
WS00837_C24	psme_t004482
WS0105_K01	psme_t004484
WS00828_F24	psme_t004489
WS0102_E06	psme_t004493
WS00716_F02	psme_t004504
WS00923_K22	psme_t004508
WS0094_O12	psme_t004510
WS00929_P02	psme_t004512
WS00823_H19	psme_t004520
WS00926_H17	psme_t004521
WS00927_C12	psme_t004528
WS00822_D18	psme_t004533
WS0102_N05	psme_t004538
WS00911_J10	psme_t004539
WS01019_O06	psme_t004542
WS0262_I13	psme_t004551
WS00923_P14	psme_t004553
WS0092_A20	psme_t004560
WS0261_D19	psme_t004562
WS00926_P17	psme_t004567
WS01013_O03	psme_t004571
WS0092_N09	psme_t004576
WS0262_M03	psme_t004577
WS00910_J04	psme_t004578
WS0263_M17	psme_t004579
WS00820_B02	psme_t004580
WS01017_P12	psme_t004581
WS00930_L13	psme_t004582
WS0099_G17	psme_t004584
WS00920_L05	psme_t004587
WS0089_J04	psme_t004589
WS00930_H20	psme_t004591
WS00732_H07	psme_t004594
WS00825_A09	psme_t004597
WS0086_O24	psme_t004600
WS0105_G09	psme_t004604
WS00812_B14	psme_t004608
WS00922_J07	psme_t004609
WS00925_P14	psme_t004610
WS00924_A06	psme_t004611
WS01011_P13	psme_t004616
WS00818_P08	psme_t004619
WS00716_M05	psme_t004622
WS0034_D23	psme_t004625
WS00818_F23	psme_t004626
WS01020_H20	psme_t004627
WS0022_K19	psme_t004632
WS00919_I06	psme_t004642
WS0083_G22	psme_t004644
WS00928_M04	psme_t004647
WS00932_P08	psme_t004648
WS0093_E15	psme_t004649
WS00811_G03	psme_t004655
WS0071_N15	psme_t004656
WS00827_A14	psme_t004664
WS0094_L12	psme_t004666
WS01026_P12	psme_t004667
WS0097_B22	psme_t004670
WS0263_G17	psme_t004672
WS0108_J24	psme_t004674
WS01010_P04	psme_t004675
WS0081_J02	psme_t004676
WS00821_C21	psme_t004680
WS00820_K01	psme_t004684
WS0083_B02	psme_t004687
WS0084_H22	psme_t004689
WS01017_N09	psme_t004690
WS00946_E01	psme_t004693
WS00733_F16	psme_t004697
WS0085_F19	psme_t004699
WS00818_P10	psme_t004707
WS00722_G11	psme_t004709
WS00110_H21	psme_t004711
WS00919_D12	psme_t004712
WS0107_M11	psme_t004713
WS00934_P08	psme_t004715
WS0101_C20	psme_t004718
WS01029_D19	psme_t004719
WS00816_F11	psme_t004723
WS0024_C08	psme_t004724
WS00812_A04	psme_t004731
WS0101_O04	psme_t004736
WS00824_D13	psme_t004737
WS0019_G18	psme_t004738
WS0101_N15	psme_t004741
WS0048_A09	psme_t004746
WS00924_K21	psme_t004753
WS00914_G11	psme_t004758
WS01041_C08	psme_t004763
WS0034_G05	psme_t004766
WS00930_D06	psme_t004767
WS00935_B17	psme_t004773
WS01021_A11	psme_t004779
WS00943_B06	psme_t004784
WS00926_G01	psme_t004787
WS00923_F20	psme_t004789
WS00810_J21	psme_t004790
WS01024_M14	psme_t004793
WS0107_E22	psme_t004798
WS01010_N18	psme_t004799
WS0263_O10	psme_t004806
WS0102_M18	psme_t004808
WS01028_O21	psme_t004821
WS01020_F19	psme_t004823
WS00925_M18	psme_t004824
WS0266_D16	psme_t004831
WS01024_P14	psme_t004832
WS00945_H18	psme_t004836
WS00912_O18	psme_t004837
WS0082_G07	psme_t004840
WS00945_G09	psme_t004841
WS0105_O05	psme_t004842
WS00925_D22	psme_t004844
WS00925_E07	psme_t004848
WS00924_H21	psme_t004853
WS0038_E21	psme_t004856
WS00922_K19	psme_t004859
WS00721_P22	psme_t004868
WS00831_K23	psme_t004874
WS00817_D03	psme_t004876
WS0044_E02	psme_t004877
WS0105_H09	psme_t004891
WS00831_O01	psme_t004893
WS0032_M17	psme_t004896
WS00824_L09	psme_t004902
WS0261_A17	psme_t004903
WS00112_A12	psme_t004905
WS00925_F10	psme_t004908
WS00920_F08	psme_t004912
WS0087_L06	psme_t004913
WS01033_J21	psme_t004915
WS00933_N08	psme_t004917
WS00928_J10	psme_t004919
WS0074_C02	psme_t004925
WS0044_O08	psme_t004929
WS00928_M20	psme_t004930
WS0042_A17	psme_t004931
WS00727_B20	psme_t004933
WS0266_E19	psme_t004934
WS00928_A09	psme_t004936
WS00930_B18	psme_t004942
WS01010_K02	psme_t004954
WS02611_H03	psme_t004956
WS01036_P17	psme_t004961
WS00930_M20	psme_t004963
WS00815_P14	psme_t004965
WS01028_D20	psme_t004969
WS0017_I22	psme_t004971
WS00922_P08	psme_t004977
WS0079_J19	psme_t004989
WS01029_L10	psme_t004993
WS00928_O06	psme_t004998
WS01030_H05	psme_t005000
WS00816_C09	psme_t005008
WS00814_H15	psme_t005010
WS01030_O20	psme_t005015
WS00919_L09	psme_t005020
WS00930_H10	psme_t005021
WS00823_K19	psme_t005023
WS0109_D12	psme_t005024
WS00924_L22	psme_t005025
WS00826_A17	psme_t005032
WS01039_L16	psme_t005033
WS01015_N19	psme_t005034
WS0262_H04	psme_t005038
WS00922_N18	psme_t005039
WS00822_F02	psme_t005040
WS0264_O24	psme_t005045
WS00733_H05	psme_t005046
WS01030_J14	psme_t005050
WS00930_F09	psme_t005055
WS01010_M06	psme_t005058
WS00927_G19	psme_t005061
WS0087_P23	psme_t005067
WS00915_M11	psme_t005073
IS0012_B06	psme_t005080
WS00929_B18	psme_t005082
WS0015_I14	psme_t005087
WS01016_D11	psme_t005088
WS00731_B17	psme_t005094
WS00725_K12	psme_t005096
WS00819_K19	psme_t005099
WS00916_J05	psme_t005104
WS00812_M22	psme_t005107
WS00923_F08	psme_t005108
WS01024_M15	psme_t005109
WS00833_E21	psme_t005111
WS0044_M07	psme_t005113
WS0076_E07	psme_t005119
WS00832_P20	psme_t005122
WS00831_H02	psme_t005125
WS00924_M12	psme_t005131
WS00836_N13	psme_t005132
WS01028_P04	psme_t005137
IS0011_D19	psme_t005139
WS0099_C07	psme_t005141
WS00924_G02	psme_t005142
WS0038_N11	psme_t005143
WS00925_B22	psme_t005145
WS0036_M17	psme_t005148
WS01036_F12	psme_t005149
WS0072_M03	psme_t005150
WS00825_O01	psme_t005154
WS0048_N04	psme_t005159
WS0036_L14	psme_t005160
WS00921_E15	psme_t005163
WS00911_D22	psme_t005164
WS0093_B23	psme_t005166
WS0102_M14	psme_t005177
WS00814_B09	psme_t005180
WS0056_B22	psme_t005192
WS00925_N03	psme_t005196
WS0047_J08	psme_t005202
WS0045_E01	psme_t005206
WS00819_G21	psme_t005208
WS0261_J12	psme_t005210
WS00917_P09	psme_t005214
WS00928_N22	psme_t005215
WS00826_D01	psme_t005217
WS00721_L19	psme_t005218
WS0094_K10	psme_t005220
WS0105_M11	psme_t005224
WS0262_G19	psme_t005227
WS00821_O17	psme_t005231
WS0081_G22	psme_t005238
WS00939_K24	psme_t005241
WS00940_B05	psme_t005243
WS00818_I22	psme_t005244
WS01034_G01	psme_t005245
WS0109_H07	psme_t005253
WS0083_M01	psme_t005255
WS0264_F07	psme_t005264
WS0043_O23	psme_t005277
WS01013_H09	psme_t005278
WS01032_F17	psme_t005279
WS00820_A10	psme_t005280
WS00730_M22	psme_t005282
WS0108_O09	psme_t005289
WS00929_H08	psme_t005296
WS00825_K13	psme_t005300
WS0045_E20	psme_t005302
WS0261_G23	psme_t005303
WS0076_D11	psme_t005322
WS0034_C03	psme_t005323
WS0071_H11	psme_t005325
WS00925_K17	psme_t005326
WS00815_J07	psme_t005329
WS00932_D09	psme_t005332
WS0056_H05	psme_t005334
WS0084_L05	psme_t005336
WS01033_F18	psme_t005341
WS0262_I12	psme_t005346
WS0091_E16	psme_t005348
WS0012_J14	psme_t005349
WS0082_D12	psme_t005351
WS0093_H19	psme_t005354
WS00931_L06	psme_t005355
WS01018_H18	psme_t005357
WS01028_G19	psme_t005362
WS0084_O04	psme_t005366
WS00811_L24	psme_t005369
WS0038_O02	psme_t005373
WS0101_E09	psme_t005377
WS0089_I11	psme_t005378
WS01036_H16	psme_t005380
WS00818_F05	psme_t005383
WS01013_M03	psme_t005385
WS00829_G05	psme_t005386
WS00924_N22	psme_t005387
IS0014_B07	psme_t005390
WS0093_H13	psme_t005395
WS00937_N04	psme_t005401
WS0024_J20	psme_t005402
WS0263_A11	psme_t005408
WS0036_F05	psme_t005410
WS0087_E17	psme_t005414
WS0108_A04	psme_t005415
WS0023_D20	psme_t005416
WS0085_B24	psme_t005418
WS0045_H12	psme_t005421
WS00924_J09	psme_t005432
WS01011_O19	psme_t005435
WS0014_K23	psme_t005436
WS00927_O03	psme_t005439
WS02612_K10	psme_t005440
WS01020_I05	psme_t005449
WS00925_M16	psme_t005450
WS0082_B16	psme_t005453
WS0079_D15	psme_t005456
WS00819_C18	psme_t005458
WS00810_I13	psme_t005463
WS0265_A16	psme_t005466
WS0097_M14	psme_t005472
WS01020_N10	psme_t005476
WS00923_D21	psme_t005479
WS00927_E19	psme_t005484
WS00815_D02	psme_t005486
WS00818_K05	psme_t005488
WS00937_D02	psme_t005490
WS0269_C20	psme_t005491
WS00936_B22	psme_t005500
WS00820_M13	psme_t005503
WS0081_J18	psme_t005504
WS0071_B17	psme_t005506
WS00928_O01	psme_t005508
WS01028_E01	psme_t005517
WS00111_M06	psme_t005521
WS0261_E11	psme_t005523
WS00926_H06	psme_t005526
WS00716_F20	psme_t005540
WS00923_F13	psme_t005541
WS00831_N03	psme_t005550
WS00928_K13	psme_t005557
WS0038_C09	psme_t005558
WS00910_P13	psme_t005560
WS0035_G22	psme_t005562
WS01021_E10	psme_t005563
WS00928_L17	psme_t005569
WS00715_E18	psme_t005570
WS00915_F24	psme_t005571
WS01026_H24	psme_t005572
WS0047_M14	psme_t005575
WS0107_F10	psme_t005580
WS00938_B13	psme_t005582
WS0094_B07	psme_t005592
WS01016_N15	psme_t005599
WS0268_I18	psme_t005601
WS01021_H03	psme_t005606
WS00815_N15	psme_t005615
WS0097_H22	psme_t005616
WS00820_D20	psme_t005623
WS00945_F15	psme_t005629
WS00923_A24	psme_t005630
WS0101_J03	psme_t005635
WS00820_A17	psme_t005657
WS0047_N09	psme_t005663
WS00819_J23	psme_t005665
WS01021_E04	psme_t005667
WS00928_B24	psme_t005668
WS00929_A16	psme_t005671
WS0102_I07	psme_t005673
WS00811_C07	psme_t005677
WS00732_I15	psme_t005679
WS0087_D17	psme_t005686
WS0058_A23	psme_t005690
WS00940_B14	psme_t005691
WS01033_I18	psme_t005693
WS00821_F17	psme_t005705
WS01013_A01	psme_t005706
WS01031_K19	psme_t005709
WS0011_H24	psme_t005713
WS00826_H10	psme_t005715
WS0015_J24	psme_t005716
WS0092_G10	psme_t005719
WS00910_J21	psme_t005722
WS00826_O24	psme_t005723
WS0019_L05	psme_t005725
WS0072_E11	psme_t005729
WS0082_B20	psme_t005740
WS00913_H05	psme_t005742
WS00923_D05	psme_t005744
WS0261_P09	psme_t005746
WS00811_K09	psme_t005758
WS01017_O13	psme_t005762
WS00816_O08	psme_t005767
WS00927_J10	psme_t005768
WS0047_I07	psme_t005791
WS01029_H05	psme_t005794
WS0083_D19	psme_t005803
WS01014_P05	psme_t005812
WS01031_F17	psme_t005813
WS01014_L03	psme_t005815
WS00834_F12	psme_t005830
WS00821_O10	psme_t005839
WS0102_N14	psme_t005841
WS01038_M05	psme_t005842
WS0044_K18	psme_t005857
WS0086_L04	psme_t005862
WS01019_N20	psme_t005864
WS0074_G02	psme_t005865
WS0078_L04	psme_t005869
WS01031_F20	psme_t005877
WS00820_I02	psme_t005878
WS01030_I04	psme_t005880
WS00730_L22	psme_t005894
WS00824_I18	psme_t005895
WS0106_C15	psme_t005900
WS01014_D09	psme_t005902
WS00823_G08	psme_t005907
WS0091_N20	psme_t005910
WS01024_C02	psme_t005917
WS0093_L04	psme_t005918
WS01024_P18	psme_t005920
WS0109_M14	psme_t005922
WS0097_N09	psme_t005924
WS01013_F04	psme_t005925
WS0079_L18	psme_t005928
WS0104_P01	psme_t005930
WS00929_F02	psme_t005935
WS01014_P03	psme_t005936
WS00924_A13	psme_t005937
WS00825_M18	psme_t005939
WS0097_O03	psme_t005941
WS0106_J21	psme_t005942
WS0082_D13	psme_t005945
IS0011_B05	psme_t005946
WS0072_H13	psme_t005948
WS00945_F05	psme_t005949
WS0052_A14	psme_t005952
WS00819_J11	psme_t005959
WS00926_C16	psme_t005965
WS00917_L21	psme_t005966
WS0084_K13	psme_t005967
WS0094_B09	psme_t005968
WS0262_F08	psme_t005973
WS0262_F10	psme_t005975
WS00712_O17	psme_t005976
WS01024_J16	psme_t005978
WS0042_L16	psme_t005979
WS00911_B07	psme_t005980
WS0034_C21	psme_t005981
WS00925_O06	psme_t005985
WS00930_A10	psme_t005987
WS00928_P05	psme_t005990
WS0097_B24	psme_t005992
WS00716_F22	psme_t005994
WS0108_E24	psme_t005997
WS00824_O24	psme_t005999
WS00934_L08	psme_t006004
WS00930_D03	psme_t006014
WS0086_K24	psme_t006015
WS00939_G21	psme_t006017
WS0263_G16	psme_t006018
WS0045_A07	psme_t006022
WS0093_G01	psme_t006031
WS00820_B08	psme_t006036
WS00923_A04	psme_t006045
WS0023_O17	psme_t006047
WS00931_N23	psme_t006051
WS02612_O22	psme_t006053
WS01025_F14	psme_t006057
WS00927_D03	psme_t006060
WS0262_L10	psme_t006061
WS0263_H18	psme_t006062
WS00931_E08	psme_t006068
WS00939_A19	psme_t006070
WS00922_D16	psme_t006071
WS00935_J16	psme_t006072
WS00834_A21	psme_t006074
WS00713_D02	psme_t006076
WS0107_O03	psme_t006078
WS01039_G12	psme_t006083
WS01031_I05	psme_t006084
WS00716_E01	psme_t006085
WS0106_H18	psme_t006086
WS00928_F11	psme_t006097
WS00921_O20	psme_t006102
WS00934_O16	psme_t006110
WS01031_A06	psme_t006111
IS0013_C07	psme_t006113
WS00820_A13	psme_t006115
WS00928_L15	psme_t006122
WS0079_H19	psme_t006124
WS00932_D16	psme_t006128
WS0104_H09	psme_t006129
WS0016_O21	psme_t006133
WS00946_N04	psme_t006137
WS0097_J16	psme_t006138
WS00723_G19	psme_t006145
WS01021_J10	psme_t006147
WS01024_H19	psme_t006149
WS00713_C11	psme_t006158
WS0039_C12	psme_t006160
WS00929_O15	psme_t006161
WS00945_A17	psme_t006171
WS00923_L13	psme_t006175
WS00925_D15	psme_t006178
WS00728_H21	psme_t006180
WS00731_C20	psme_t006184
WS00110_K01	psme_t006187
WS01016_M06	psme_t006188
WS00922_O15	psme_t006192
WS0062_D08	psme_t006193
WS00816_I11	psme_t006196
WS0093_H03	psme_t006199
WS0075_A09	psme_t006202
IS0013_G14	psme_t006205
WS01019_K18	psme_t006208
WS00940_K18	psme_t006209
WS0081_E23	psme_t006210
WS0102_A06	psme_t006214
WS00941_C21	psme_t006217
WS01041_J19	psme_t006221
WS0076_N21	psme_t006223
WS00727_H04	psme_t006224
WS00817_C08	psme_t006226
WS00724_D09	psme_t006230
WS01031_B06	psme_t006233
WS00721_C20	psme_t006235
WS00923_E02	psme_t006236
WS00943_I06	psme_t006238
WS00833_F11	psme_t006247
WS00930_F08	psme_t006249
WS00926_H03	psme_t006251
WS00727_A02	psme_t006254
WS0022_G19	psme_t006265
WS00730_J22	psme_t006266
WS0084_A13	psme_t006267
WS0099_D15	psme_t006270
WS01017_M11	psme_t006272
WS0091_B02	psme_t006274
WS02612_C14	psme_t006276
WS0087_E01	psme_t006277
WS00917_I05	psme_t006280
WS01010_L10	psme_t006284
WS0263_B01	psme_t006285
WS00911_C13	psme_t006289
WS00922_D14	psme_t006291
WS00720_B17	psme_t006292
WS0263_K03	psme_t006293
WS01013_E18	psme_t006301
WS00923_I04	psme_t006308
WS00940_E18	psme_t006312
WS01035_P03	psme_t006314
WS00924_O22	psme_t006318
WS0086_O23	psme_t006324
WS00915_F01	psme_t006326
WS0264_K23	psme_t006331
WS0075_H07	psme_t006332
WS0097_L22	psme_t006334
WS00941_C18	psme_t006339
WS0058_K08	psme_t006342
WS0262_E23	psme_t006347
WS0101_G24	psme_t006352
WS0076_N19	psme_t006356
WS0268_F09	psme_t006358
WS00921_E18	psme_t006359
WS00715_A03	psme_t006360
WS00931_M11	psme_t006363
WS0086_C18	psme_t006364
WS01024_I19	psme_t006368
WS01034_K08	psme_t006371
WS01013_M24	psme_t006374
WS00725_N03	psme_t006387
WS00921_E21	psme_t006390
WS00930_P09	psme_t006392
WS0076_C01	psme_t006397
WS00915_O10	psme_t006399
WS01018_F19	psme_t006401
WS00817_O08	psme_t006402
WS0072_F01	psme_t006411
WS00925_N24	psme_t006412
WS00923_L24	psme_t006415
WS01010_A17	psme_t006416
WS00837_A02	psme_t006425
WS00911_D18	psme_t006426
WS0015_D12	psme_t006429
WS00812_G03	psme_t006432
WS0018_F02	psme_t006434
WS00931_B03	psme_t006439
WS00825_B04	psme_t006441
WS0107_H13	psme_t006442
WS0036_I20	psme_t006443
WS00810_J09	psme_t006444
WS0093_F21	psme_t006445
WS00931_J24	psme_t006446
WS01033_J24	psme_t006451
WS00924_J13	psme_t006454
WS00927_K24	psme_t006467
WS00923_E18	psme_t006468
WS00811_A10	psme_t006471
WS00930_A02	psme_t006483
WS00922_E03	psme_t006484
WS00731_C14	psme_t006487
WS0076_H14	psme_t006491
WS00816_L04	psme_t006492
WS0074_J11	psme_t006493
WS0037_N20	psme_t006497
WS00812_J10	psme_t006498
WS01030_E12	psme_t006500
WS00934_P06	psme_t006501
WS01030_E21	psme_t006509
WS0021_H03	psme_t006510
WS01017_G12	psme_t006516
WS00919_E20	psme_t006517
WS01013_L20	psme_t006526
WS0046_O01	psme_t006527
WS0264_K09	psme_t006530
WS0071_D17	psme_t006532
WS00920_O06	psme_t006534
WS0091_C24	psme_t006539
WS0086_J03	psme_t006543
WS00730_I20	psme_t006552
WS00824_F19	psme_t006553
WS0091_A04	psme_t006556
WS01035_L12	psme_t006557
WS0055_E10	psme_t006558
WS00928_K01	psme_t006565
WS0097_O17	psme_t006567
WS00723_C22	psme_t006576
WS0052_O16	psme_t006584
WS00920_L07	psme_t006585
WS00730_B12	psme_t006586
WS00828_N16	psme_t006587
WS00832_H16	psme_t006588
WS00823_C14	psme_t006592
WS00929_A12	psme_t006601
WS00925_C15	psme_t006602
WS00825_K06	psme_t006605
WS00715_J19	psme_t006606
IS0013_B03	psme_t006609
WS0081_M11	psme_t006613
WS01010_N16	psme_t006615
WS0094_F22	psme_t006619
WS01018_D03	psme_t006623
WS0094_J01	psme_t006625
WS00927_I01	psme_t006632
WS00919_L06	psme_t006639
WS0087_G16	psme_t006642
WS00934_N01	psme_t006646
WS0017_F08	psme_t006647
WS00827_F05	psme_t006648
WS00918_P09	psme_t006653
WS01024_O08	psme_t006656
WS01019_H14	psme_t006657
WS00930_J13	psme_t006660
WS0099_D20	psme_t006664
WS00914_A03	psme_t006665
WS00715_E04	psme_t006667
WS01025_D01	psme_t006671
WS00820_J18	psme_t006677
WS00922_H18	psme_t006679
WS00824_D15	psme_t006683
[truncated: 9,583 more rows]

## Sheet: spruce_dougfir_FC
spruce.holliday2008	spruce_PR2.PR1_FC	spruce_PR2.PR1_QV	spruce_rank	transcript_v2.03_dfir	dfir_oct7.aug17_FC	dfir_rank	dfir_ANN_BH.QV	6128-ORSI-17Aug2011	1395-ORSI-17Aug2011	1383-ORSI-17Aug2011	6138-ORSI-17Aug2011	6128-ORSI-07Oct2011	6138-ORSI-07Oct2011	6217-ORSI-07Oct2011
IS0011_A16	1.37	0.00877	299	psme_t001083	3.188	80	4.957e-08	849.1	1023.7	910.1	818.1	2502.7	2999.3	3109.2
IS0011_C16	0.31	0.0163	742	psme_t059796	0.368	717	3.54e-07	7348.9	6376.5	4653.8	7084.3	2349.9	2169.1	2507.2
IS0011_N18	1.43	0.0289	273	psme_t020518	0.497	667	3.438e-06	576	270.7	323.8	287.6	178	206.5	159.5
IS0012_B08	1.28	0.0116	325	psme_t017478	1.168	297	3.11e-10	497	537.6	597.9	486.6	519.6	658.3	677.9
IS0012_B15	2.07	0.000232	88	psme_t030326	3.02	85	2.964e-08	103.1	110	67.3	79.1	204.1	365.9	244.4
IS0012_C02	1.48	0.00774	243	psme_t038024	1.037	358	6.573e-06	101.3	174.3	278.2	219.4	143.8	318.8	138.9
IS0012_D19	2.81	0.000256	35	psme_t030399	0.733	542	0.001528	43.7	61.1	34	79.1	36	56.8	27
IS0012_F02	0.75	0.0327	363	psme_t033171	0.458	692	1.845e-09	8700.6	8328.9	9542.2	10825.9	3864.6	5258.4	3725.4
IS0012_G15	0.6	0.00592	554	psme_t029875	0.673	578	1.729e-08	1874.6	2443	2574.5	1888.4	1692.7	1405.4	1332.7
IS0012_J16	0.67	0.0195	459	psme_t018970	1.215	282	0.003278	209	191	171.4	218.6	252.6	205.1	262.4
IS0012_L21	0.51	0.0068	652	psme_t015085	0.54	652	2.196e-07	1164.9	1300.9	1184.9	1255.3	638.3	625.1	721.7
IS0012_M19	0.46	0.000474	692	psme_t024382	0.472	687	2.3e-10	381.8	508.7	396.5	399.6	220.2	189.9	186.5
IS0013_G14	1.45	0.0354	265	psme_t006205	1.242	274	1.131e-06	595.5	609.6	506.7	488.2	649.9	672.2	726.8
IS0014_F18	1.38	0.0104	296	psme_t014044	1.903	163	0.002826	153.3	189.1	175.5	154.4	360.5	368.7	230.3
IS0014_H18	1.25	0.0458	327	psme_t044273	0.541	651	1.729e-08	246.2	219.3	254.4	250.7	133.9	148.3	111.9
WS0011_B13	0.62	0.0101	528	psme_t028179	0.597	623	0.00439	53221.5	49634.9	38521.2	48081.6	21060	27666.9	36116.6
WS0011_B24	2.05	0.0175	90	psme_t017627	1.173	295	0.0001228	222	134.4	192.5	160.6	148.3	212.1	263.7
WS00110_C19	1.59	0.00503	198	psme_t055114	0.87	461	0.001306	1405.5	1327.3	1244	760.1	1415.9	772	901.8
WS00110_K03	1.5	0.0221	238	psme_t014861	0.976	382	1.131e-06	199.7	126	191.8	126.2	73.7	144.1	253.4
WS00110_K22	0.52	0.0029	645	psme_t013604	0.912	430	1.772e-06	222	180.1	214.9	262.5	167.2	156.6	277.9
WS00111_H20	0.84	0.0286	330	psme_t032293	0.497	669	8.244e-08	2945.7	2888.6	5550.3	5502.3	1741.3	2636.1	1911.6
WS00111_I06	0.61	0.0247	546	psme_t031551	0.849	481	5.676e-07	591.7	492.6	631.2	615.1	462.1	551.6	470.8
WS00111_L12	0.66	0.0184	467	psme_t054758	0.513	660	4.283e-09	53245.7	66289.4	52458.8	96006.6	31725.2	39629.3	31786.7
WS00112_B03	0.62	0.00889	536	psme_t009273	1.231	277	4.258e-06	2393.9	1764.5	2464.3	1685.5	2843.4	2370	2459.6
WS00112_G14	1.54	0.00384	227	psme_t014836	1.904	162	0.006757	11066.6	15646.8	10672.7	13044.9	21832.2	30325.2	19869.6
WS00113_F17	1.73	0.0107	151	psme_t029871	0.921	428	9.955e-09	171.9	203.8	214.9	202.9	178.9	145.5	223.8
WS00113_M17	0.73	0.025	387	psme_t038147	0.524	657	7.542e-09	6457.1	5671.8	6173.3	6238	3634.5	3370.7	2635.8
WS0012_B15	1.62	0.000791	190	psme_t028672	1.232	276	0.0002969	1058.1	965.2	1187.6	1230.2	1410.5	1451.1	1242.7
WS0013_J02	0.48	0.00671	680	psme_t033286	0.886	444	0.001306	1425	1415.4	1187.6	1025.7	1261.2	815	1283.8
WS0014_C07	0.72	0.0452	397	psme_t001508	1.046	354	4.866e-05	400.4	355.6	380.2	347.9	376.7	393.6	393.6
WS0014_J03	1.44	0.0235	268	psme_t030085	0.561	645	8.2e-12	421.7	365.3	567.3	550.1	278.7	352	171.1
WS0014_M20	2.74	0.000977	39	psme_t021024	2.039	140	1.023e-09	193.2	297.7	207.5	340.9	443.2	623.7	522.3
WS0015_F07	0.74	0.0258	377	psme_t021963	0.831	497	0.001528	318.6	378.8	381.6	380	229.2	327.1	352.5
WS0015_L24	0.76	0.02	356	psme_t013817	1.023	360	2.763e-06	23045.4	35343.6	22369	22843.5	34212.6	23977.5	21297.4
WS0016_L02	0.71	0.0433	409	psme_t018605	0.872	459	8.244e-08	26807.7	21115.4	18252.6	16043.7	20394.7	17277.6	16074.7
WS0017_B08	0.65	0.0173	480	psme_t003930	0.813	507	9.977e-06	15.8	20.6	23.8	44.7	26.1	26.3	11.6
WS0017_K03	1.71	0.0275	160	psme_t023097	0.853	474	0.001787	1584.8	1495.1	2097.7	1831.2	1415.9	1842	1225.9
WS0018_A22	1.33	0.00692	311	psme_t030296	1.117	314	6.377e-08	1446.4	1726.6	1459.7	1495.8	1969.6	1936.2	1229.8
WS0018_C06	1.33	0.0289	313	psme_t008279	1.457	222	2.428e-09	2092.9	2300.2	2286.8	2376.6	2948.6	3416.4	3529.8
WS0018_D18	0.72	0.00457	396	psme_t023214	0.93	420	5.676e-07	3362.8	3935.5	2888.7	3680.4	3328.9	2496.2	3842.4
WS0019_D15	1.86	0.00456	128	psme_t017941	2.459	113	0.0008107	438.5	421.2	435.3	421.6	995.1	1307	863.2
WS0021_D18	0.74	0.0141	376	psme_t028865	0.676	576	3.313e-05	445	667.5	509.5	752.2	438.7	483.7	281.7
WS0021_H24	1.56	0.00517	213	psme_t039118	0.895	439	0.00021	908.5	1023.1	1195.8	1142.5	989.8	978.5	899.2
WS0021_J15	1.82	0.0042	136	psme_t011039	1.434	224	0.0001228	126.3	154.3	146.9	136.3	303.8	148.3	154.4
WS0021_K12	1.88	9.95e-05	117	psme_t059066	1.115	316	6.573e-06	268.5	261.7	308.1	327.5	330.8	356.2	288.2
WS0022_E14	0.77	0.0315	348	psme_t028717	0.878	455	5.878e-05	618.7	544.7	801.3	597.1	486.3	347.9	852.9
WS0022_F17	0.64	0.0148	498	psme_t033959	0.164	750	8.127e-06	25536.9	61148.2	16379.4	52664.8	9082.2	5089.3	5007.9
WS0022_I10	0.48	0.00101	677	psme_t013846	0.555	648	9.977e-06	1819.8	1765.8	1422.3	1199.7	1198.3	722.1	663.8
WS0022_N19	0.63	0.0299	524	psme_t044410	1.045	355	1.503e-05	101.3	94.5	93.9	91.7	95.3	110.9	92.6
WS0022_P13	0.59	0.00303	566	psme_t032037	0.713	554	5.301e-06	43800.1	35905	34519.1	36896.1	17768.9	29860.9	33209.4
WS0022_P18	0.75	0.0276	369	psme_t039999	1.176	292	2.964e-08	504.4	342.1	279.6	379.2	359.6	546.1	421.9
WS0023_A13	0.68	0.0203	443	psme_t032945	0.922	426	1.772e-06	876.9	834.7	753	878.4	777.6	846.8	688.2
WS0023_D13	0.53	0.0153	633	psme_t020822	0.4	703	2.428e-09	1397.1	1189	1587.5	814.9	598.7	321.5	575
WS0023_G15	1.65	0.0041	182	psme_t025367	0.923	424	2.216e-06	92	55.3	59.9	47	81.8	40.2	54
WS0023_I13	0.65	0.00643	473	psme_t027864	0.369	716	0.007773	2354	2804.4	952.3	4359.8	829.7	1179.5	887.6
WS0023_N05	0.16	0.000197	759	psme_t017051	0.477	681	1.845e-09	2653.1	2514.3	2325.5	3146.8	811.8	1567.5	1425.3
WS0024_A09	1.38	0.00908	292	psme_t020795	0.814	506	0.00021	3478.9	2612.1	2469	3840.3	1405.1	3277.8	2887.9
WS0032_G03	1.7	0.0186	163	psme_t076603	2.014	147	4.283e-09	6.5	3.9	6.1	12.5	10.8	11.1	21.9
WS0032_K02	1.62	0.00601	188	psme_t013932	0.533	654	0.00439	497	621.2	559.1	908.9	373.1	331.2	329.3
WS0033_C24	2.73	0.000459	40	psme_t001582	0.523	658	0.000176	913.2	884.8	964.5	1088.4	381.2	456	674.1
WS0036_A16	0.38	0.00606	721	psme_t007153	0.881	452	0.007773	708.8	817.3	692.4	533.6	612.2	720.7	486.3
WS0036_N03	0.82	0.037	332	psme_t009847	0.863	467	0.000176	179.3	161.4	206.8	206.9	160	144.1	184
WS0038_A18	0.65	0.0155	481	psme_t015758	0.843	484	2.724e-05	710.6	697.1	541.4	538.3	488.1	438	645.8
WS0038_F21	0.58	0.00655	582	psme_t001704	1.084	332	0.005859	1705.6	1995.4	1828.3	1792.8	1842.9	1865.5	2242.2
WS0038_I11	1.36	0.0392	301	psme_t022263	0.932	414	0.001306	363.2	391	464.6	415.3	375.8	501.7	265
WS0038_N11	1.58	0.00566	204	psme_t005143	1.063	342	3.222e-09	215.5	319.6	268	351.8	213.1	364.5	343.5
WS0038_N21	0.75	0.0212	368	psme_t037415	1.072	338	0.003278	327.9	331.2	353.7	247.6	296.7	277.2	439.9
WS0039_H04	0.64	0.0424	502	psme_t000678	0.783	521	1.419e-06	144.9	144	144.2	129.3	94.4	97	138.9
WS0039_I10	0.78	0.0171	344	psme_t040137	0.912	431	1.226e-05	86.4	187.8	137.4	155.1	142	123.4	122.2
WS0041_P22	1.78	0.0138	141	psme_t022743	0.83	498	0.001787	2348.4	2068.1	4466.7	2758.2	1886	2777.5	2583.1
WS0042_F02	1.84	8.47e-05	135	psme_t038642	1.928	156	0.006757	76.2	28.9	57.1	108.9	39.6	160.8	191.7
WS0042_G01	1.7	0.0469	162	psme_t065219	0.329	725	0.0001472	406	403.2	699.2	492.9	198.7	166.3	128.6
WS0042_G14	1.75	0.00581	148	psme_t002431	1.465	221	2.239e-05	1137	1336.3	1189	1081.3	2016.4	1700.6	1493.5
WS0042_J22	1.29	0.0377	322	psme_t007927	1.481	215	1.323e-08	1233.6	1136.3	1340.6	1281.1	1863.5	1781	1900
WS0042_M11	1.55	0.00629	222	psme_t026420	0.934	412	0.000176	459.8	645	625.1	670	653.5	650	376.9
WS0043_D18	1.89	0.0173	114	psme_t003343	1.914	158	2.26e-08	1264.3	1502.8	1367.8	1286.6	2416.4	2826	2541.9
WS0043_D22	0.55	0.0104	620	psme_t041456	13.152	20	0.0002969	96.6	65.6	50.3	32.9	865.7	999.3	555.7
WS0043_L13	0.54	0.0161	626	psme_t030122	1.21	285	5.662e-09	41.8	23.8	13.6	32.9	14.4	69.3	18
WS0043_O10	0.67	0.00186	458	psme_t002434	1.097	326	0.0004946	559.2	861.7	478.2	803.9	730	824.7	670.2
WS0043_P17	0.76	0.0435	351	psme_t000946	0.652	594	1.057e-07	734.8	1136.3	808.1	1086.8	736.2	562.7	541.6
WS0044_B22	2.36	0.0392	58	psme_t020765	0.962	394	4.27e-11	36.2	29.6	49	38.4	37.8	45.7	27
WS0044_E14	0.69	0.0201	437	psme_t015200	1.468	220	5.676e-07	209	257.9	210.2	223.3	302.9	363.1	325.5
WS0044_G14	0.46	0.0131	695	psme_t016589	0.873	457	7.094e-05	17.7	6.4	18.4	4.7	11.7	16.6	2.6
WS0044_I06	2.15	0.00285	79	psme_t025869	2.951	87	0.003278	3.7	10.3	8.2	36.8	63.8	34.6	32.2
WS0044_O08	3.81	0.000578	19	psme_t004929	1.078	336	3.222e-09	157	201.9	308.1	232.7	231.9	214.8	280.4
WS0045_D02	0.64	0.000401	503	psme_t007917	0.901	438	0.008929	144	128.6	126.5	121.5	92.6	116.4	142.8
WS0045_F07	2.41	0.0245	55	psme_t050216	0.968	386	0.0009521	37.2	76.5	59.2	37.6	44.9	52.7	55.3
WS0045_O18	2.34	0.029	61	psme_t000515	0.934	411	1.351e-07	373.4	357.5	309.5	363.6	207.7	396.4	379.5
WS0046_E20	7.6	7.57e-05	2	psme_t050024	106.243	4	1.14e-11	13	33.4	6.8	6.3	2482	1398.5	860.6
WS0046_P19	1.64	0.0246	183	psme_t054635	0.335	722	0.002084	13.9	7.7	6.8	9.4	8.1	1.4	0
WS0047_B08	0.76	0.0325	358	psme_t021626	1.087	331	7.136e-07	196	228.9	323.8	321.3	152.8	396.4	322.9
WS0047_B20	8.66	0.000789	1	psme_t010167	7.902	35	1.832e-05	607.5	839.8	308.8	132.4	5302.1	4611.2	1278.7
WS0047_N18	1.98	0.00444	96	psme_t031285	0.66	588	4.02e-05	2318.7	2217.9	2827.5	1609.5	1459.9	1219.7	1761.1
WS0048_C09	1.33	0.0253	312	psme_t002057	1.186	288	3.222e-09	369.7	391	314.9	431	353.3	490.6	496.5
WS0048_E16	0.61	0.00213	545	psme_t012037	0.72	547	4.02e-05	5347	6015.8	4661.9	5357.3	3835	3873.8	3839.9
WS0048_F24	0.64	0.01	505	psme_t019519	0.938	410	2.21e-11	7453.9	9076.1	7910.5	7865.5	7612.4	7731	7373.6
WS0048_J09	5.05	0.00274	7	psme_t054303	84.081	5	2.964e-08	950.3	75.2	118.4	137.1	20677	29593.5	30510.6
WS0048_L02	1.67	0.0257	175	psme_t000787	2.367	120	9.955e-09	249	281	219	292.3	482.7	634.8	730.7
WS0048_M04	0.5	0.0121	661	psme_t034117	0.605	620	9.003e-07	872.3	553	935.2	1269.4	525	480.9	640.6
WS0048_O12	1.44	0.045	271	psme_t015963	1.585	191	0.005859	2262.9	3029.4	2748.6	2225.3	4787.9	3878	3536.3
WS0051_L24	0.63	0.0183	522	psme_t023282	0.885	446	8.244e-08	460.8	473.9	516.9	427	562.7	322.9	361.5
WS0052_A11	0.6	0.0121	559	psme_t018869	0.996	370	4.258e-06	812.8	748.5	774.7	784.4	830.6	752.6	747.4
WS0052_L06	1.59	0.0287	200	psme_t004442	5.126	47	2.196e-07	672.6	454	469.3	554.8	2109	3692.3	2467.3
WS0052_P19	0.69	0.028	438	psme_t003872	2.194	134	2.763e-06	11.1	12.2	13.6	6.3	15.3	23.6	32.2
WS0053_A23	1.68	0.000731	168	psme_t051327	0.837	489	0.0009521	461.7	519.6	790.4	620.6	512.4	580.7	407.8
WS0053_B21	0.74	0.0252	381	psme_t023109	1.182	290	0.006757	61.3	67.5	63.3	52.5	77.3	79	60.5
WS0053_O07	0.34	0.00435	735	psme_t007687	0.553	649	1.323e-08	417.1	389.7	443.5	350.3	157.3	173.2	333.2
WS0054_A21	0.73	0.0245	385	psme_t034612	0.35	721	8.23e-11	1004.2	718.9	1162.4	668.4	357.8	361.7	212.3
WS0054_C21	0.51	0.00744	658	psme_t035030	1.307	258	0.0003525	282.4	265.6	248.9	242.9	285	424.1	310
WS0054_I20	1.59	0.00454	199	psme_t017391	1.404	229	0.0004183	841.6	785.2	944.1	593.9	1196.5	1131	1006
WS0054_K08	0.59	0.0213	563	psme_t032768	0.491	676	1.14e-11	329.8	173	338	424.7	77.3	205.1	184
WS0054_L07	0.73	0.0248	388	psme_t043106	0.866	465	5.662e-09	3956.4	3567.7	3491.4	3566.8	3363.9	3534.2	2577.9
WS0054_O08	0.65	0.0175	487	psme_t019612	0.93	417	8.244e-08	162.6	256.6	244.9	235.1	234.6	220.4	172.4
WS0055_O16	1.56	0.0307	220	psme_t045477	3.459	66	6.573e-06	15.8	9	7.5	8.6	36	44.4	25.7
WS0056_F24	0.74	0.0157	375	psme_t047030	0.636	605	5.676e-07	6653.2	7692.2	6862.3	7288	4909.2	4783	3897.8
WS0056_H05	0.65	0.00983	486	psme_t005334	0.901	437	4.957e-08	153.3	146.6	195.9	174	173.5	144.1	135.1
WS0056_K01	0.57	0.00779	593	psme_t008363	0.644	599	0.002826	323.3	405.1	485	325.2	254.4	176	312.6
WS0056_L17	0.67	0.0407	462	psme_t006731	1.822	172	3.11e-10	282.4	423.1	434	339.3	702.1	582.1	737.1
WS0056_O07	0.31	8.91e-06	741	psme_t034182	0.183	745	4.866e-05	137.5	66.2	110.2	107.3	18.9	20.8	18
WS0056_P22	0.49	0.000824	674	psme_t009381	1.718	181	0.006757	223.9	200.6	225.1	273.5	350.6	485.1	353.8
WS0057_E03	0.57	0.0263	591	psme_t021421	0.563	643	4.957e-08	720.9	793.5	746.8	685.6	390.1	381.1	472.1
WS0057_F17	0.56	0.0128	604	psme_t040231	0.561	646	1.131e-06	7903.5	7895.4	6193.7	7301.3	4296.1	4310.4	3712.5
WS0057_L24	0.5	0.00303	666	psme_t021791	2.166	137	0.007773	7.4	0.6	1.4	6.3	16.2	4.2	5.1
WS0058_G19	0.75	0.0324	365	psme_t017530	0.568	640	2.196e-07	3023.7	2056.5	3842.3	3092	1280.1	2299.3	1542.4
WS0058_P07	1.91	0.0304	108	psme_t015365	1.579	194	1.64e-10	753.4	904.1	699.9	793	1066.2	1408.2	1256.8
WS0062_C04	0.57	0.0195	601	psme_t028052	2.197	133	1.355e-09	4.6	5.8	5.4	15.7	9	24.9	18
WS0063_C02	0.63	0.0159	521	psme_t030495	0.871	460	1.351e-07	84.5	115.8	86.4	115.2	80.9	109.5	72
WS0063_C18	0.59	0.048	565	psme_t052200	0.653	593	3.313e-05	78466.7	86067.9	62844.4	85224.6	52213.4	42092.2	58714.6
WS0063_G17	0.25	0.000459	755	psme_t017002	0.137	752	2.26e-08	7777.2	11568.6	8793.4	11553	128.6	70.7	3870.7
WS0063_I13	1.77	0.0064	145	psme_t054395	4.982	51	0.0004183	5.6	44.4	111.5	3.9	214.9	328.5	74.6
WS0063_I19	2.31	0.0315	63	psme_t051977	1.552	204	0.003798	13.9	9	10.9	7.1	15.3	19.4	12.9
WS0063_J24	1.88	0.00079	118	psme_t002547	2.48	111	1.131e-06	131.9	131.2	73.5	139.5	168.1	371.4	346
WS0064_B23	0.35	0.0125	734	psme_t011215	0.832	492	9.977e-06	424.5	311.2	470.7	319.7	276	357.6	319
WS0064_J06	0.23	0.0016	757	psme_t011492	0.444	697	0.008929	357.6	370.4	204.7	326	121.4	110.9	186.5
WS0064_K01	6	0.00131	5	psme_t019492	0.04	760	2.26e-08	3493.8	7041.5	2712.6	3678.9	165.4	77.6	265
WS0064_K12	1.75	0.00119	147	psme_t018626	0.923	425	5.301e-06	209.9	234.7	179.6	184.9	170.8	205.1	184
WS0064_L12	2.12	0.00407	82	psme_t018802	1.293	263	0.001115	138.4	140.2	163.9	154.4	207.7	206.5	164.7
WS0071_E03	0.16	0.000922	760	psme_t045953	0.662	586	0.007773	741.3	451.4	527.1	463.9	365.9	303.5	414.2
WS0071_E11	0.63	0.0144	519	psme_t076723	0.659	589	0.0006896	31.6	48.2	17	49.4	27.9	27.7	16.7
WS0071_E17	0.51	0.0155	656	psme_t018016	0.807	512	3.54e-07	1510.5	1375.5	1405.2	1393.2	848.6	1416.5	1177
WS0071_H17	0.8	0.0176	336	psme_t014417	1.022	361	0.002084	570.4	761.4	578.8	763.2	624.8	790	634.2
WS0071_P09	1.7	0.0204	165	psme_t007911	37.887	7	4.957e-08	0.9	2.6	1.4	1.6	99.8	52.7	32.2
WS00712_A04	5.31	0.00239	6	psme_t063047	57.254	6	1.772e-06	17.7	36	1.4	24.3	1407.8	1577.2	424.5
WS00712_A23	0.27	0.0419	751	psme_t015675	0.744	535	0.008929	4.6	18.6	5.4	9.4	14.4	4.2	2.6
WS00712_F12	0.62	0.00186	534	psme_t027552	1.092	328	8.127e-06	409.7	398.7	397.9	445.9	436	460.1	456.7
WS00712_I17	0.69	0.0171	435	psme_t048428	1.088	329	0.001115	26	28.3	19	41.5	36.9	38.8	18
WS00712_K23	2.54	0.0202	48	psme_t048133	1.933	154	1.832e-05	65	56.6	112.9	18.8	177.1	105.3	84.9
WS00712_L11	1.32	0.0301	316	psme_t002101	1.479	217	0.000176	587.1	725.4	658.4	626.1	748.8	1107.4	1025.3
WS00712_O19	0.58	0.00967	584	psme_t027252	1.183	289	0.002428	1282.9	1610.2	1152.2	1591.4	1439.2	1470.5	2093
WS00713_A09	1.35	0.043	305	psme_t007321	1.677	184	1.351e-07	1029.3	1124.1	1007.3	1035.1	1647.8	2128.9	1499.9
WS00713_F02	1.45	0.0135	264	psme_t014053	1.078	335	1.724e-07	448.7	286.8	480.9	338.5	464.8	374.2	418.1
WS00713_L20	0.36	0.00456	730	psme_t009426	0.914	429	0.005859	36.2	73.3	60.5	60.3	45.8	54.1	57.9
WS00715_E04	0.54	0.00975	628	psme_t006667	1.341	245	8.244e-08	164.4	255.9	185	155.9	231.9	228.7	304.9
WS00716_F20	0.53	0.00533	636	psme_t005540	0.882	451	2.239e-05	556.4	475.2	587	514	343.4	523.9	544.1
WS00716_G22	0.51	0.0198	650	psme_t029305	0.235	738	1.355e-09	136.6	97.7	189.1	71.3	46.7	9.7	30.9
WS00716_L03	0.57	0.00213	598	psme_t028046	1.535	206	3.313e-05	855.6	861.1	795.8	779.7	1314.3	1463.6	1011.1
WS0072_B21	0.76	0.0337	355	psme_t033194	0.922	427	4.258e-06	98.5	72	51	75.2	53.9	62.4	88.8
WS0072_E01	1.68	0.000686	169	psme_t014383	1.009	365	0.0004946	380.9	275.9	275.5	210	277.8	255	331.9
WS0072_J08	2.61	9.95e-05	45	psme_t013224	7.458	37	2.21e-11	17.7	22.5	17	22.7	156.4	105.3	185.2
WS00720_H19	1.6	0.00191	197	psme_t002810	2.024	143	0.002428	710.6	723.4	781.5	610.4	1557.9	1325	1406
WS00720_K01	0.61	0.00752	544	psme_t024696	0.644	598	4.506e-07	79	48.2	49	79.1	18	52.7	52.7
WS00720_N04	2.26	0.00172	73	psme_t004290	1.219	280	6.573e-06	881.6	1516.3	1052.9	1477	1008.6	1767.1	1728.9
WS00721_J21	1.54	0.0158	228	psme_t008186	3.266	77	2.763e-06	76.2	81	100	64.3	264.3	299.4	223.8
WS00721_M06	1.5	0.043	236	psme_t008185	0.735	539	5.62e-10	848.1	760.1	750.9	793.8	674.2	517	546.7
WS00721_P22	0.55	0.00693	612	psme_t004868	0.216	739	2.763e-06	144	34.1	151	39.2	11.7	4.2	43.7
WS00722_K19	0.27	0.000143	750	psme_t008244	0.622	613	7.542e-09	348.4	653.3	325.1	332.2	452.2	163.5	158.2
WS00723_F09	2.6	0.0021	46	psme_t082837	6.783	40	6.377e-08	3.7	0.6	4.1	0.8	11.7	22.2	12.9
WS00724_D20	2.48	0.000992	51	psme_t013508	1.265	266	7.136e-07	387.4	258.5	490.4	270.3	237.3	460.1	636.8
WS00724_E06	0.44	0.00401	706	psme_t015567	0.968	388	8.244e-08	536	544.7	510.1	593.9	422.5	533.6	630.3
WS00725_H03	0.65	0.0483	490	psme_t016389	0.998	366	2.785e-07	864.9	1021.8	417.6	349.5	1069.8	314.6	602
WS00725_L24	0.69	0.048	432	psme_t020550	0.85	479	1.351e-07	4661.5	5145.1	4477.6	5152.8	4721.3	3781	3890
WS00725_M08	0.58	0.0212	576	psme_t026096	0.581	629	1.131e-06	13183.7	10738.4	11150.9	10724	6789.8	6214.7	6968.4
WS00725_N11	0.29	0.000398	746	psme_t039173	2.584	104	0.0008107	13.9	15.4	8.8	7.1	25.2	45.7	16.7
WS00727_C10	0.64	0.0451	509	psme_t009469	1.115	317	0.000176	236	342.7	345.5	264.1	339.8	306.3	347.3
WS00727_D06	0.76	0.0332	353	psme_t042401	0.842	485	8.545e-05	3387.9	3646.8	3412.5	4919.3	3241.7	4138.5	2328.4
WS00727_N07	2.55	0.00147	47	psme_t019076	0.475	683	2.216e-06	32.5	64.3	85	20.4	12.6	20.8	38.6
WS00727_N20	1.67	0.0227	172	psme_t007316	1.313	252	4.283e-09	466.3	614.8	507.4	684.8	552	734.6	951.9
WS00728_B09	0.69	0.05	425	psme_t026259	0.42	701	5.662e-09	384.6	455.9	243.5	436.5	213.1	133.1	132.5
WS00728_O08	2.05	0.00216	92	psme_t014210	4.056	58	0.0006896	498.8	409	614.2	314.2	1889.6	2361.7	1334
WS00729_C07	0.42	0.000151	710	psme_t056624	0.678	574	8.545e-05	92	69.5	180.9	163.8	61.1	48.5	147.9
WS00729_F12	2.07	0.00281	87	psme_t000573	0.997	367	0.00025	332.6	347.3	301.3	324.4	381.2	266.1	329.3
WS00729_O16	1.99	0.00018	95	psme_t000028	2.635	99	6.573e-06	413.4	270.7	353	315.8	692.2	898.1	1083.1
WS0073_D06	1.78	0.000363	142	psme_t019142	1.337	249	1.419e-06	3644.3	3293.7	4360.6	4232.9	5386.6	5139.2	5050.4
WS0073_F16	1.33	0.0064	309	psme_t001163	0.783	522	6.573e-06	1207.6	1302.8	1231.8	1189.5	761.4	831.6	1303.1
WS0073_P15	0.66	0.015	469	psme_t025155	0.808	511	1.503e-05	2860.2	2607.6	2073.9	2141.5	1875.2	1929.3	2060.8
WS00730_D22	0.52	0.024	647	psme_t007619	0.955	399	4.258e-06	169.1	229.6	219.7	242.1	210.4	187.1	218.7
WS00730_F07	0.51	0.00172	653	psme_t028615	0.591	626	4.957e-08	3003.3	2333	2783.3	2350.7	1627.1	1567.5	1449.8
WS00730_J20	0.64	0.0371	508	psme_t008805	1.054	345	5.878e-05	589.9	657.8	653.7	624.5	525.9	676.4	793.7
WS00731_F24	1.87	0.00731	122	psme_t024384	2.353	122	0.001528	63.2	37.9	38.8	34.5	126.8	83.2	97.8
WS00731_G12	0.54	0.0346	629	psme_t016496	1.375	237	0.0006896	273.1	97.7	531.9	314.2	222	533.6	499.1
WS00731_J22	0.67	0.0118	460	psme_t018377	1.345	244	0.00021	44.6	39.2	36	29	41.4	44.4	64.3
WS00732_G06	1.6	0.0143	195	psme_t002026	1.433	225	0.000176	284.3	502.9	334	460	483.6	677.7	537.7
WS00733_B09	2.31	0.00107	62	psme_t026225	0.813	508	1.351e-07	169.1	211.6	175.5	153.6	188.8	140	104.2
WS00733_G03	1.53	0.00186	230	psme_t017481	0.818	504	0.008929	233.2	198.7	445.5	293.1	139.3	180.2	398.8
WS00733_N02	0.27	0.000922	748	psme_t010217	0.071	757	1.131e-06	8240.7	13973	9062	13801.1	401.8	528.1	1487.1
WS00733_N14	2.76	2.72e-05	37	psme_t011739	1.616	189	4.866e-05	317.7	379.4	297.2	300.1	642.8	529.4	396.2
WS00735_E14	1.62	0.00581	189	psme_t028168	1.129	310	0.007773	186.7	194.8	210.2	232.7	214	341	142.8
WS00735_H22	0.42	0.000903	708	psme_t077067	0.384	709	3.54e-07	547.2	2716.9	1250.2	872.9	882.8	317.4	351.2
WS00735_I12	0.79	0.0482	342	psme_t009896	1.479	216	0.0001472	876.9	909.3	932.5	852.5	1345.7	1327.8	1289
WS00735_K09	1.39	0.0424	285	psme_t046694	0.421	700	2.216e-06	130.1	283.6	80.9	250.7	148.3	48.5	38.6
WS00735_M24	1.42	0.0216	277	psme_t055827	0.791	518	0.002084	2.8	4.5	10.2	7.1	2.7	5.5	6.4
WS0074_C18	1.86	0.0099	130	psme_t017499	144.832	3	2.428e-09	2.8	2.6	4.8	4.7	392.8	838.5	387.2
WS0074_F23	1.31	0.0287	318	psme_t033104	0.667	583	4.866e-05	134.7	214.1	380.9	173.2	160.9	163.5	127.4
WS0074_O05	1.94	0.0229	102	psme_t030114	3.093	84	0.002826	796.1	407.7	770	281.3	1241.5	1878	2112.2
WS0075_A17	0.55	0.0175	613	psme_t016285	0.63	611	4.01e-12	1128.7	1277.8	1168.5	1166	865.7	716.6	657.3
WS0075_B06	0.77	0.0404	347	psme_t014019	0.604	621	2.26e-08	1023.7	1858.4	482.2	1135.4	726.4	573.8	739.7
WS0075_G07	0.46	0.00216	694	psme_t030402	0.828	499	0.0008107	412.5	388.4	311.5	339.3	285	289.7	326.7
WS0075_L09	1.31	0.0123	319	psme_t015751	0.98	379	0.0005842	86.4	70.7	80.3	90.9	71	95.6	74.6
WS0076_B13	0.61	0.0214	548	psme_t003835	1.217	281	9.955e-09	1847.7	1922.7	1712	2243.4	1895	2650	2505.9
WS0076_D09	6.46	1.53e-05	4	psme_t040367	36.223	9	1.023e-09	104	120.3	132	114.4	4292.5	6051.2	2444.1
WS0076_G11	1.46	0.025	259	psme_t012652	2.781	92	7.68e-10	578.7	588.4	480.2	431	1251.4	1761.6	1322.4
WS0076_I13	0.72	0.00525	394	psme_t012967	0.739	537	2.216e-06	132.8	95.8	119	157.5	56.6	120.6	102.9
WS0076_I24	1.9	0.00713	113	psme_t031599	6.854	39	8.545e-05	10.2	19.3	17.7	5.5	163.6	79	28.3
WS0076_K05	2.88	0.00632	33	psme_t073113	1.571	200	0.0005842	16.7	17.4	21.1	27.4	27.9	36	33.4
WS0076_L17	0.62	0.000916	531	psme_t021304	0.885	448	1.845e-09	941	985.2	1083.5	930.1	1051.8	827.4	734.5
WS0076_N10	0.27	0.00946	749	psme_t054164	0.194	743	2.964e-08	6116.2	3492.4	4442.2	5090.9	550.2	801.1	1427.9
WS0078_A18	0.72	0.0184	391	psme_t009512	0.562	644	0.0003525	274	118.3	298.6	211.6	115.1	131.7	133.8
WS0078_C03	0.75	0.0218	367	psme_t027062	0.707	558	3.438e-06	2337.2	1915.7	1893.6	2187.7	1197.4	1937.6	1282.5
WS0078_D12	1.63	0.025	186	psme_t015677	2.017	145	4.506e-07	7765.1	6877.5	5439.4	7662.6	12771.5	18095.4	11104.1
WS0078_E02	0.79	0.0446	337	psme_t027805	0.792	516	1.023e-09	443.1	494.5	552.3	637.8	383	507.3	374.3
WS0078_L02	0.54	0.0465	624	psme_t018873	0.669	582	0.002428	27.9	57.9	11.6	65	18.9	11.1	51.5
WS0078_M06	0.72	0.0402	392	psme_t023810	0.62	614	2.21e-11	5220.7	5371.4	6291	6313.3	3737.9	3840.6	3209.5
WS0078_M14	1.67	0.00712	174	psme_t040170	1.575	197	0.001528	426.4	524.7	388.4	527.3	630.2	781.7	793.7
WS0078_N02	0.46	0.00109	696	psme_t029299	0.93	418	2.239e-05	1437.1	1291.9	1156.3	1287.4	1279.2	1689.5	639.3
WS0078_O16	1.87	0.0172	123	psme_t018905	2.497	109	8.545e-05	184.9	185.8	4.1	268	319.1	874.6	10.3
WS0079_A22	0.42	0.0277	711	psme_t009492	0.707	556	5.662e-09	34.4	45	35.4	79.9	38.7	40.2	24.4
WS0079_F20	0.42	0.00129	709	psme_t010780	0.497	668	4.283e-09	1089.7	891.3	783.6	718.5	587	385.3	326.7
WS0079_K07	2.62	0.00533	43	psme_t025035	2.565	106	0.0005842	745	793.5	825.7	523.4	2188.1	2134.4	1232.4
WS0079_O11	1.41	0.0286	281	psme_t014874	1.64	186	8.244e-08	199.7	286.8	238.7	293.1	435.1	565.5	252.1
WS0081_B22	1.4	0.0163	284	psme_t010871	1.579	193	8.23e-11	752.5	918.3	926.4	905.8	1024.8	1516.3	1608
WS0081_E03	0.58	0.00643	586	psme_t007808	1.566	202	2.964e-08	442.2	719.6	504	703.6	756.9	1137.9	888.9
WS00810_A06	2.48	0.00454	50	psme_t032084	1.114	318	0.0001472	100.3	9	95.9	3.9	64.7	98.4	11.6
WS00810_C04	0.69	0.0401	434	psme_t014777	0.912	432	2.428e-09	261	209	312.2	404.3	215.8	356.2	239.3
WS00810_C06	0.67	0.0177	461	psme_t008856	1.688	183	0.003278	557.4	600	504.7	566.5	917.8	1027	877.3
WS00810_N21	0.58	0.0183	581	psme_t011197	1.011	364	0.002428	673.5	689.4	516.9	538.3	567.2	580.7	685.6
WS00811_H07	0.76	0.0407	352	psme_t007567	0.826	501	0.003798	160.7	65.6	132.6	47	72.8	52.7	126.1
WS00811_K12	1.23	0.0338	328	psme_t016944	2.444	115	0.005859	294.5	356.9	253.7	267.2	813.6	744.3	590.5
WS00811_N01	1.45	0.0164	267	psme_t029999	1.914	159	0.0006896	1159.3	1120.2	1153.6	1167.5	2340	2379.7	1885.8
WS00811_O01	0.58	0.0177	574	psme_t026167	0.496	670	7.68e-10	383.7	456.6	355.7	385.5	228.3	166.3	194.2
WS00812_G11	0.73	0.0315	384	psme_t010699	0.288	728	2.724e-05	707.9	483.6	476.1	608.8	152.8	155.2	184
WS00813_C18	0.55	0.0377	619	psme_t012823	1.99	149	0.003798	15.8	10.3	24.5	7.1	34.2	23.6	28.3
WS00813_I21	0.72	0.00744	399	psme_t008521	1.339	247	0.0003525	356.7	290.7	345.5	307.9	400.9	446.3	459.2
WS00813_L03	0.72	0.0463	398	psme_t014110	1.057	343	2.196e-07	693.9	788.4	748.9	654.3	694	762.3	831
WS00813_L07	1.33	0.0406	308	psme_t013780	0.584	627	0.0001024	1209.5	8930.8	1476.7	6520.9	3553.6	3119.8	1277.4
WS00813_N09	0.76	0.0421	354	psme_t001706	0.857	471	0.002084	1922	2134.9	2096.3	2017.7	1806	1582.8	1862.7
WS00814_B09	0.65	0.0376	479	psme_t005180	0.717	551	1.226e-05	3474.3	3749	3286.6	3914.7	1987.6	2508.6	3255.8
WS00814_E02	0.55	0.00489	618	psme_t011093	1.93	155	2.239e-05	977.3	794.2	915.5	1066.4	1566.9	1884.9	1981
WS00815_D24	0.71	0.0292	408	psme_t051735	0.867	464	0.0004946	95.7	110.6	131.3	98.7	97.1	72.1	114.5
WS00815_L05	1.72	0.0443	155	psme_t029991	2.206	130	2.964e-08	1.9	17.4	12.2	2.4	41.4	8.3	6.4
WS00815_L12	0.64	0.00585	514	psme_t008297	3.368	73	0.007773	230.4	317.7	195.9	223.3	738.9	810.8	894
WS00815_P18	1.33	0.00457	310	psme_t001680	0.886	445	0.0004183	95.7	68.2	85	89.3	63.8	74.8	86.2
WS00816_F11	0.55	0.00673	614	psme_t004723	0.637	603	7.136e-07	2522.1	1962	2543.2	2315.5	1554.3	1408.2	1502.5
WS00816_M11	0.6	0.00693	553	psme_t016279	0.656	591	0.000176	675.3	659.1	625.1	636.3	432.4	378.4	467
WS00817_D05	0.3	0.0051	744	psme_t002401	2.253	126	1.131e-06	19.5	11.6	8.8	5.5	26.1	23.6	27
WS00817_F04	0.48	0.00996	681	psme_t008093	1.573	199	0.0005842	258.2	272.7	289.1	311.9	482.7	302.1	550.6
WS00817_F11	0.47	0.0271	683	psme_t024734	0.376	713	1.772e-06	317.7	274.6	334	324.4	67.4	122	163.4
WS00817_M23	1.98	0.000535	97	psme_t000162	1.558	203	4.866e-05	471.9	500.9	508.8	536.7	668.8	802.5	887.6
WS00818_H06	2.79	0.000672	36	psme_t003194	4.496	55	0.00025	485.8	320.9	468.6	324.4	1957	1976.4	1461.3
WS00819_L02	0.57	0.00779	596	psme_t021184	0.844	483	2.239e-05	995.8	813.5	556.4	1067.2	627.5	795.6	748.7
WS0082_A06	0.79	0.0419	341	psme_t024760	1.249	272	0.002084	192.3	218.6	187.7	185.7	257.1	291.1	186.5
WS0082_G06	0.66	0.0288	472	psme_t001684	1.781	176	3.844e-08	24.2	21.9	15.6	31.3	41.4	23.6	59.2
WS0082_G17	0.38	0.00304	722	psme_t046594	0.945	406	5.676e-07	8.4	7.7	5.4	12.5	4.5	4.2	15.4
WS0082_H11	0.67	0.0091	454	psme_t008102	0.658	590	5.662e-09	66.9	45	83.7	86.2	54.8	44.4	39.9
WS0082_J01	0.68	0.0263	440	psme_t021771	0.682	571	0.00025	5849.6	6523.8	7106.5	6050	3641.7	4066.5	5350.1
WS0082_M12	0.69	0.0402	431	psme_t004431	0.724	546	1.419e-06	1098	834	712.1	1401.8	585.2	1208.6	402.6
WS00820_A13	0.56	0.0243	607	psme_t006115	0.787	519	9.977e-06	67.8	84.2	70.7	81.5	62	61	56.6
WS00820_A17	0.69	0.0141	428	psme_t005657	0.663	585	1.772e-06	34.4	59.2	73.5	54.1	21.6	30.5	57.9
WS00820_D04	0.8	0.0424	335	psme_t022300	0.923	422	9.977e-06	346.5	459.1	411.5	486.6	486.3	397.8	295.9
WS00820_F10	0.62	0.00391	533	psme_t007829	0.952	402	0.0009521	850.9	854	744.8	839.2	715.6	867.6	764.1
WS00820_H21	0.59	0.0122	564	psme_t029468	0.569	638	0.003798	92	83	211.5	37.6	68.3	47.1	65.6
WS00820_L08	0.62	0.0131	538	psme_t019896	1.377	235	0.005859	48.3	48.9	91.1	83.1	68.3	103.9	108.1
WS00820_O04	0.71	0.00682	407	psme_t020893	0.837	488	1.772e-06	188.6	135	212.2	94	161.8	101.2	132.5
WS00820_O12	0.67	0.00384	463	psme_t000140	1.898	164	2.763e-06	118	151.8	140.1	181.8	303.8	224.5	313.9
WS00821_C01	0.65	0.0482	483	psme_t017102	0.862	469	9.977e-06	13	4.5	34.7	22.7	9.9	16.6	21.9
WS00821_C09	0.54	0.00416	631	psme_t024935	2.252	127	0.0001024	12.1	12.9	10.2	17.2	28.8	26.3	33.4
WS00821_F22	1.67	0.0144	170	psme_t011723	0.387	707	0.008929	459.8	373	355.1	536	144.7	153.8	202
WS00821_K04	0.53	0.00339	634	psme_t024928	0.413	702	6.16e-11	2030.7	1829.5	2502.4	2043.6	873.8	930	801.4
WS00821_O17	0.5	0.0188	667	psme_t005231	3.503	64	0.0001024	97.5	183.3	116.3	96.4	404.5	492	400.1
WS00822_A18	0.37	0.00844	727	psme_t008426	0.476	682	6.377e-08	563.9	610.9	551.6	639.4	302.9	263.3	277.9
WS00822_A21	0.6	0.00351	558	psme_t000315	0.938	408	0.0008107	313.1	387.1	407.4	369.1	288.6	325.7	424.5
WS00822_F06	0.49	0.00772	671	psme_t020355	1.055	344	1.17e-10	274	370.4	347.6	359.7	367.7	367.3	334.5
WS00822_F17	0.52	0.00202	648	psme_t012320	1.096	327	0.0004183	129.1	103.5	78.2	62.7	113.3	80.4	113.2
WS00822_G17	0.61	0.0309	547	psme_t019144	0.955	400	1.226e-05	459.8	446.9	280.9	390.2	353.3	403.3	373.1
WS00822_N23	0.72	0.0329	393	psme_t011101	0.664	584	0.0005842	2236	2525.3	2213.3	2952.5	1122.8	1704.8	2114.8
WS00822_P16	0.58	0.0309	580	psme_t009503	0.954	401	3.438e-06	738.5	891.3	356.4	937.9	779.4	884.3	428.4
WS00822_P23	0.7	0.0297	423	psme_t003572	1.233	275	0.000176	3707.4	3229.4	3734.2	2876.5	3968.9	3829.5	4731.3
WS00823_D21	0.61	0.0226	542	psme_t018508	0.492	675	2.763e-06	19.5	49.5	42.2	44.7	27	12.5	18
WS00823_E21	0.74	0.0432	380	psme_t004324	1.144	302	0.0001024	798	704.8	1082.2	672.3	863	767.8	1164.2
WS00823_L11	0.33	0.00152	738	psme_t034538	0.072	756	1.351e-07	6104.1	19184.9	9597.3	18610.7	806.4	914.7	1148.7
WS00823_N06	0.66	0.025	470	psme_t004157	0.884	449	0.001306	1440.8	1187.1	1240.6	1143.2	829.7	1182.2	1309.5
WS00823_O02	1.47	0.0188	253	psme_t000505	1.973	153	2.26e-08	577.8	428.3	571.4	414.5	961	781.7	1205.3
WS00824_B12	0.73	0.0295	389	psme_t036115	0.885	447	3.54e-07	252.7	281	159.2	311.9	216.6	235.6	214.8
WS00824_D23	0.52	0.0188	639	psme_t028085	0.183	746	1.503e-05	100.3	81	71.4	96.4	12.6	6.9	28.3
WS00824_F24	1.41	0.0277	282	psme_t022095	1.851	169	5.662e-09	798.9	769.7	755.7	645.7	1309.8	1363.8	1449.8
WS00824_I04	1.66	0.00112	178	psme_t024897	2.431	117	0.0003525	14.9	18.6	10.9	29	33.3	73.5	27
WS00824_I18	1.52	0.00158	234	psme_t005895	5.539	44	0.00439	94.8	127.3	128.6	72.1	705.7	658.3	392.3
WS00824_K23	1.86	0.000591	129	psme_t013680	3.207	79	1.77e-13	317.7	336.3	304	347.1	908.8	1225.2	1004.7
WS00824_L03	0.63	0.0235	517	psme_t016153	0.365	718	0.0001472	363.2	311.2	355.1	388.7	124.1	108.1	155.7
WS00824_L09	1.57	0.0393	210	psme_t004902	1.246	273	4.866e-05	454.3	176.8	397.2	392.6	221.1	460.1	647.1
WS00824_L22	0.51	0.00457	655	psme_t041334	0.784	520	0.0004183	24.2	39.2	19.7	29	20.7	20.8	24.4
WS00824_M04	0.68	0.0125	447	psme_t010249	1.212	283	1.351e-07	242.5	246.3	254.4	269.5	279.6	322.9	317.7
WS00824_N19	0.48	0.00285	679	psme_t015201	0.832	494	3.11e-10	380.9	363.3	291.8	267.2	341.6	221.8	249.6
WS00824_P02	1.71	0.00463	157	psme_t044738	0.507	662	0.007773	45.5	85.5	146.9	85.4	44.9	62.4	30.9
WS00825_D02	0.68	0.0129	445	psme_t026925	1.137	306	1.832e-05	1537.4	2140.7	1693	1803	2227.6	2110.8	1777.8
WS00825_E07	0.59	0.0122	570	psme_t013154	1.048	352	2.239e-05	1003.3	2089.9	840.7	1807.7	1709.8	1384.6	1418.9
WS00825_I21	1.38	0.0358	293	psme_t022651	0.832	493	0.001528	3021.9	2431.4	3913.1	2508.2	2321.1	2446.3	2641
WS00825_J21	1.39	0.0171	289	psme_t012288	4.984	50	6.573e-06	225.7	401.9	193.2	117.5	1013.1	1146.2	1348.1
WS00825_M02	0.58	0.0285	585	psme_t006878	1.532	208	1.14e-11	912.2	1342.7	1230.4	1325	1583.1	1854.4	2087.8
WS00825_M09	1.66	0.015	176	psme_t028875	0.796	514	3.313e-05	2730.2	2771.6	3456.7	2828.7	2504.5	2644.5	1888.4
WS00825_O09	1.4	0.00546	283	psme_t040202	0.77	525	0.0009521	197.9	141.5	381.6	218.6	158.2	213.4	171.1
WS00825_P06	1.36	0.0013	302	psme_t043457	1.107	321	0.0006896	229.5	241.1	319	235.9	304.7	210.7	335.7
WS00825_P11	0.34	0.000882	736	psme_t032604	0.639	601	2.763e-06	425.5	574.2	186.4	83.1	107	90.1	411.6
WS00826_C19	0.62	0.00362	527	psme_t048287	0.575	633	0.001306	426.4	477.1	340.8	461.5	132.1	241.2	362.8
WS00826_O04	0.39	0.0128	716	psme_t056561	0.06	759	1.131e-06	845.3	702.9	1022.3	643.3	44.9	34.6	64.3
WS00827_A04	1.38	0.0104	290	psme_t024859	0.734	541	0.0003525	71.5	132.5	104.7	133.2	96.2	112.3	34.7
WS00828_B11	0.66	0.0117	465	psme_t042161	0.487	677	1.832e-05	339.1	253.4	363.9	264.8	151.9	149.7	144.1
WS00829_A04	0.46	0.00752	693	psme_t000993	0.717	550	7.094e-05	136.6	74	66	47	66.5	47.1	60.5
WS0083_B03	1.47	0.0141	250	psme_t031011	0.762	529	8.545e-05	109.6	19.9	106.1	64.3	20.7	74.8	75.9
WS0083_G11	0.65	0.0225	494	psme_t019485	1.17	296	0.002084	907.6	1159.4	1101.2	1106.4	1130	1471.9	1150
WS0083_L11	1.87	0.00511	125	psme_t044553	2.698	98	0.008929	41.8	14.8	6.1	14.9	51.2	94.2	11.6
WS00830_I12	0.62	0.0299	530	psme_t019829	0.835	490	8.127e-06	286.1	290	227.2	263.3	256.2	199.6	212.3
WS00830_N20	1.54	0.0337	224	psme_t033461	0.707	557	1.226e-05	13.9	8.4	19.7	25.1	6.3	13.9	15.4
WS00831_M15	0.35	7.05e-06	733	psme_t007117	0.396	704	5.878e-05	1397.1	1095.1	1402.5	1931.5	364.1	602.9	765.4
WS00832_B06	0.7	0.0162	421	psme_t017993	0.879	454	9.977e-06	111.5	71.4	116.3	104.2	109.7	77.6	78.5
WS00832_L01	2.75	0.00112	38	psme_t019085	11.438	22	4.957e-08	6.5	3.2	3.4	4.7	29.7	63.8	59.2
WS00833_F14	0.65	0.0241	492	psme_t035977	1.029	359	2.216e-06	13.9	9.6	18.4	7.1	8.1	19.4	10.3
WS00833_L06	1.63	0.00999	187	psme_t001961	3.384	72	0.0008107	15.8	12.2	23.1	22.7	52.1	37.4	97.8
WS00834_A17	0.56	0.022	606	psme_t003531	0.688	564	2.3e-10	251.7	323.5	283.6	289.1	259.8	206.5	126.1
WS00834_F12	1.66	0.000922	177	psme_t005830	1.081	334	2.724e-05	611.3	657.2	661.1	753.8	786.6	734.6	654.8
WS00834_J11	0.71	0.00873	406	psme_t004003	0.832	495	0.0002969	90.1	106.7	103.4	115.2	75.5	84.5	99.1
WS00836_B20	1.56	0.0214	216	psme_t097118	1.786	175	3.438e-06	0.9	3.9	0	0.8	3.6	0	3.9
WS00836_F17	0.62	0.024	526	psme_t012654	0.574	636	5.676e-07	523	1037.9	907.4	818.8	254.4	285.5	876
WS00837_A02	1.38	0.00179	295	psme_t006425	1.541	205	1.323e-08	707.9	745.3	759.1	572	1159.7	942.5	1116.6
WS00837_H10	1.45	0.0454	261	psme_t040536	0.818	505	0.0009521	587.1	538.2	763.8	639.4	446.8	641.7	461.8
WS00837_J24	0.48	0.0135	676	psme_t014040	0.21	741	0.0001024	511.9	382.6	380.2	369.8	94.4	79	86.2
WS00837_O24	1.48	0.0217	246	psme_t024398	2.025	142	0.002826	1670.3	1587.7	2194.3	1725.4	6332.3	3258.4	1309.5
WS0084_K09	1.34	0.0186	306	psme_t039030	0.728	543	3.54e-07	704.1	591	980.8	948.1	469.3	763.7	526.1
WS0084_L23	0.72	0.0107	395	psme_t040361	0.783	523	2.26e-08	2427.4	2093.1	2100.4	2286.5	1801.5	1721.4	1705.8
WS0084_M23	1.87	0.00343	126	psme_t015970	3.591	61	1.729e-08	26.9	32.2	41.5	57.2	97.1	159.4	168.5
WS0085_B05	1.42	0.0477	278	psme_t011956	0.957	398	0.001528	1767.8	2641.7	2496.3	2722.1	2077.5	2246.7	2583.1
WS0085_B06	1.58	0.00406	201	psme_t066197	0.672	581	0.0002969	667	684.2	889	779.7	545.7	503.1	472.1
WS0085_E19	0.63	0.0111	525	psme_t017589	1.174	294	2.26e-08	243.4	207.1	218.3	283.7	166.3	298	374.3
WS0085_F20	0.79	0.0255	340	psme_t020679	1.116	315	0.006757	178.4	187.1	163.2	148.1	205.9	199.6	160.8
WS0086_C05	2.05	0.000658	89	psme_t016727	1.135	309	6.377e-08	364.1	394.8	306.8	387.9	430.6	372.8	433.5
WS0086_G01	7.12	4.76e-06	3	psme_t068009	11.384	23	3.844e-08	8.4	14.8	4.8	27.4	153.7	255	64.3
WS0086_J01	0.79	0.0437	339	psme_t030506	1.046	353	1.226e-05	303.8	250.1	213.6	224.1	267.9	225.9	284.3
WS0086_J23	0.56	0.00101	605	psme_t031880	0.575	635	2.964e-08	402.2	906.7	1020.9	717	559.2	392.2	361.5
WS0086_N10	1.98	0.00443	98	psme_t000319	1.851	170	4.866e-05	73.4	86.8	97.3	69.7	149.2	127.5	177.5
WS0087_G17	0.49	0.0201	670	psme_t003365	0.692	562	0.0004183	581.5	702.2	580.9	717	407.2	426.9	505.6
WS0087_O09	0.59	0.00152	569	psme_t008683	0.91	434	0.0004183	1045.1	1070.7	921.6	1008.5	794.7	989.6	977.7
WS0089_A07	1.88	0.00374	116	psme_t023541	1.074	337	9.003e-07	76.2	63	89.8	53.3	107.9	67.9	51.5
WS0089_I08	1.38	0.0367	291	psme_t013436	0.749	533	4.258e-06	60.4	55.3	70.1	61.9	46.7	51.3	41.2
WS0089_K01	1.82	0.0173	138	psme_t001369	4.651	54	3.222e-09	90.1	77.2	91.8	100.3	371.3	480.9	401.4
WS0089_K05	0.7	0.00303	420	psme_t012175	0.812	509	2.763e-06	975.4	972.3	1024.3	1039	807.3	966	668.9
WS0089_N09	2.3	0.0119	67	psme_t023191	2.543	108	0.0003525	18.6	55.3	78.9	38.4	177.1	49.9	137.6
WS0089_O03	0.71	0.0247	403	psme_t018099	0.575	634	4.866e-05	27.9	24.4	26.5	21.9	22.5	4.2	16.7
WS0091_C03	0.73	0.0241	386	psme_t021683	0.485	679	5.676e-07	1195.6	1028.9	1097.1	1454.3	461.2	575.2	702.4
WS0091_E16	1.94	0.000154	103	psme_t005348	3.308	76	0.0001024	79	117	107.5	106.6	384.8	390.8	241.8
WS0091_G17	0.4	0.00157	715	psme_t012361	2.792	91	0.0008107	70.6	111.2	82.3	166.9	349.7	189.9	362.8
WS0091_H21	0.76	0.0424	360	psme_t013895	1.478	218	1.832e-05	1215.1	1188.4	1083.5	1061.7	1744	1567.5	1731.5
WS0091_M20	0.38	0.00616	723	psme_t007849	1.082	333	0.00021	146.8	118.3	104.7	171.6	111.5	158	169.8
WS00910_C12	1.42	0.0338	279	psme_t000506	1.352	241	0.007773	1385.1	1099.6	1378	1180.1	1707.1	1696.4	1708.3
WS00910_C22	3	0.00127	31	psme_t062458	19.504	13	8.23e-11	4.6	3.9	2	11	10.8	162.2	141.5
WS00910_D08	0.64	0.0253	504	psme_t034169	0.931	416	0.00021	379.9	485.5	549.6	526.6	516.9	465.7	373.1
WS00910_H07	0.65	0.0313	488	psme_t012777	0.964	391	0.007773	138.4	165.3	100.7	141.8	135.7	131.7	127.4
WS00910_J02	0.71	0.00582	414	psme_t004013	1.106	322	0.0001024	158.9	138.3	142.2	169.3	146.5	138.6	220
WS00910_L08	0.39	0.00622	717	psme_t013992	1.136	307	0.005859	43.7	52.1	106.1	54.1	67.4	94.2	56.6
WS00910_N14	0.56	0.0379	603	psme_t048788	0.378	712	1.772e-06	1452.9	1153	1088.3	1053.9	414.4	450.4	479.8
WS00911_C06	0.67	0.0435	455	psme_t011407	0.672	579	2.26e-08	7588.6	6639.6	8849.1	6606.3	5567.3	4710.9	4683.7
WS00911_D06	1.44	0.0112	269	psme_t014506	1.048	350	8.244e-08	92	55.9	69.4	55.6	37.8	61	115.8
WS00911_H04	1.55	0.00378	221	psme_t003134	0.391	705	8.244e-08	1341.4	1012.8	970.6	906.6	285	413	541.6
WS00911_J10	0.72	0.0178	400	psme_t004539	1.486	213	0.0002969	393.9	421.2	327.8	453.7	510.6	619.5	649.6
WS00911_M02	0.54	0.00285	627	psme_t045441	1.259	270	0.0001228	69.7	44.4	10.2	157.5	46.7	170.5	48.9
WS00912_B14	1.43	0.00319	274	psme_t008012	1.307	257	4.866e-05	435.7	525.4	437.4	412.9	623	598.7	554.4
WS00912_F19	2.29	0.00592	68	psme_t023982	0.645	596	0.005859	1145.4	953	781.5	868.2	768.6	687.4	357.6
WS00912_J06	4.83	9.41e-05	11	psme_t035755	2.193	135	1.772e-06	2.8	3.9	0.7	1.6	13.5	0	1.3
WS00912_J13	1.47	0.00962	248	psme_t084935	0.275	734	0.0004183	43.7	4.5	27.2	8.6	8.1	2.8	6.4
WS00912_O03	0.51	0.0153	654	psme_t026060	0.714	553	0.00025	1711.1	1668.7	1903.8	2158.7	1213.6	1431.7	1341.7
WS00913_G19	0.64	0.0342	515	psme_t003218	8.143	34	0.008929	9.3	14.1	10.2	11	74.6	156.6	41.2
WS00913_I07	0.38	0.0279	724	psme_t020021	1.392	233	0.00021	21.4	9.6	11.6	32.9	28.8	33.3	16.7
WS00914_C16	0.55	0.00844	617	psme_t019133	1.261	269	8.127e-06	151.4	162.1	167.3	169.3	215.8	238.4	160.8
WS00914_G01	0.49	0.00631	672	psme_t022670	1.157	300	3.438e-06	212.7	146.6	146.2	202.9	145.6	210.7	258.6
WS00915_B15	0.74	0.0428	382	psme_t002455	1.492	211	4.02e-05	826.8	730.5	783.6	859.6	1034.7	1305.6	1241.4
WS00915_B19	0.74	0.00646	383	psme_t028684	3.315	75	8.545e-05	45.5	80.4	49	65.8	204.1	171.9	222.5
WS00915_C17	0.67	0.013	457	psme_t003458	0.863	466	3.844e-08	970.8	947.9	901.2	1183.2	738.9	884.3	968.7
WS00915_G08	0.63	0.021	523	psme_t012695	0.996	369	0.0001472	196.9	171.1	106.1	184.9	190.6	170.5	131.2
WS00915_J11	0.61	0.00533	549	psme_t007349	1.575	196	0.005859	933.6	1124.1	894.4	928.5	1543.5	1528.7	1512.8
WS00915_K16	2.28	0.00431	70	psme_t025372	0.725	544	2.785e-07	1405.5	1152.4	1505.2	1272.5	1074.3	1132.3	695.9
WS00915_M05	2.11	0.00023	83	psme_t001438	3.537	63	1.351e-07	9.3	37.3	19	12.5	71	51.3	84.9
WS00916_E05	1.63	0.0375	185	psme_t031213	1.31	255	3.313e-05	15.8	16.1	30.6	28.2	37.8	16.6	34.7
WS00916_M10	2.02	0.014	94	psme_t042629	1.018	362	0.002428	240.6	165.9	185	226.5	194.2	260.6	169.8
WS00917_G23	1.41	0.0159	280	psme_t011718	1.313	253	5.662e-09	288.9	331.8	267.3	348.7	276	539.1	402.6
WS00917_H06	0.63	0.0135	520	psme_t008672	0.825	502	0.002428	1185.3	1066.8	997.8	1102.5	944.8	974.3	774.4
WS00917_I23	1.85	0.000791	131	psme_t006940	1.722	180	1.845e-09	392.9	468.8	412.2	503.1	540.3	1058.9	695.9
WS00917_K14	0.76	0.0299	357	psme_t009640	1.069	341	0.003798	117	198.1	113.6	120.7	201.4	123.4	115.8
WS00917_L21	1.56	0.0159	219	psme_t005966	2.356	121	3.844e-08	324.2	287.4	314.9	308.7	553.8	841.3	787.3
WS00918_B03	0.57	0.0226	594	psme_t017686	0.687	565	1.057e-07	642.8	515.7	623	532.8	365	424.1	402.6
WS00918_B12	1.32	0.0454	314	psme_t042538	0.718	548	0.00439	17.7	20.6	33.3	25.1	22.5	18	11.6
WS00919_L24	0.68	0.0387	444	psme_t039753	1.039	357	2.428e-09	1871.8	951.1	563.2	1148.7	1317	927.2	1290.2
WS0092_B08	0.64	0.0212	501	psme_t030974	0.746	534	0.001787	152.3	268.2	132	226.5	186.1	149.7	100.3
WS0092_C13	0.49	0.00172	669	psme_t059420	0.635	607	0.008929	71.5	56.6	40.8	41.5	30.6	37.4	32.2
WS0092_D17	0.53	0.00362	638	psme_t000770	2.435	116	0.0008107	14.9	21.2	57.1	31.3	73.7	62.4	91.3
WS0092_H04	2.86	0.0206	34	psme_t052141	0.388	706	0.002084	1186.3	1614.1	987.6	1463.7	428.8	643.1	455.4
WS0092_H15	2.08	0.00412	86	psme_t028807	0.982	377	8.127e-06	58.5	32.2	51.7	39.2	61.1	43	29.6
WS0092_K05	0.34	0.00335	737	psme_t030364	1.361	239	1.023e-09	295.4	369.1	110.2	217.8	429.7	327.1	256
WS0092_N07	0.69	0.0332	426	psme_t026505	0.643	600	1.503e-05	1089.7	724.7	757.7	254.7	561.9	343.7	458
WS00920_E03	0.6	0.0127	555	psme_t007067	0.716	552	0.003798	140.3	124.8	85.7	181.8	63.8	120.6	101.6
WS00920_H10	0.36	0.000873	729	psme_t008109	0.84	486	8.127e-06	157	79.7	86.4	37.6	107	62.4	57.9
WS00920_M04	1.45	0.0266	266	psme_t015928	1.399	232	0.0001024	375.3	450.8	331.9	441.9	417.1	564.1	697.2
WS00920_O22	0.65	0.0157	491	psme_t009236	1.013	363	0.0001472	2071.6	1842.4	1546	2105.5	2149.4	1817	1784.2
WS00921_D11	0.6	0.0148	557	psme_t000684	0.933	413	0.000176	1333	1333.1	1272.6	1317.2	945.7	1182.2	1551.4
WS00921_P06	0.42	0.0368	713	psme_t007420	0.995	371	9.003e-07	1151.9	1169.7	946.8	854.9	1091.3	864.9	1120.4
WS00922_A05	0.58	0.00435	578	psme_t009350	0.93	419	3.438e-06	492.3	452.1	508.8	616.7	427.9	619.5	396.2
WS00922_A10	0.5	0.00359	660	psme_t011558	0.438	699	0.0001024	680.9	905.4	778.1	1031.2	554.7	504.5	56.6
WS00922_C20	1.58	0.0224	207	psme_t013842	2.562	107	7.094e-05	165.4	167.8	144.9	112.8	395.5	400.5	339.6
WS00922_F20	4.83	0.00315	12	psme_t002387	2.846	90	0.003278	7041.5	9722.4	6286.2	4294.8	19954.2	24037.1	14366.4
WS00922_G20	0.31	0.00385	743	psme_t002236	0.496	671	1.729e-08	645.6	588.4	932.5	606.5	469.3	238.4	324.2
WS00922_L04	2.03	0.00176	93	psme_t008938	16.08	14	1.419e-06	18.6	72	16.3	27.4	620.3	643.1	356.3
WS00922_N08	0.42	0.00122	712	psme_t028197	0.959	396	4.258e-06	196	216.7	187.7	242.9	258	192.7	155.7
WS00922_N24	0.52	0.0041	646	psme_t018404	0.946	405	2.239e-05	196	418	285.7	405.1	318.2	293.8	313.9
WS00922_P01	0.58	0.015	583	psme_t026157	1.162	299	0.001306	18.6	16.1	15	7.1	10.8	19.4	19.3
WS00922_P12	0.57	0.0328	588	psme_t010884	0.465	689	1.832e-05	134.7	91.3	63.9	83.1	20.7	55.4	54
WS00923_D10	2.1	0.00404	84	psme_t014685	0.776	524	8.244e-08	940.1	1267.5	1027.8	1028.8	1263	618.1	602
WS00923_D20	0.7	0.0101	424	psme_t040190	1.257	271	0.0009521	38.1	81	142.2	8.6	186.1	19.4	48.9
WS00923_I13	4.94	2.19e-05	10	psme_t001861	1.053	347	3.844e-08	706.9	717.7	612.8	811.8	525.9	712.4	1012.4
WS00923_J14	0.68	0.0317	448	psme_t009587	2.57	105	1.832e-05	26	10.3	9.5	25.9	31.5	52.7	54
WS00923_J16	1.36	0.0119	303	psme_t011686	1.404	230	0.0001228	246.2	291.9	270.7	242.9	479.1	316	312.6
WS00924_A16	0.64	0.0214	512	psme_t014183	1.801	173	1.355e-09	588	562	426.5	725.6	783.9	1049.2	1276.1
WS00924_B03	2.65	0.00231	42	psme_t001235	0.893	441	8.545e-05	268.5	301.6	273.4	283.7	188.8	237	329.3
WS00924_C04	0.45	0.00751	699	psme_t012941	0.568	641	2.21e-11	623.3	754.3	767.2	791.4	495.3	454.6	301
WS00924_C07	0.5	0.00997	664	psme_t012099	1.135	308	0.0004183	814.7	588.4	825.1	467	764.1	821.9	707.5
WS00924_G11	0.62	0.041	529	psme_t016897	0.684	570	1.845e-09	1484.5	1603.1	1387.6	1822.6	1061.7	1029.8	1137.2
WS00924_G20	0.74	0.0144	379	psme_t013982	0.849	480	8.2e-12	4559.3	5004.9	4772.1	4982.7	4451.7	3739.4	4116.4
WS00924_H13	0.45	0.00416	701	psme_t000496	0.962	393	0.005076	955.9	895.1	803.3	783.6	766.8	831.6	882.5
WS00924_I15	0.56	0.0164	609	psme_t007665	1.118	313	2.785e-07	752.5	949.8	746.2	639.4	730	871.8	986.7
WS00924_I18	1.52	0.016	232	psme_t015642	0.507	664	3.54e-07	947.5	756.2	1120.3	612	507.9	397.8	400.1
WS00924_J06	1.3	0.0388	320	psme_t010781	4.231	57	0.008929	27.9	83.6	88.4	29	387.5	239.8	99.1
WS00924_J09	0.56	0.0304	610	psme_t005432	1.122	312	1.845e-09	506.3	531.8	597.9	573.6	562.7	618.1	679.2
WS00924_J23	2.53	0.00418	49	psme_t036669	3.447	68	4.957e-08	63.2	37.3	19	12.5	65.6	148.3	127.4
WS00924_L10	0.42	0.004	707	psme_t041395	0.146	751	1.351e-07	119.8	59.2	52.4	45.4	14.4	8.3	7.7
WS00924_O24	0.77	0.016	349	psme_t011655	2.767	94	8.1e-13	39	23.2	27.2	29.8	71.9	61	114.5
WS00925_E05	0.57	0.0237	602	psme_t003429	2.326	124	0.0001024	28.8	16.1	55.8	25.1	80	79	60.5
WS00925_G13	1.36	0.0065	300	psme_t020933	0.853	476	4.258e-06	1267.1	1003.8	1116.2	988.1	893.6	796.9	1107.6
WS00925_I20	1.72	0.00399	153	psme_t002106	0.792	517	2.21e-11	594.5	733.1	598.6	451.3	618.5	318.8	474.7
WS00925_J14	1.21	0.0309	329	psme_t014157	1.328	250	1.503e-05	135.6	159.5	140.8	119.9	198.7	160.8	194.2
WS00925_J20	0.74	0.008	378	psme_t030627	0.84	487	4.506e-07	263.8	263	285.7	214.7	237.3	206.5	203.2
WS00925_L16	1.87	0.0479	124	psme_t040701	2.605	103	3.313e-05	19.5	38.6	35.4	30.6	78.2	66.5	97.8
WS00925_L21	0.6	0.00416	552	psme_t108839	0.63	610	3.844e-08	244.3	232.1	185	155.1	162.7	98.4	124.8
WS00925_L22	4.96	0.000401	9	psme_t023890	2.754	95	0.002826	8.4	5.1	4.8	7.8	15.3	18	20.6
WS00925_N19	0.27	0.00455	752	psme_t026064	1.176	293	9.003e-07	502.6	524.1	493.1	727.9	526.8	723.5	732
WS00925_O06	1.46	0.0128	258	psme_t005985	2.021	144	0.0006896	1321	1909.2	1581.4	2107	3023.2	3797.6	3666.2
WS00926_A07	4.14	4.13e-05	16	psme_t023850	14.11	18	9.977e-06	7.4	12.2	59.2	3.9	217.5	471.2	186.5
WS00926_A20	2.22	0.00747	74	psme_t034629	1.156	301	0.001787	5.6	5.1	10.2	3.9	9.9	0	11.6
WS00926_D06	0.74	0.0328	374	psme_t028549	0.618	616	8.127e-06	34.4	14.8	27.2	18.8	13.5	15.2	15.4
WS00926_E08	0.38	0.00101	719	psme_t014627	0.248	736	0.0001472	12794.5	8742.3	9030.7	7344.4	2587.2	1718.6	2742.6
WS00926_F09	5.03	9.95e-05	8	psme_t021951	36.647	8	4.957e-08	271.3	458.5	174.8	421.6	9549.7	17344.2	9556.6
WS00926_H10	0.7	0.0101	419	psme_t018862	0.751	532	4.957e-08	4168.2	4354.8	4247.7	4191.3	3640.8	3208.5	2707.8
WS00926_H16	1.78	0.0159	143	psme_t016065	1.979	151	0.00439	103.1	259.8	206.1	94	394.6	166.3	423.2
WS00926_I05	0.71	0.0168	404	psme_t025549	0.577	630	6.573e-06	2552.8	1853.3	1260.4	1479.4	929.5	1155.9	1007.2
WS00926_K01	1.9	0.00239	112	psme_t003598	0.978	380	0.0005842	1187.2	1253.3	1172.6	1077.4	989.8	1276.5	1173.2
WS00926_K10	0.46	0.00463	691	psme_t017320	0.196	742	8.127e-06	556.4	747.2	556.4	698.2	119.6	103.9	151.8
WS00926_M01	1.56	0.0108	215	psme_t002118	0.983	376	0.0005842	269.4	227	295.9	246.8	187.9	191.3	387.2
WS00926_M06	0.62	0.0186	539	psme_t018438	1.432	226	0.008929	54.8	32.2	32	76	53	83.2	73.3
WS00926_N20	1.47	0.0354	247	psme_t040413	0.25	735	0.0009521	42.7	2.6	14.3	8.6	6.3	1.4	5.1
WS00926_P05	1.71	0.0387	159	psme_t024738	0.831	496	0.0005842	714.4	693.2	746.2	572.8	546.6	651.4	500.4
WS00926_P18	0.68	0.0336	439	psme_t025402	0.372	714	6.16e-11	1754.8	1830.1	1839.2	2260.6	795.6	744.3	602
WS00927_B04	1.58	0.00999	206	psme_t012265	1.855	168	1.351e-07	42.7	23.2	90.5	183.4	77.3	275.8	119.6
WS00927_C19	1.97	8.47e-05	99	psme_t012287	9.311	29	7.542e-09	59.5	82.3	76.2	80.7	644.6	579.3	861.9
WS00927_F02	0.74	0.0229	372	psme_t043594	0.246	737	5.676e-07	2168.2	2300.9	2796.2	2764.4	691.3	669.4	491.4
WS00927_G08	4.67	0.00238	13	psme_t007490	7.591	36	4.258e-06	10.2	10.9	17.7	13.3	82.7	148.3	65.6
WS00927_H09	0.69	0.0252	433	psme_t013798	0.888	443	8.244e-08	299.1	238.6	356.4	237.4	302.9	217.6	232.8
WS00927_H15	1.65	0.0317	180	psme_t026481	0.711	555	3.222e-09	871.4	827.6	1059.7	831.4	576.2	590.4	747.4
WS00927_I14	1.56	0.0214	218	psme_t017363	2.268	125	2.763e-06	824.9	865.6	821	637	2014.6	1732.5	1609.3
WS00927_L04	2.31	0.0191	64	psme_t022649	1.571	201	2.785e-07	1416.7	1599.9	1399.8	1355.6	2482	2393.6	1923.2
WS00927_M03	0.64	0.0161	510	psme_t045478	1.128	311	8.127e-06	614	506.7	567.3	492.1	593.3	705.5	545.4
WS00927_M17	1.32	0.0194	317	psme_t021316	1.791	174	2.216e-06	210.9	291.9	251	311.1	509.7	438	482.4
WS00927_N16	0.66	0.0207	466	psme_t028278	0.51	661	1.323e-08	2295.4	2075.8	1929	2150.9	1112.9	928.6	1192.5
WS00927_P07	2.38	0.00828	56	psme_t035857	0.911	433	0.000176	110.5	146.6	149.6	207.6	116	184.3	119.6
WS00927_P20	1.53	0.0427	231	psme_t007550	1.104	324	9.955e-09	67.8	117	85.7	58.8	66.5	95.6	110.6
WS00928_C16	0.38	2.63e-05	720	psme_t017673	0.382	711	1.355e-09	362.3	268.2	389.7	213.9	158.2	117.8	77.2
WS00928_F23	0.71	0.0327	416	psme_t028837	1.404	231	4.506e-07	1131.5	1304.1	1237.9	1471.6	1520.1	2210.6	1687.7
WS00928_H06	1.77	0.00255	144	psme_t041904	4.703	53	4.506e-07	43.7	30.2	23.1	38.4	140.2	166.3	171.1
WS00928_I04	1.49	0.00377	239	psme_t014721	1.144	303	4.957e-08	1215.1	1768.4	846.1	1772.4	1079.7	2029.1	1698
WS00928_M20	0.69	0.0212	427	psme_t004930	0.645	597	0.00021	1151	851.4	1301.9	1097	553.8	751.2	824.6
WS00928_O05	0.54	0.0332	625	psme_t003609	0.679	573	5.676e-07	1021.8	981.9	1068.6	1347	621.2	709.6	921.1
WS00928_O06	0.71	0.0402	412	psme_t004998	0.988	375	2.763e-06	889	870.1	954.3	805.5	840.5	934.2	832.3
WS00929_A12	0.5	0.00588	663	psme_t006601	0.687	566	2.763e-06	1416.7	1504.1	1203.9	1424.5	1233.4	687.4	936.5
WS00929_B02	1.9	0.00566	110	psme_t019093	0.948	404	3.222e-09	327.9	436.6	376.8	495.2	347	442.1	374.3
WS00929_C03	0.57	0.000374	589	psme_t020884	0.486	678	3.438e-06	981.9	1232.7	1048.2	1294.5	649.9	590.4	421.9
WS00929_C18	1.28	0.0456	324	psme_t018335	0.638	602	2.26e-08	3861.7	3407.6	3370.3	2890.6	2429	2031.8	2011.9
WS00929_E04	0.75	0.0492	366	psme_t012380	0.685	569	0.008929	455.2	477.8	444.2	510.9	235.5	367.3	367.9
WS00929_F06	0.62	0.0318	532	psme_t015600	0.95	403	0.0008107	501.6	427	324.4	228	454.9	169.1	430.9
WS00929_F19	0.54	0.00416	621	psme_t027186	0.526	656	0.005076	27.9	9.6	10.2	8.6	6.3	6.9	9
WS00929_G22	0.36	0.00186	732	psme_t007960	1.673	185	0.0004946	60.4	83.6	64.6	87	129.5	119.2	122.2
WS00929_K10	0.65	0.0135	475	psme_t018931	0.598	622	0.0004183	5.6	12.2	10.9	11	9.9	2.8	5.1
WS00929_P21	1.88	0.0379	119	psme_t024726	2.626	100	0.0002969	344.6	355.6	370.7	369.1	959.2	729	1147.5
WS0093_E15	0.65	0.0388	489	psme_t004649	0.99	374	0.00439	264.8	264.3	293.8	258.6	255.3	214.8	333.2
WS0093_J07	0.65	0.00545	493	psme_t002650	1.108	320	0.002826	281.5	288.7	274.1	374.5	323.6	318.8	370.5
WS00930_A02	0.71	0.0341	402	psme_t006483	0.572	637	1.845e-09	293.5	242.4	254.4	238.2	131.2	140	169.8
WS00930_A20	0.45	9.95e-05	698	psme_t033188	0.507	663	0.0004183	574.1	241.8	272.1	307.2	161.8	135.8	232.8
WS00930_B04	0.63	0.00432	518	psme_t022978	0.618	617	0.0001228	476.6	484.2	352.3	485	225.6	286.9	320.3
WS00930_C04	1.91	0.00433	109	psme_t032596	1.985	150	0.001115	65	64.3	51	53.3	117.8	67.9	162.1
WS00930_D14	0.48	0.0096	682	psme_t003112	2.017	146	2.785e-07	270.3	247.6	212.9	300.1	543.9	421.3	594.3
WS00930_E11	0.69	0.0452	429	psme_t017492	0.699	560	4.17e-10	6286.2	6748.2	8079.2	5824.3	4888.5	4257.7	4979.6
WS00930_F03	0.73	0.032	390	psme_t025825	0.924	421	2.724e-05	206.2	213.5	235.3	152	190.6	194	174.9
WS00930_G04	0.67	0.0185	452	psme_t015408	0.583	628	0.002084	341.9	183.3	411.5	176.3	167.2	166.3	153.1
WS00930_G14	0.67	0.0218	453	psme_t032536	0.654	592	7.136e-07	419	490	358.5	555.6	306.5	316	271.4
WS00930_I13	0.74	0.0118	373	psme_t018935	0.447	695	1.832e-05	905.7	637.9	976.1	715.4	313.7	280	491.4
WS00930_L01	2.1	0.000334	85	psme_t022419	1.262	268	1.832e-05	271.3	372.3	389.7	405.9	443.2	598.7	320.3
WS00930_N17	0.57	0.00335	592	psme_t018772	0.564	642	0.002428	1293.1	1185.8	1292.3	1455.9	429.7	799.7	981.5
WS00930_N21	0.6	0.0213	551	psme_t023607	0.502	666	0.00025	409.7	187.1	446.2	195.1	116	109.5	240.6
WS00930_P14	1.37	0.00528	297	psme_t026486	0.977	381	0.003278	457	606.4	521	548.5	478.2	601.5	482.4
WS00930_P24	2.27	0.00236	72	psme_t033672	0.68	572	3.313e-05	522.1	427.6	440.8	293.8	294	267.5	297.2
WS00931_F15	3.22	3.18e-05	23	psme_t057817	0.104	754	3.222e-09	2360.5	2612.7	1527	2835.8	165.4	406.1	154.4
WS00931_G20	0.58	0.0086	577	psme_t015980	0.686	568	5.301e-06	399.4	609.6	421.7	601.8	494.4	388.1	163.4
WS00931_H10	1.61	0.0116	194	psme_t081851	15.578	16	5.676e-07	13	44.4	27.2	14.9	329	643.1	190.4
WS00931_K12	1.96	0.016	100	psme_t037429	2.94	88	0.0009521	75.2	41.8	17	60.3	205	191.3	32.2
WS00931_N23	3.04	8.52e-05	29	psme_t006051	3.169	81	9.003e-07	131	187.1	131.3	185.7	426.1	651.4	432.2
WS00931_O09	1.92	0.019	105	psme_t021618	1.639	187	0.0004183	86.4	60.4	49.7	69	98.9	138.6	88.8
WS00931_P23	0.69	0.0171	430	psme_t027015	0.7	559	1.023e-09	4087.4	4504.6	4715	5351.8	3318.1	4311.8	2161.1
WS00934_F07	0.44	0.0106	704	psme_t045628	0.605	619	3.11e-10	6237	3244.2	2541.1	4225.8	2953.1	1510.7	2907.2
WS00934_G05	0.47	0.0123	689	psme_t018884	2.199	132	4.258e-06	1395.3	922.8	1301.9	858	2005.6	2219	3161.9
WS00934_P08	0.78	0.015	346	psme_t004715	1.339	248	0.0002969	433.8	522.8	389.1	458.4	493.5	564.1	753.8
WS00935_B17	1.66	0.0348	179	psme_t004773	9.97	26	0.003278	5.6	7.7	8.8	11	55.7	55.4	136.4
WS00935_D01	3.92	0.000459	18	psme_t011372	11.675	21	2.196e-07	748.7	893.2	342.1	495.2	6710.7	7988.8	7008.2
WS00935_G13	0.53	0.0084	637	psme_t022137	1.301	261	0.001787	292.6	210.9	261.9	243.7	217.5	306.3	460.5
WS00935_J15	0.37	0.000447	726	psme_t000814	0.387	708	5.301e-06	470	195.5	429.2	177.1	138.4	92.9	137.6
WS00935_N20	0.61	0.0124	541	psme_t031803	0.137	753	2.785e-07	54.8	33.4	66	16.5	10.8	2.8	3.9
WS00936_H04	0.66	0.0244	471	psme_t010741	1.302	260	0.001528	974.5	2469.3	950.9	4398.2	1681.1	6027.6	879.9
WS00936_M20	1.8	0.00972	140	psme_t015703	2.247	129	4.02e-05	360.4	313.2	559.1	181.8	717.4	943.9	723
WS00936_O10	1.46	0.00822	257	psme_t003849	1.34	246	2.196e-07	264.8	247.6	211.5	184.9	358.7	250.9	303.6
WS00937_D16	0.67	0.00628	450	psme_t020990	0.371	715	1.64e-10	338.1	420.6	315.6	485	172.6	178.8	82.3
WS00937_G11	0.55	0.0159	615	psme_t033101	0.808	510	2.428e-09	120.8	89.4	70.1	62.7	100.7	76.2	30.9
WS00937_J07	1.52	0.0235	233	psme_t001962	0.969	385	0.0002969	3720.5	3774.1	4043	4016.6	3078.9	3890.4	4331.3
WS00937_L08	0.75	0.0278	364	psme_t022757	0.534	653	0.001115	202.5	212.9	190.5	365.9	133	145.5	110.6
WS00937_M08	0.6	0.0101	550	psme_t025717	0.333	723	0.0005842	1160.3	782.6	1089	771.8	324.5	327.1	299.7
WS00938_B13	0.79	0.034	338	psme_t005582	0.85	478	0.0001228	120.8	101	108.1	88.5	63.8	103.9	99.1
WS00938_L09	2.36	0.00138	59	psme_t023128	153.174	2	1.323e-08	0	1.9	8.2	0.8	417.1	540.5	294.6
WS0094_B06	0.6	0.0218	556	psme_t010439	0.854	473	0.0009521	156.1	147.3	138.1	145.7	143.8	138.6	93.9
WS0094_B23	1.54	0.0168	229	psme_t007714	5.531	45	3.11e-10	33.4	36.7	12.2	15.7	185.2	55.4	165.9
WS0094_I14	0.64	0.0354	506	psme_t016973	1.048	351	0.001115	284.3	310.6	237.4	326.8	283.2	346.5	281.7
WS0094_J01	1.44	0.00187	270	psme_t006625	1.143	304	2.216e-06	452.4	377.5	494.5	379.2	414.4	517	528.7
WS0094_L12	0.57	0.00202	587	psme_t004666	0.212	740	0.006757	880.6	875.8	1569.9	1811.6	274.2	359	182.7
WS0094_L16	1.6	0.0435	196	psme_t009081	1.846	171	2.964e-08	237.8	217.4	281.6	184.9	401.8	500.3	374.3
WS0094_M05	1.26	0.045	326	psme_t039225	0.938	409	3.313e-05	101.3	103.5	125.2	171.6	83.6	148.3	120.9
WS0094_O02	0.45	0.000526	702	psme_t009908	1.304	259	0.007773	221.1	255.9	400.6	192.8	251.7	554.4	240.6
WS00940_A21	0.7	0.0496	418	psme_t014129	0.275	733	1.772e-06	66.9	35.4	53.7	63.5	10.8	15.2	19.3
WS00940_D05	1.85	0.000745	133	psme_t003969	5.604	43	4.866e-05	25.1	5.1	17.7	7.8	54.8	79	100.3
WS00940_M06	0.33	0.00122	739	psme_t002461	2.397	119	0.001528	467.3	301	460.5	422.3	522.3	1796.2	649.6
WS00940_O24	2.29	0.0186	69	psme_t007954	2.403	118	0.003798	89.2	104.2	77.5	87	218.4	227.3	199.4
WS00941_K11	0.56	0.00367	608	psme_t014435	0.861	470	4.258e-06	2114.3	1585.1	1538.6	1161.3	1252.3	1186.4	1692.9
WS00946_A18	1.72	0.0167	154	psme_t023002	2.038	141	0.0002969	113.3	93.2	65.3	122.2	172.6	267.5	162.1
WS00946_H18	0.64	0.0333	499	psme_t022131	0.472	686	1.772e-06	1853.3	1348.5	1420.2	1314.8	730.9	629.2	742.2
WS00946_N07	1.38	0.0368	294	psme_t036531	0.981	378	0.001528	753.4	714.4	1097.8	930.1	716.5	991	864.5
WS0097_F02	0.54	0.00535	630	psme_t004315	1.578	195	0.003278	577.8	268.8	121.8	442.7	351.5	927.2	391.1
WS0097_F07	1.61	0.0191	192	psme_t049477	3.387	71	0.001306	2.8	5.1	2.7	9.4	18	27.7	5.1
WS0097_G16	3.25	0.00176	22	psme_t015793	1.071	339	9.977e-06	264.8	283.6	211.5	76.8	199.6	131.7	340.9
WS0097_I06	1.5	0.0012	237	psme_t011203	0.767	526	0.002084	652.1	605.1	718.9	469.4	541.2	504.5	361.5
WS0097_L22	1.48	0.00504	242	psme_t006334	0.894	440	7.136e-07	320.5	380	363.9	380.8	293.1	331.2	344.8
WS0097_O17	0.64	0.0444	516	psme_t006567	11.294	24	4.02e-05	18.6	5.1	12.9	6.3	187.9	61	114.5
WS0099_C07	0.82	0.0313	333	psme_t005141	1.266	265	1.503e-05	421.7	477.8	420.4	478	558.3	605.7	542.9
WS0099_E14	0.68	0.0157	442	psme_t046768	0.853	475	1.226e-05	294.5	238.6	316.3	258.6	245.4	164.9	298.4
WS0099_E21	1.48	0.0209	244	psme_t017725	1.181	291	0.006757	3109.2	3390.2	1991.6	2589.7	3283.9	3578.6	2949.7
WS0099_G13	3.39	4.46e-05	21	psme_t012905	5.033	49	5.878e-05	28.8	126	44.9	102.6	531.3	432.4	177.5
WS0099_G17	2.05	0.00768	91	psme_t004584	3.149	82	1.351e-07	160.7	167.8	214.3	228.8	636.5	591.8	594.3
WS0099_J23	0.5	0.00136	662	psme_t026648	0.686	567	8.127e-06	18060.7	12758.2	19576.9	16670.5	10641.9	13194.5	10680.9
WS0099_P09	1.58	0.00963	203	psme_t012859	0.845	482	8.127e-06	658.6	685.5	772	806.3	595.1	593.2	663.8
WS0101_B06	0.25	0.000124	756	psme_t034902	5.704	42	1.351e-07	40.9	54.7	32.6	36	309.2	245.3	147.9
WS0101_C05	0.68	0.0208	441	psme_t031750	0.807	513	1.724e-07	93.8	122.8	184.3	101.1	99.8	116.4	87.5
WS0101_H14	1.81	0.0048	139	psme_t052324	9.759	28	5.878e-05	12.1	15.4	10.9	13.3	101.6	164.9	111.9
WS0101_P19	3.12	0.000987	25	psme_t029911	332.432	1	1.772e-06	0	0.6	0.7	2.4	159.1	741.5	21.9
WS01010_C12	1.42	0.0218	275	psme_t035848	0.465	690	0.002084	227.6	222.5	369.3	283.7	119.6	142.8	122.2
WS01010_E08	1.65	0.0256	181	psme_t011817	0.734	540	0.002084	642.8	731.8	544.1	611.2	498.9	408.9	485
WS01010_L19	0.47	0.00202	687	psme_t011613	0.76	531	1.355e-09	1650.7	1213.4	1230.4	1410.4	993.4	1247.4	897.9
WS01011_I24	1.55	0.018	223	psme_t000876	0.991	373	4.866e-05	684.6	822.5	729.2	977.1	689.5	812.2	887.6
WS01011_O03	2.28	0.000937	71	psme_t014856	3.222	78	2.428e-09	249.9	288.7	329.2	226.5	944.8	880.1	819.4
WS01012_C10	3.08	0.00431	26	psme_t028696	1.351	242	0.002084	497	463.6	506.7	396.5	601.4	655.6	631.6
WS01012_L02	0.67	0.0197	451	psme_t009126	0.454	694	1.503e-05	806.3	256.6	557.7	246	186.1	141.4	307.4
WS01012_P12	0.47	0.00443	685	psme_t014953	0.494	672	0.006757	8.4	11.6	11.6	7.8	2.7	4.2	7.7
WS01013_G04	1.57	0.0115	208	psme_t003979	0.959	397	0.007773	82.7	131.2	118.4	87.8	98	135.8	68.2
WS01013_H14	0.49	0.000824	675	psme_t074904	1.747	178	5.878e-05	22.3	18.6	20.4	25.1	20.7	34.6	57.9
WS01013_L20	0.65	0.0214	478	psme_t006526	0.672	580	0.0001024	159.8	115.8	121.8	107.3	71	79	104.2
WS01013_O03	1.86	0.00747	127	psme_t004571	1.087	330	0.0009521	113.3	93.9	187	86.2	109.7	127.5	154.4
WS01014_P17	1.72	0.0157	156	psme_t009327	5.165	46	0.0005842	28.8	23.8	33.3	11.8	128.6	112.3	137.6
WS01015_C01	1.76	0.00494	146	psme_t049212	2.249	128	0.003278	65	58.5	46.9	53.3	112.4	144.1	120.9
WS01015_L19	0.57	0.0286	599	psme_t032079	1.771	177	5.301e-06	218.3	203.8	222.4	463.9	331.7	801.1	339.6
WS01016_C12	3.05	0.00242	28	psme_t009580	14.622	17	2.785e-07	243.4	641.8	300	597.9	5830.7	9090.6	4633.6
WS01016_F19	0.65	0.016	477	psme_t035415	0.66	587	4.957e-08	12029.9	11267	11243.4	12755	7103.6	9909.8	6411.4
WS01016_J10	0.6	0.0274	560	psme_t003703	1.14	305	0.00021	323.3	362	338.7	365.9	449.5	379.8	358.9
WS01017_B16	0.47	0.004	684	psme_t018384	0.443	698	1.323e-08	94.8	61.7	68.7	44.7	25.2	38.8	25.7
WS01018_D03	1.9	0.0176	111	psme_t006623	0.968	387	1.772e-06	401.3	515.1	468.6	555.6	455.8	543.3	410.4
WS01018_F03	0.55	0.00832	616	psme_t032528	0.834	491	1.226e-05	73.4	33.4	68	41.5	57.5	62.4	15.4
WS01018_J12	0.54	0.00457	632	psme_t025940	2.335	123	0.0002969	55.7	25.1	27.9	42.3	68.3	97	99.1
WS01018_K12	1.93	0.0224	104	psme_t020798	8.409	33	5.676e-07	388.3	360.1	466.6	419.2	2842.5	4106.7	3357.5
WS01018_M04	1.33	0.0356	307	psme_t025989	0.181	748	0.000176	515.6	1183.9	530.5	590.8	133.9	95.6	154.4
WS01018_N19	2.3	0.00303	66	psme_t000322	1.534	207	7.542e-09	539.7	549.2	525.8	540.7	517.8	907.8	1053.6
WS01018_N22	1.61	0.0184	193	psme_t020590	3.739	60	4.283e-09	137.5	206.4	142.8	162.2	513.3	640.3	666.3
WS01019_C03	2.16	0.0115	78	psme_t026756	1.309	256	0.000176	21.4	15.4	13.6	21.9	19.8	15.2	36
WS01019_K07	1.91	0.0332	107	psme_t006942	1.527	209	1.057e-07	551.8	596.8	492.4	557.9	866.6	819.1	832.3
WS01019_O06	1.74	0.00375	149	psme_t004542	1.91	160	0.002428	374.4	344	302	369.1	694.9	791.4	504.3
WS0102_J21	0.71	0.0492	405	psme_t012885	0.69	563	5.62e-10	1816.1	1596.1	1923.5	1374.4	1098.5	1083.8	1291.5
WS0102_M01	0.44	0.0086	705	psme_t008623	0.634	609	9.003e-07	647.5	1617.3	680.9	2080.4	952	1074.1	362.8
WS0102_P11	0.61	0.0154	543	psme_t003486	0.576	632	2.785e-07	322.3	319	414.9	302.5	215.8	135.8	235.4
WS0102_P16	0.62	0.00592	535	psme_t002155	1.227	278	0.001115	192.3	185.2	181.6	226.5	156.4	256.4	310
WS01020_A07	0.71	0.0118	413	psme_t012161	1.106	323	1.419e-06	564.8	535	442.1	534.4	668.8	622.3	430.9
WS01020_A22	0.5	0.00272	665	psme_t034460	1.345	243	7.136e-07	101.3	90.7	105.4	39.2	47.6	36	256
WS01020_C07	0.54	0.00612	623	psme_t033530	0.635	606	5.878e-05	508.1	670.1	465.2	453.7	326.3	282.7	389.8
WS01021_A02	1.42	0.0217	276	psme_t040298	0.765	527	6.573e-06	6.5	7.7	13.6	5.5	7.2	5.5	6.4
WS01021_B01	0.68	0.047	449	psme_t051729	9.78	27	1.226e-05	13	12.2	16.3	0	141.1	159.4	3.9
WS01021_C05	0.58	0.0223	575	psme_t018668	0.569	639	0.002826	1492.8	1408.3	1533.8	1824.2	596.9	973	1101.1
WS01021_C06	1.45	0.00603	262	psme_t013452	0.964	392	7.542e-09	461.7	511.9	574.1	539.1	477.3	490.6	540.3
WS01021_C11	1.73	0.00735	150	psme_t001965	0.53	655	7.094e-05	61.3	75.9	100.7	72.9	50.3	18	55.3
WS01021_F24	0.32	0.00463	740	psme_t008739	0.325	726	0.0005842	247.1	214.8	94.5	147.3	107	19.4	45
WS01021_H17	0.45	0.00416	700	psme_t009701	0.903	436	1.351e-07	249	252.7	211.5	218.6	228.3	237	165.9
WS01021_I24	0.57	0.0269	597	psme_t017427	1.099	325	1.419e-06	302.8	369.1	324.4	352.6	329.9	388.1	393.6
WS01024_A10	0.47	0.0277	688	psme_t015762	1.635	188	1.832e-05	58.5	30.9	23.1	23.5	40.5	56.8	69.5
WS01024_B15	0.47	0.00603	686	psme_t034717	0.678	575	0.0002969	158.9	35.4	180.9	182.6	47.6	116.4	119.6
WS01024_C03	0.49	0.00475	673	psme_t000880	1.382	234	0.0006896	182.1	159.5	137.4	163.8	202.3	207.9	256
WS01024_G15	0.56	0.00202	611	psme_t026085	1.359	240	0.0004946	1061.8	996.7	806.7	957.5	1237	1363.8	1295.4
WS01024_K05	1.32	0.00731	315	psme_t009333	0.883	450	0.0001228	899.2	902.9	876.8	831.4	758.7	659.7	905.6
WS01024_K07	1.69	0.0202	166	psme_t010613	4.376	56	6.377e-08	11.1	19.3	17.7	16.5	99.8	58.2	54
WS01024_L02	1.44	0.0165	272	psme_t009402	2.1	139	0.00025	1164.9	1706.7	1518.2	1318	3692.9	3103.2	2194.6
WS01024_M15	0.72	0.0218	401	psme_t005109	1.875	166	3.54e-07	492.3	465.6	449.6	478.8	712	702.7	1237.5
WS01024_O24	0.65	0.00169	482	psme_t030568	0.85	477	4.02e-05	277.8	294.5	189.8	300.9	305.6	169.1	203.2
WS01025_D05	1.85	0.0443	132	psme_t016217	3.45	67	2.216e-06	251.7	306.7	192.5	300.9	731.8	941.1	1048.4
WS01025_M07	1.45	0.0371	260	psme_t009159	0.736	538	0.001528	182.1	162.7	206.8	153.6	133.9	135.8	119.6
WS01025_O09	0.59	0.0371	567	psme_t016262	0.762	530	1.772e-06	90.1	63	40.1	71.3	59.3	59.6	32.2
WS01026_D17	0.44	0.00471	703	psme_t038405	0.168	749	9.003e-07	415.2	560.1	481.6	585.3	106.1	90.1	60.5
WS01026_M20	0.39	0.000183	718	psme_t059100	7.045	38	5.676e-07	2.8	1.9	2.7	0	10.8	0	28.3
WS01026_P12	1.64	0.0223	184	psme_t004667	1.583	192	1.772e-06	142.1	222.5	107.5	167.7	364.1	205.1	190.4
WS01027_B03	0.57	0.00499	590	psme_t038509	0.493	674	0.006757	42.7	26.4	32.6	12.5	14.4	11.1	16.7
WS01028_B04	0.76	0.0194	361	psme_t007535	2.973	86	0.00021	231.3	183.9	185	119.9	498	701.3	406.5
WS01028_D20	0.65	0.0118	485	psme_t004969	0.89	442	0.003278	352.1	503.5	376.1	485.8	329	364.5	452.8
WS01028_K02	0.29	8.47e-05	745	psme_t007388	0.484	680	4.17e-10	861.1	812.2	808.1	702.9	437.8	255	463.1
WS01028_O15	2.44	0.000826	54	psme_t026103	20.256	12	1.323e-08	51.1	12.2	19	26.6	174.4	634.8	845.2
WS01029_A18	1.49	0.0259	241	psme_t011696	1.413	228	2.216e-06	652.1	893.2	640	784.4	1079.7	949.4	1117.9
WS01029_B16	1.67	0.000116	171	psme_t018915	1.313	254	0.0002969	1022.8	1003.2	867.2	843.9	1435.6	1219.7	1024
WS01029_D10	1.95	0.0136	101	psme_t040274	0.382	710	1.26e-12	406.9	360.8	516.3	698.9	194.2	220.4	153.1
WS01029_G21	0.59	0.000535	562	psme_t007519	0.454	693	1.503e-05	341.9	277.2	262.5	284.4	67.4	134.4	195.5
WS01029_K09	0.71	0.0243	415	psme_t017247	1.316	251	0.0005842	1132.4	1016	908.7	689.5	1466.2	1099.1	1132
WS01029_L19	0.71	0.00866	410	psme_t013455	0.923	423	1.845e-09	1572.7	1691.9	1591.6	1529.5	1685.6	1223.8	1512.8
WS01029_O18	0.52	0.0104	643	psme_t010282	0.724	545	0.00021	461.7	517.7	502.7	588.5	267	438	419.4
WS01030_C14	1.57	0.00122	209	psme_t006989	1.042	356	1.226e-05	210.9	109.3	173.4	148.1	98.9	177.4	225.1
WS01030_C18	1.29	0.0315	323	psme_t017160	1.857	167	0.0004183	239.7	203.2	226.5	174.7	393.7	408.9	373.1
WS01030_H06	1.89	0.0101	115	psme_t029511	8.833	30	7.542e-09	0	3.2	0	1.6	18	12.5	1.3
WS01030_J20	1.47	0.00506	251	psme_t000487	1.204	286	0.003278	837	1313.1	750.2	1216.9	1202.8	1404	1111.4
WS01030_L03	0.54	0.00339	622	psme_t015294	0.594	624	1.355e-09	825.8	1125.3	1009.4	1170.7	604.1	615.4	621.3
WS01030_M18	0.76	0.0464	350	psme_t037815	0.288	727	2.785e-07	367.9	345.3	429.2	409	78.2	162.2	95.2
WS01031_C06	1.56	0.00958	217	psme_t021105	2.117	138	1.023e-09	112.4	139.5	142.2	94	348.8	203.7	222.5
WS01031_C18	2.94	0.00133	32	psme_t008187	2.913	89	1.323e-08	454.3	423.8	372.1	391.8	848.6	1456.7	1282.5
WS01031_D05	1.46	0.019	255	psme_t013601	0.857	472	1.503e-05	131.9	128.6	140.8	144.2	80	112.3	158.2
WS01031_I14	0.66	0.0113	468	psme_t007102	0.637	604	1.772e-06	167.2	217.4	54.4	81.5	122.3	38.8	87.5
WS01031_J04	0.59	0.0296	572	psme_t055444	1.916	157	2.239e-05	31.6	9	15.6	6.3	29.7	48.5	11.6
WS01031_K07	0.57	0.0184	600	psme_t020008	1.974	152	5.676e-07	86.4	98.4	79.6	60.3	208.6	171.9	100.3
WS01031_L22	2.31	0.000569	65	psme_t014190	2.748	96	0.0004183	761.7	708	666.6	680.9	2020	1739.4	2046.6
WS01031_M10	0.41	0.00115	714	psme_t017516	4.893	52	1.503e-05	9.3	6.4	2.7	5.5	23.4	18	46.3
WS01032_M02	1.45	0.0101	263	psme_t043418	0.997	368	0.0005842	11.1	18	53.7	1.6	36.9	6.9	19.3
WS01033_G23	3.02	8.52e-05	30	psme_t040417	28.444	11	1.351e-07	7.4	3.2	10.2	4.7	137.5	232.8	173.7
WS01033_K12	0.64	0.0147	507	psme_t018521	1.054	346	0.005076	1193.7	1230.2	1166.5	956	1375.4	1067.2	1150
WS01034_C17	0.66	0.00939	464	psme_t029210	0.462	691	5.878e-05	1653.5	1289.3	925	1282.7	513.3	830.2	441.2
WS01034_I23	0.75	0.0289	362	psme_t036773	0.446	696	2.216e-06	456.1	426.3	275.5	827.5	211.3	408.9	43.7
WS01034_J15	0.51	0.0314	657	psme_t048199	0.97	384	0.00021	205.3	140.8	57.8	241.3	266.1	163.5	39.9
WS01036_B16	0.64	0.00861	511	psme_t027799	1.484	214	3.844e-08	119.8	139.5	128.6	86.2	243.6	138.6	145.4
WS01036_L07	0.48	0.000872	678	psme_t018815	0.796	515	2.196e-07	2037.2	1835.9	1982	1852.4	1637	1517.6	1444.6
WS01039_G12	1.87	0.000591	121	psme_t006083	0.673	577	2.216e-06	754.3	908	756.4	911.3	556.5	543.3	581.4
WS01039_O09	2.21	0.00319	75	psme_t001591	3.838	59	2.763e-06	25.1	21.9	37.4	12.5	92.6	105.3	81
WS0104_D01	2.36	0.000256	57	psme_t071527	0.282	732	1.323e-08	350.2	334.4	317.6	295.4	91.7	74.8	108.1
WS0104_D11	3.06	0.000265	27	psme_t037758	30.113	10	1.832e-05	9.3	12.9	6.8	1.6	125	198.2	367.9
WS0104_F18	1.56	0.0243	212	psme_t014680	0.867	463	2.239e-05	613.1	682.3	486.3	735	417.1	648.6	571.2
WS0104_G11	1.61	0.0219	191	psme_t013388	0.607	618	9.977e-06	275.9	111.2	272.8	184.9	72.8	184.3	127.4
WS0104_H10	1.39	0.0023	287	psme_t016016	0.869	462	0.0001228	576.9	468.1	405.4	387.9	357.8	350.7	490.1
WS0104_J08	1.47	0.0194	249	psme_t020497	0.592	625	2.724e-05	309.3	419.3	376.8	447.4	286.8	217.6	185.2
WS0104_J19	2.21	0.000929	76	psme_t037913	8.604	32	7.136e-07	44.6	52.1	15.6	20.4	336.2	238.4	281.7
WS0104_N21	1.58	0.00824	205	psme_t017660	1.219	279	7.094e-05	549	463.6	463.2	440.4	668.8	539.1	544.1
WS01041_A07	1.47	0.0155	252	psme_t001496	1.906	161	2.724e-05	92	104.8	65.3	109.7	169	176	186.5
WS01041_E23	0.26	0.000826	753	psme_t015859	0.33	724	1.355e-09	731.1	409.6	335.3	209.2	125.9	182.9	108.1
WS01041_F11	0.65	0.045	474	psme_t013449	0.503	665	3.844e-08	1596.9	1819.8	1631.7	1752.1	903.5	918.9	742.2
WS01041_I17	3.13	0.000824	24	psme_t065964	5.04	48	0.006757	6.5	7.7	21.8	20.4	62.9	105.3	45
WS0105_C24	0.36	0.00628	731	psme_t025167	1.435	223	0.005076	53.9	33.4	25.2	16.5	46.7	63.8	28.3
WS0105_E06	0.78	0.0395	343	psme_t030197	0.473	684	1.729e-08	3073.9	3404.3	2737	3049.7	1776.3	1573.1	1000.8
WS0105_F14	0.64	0.0125	500	psme_t012352	0.548	650	4.283e-09	654	670.7	595.8	524.2	373.1	274.4	357.6
WS0105_M12	4.54	4.49e-05	15	psme_t019005	5.784	41	0.001306	7.4	381.3	17	231.2	1384.4	997.9	380.8
WS0106_C18	0.46	0.00594	697	psme_t009747	1.049	349	2.239e-05	181.1	337.6	121.8	318.1	274.2	322.9	156.9
WS0106_D01	1.84	0.007	134	psme_t022051	1.198	287	0.008929	1219.7	1284.2	1320.2	1448.8	1556.1	1929.3	1254.2
WS0106_H14	2.47	0.00842	53	psme_t010488	1.07	340	0.002084	578.7	533.7	545.5	525.8	622.1	505.9	623.9
WS0106_K03	0.78	0.0197	345	psme_t006888	0.971	383	3.313e-05	266.6	277.8	221.7	274.3	185.2	248.1	324.2
WS0106_K13	1.67	0.0295	173	psme_t008264	1.366	238	0.0001228	666.1	827	669.3	847	935.8	992.4	1155.2
WS0106_N18	1.46	9.95e-05	256	psme_t013419	1.051	348	2.196e-07	407.8	512.5	504.7	514.8	342.5	612.6	573.7
WS0107_A17	1.54	0.0164	225	psme_t009923	0.965	390	0.0005842	562.9	810.9	576.8	407.5	605	571	531.3
WS0107_E22	0.7	0.0195	422	psme_t004798	0.995	372	8.244e-08	1219.7	1423.7	1056.3	1231.8	1038.3	1248.8	1391.9
WS0107_H01	0.71	0.00223	411	psme_t000603	0.942	407	8.545e-05	407.8	383.9	360.5	434.1	331.7	313.2	476
WS0107_J07	2.47	0.00602	52	psme_t006696	0.961	395	0.0002969	431	395.5	426.5	416.9	275.1	406.1	522.3
WS0107_K15	1.39	0.0309	286	psme_t036336	0.718	549	5.878e-05	210.9	191	225.8	203.7	175.3	156.6	115.8
WS0107_M05	4.03	3.62e-05	17	psme_t008545	13.496	19	1.323e-08	26.9	28.9	35.4	19.6	335.3	432.4	353.8
WS0107_P19	0.53	0.00927	635	psme_t043746	0.764	528	0.0009521	49.2	26.4	24.5	58.8	29.7	29.1	32.2
WS0108_C04	1.71	0.00842	158	psme_t040551	0.518	659	0.0005842	12.1	21.9	27.2	28.2	9.9	5.5	19.3
WS0108_E04	0.28	0.00431	747	psme_t008375	0.699	561	5.301e-06	86.4	229.6	168.7	166.9	194.2	63.8	83.6
WS0108_H03	2.18	0.00131	77	psme_t056298	1.993	148	0.005076	20.4	16.7	19.7	0	66.5	5.5	12.9
WS0108_O09	1.7	0.00343	164	psme_t005289	2.176	136	2.724e-05	21.4	14.8	29.2	25.1	44	47.1	56.6
WS0108_O15	0.62	0.025	540	psme_t029735	1.475	219	4.957e-08	127.3	84.2	93.9	159.1	134.8	245.3	133.8
WS0109_C05	0.67	0.0248	456	psme_t011840	0.862	468	7.542e-09	680	652.7	519.7	512.5	520.5	597.4	410.4
WS0109_C13	0.65	0.0392	497	psme_t003834	11.11	25	0.001528	209	218	170.7	219.4	1914.8	2274.4	2619.1
WS0109_D24	0.26	0.0433	754	psme_t034243	0.648	595	2.785e-07	226.7	180.7	61.2	487.4	62.9	187.1	214.8
WS0109_F03	0.68	0.0025	446	psme_t001912	1.211	284	3.438e-06	238.7	209	231.3	195.9	248.1	282.7	263.7
WS0109_K07	1.7	0.00958	161	psme_t032796	0.186	744	6.377e-08	505.4	418	480.2	282.1	107.9	38.8	88.8
WS0109_N12	0.75	0.0301	371	psme_t011948	3.584	62	5.878e-05	695.8	645.6	661.1	640.2	1294.5	2870.4	2939.4
WS0261_D06	2.66	0.00023	41	psme_t046224	2.721	97	2.763e-06	326.1	347.3	355.1	391.8	958.3	1099.1	841.3
WS0261_I11	1.51	0.0363	235	psme_t027719	2.469	112	0.001528	825.8	1043	1018.2	964.6	2258.2	2817.7	2055.6
WS0261_K01	0.69	0.0371	436	psme_t004476	1.167	298	9.977e-06	1075.7	1000	949.5	859.6	829.7	1068.6	1501.2
WS0261_K09	0.51	0.00413	659	psme_t017358	1.491	212	0.001306	7366.6	6959.2	5380.9	7562.3	8082.6	10642.9	11770.5
WS0261_K20	0.75	0.0381	370	psme_t003350	3.398	70	0.0001024	246.2	225.1	142.8	318.1	427	709.6	1238.8
WS0261_P08	1.68	0.00152	167	psme_t008691	0.577	631	8.127e-06	149.6	239.2	210.2	127.7	201.4	33.3	79.8
WS02610_B20	0.65	0.004	495	psme_t000731	1.589	190	1.832e-05	361.4	373	334	340.9	602.3	457.4	620
WS02610_E21	0.58	0.035	573	psme_t021365	0.288	729	3.438e-06	142.1	108	178.2	81.5	24.3	48.5	37.3
WS02611_H03	2.61	0.00927	44	psme_t004956	1.418	227	0.00439	399.4	475.9	354.4	340.1	516.9	580.7	572.4
WS02611_I12	0.59	0.0168	568	psme_t019431	0.879	453	0.001115	45.5	82.3	35.4	53.3	78.2	38.8	25.7
WS02611_P10	0.64	0.0421	513	psme_t011566	1.88	165	0.0003525	105.9	276.5	36	93.2	460.3	123.4	137.6
WS02612_E11	0.65	0.0263	496	psme_t046857	3.364	74	1.503e-05	65	39.2	40.1	36.8	129.5	98.4	229
WS02612_M09	0.7	0.0116	417	psme_t093515	0.182	747	0.0006896	20.4	305.5	43.5	243.7	18	4.2	61.7
WS02613_C10	1.87	0.00548	120	psme_t032580	0.494	673	0.0002969	71.5	198.1	82.3	86.2	63.8	63.8	34.7
WS0262_A03	3.43	0.000388	20	psme_t040872	3.111	83	2.964e-08	11.1	13.5	12.2	11.8	29.7	54.1	29.6
WS0262_E03	0.52	0.00647	642	psme_t033862	0.558	647	4.957e-08	1066.4	886.8	1073.3	646.4	567.2	433.8	536.4
WS0262_E17	0.59	0.021	571	psme_t018988	1.745	179	2.763e-06	822.1	763.3	918.9	809.4	1428.4	1427.6	1480.6
WS0262_F12	0.58	0.0381	579	psme_t057051	0.931	415	4.506e-07	193.2	360.1	148.3	366.7	230.1	288.3	227.7
WS0262_G24	0.52	0.00463	641	psme_t042461	0.472	685	7.542e-09	12.1	16.1	36.7	13.3	9.9	15.2	2.6
WS0262_I12	0.62	0.0166	537	psme_t005346	1.376	236	7.094e-05	651.2	570.4	589	454.5	566.3	815	955.8
WS0262_J20	1.92	0.00026	106	psme_t025954	1.704	182	7.68e-10	31.6	48.2	21.8	25.1	49.4	43	69.5
WS0262_K03	0.47	0.0021	690	psme_t042446	8.77	31	2.239e-05	13	36.7	62.6	14.9	155.5	367.3	313.9
WS0262_K14	1.56	0.0151	211	psme_t032450	0.282	731	1.772e-06	21.4	20.6	27.9	84.6	7.2	13.9	11.6
WS0262_L10	1.58	0.00416	202	psme_t006061	0.822	503	2.763e-06	119.8	167.8	98.6	119.9	151.9	81.8	78.5
WS0262_M18	1.54	0.0107	226	psme_t008743	1.29	264	1.503e-05	949.4	1115.7	1057.7	1064.9	1016.7	1534.3	1499.9
WS0262_N05	0.76	0.029	359	psme_t015715	1.299	262	1.226e-05	137.5	236.6	139.4	168.5	240	248.1	176.2
WS0262_O05	1.82	0.00227	137	psme_t004481	2.614	101	3.54e-07	9.3	16.1	29.9	35.3	36.9	97	43.7
WS0262_P13	0.52	0.00101	644	psme_t039576	0.827	500	2.763e-06	262.9	143.4	279.6	224.9	142.9	182.9	239.3
WS0262_P16	1.37	0.0176	298	psme_t032357	1.575	198	1.057e-07	2257.4	2562.6	2575.2	2226.1	3444.8	4137.2	3784.6
WS0263_A22	0.6	0.0271	561	psme_t024597	3.473	65	0.001787	75.2	83.6	63.3	87.8	145.6	274.4	387.2
WS0263_B13	1.49	0.0193	240	psme_t013972	1.263	267	8.127e-06	322.3	344.7	435.3	480.3	498	442.1	559.6
WS0263_D21	0.51	0.0288	651	psme_t057298	0.363	719	6.573e-06	16.7	53.4	19	79.9	24.3	16.6	5.1
WS0263_E03	0.65	0.0428	476	psme_t009564	0.635	608	0.00021	810	735	1153.6	1064.9	441.4	654.2	695.9
WS0263_F23	0.37	0.00213	725	psme_t033720	0.068	758	0.0002969	5576.5	2901.5	3473.7	6320.3	129.5	365.9	429.7
WS0263_I24	0.37	0.00248	728	psme_t024083	0.874	456	2.216e-06	502.6	184.6	241.5	288.4	135.7	296.6	365.3
WS0263_K24	0.49	0.00995	668	psme_t041386	0.467	688	2.964e-08	24.2	34.1	19	39.2	17.1	8.3	15.4
WS0263_M15	1.36	0.0302	304	psme_t013879	2.203	131	0.0008107	976.3	869.4	586.3	336.2	2073.9	1173.9	1325
WS0263_O23	0.57	0.00375	595	psme_t048875	0.744	536	0.008929	414.3	322.2	228.5	352.6	164.5	206.5	364
WS0264_C13	0.65	0.0252	484	psme_t024884	0.872	458	2.964e-08	3369.3	2617.9	2643.2	2438.5	2551.3	2279.9	2406.8
WS0264_E09	0.81	0.0301	334	psme_t012890	0.625	612	0.001306	303.8	378.1	220.4	340.1	102.5	160.8	319
WS0264_E22	2.15	0.00176	80	psme_t006980	15.963	15	1.845e-09	236	974.9	356.4	930.9	10502.6	8435.1	10971.6
WS0264_F19	2.13	9.08e-05	81	psme_t011143	2.61	102	2.3e-10	280.5	445.6	309.5	491.3	934.9	1075.5	978.9
WS0264_G07	0.82	0.0337	331	psme_t008152	0.354	720	4.02e-05	11478.1	11333.2	9590.5	11748.9	3528.4	3907.1	4272.1
WS0264_H12	4.55	0.0217	14	psme_t022138	2.452	114	9.977e-06	485.8	719.6	672	608.1	1485.1	1757.4	1327.6
WS0264_H24	1.73	0.025	152	psme_t002908	3.44	69	6.377e-08	131.9	135.7	80.3	105.8	339.8	478.2	352.5
WS0264_I22	1.56	0.0102	214	psme_t035826	0.906	435	1.832e-05	333.5	359.5	312.9	184.1	332.6	194	281.7
WS0264_J02	1.39	0.025	288	psme_t035552	0.968	389	3.313e-05	2388.3	2560	2989.4	2221.4	2841.6	2386.7	2147
WS0264_J03	0.52	0.00216	640	psme_t041923	0.286	730	1.772e-06	308.4	355.6	336.7	317.3	100.7	103.9	78.5
WS0264_M13	1.47	0.0422	254	psme_t001187	2.77	93	8.127e-06	32.5	32.2	57.1	77.6	103.4	243.9	66.9
WS0264_N10	1.48	0.00313	245	psme_t021066	1.506	210	2.26e-08	407.8	512.5	567.3	402.8	755.1	726.3	653.5
WS0264_O22	0.52	0.0108	649	psme_t029732	1.114	319	6.377e-08	602	400	340.1	461.5	454.9	492	559.6
WS0264_P18	1.29	0.0488	321	psme_t026256	0.62	615	0.0008107	129.1	114.5	79.6	117.5	41.4	73.5	90
WS0266_J01	2.35	0.0012	60	psme_t002185	2.492	110	1.845e-09	51.1	34.1	52.4	44.7	130.3	117.8	92.6
WS0266_N22	0.2	0.00202	758	psme_t043104	0.092	755	3.438e-06	2259.2	4305.9	2156.2	3863.8	130.3	164.9	573.7
