# Supplementary material for: Transcription through the eye of a needle: daily and annual cyclic gene expression variation in Douglas-fir needles
Source: BMC Genomics. 2017 Jul 24;18:558. doi: 10.1186/s12864-017-3916-y (PMC5525293; doi:10.1186/s12864-017-3916-y)
Supplement: Supplementary file 7 — Summary of transcripts showing best reciprocal BLAST match between Douglas-fir transcripts in Hess et al. 2016 and Douglas-fir transcripts in this paper. The file can be opened in Microsoft EXCEL. (CSV 446 kb) [file 12864_2017_3916_MOESM7_ESM.csv]

Cronn2017_name	BLAST_pairwiseID	BLAST_bit	BLAST_eval	BLAST_hit_end	BLAST_hit_start	Hess_query	Hess_name	Hess_factor	Hess_direction	query_covg	query_end	query_start	query_seq_length	query_GI	diurnal?	annual?	diur&annu?	diur_BH.Q	clock_lag24	annu_BH.Q	annu_lag365_julian	photoperiod_bin
psme_t000004	0.997	4540.37	0	13320	15859	isotig01416	isotig01416	taw	up	0.5881	2562	23	2541	18407961								missing
psme_t000004	0.999	11934.2	0	12639	6009	isotig37809	isotig37809	temp	down	0.9764	6758	127	6633	351653801								missing
psme_t000005	0.997	3887.55	0	10803	12976	contig00527	contig00527	taw	down	0.9922	2172	1	2174	351653851	TRUE	TRUE	TRUE	2.17E-02	10	4.51E-07	196.3	long_pp
psme_t000006	0.999	1564.81	0	9921	9052	isotig30825	isotig30825	taw	down	0.9909	876	7	870	237688517								missing
psme_t000034	0.999	10601.5	0	6703	806	GAEK01024958.1	gi|451286303|gb|GAEK01024958.1|	taw	up	1	5896	1	5899	359495455	TRUE	TRUE	TRUE	6.89E-09	20	2.24E-05	356	short_pp
psme_t000080	0.998	3436.7	0	2074	159	GAEK01024592.1	gi|451286669|gb|GAEK01024592.1|	taw	up	1	1916	1	1917	356553721	TRUE	FALSE	FALSE	8.17E-08	20	0.54362737	347.7	short_pp
psme_t000086	0.998	3608.02	0	9954	7942	GAEK01033232.1	gi|451278029|gb|GAEK01033232.1|	taw	down	1	2013	1	2013	359491245	FALSE	TRUE	FALSE	1.00E+00	2	0.00439017	116.5	spring_pp
psme_t000088	0.998	4810.87	0	53	2736	GAEK01031575.1	gi|451279686|gb|GAEK01031575.1|	taw	up	0.9996	2682	1	2684	255560820	TRUE	TRUE	TRUE	2.74E-02	18.8	0.00021003	333.2	short_pp
psme_t000135	0.992	1855.15	0	1057	10	isotig43592	isotig43592	day	down	0.9758	1074	27	1048	449477742	FALSE	TRUE	FALSE	8.31E-02	24.29	4.51E-07	347.7	short_pp
psme_t000141	0.991	1494.48	0	5858	6711	isotig46576	isotig46576	day	down	0.9392	850	1	854	242039323	FALSE	TRUE	FALSE	5.83E-01	24.29	8.55E-05	344.6	short_pp
psme_t000141	0.996	9569.96	0	1355	6719	GAEK01027639.1	gi|451283622|gb|GAEK01027639.1|	day	down	1	5366	1	5366	359475987	FALSE	TRUE	FALSE	5.83E-01	24.29	8.55E-05	344.6	short_pp
psme_t000177	0.999	12819.6	0	181	7316	GAEK01029598.1	gi|451281663|gb|GAEK01029598.1|	temp	up	1	7135	1	7137	255550297	TRUE	FALSE	FALSE	2.21E-09	20	1	109	spring_pp
psme_t000183	0.999	3591.79	0	2193	196	GAEK01030170.1	gi|451281091|gb|GAEK01030170.1|	day	down	1	1997	1	1998	359497110								missing
psme_t000189	0.996	991.336	0	1791	1234	GAEK01013278.1	gi|451297983|gb|GAEK01013278.1|	temp	up	1	556	1	558	255541598	TRUE	TRUE	TRUE	1.05E-02	22	0.00029688	357.7	short_pp
psme_t000241	0.962	2899.3	0	4576	2880	GAEK01023794.1	gi|451287467|gb|GAEK01023794.1|	day	up	1	1753	1	1755	224138048	FALSE	TRUE	FALSE	3.01E-01	10	0.00012278	184.9	long_pp
psme_t000261	0.994	1703.67	0	1979	1021	isotig13747	isotig13747	temp	down	1	959	1	959	357494021	TRUE	TRUE	TRUE	9.80E-04	20	3.31E-05	327.5	short_pp
psme_t000274	0.993	1413.32	0	3024	2223	isotig48624	isotig48624	day	up	0.9569	836	37	802	357144017	TRUE	FALSE	FALSE	3.29E-04	18	0.45027971	272.9	fall_pp
psme_t000274	0.993	11586.1	0	7654	1113	GAEK01033520.1	gi|451277741|gb|GAEK01033520.1|	day	up	1	6541	1	6544	224117622	TRUE	FALSE	FALSE	3.29E-04	18	0.45027971	272.9	fall_pp
psme_t000297	0.973	488.196	8.19E-137	4359	4648	isotig77843	isotig77843	day	down	0.6253	292	1	293	255571406	FALSE	TRUE	FALSE	1.00E+00	16.07	1.35E-07	316.1	short_pp
psme_t000297	0.999	2733.39	0	291	1810	isotig23652	isotig23652	taw	up	0.9825	1520	1	1520	449501384	FALSE	TRUE	FALSE	1.00E+00	16.07	1.35E-07	316.1	short_pp
psme_t000305	0.999	2901.1	0	304	1918	isotig17664	isotig17664	taw	down	1	1614	1	1615	449434915	TRUE	TRUE	TRUE	3.33E-02	8.86	1.13E-06	364.2	short_pp
psme_t000305	0.993	3265.38	0	446	2291	GAEK01011590.1	gi|451299671|gb|GAEK01011590.1|	taw	down	0.9978	1850	5	1847	470123242	TRUE	TRUE	TRUE	3.33E-02	8.86	1.13E-06	364.2	short_pp
psme_t000313	0.995	700.993	0	1763	2155	dcwm_P02HDXIK	dcwm_P02HDXIK	prov	up	1	393	1	393	356551002	TRUE	TRUE	TRUE	2.56E-02	20	0.00439017	347.7	short_pp
psme_t000315	0.998	3892.96	0	2375	199	GAEK01034328.1	gi|451276933|gb|GAEK01034328.1|	temp	up	0.5036	2177	1	2179	359485367	TRUE	TRUE	TRUE	1.17E-02	20.86	0.0008107	338.5	short_pp
psme_t000321	0.989	1292.5	0	6670	7406	isotig47169	isotig47169	temp	up	0.8234	889	158	738	168009604	FALSE	TRUE	FALSE	7.18E-02	20	9.98E-06	2.4	short_pp
psme_t000349	0.94	2982.25	0	5284	7236	isotig23274	isotig23274	prov	up	0.998	1953	1	1958	255544454	TRUE	TRUE	TRUE	2.10E-02	24.29	8.13E-06	347.7	short_pp
psme_t000354	0.994	4666.6	0	2685	62	GAEK01028722.1	gi|451282539|gb|GAEK01028722.1|	temp	down	1	2608	1	2624	242041269	TRUE	TRUE	TRUE	8.77E-03	10	0.00010243	19.5	short_pp
psme_t000358	0.998	866.903	0	504	20	GAEK01034114.1	gi|451277147|gb|GAEK01034114.1|	taw	up	1	484	1	485	359494860	TRUE	TRUE	TRUE	2.03E-02	24	5.68E-07	328.4	short_pp
psme_t000358	0.837	6316.68	0	537	6475	GAEK01025187.1	gi|451286074|gb|GAEK01025187.1|	taw	up	0.9086	6552	600	5978	255587410	TRUE	TRUE	TRUE	2.03E-02	24	5.68E-07	328.4	short_pp
psme_t000388	0.998	2699.13	0	2279	775	isotig39779	isotig39779	temp	up	1	1503	1	1505	449530281	TRUE	TRUE	TRUE	3.22E-02	16	0.00035255	347.7	short_pp
psme_t000388	0.997	9988.34	0	6398	821	GAEK01028032.1	gi|451283229|gb|GAEK01028032.1|	temp	up	1	5577	1	5579	359486840	TRUE	TRUE	TRUE	3.22E-02	16	0.00035255	347.7	short_pp
psme_t000415	0.995	722.634	0	3163	3569	isotig93922	isotig93922	temp	up	0.9951	411	3	409	359474855	TRUE	FALSE	FALSE	5.86E-04	4	0.54362737	196.3	long_pp
psme_t000415	0.998	2899.3	0	932	2546	isotig39254	isotig39254	temp	up	1	1615	1	1615	168035459	TRUE	FALSE	FALSE	5.86E-04	4	0.54362737	196.3	long_pp
psme_t000415	0.987	7928.9	0	5674	1143	GAEK01008429.1	gi|451302832|gb|GAEK01008429.1|	temp	up	0.9404	4509	1	4532	302771688	TRUE	FALSE	FALSE	5.86E-04	4	0.54362737	196.3	long_pp
psme_t000446	0.988	1061.67	0	6803	6198	GAEK01028529.1	gi|451282732|gb|GAEK01028529.1|	taw	up	1	606	1	606	225447810								missing
psme_t000456	0.991	780.342	0	1152	1593	isotig58665	isotig58665	taw	down	0.7083	442	1	442	470120478	TRUE	TRUE	TRUE	1.96E-07	6	7.14E-07	7	short_pp
psme_t000481	0.997	2522.4	0	4626	3215	isotig40312	isotig40312	temp	down	1	1410	1	1412	168063879	TRUE	TRUE	TRUE	1.58E-05	8	2.78E-07	2.4	short_pp
psme_t000506	1	9840.47	0	5461	1	GAEK01021991.1	gi|451289270|gb|GAEK01021991.1|	taw	up	0.9965	5479	20	5461	460369270	FALSE	TRUE	FALSE	1.00E+00	10.18	0.00777346	344.6	short_pp
psme_t000517	0.998	6563.75	0	1478	5139	GAEK01015281.1	gi|451295980|gb|GAEK01015281.1|	temp	down	0.6551	3662	1	3662	359487430	FALSE	TRUE	FALSE	7.11E-01	24.29	6.57E-06	356	short_pp
psme_t000518	0.994	2727.98	0	848	2388	isotig39537	isotig39537	taw	up	1	1544	1	1545	302784999								missing
psme_t000553	0.993	2067.95	0	1177	11	isotig42434	isotig42434	taw	up	1	1167	1	1169	225456715								missing
psme_t000563	0.99	2340.26	0	297	1624	GAEK01030077.1	gi|451281184|gb|GAEK01030077.1|	day	down	1	1336	1	1336	356559384	FALSE	TRUE	FALSE	1.00E+00	10.51	0.0174509	350.3	short_pp
psme_t000578	0.996	2792.9	0	4773	6339	isotig17352	isotig17352	taw	down	0.7255	1565	1	1567	224092244	TRUE	TRUE	TRUE	5.23E-03	2	0.00892859	351.1	short_pp
psme_t000625	0.99	1447.59	0	1189	2011	isotig47172	isotig47172	taw	up	0.9224	820	1	823	255541336	TRUE	TRUE	TRUE	1.82E-03	20	1.06E-07	321.8	short_pp
psme_t000625	0.873	6659.32	0	5644	235	GAEK01029473.1	gi|451281788|gb|GAEK01029473.1|	taw	up	0.9959	5406	1	5429	225453927	TRUE	TRUE	TRUE	1.82E-03	20	1.06E-07	321.8	short_pp
psme_t000639	0.999	4349.21	0	3944	1529	GAEK01014757.1	gi|451296504|gb|GAEK01014757.1|	taw	down	0.9052	2669	254	2416	168058397	TRUE	TRUE	TRUE	2.94E-03	6	2.76E-06	122.4	spring_pp
psme_t000642	0.997	1636.94	0	2722	1806	isotig44432	isotig44432	taw	up	0.8963	916	1	917	225423672	FALSE	TRUE	FALSE	1.00E+00	11.38	0.02912495	357.9	short_pp
psme_t000649	0.992	6057	0	480	3905	GAEK01020244.1	gi|451291017|gb|GAEK01020244.1|	temp	up	0.6856	4990	1570	3426	449500987								missing
psme_t000654	0.997	2462.88	0	68	1444	isotig40554	isotig40554	temp	up	1	1376	1	1377	449464816	FALSE	TRUE	FALSE	1.00E+00	14.11	2.72E-05	351.1	short_pp
psme_t000663	0.998	1995.81	0	44	1155	isotig43104	isotig43104	day	down	0.9982	1113	1	1113	255579255	TRUE	TRUE	TRUE	2.92E-02	7.14	0.00021003	8.1	short_pp
psme_t000664	0.999	10222.8	0	6116	424	GAEK01030110.1	gi|451281151|gb|GAEK01030110.1|	taw	up	1	5692	1	5694	359491046	FALSE	TRUE	FALSE	9.60E-02	24.29	0.00152765	356	short_pp
psme_t000673	0.999	10444.6	0	5982	178	GAEK01016214.1	gi|451295047|gb|GAEK01016214.1|	prov	up	1	5802	1	5805	225441236	TRUE	FALSE	FALSE	1.05E-02	2	0.08496647	8.1	short_pp
psme_t000675	0.998	1820.89	0	50	1063	isotig44597	isotig44597	taw	up	1	1014	1	1014	255556542	FALSE	TRUE	FALSE	1.00E+00	15.42	2.78E-07	350.6	short_pp
psme_t000676	0.992	2994.88	0	4217	5911	GAEK01031066.1	gi|451280195|gb|GAEK01031066.1|	day	down	1	1695	1	1695	225453038								missing
psme_t000684	1	1220.36	0	2803	3478	isotig26699	isotig26699	temp	up	0.543	1245	570	676	224072711	TRUE	TRUE	TRUE	7.66E-05	2	0.00017602	262.5	fall_pp
psme_t000717	0.999	10561.8	0	79	5950	GAEK01036836.1	gi|451274425|gb|GAEK01036836.1|	day	up	1	5869	1	5872	168036823	FALSE	TRUE	FALSE	1.00E+00	17.6	0.00021003	347.7	short_pp
psme_t000718	0.997	8832.38	0	5811	875	GAEK01027458.1	gi|451283803|gb|GAEK01027458.1|	taw	up	0.973	4936	1	4937	356528475	FALSE	TRUE	FALSE	8.60E-01	18.8	0.00439017	25.3	short_pp
psme_t000720	0.994	7903.65	0	39	4487	GAEK01013760.1	gi|451297501|gb|GAEK01013760.1|	temp	up	1	4451	1	4451	225440262	FALSE	TRUE	FALSE	1.00E+00	16.4	8.55E-05	364.2	short_pp
psme_t000768	0.989	2603.55	0	1617	3102	isotig03051	isotig03051	temp	down	0.4725	2323	844	1487	18423709	TRUE	TRUE	TRUE	3.87E-03	8	1.72E-07	338.1	short_pp
psme_t000768	0.992	3463.75	0	1336	3292	isotig03061	isotig03061	temp	down	0.999	1955	3	1960	357494657	TRUE	TRUE	TRUE	3.87E-03	8	1.72E-07	338.1	short_pp
psme_t000774	0.924	4495.28	0	5383	2305	GAEK01016007.1	gi|451295254|gb|GAEK01016007.1|	temp	down	0.891	3079	5	3086	359477479	FALSE	TRUE	FALSE	1.38E-01	12	1.23E-05	359.8	short_pp
psme_t000803	0.961	3514.25	0	3138	5294	isotig23210	isotig23210	day	down	1	2144	1	2157	225442531	TRUE	TRUE	TRUE	1.42E-05	20	3.44E-06	2.4	short_pp
psme_t000809	0.964	2333.04	0	2422	1004	isotig12039	isotig12039	taw	down	1	1418	1	1426	168041590	TRUE	FALSE	FALSE	2.84E-10	18	0.24916136	338.1	short_pp
psme_t000822	0.877	3099.47	0	2009	4504	GAEK01008104.1	gi|451303157|gb|GAEK01008104.1|	temp	down	0.7314	2677	187	2497	224126977	TRUE	TRUE	TRUE	8.77E-03	8	0.03299467	2.4	short_pp
psme_t000866	0.992	1526.94	0	4724	3861	isotig46859	isotig46859	day	down	0.96	892	29	864	302810325	FALSE	TRUE	FALSE	5.70E-01	16	7.14E-07	356	short_pp
psme_t000866	0.996	8231.86	0	4724	116	GAEK01035454.1	gi|451275807|gb|GAEK01035454.1|	day	down	0.988	4609	1	4609	359491523	FALSE	TRUE	FALSE	5.70E-01	16	7.14E-07	356	short_pp
psme_t000876	0.999	6686.37	0	5343	1624	GAEK01013859.1	gi|451297402|gb|GAEK01013859.1|	day	up	1	3719	1	3721	359492916	TRUE	TRUE	TRUE	4.92E-04	19.14	4.87E-05	25.3	short_pp
psme_t000891	0.975	2195.99	0	2811	1527	isotig18779	isotig18779	temp	up	1	1256	1	1285	255584509	FALSE	TRUE	FALSE	8.43E-01	22	9.95E-09	359.8	short_pp
psme_t000895	0.997	2717.16	0	1537	14	isotig21084	isotig21084	temp	up	0.9801	1554	32	1525	242052367	TRUE	FALSE	FALSE	4.49E-06	2	0.10619042	286	fall_pp
psme_t000895	0.927	5506.97	0	3824	68	GAEK01035739.1	gi|451275522|gb|GAEK01035739.1|	temp	up	0.9896	3724	1	3778	449478506	TRUE	FALSE	FALSE	4.49E-06	2	0.10619042	286	fall_pp
psme_t000903	1	2453.87	0	4357	5716	isotig23790	isotig23790	taw	up	0.85	1600	241	1360	357501437	TRUE	TRUE	TRUE	3.87E-03	8	7.54E-09	310.4	short_pp
psme_t000917	0.898	1557.59	0	1638	477	isotig01873	isotig01873	taw	up	0.65	1159	1	1162	359490480	FALSE	TRUE	FALSE	1.46E-01	8	2.24E-05	2.4	short_pp
psme_t000925	0.997	6919.01	0	5711	1844	GAEK01006283.1	gi|451304978|gb|GAEK01006283.1|	temp	down	0.9692	3992	124	3870	168016988	TRUE	TRUE	TRUE	1.54E-09	8	1.77E-06	356	short_pp
psme_t000932	1	2250.09	0	5729	4483	isotig41599	isotig41599	day	down	1	1247	1	1247	242058717	FALSE	TRUE	FALSE	3.08E-01	4	0.00029688	321.8	short_pp
psme_t000932	1	10204.7	0	1	5663	GAEK01024106.1	gi|451287155|gb|GAEK01024106.1|	day	down	0.9334	5662	1	5663	357474347	FALSE	TRUE	FALSE	3.08E-01	4	0.00029688	321.8	short_pp
psme_t000966	0.998	2547.64	0	2802	1381	isotig12619	isotig12619	day	down	0.6726	1901	478	1424	351653836								missing
psme_t000984	0.97	3622.45	0	2781	594	isotig10846	isotig10846	day	up	1	2187	1	2194	449443129	TRUE	FALSE	FALSE	1.79E-06	16	0.07589585	48.1	spring_pp
psme_t000999	0.994	3380.8	0	2073	170	isotig23323	isotig23323	prov	up	0.9577	1987	85	1904	224100353	FALSE	TRUE	FALSE	1.00E+00	18.8	0.00049458	165.2	long_pp
psme_t001012	0.992	8204.81	0	520	5151	GAEK01016913.1	gi|451294348|gb|GAEK01016913.1|	taw	up	0.9294	4596	1	4633	359494872	TRUE	TRUE	TRUE	1.77E-02	22	0.00001503	356	short_pp
psme_t001042	1	7290.5	0	5544	1503	GAEK01009945.1	gi|451301316|gb|GAEK01009945.1|	temp	up	1	4042	1	4042	359481032	FALSE	TRUE	FALSE	1.00E+00	20	5.88E-05	321.8	short_pp
psme_t001053	0.999	1458.41	0	2848	2036	isotig28781	isotig28781	temp	down	0.9012	901	90	813	224097301	TRUE	TRUE	TRUE	9.76E-03	18	4.96E-08	347.7	short_pp
psme_t001061	0.997	9508.65	0	5454	135	GAEK01023625.1	gi|451287636|gb|GAEK01023625.1|	taw	up	1	5316	1	5320	242033167	TRUE	TRUE	TRUE	4.42E-02	3.71	0.00035255	356	short_pp
psme_t001071	0.973	1106.75	0	3957	4603	isotig10109	isotig10109	day	down	0.849	775	118	658	350539918	TRUE	FALSE	FALSE	4.67E-03	4	1	62.6	spring_pp
psme_t001071	0.994	1819.08	0	4711	3687	isotig10106	isotig10106	day	down	0.5179	1942	916	1027	224143988	TRUE	FALSE	FALSE	4.67E-03	4	1	62.6	spring_pp
psme_t001079	0.996	2746.01	0	44	1580	isotig39602	isotig39602	taw	up	1	1537	1	1537	350534602	TRUE	TRUE	TRUE	9.76E-03	22	5.30E-06	356	short_pp
psme_t001105	0.992	5593.53	0	5406	2265	GAEK01014606.1	gi|451296655|gb|GAEK01014606.1|	temp	up	1	3158	1	3158	225440606	FALSE	TRUE	FALSE	4.53E-01	5.43	2.20E-07	196.3	long_pp
psme_t001146	0.975	3932.63	0	5341	3071	isotig17366	isotig17366	taw	up	0.96	2303	1	2310	449499116	TRUE	TRUE	TRUE	4.56E-02	20	0.00892859	344.6	short_pp
psme_t001148	0.982	1467.43	0	5072	4211	isotig47815	isotig47815	day	down	1	862	1	865	356553303	FALSE	TRUE	FALSE	2.58E-01	3.71	0.03299467	274.7	fall_pp
psme_t001149	0.956	5324.83	0	4057	737	GAEK01022360.1	gi|451288901|gb|GAEK01022360.1|	temp	up	0.7377	3519	230	3324	225462520	FALSE	TRUE	FALSE	1.00E+00	14.55	0.00010243	337.3	short_pp
psme_t001169	0.993	1941.71	0	2244	1143	GAEK01026787.1	gi|451284474|gb|GAEK01026787.1|	taw	up	1	1102	1	1104	242043138	TRUE	TRUE	TRUE	1.31E-03	22	0.00379811	347.7	short_pp
psme_t001183	0.998	5133.67	0	3954	1091	GAEK01010744.1	gi|451300517|gb|GAEK01010744.1|	taw	up	0.7437	3421	558	2865	224081216	TRUE	FALSE	FALSE	4.02E-02	20	0.71477118	203.6	long_pp
psme_t001194	0.997	4046.24	0	2771	501	isotig23369	isotig23369	temp	down	0.9835	2304	39	2271	224090159	TRUE	TRUE	TRUE	7.93E-04	8	5.30E-06	19.5	short_pp
psme_t001214	0.994	5158.92	0	2250	5158	GAEK01010642.1	gi|451300619|gb|GAEK01010642.1|	taw	up	1	2909	1	2912	225454379	FALSE	TRUE	FALSE	1.00E+00	15.53	0.01173748	299	fall_pp
psme_t001217	0.984	2192.38	0	2262	994	isotig27679	isotig27679	prov	up	1	1277	1	1278	255558071	FALSE	TRUE	FALSE	1.00E+00	11.93	5.88E-05	353.8	short_pp
psme_t001244	0.996	5167.94	0	155	3056	GAEK01030903.1	gi|451280358|gb|GAEK01030903.1|	day	up	1	2900	1	2902	225460500								missing
psme_t001261	0.994	1400.7	0	3232	4021	isotig45957	isotig45957	day	up	0.8415	940	150	791	359474547	TRUE	TRUE	TRUE	4.50E-04	22	0.00327762	2.4	short_pp
psme_t001261	0.999	2241.07	0	5235	3991	isotig41620	isotig41620	day	up	1	1245	1	1245	224074305	TRUE	TRUE	TRUE	4.50E-04	22	0.00327762	2.4	short_pp
psme_t001273	0.993	803.785	0	852	397	isotig69516	isotig69516	temp	up	0.8994	456	1	457	168031491	FALSE	TRUE	FALSE	3.16E-01	24.29	2.78E-07	338.5	short_pp
psme_t001275	1	526.067	3.43E-148	4049	3759	isotig21323	isotig21323	taw	up	0.5939	291	1	291	460406387	TRUE	TRUE	TRUE	2.88E-04	18	1.64E-10	356	short_pp
psme_t001275	0.999	2416	0	5105	3759	isotig21322	isotig21322	taw	up	1	1347	1	1348	470102666	TRUE	TRUE	TRUE	2.88E-04	18	1.64E-10	356	short_pp
psme_t001275	0.999	3402.44	0	2159	4049	GAEK01007099.1	gi|451304162|gb|GAEK01007099.1|	taw	up	0.9096	2038	148	1891	224105139	TRUE	TRUE	TRUE	2.88E-04	18	1.64E-10	356	short_pp
psme_t001275	0.999	5258.11	0	2159	5078	GAEK01007097.1	gi|451304164|gb|GAEK01007097.1|	taw	up	0.9862	2920	1	2920	255560515	TRUE	TRUE	TRUE	2.88E-04	18	1.64E-10	356	short_pp
psme_t001299	0.996	6085.85	0	5076	1673	GAEK01016523.1	gi|451294738|gb|GAEK01016523.1|	taw	up	0.7314	4654	1251	3404	168030380	TRUE	FALSE	FALSE	1.92E-17	3.71	0.20245582	13.8	short_pp
psme_t001318	0.998	5820.76	0	3315	72	GAEK01017370.1	gi|451293891|gb|GAEK01017370.1|	day	up	0.6595	3248	1	3249	255556910								missing
psme_t001333	0.996	2313.21	0	3535	4834	GAEK01034529.1	gi|451276732|gb|GAEK01034529.1|	taw	down	0.7111	1831	530	1303	255546387	TRUE	FALSE	FALSE	9.41E-03	22	0.30506129	259.9	fall_pp
psme_t001338	0.997	3124.72	0	2981	1233	GAEK01030972.1	gi|451280289|gb|GAEK01030972.1|	day	down	1	1748	1	1749	224074474	FALSE	TRUE	FALSE	5.15E-02	14	1.06E-07	356	short_pp
psme_t001356	0.899	470.162	1.64E-131	3130	2778	isotig107195	isotig107195	day	down	1	356	1	356	255572799	TRUE	TRUE	TRUE	5.72E-05	8	3.11E-10	333.2	short_pp
psme_t001370	1	508.033	5.04E-143	3577	3857	dcws_J02GM6Y8	dcws_J02GM6Y8	temp	up	1	281	1	281	334187769	TRUE	TRUE	TRUE	1.27E-05	22.57	0.0028258	310.4	short_pp
psme_t001370	0.999	1469.23	0	936	1752	GAEK01033778.1	gi|451277483|gb|GAEK01033778.1|	temp	up	1	817	1	817	255572207	TRUE	TRUE	TRUE	1.27E-05	22.57	0.0028258	310.4	short_pp
psme_t001392	0.999	2987.67	0	2122	461	GAEK01037023.1	gi|451274238|gb|GAEK01037023.1|	taw	up	1	1663	1	1663	359482528								missing
psme_t001401	0.996	1260.04	0	66	774	isotig53788	isotig53788	temp	up	1	709	1	710	460383347	FALSE	TRUE	FALSE	1.00E+00	11.49	0.0373174	316.7	short_pp
psme_t001408	0.977	2765.85	0	2	1629	isotig07383	isotig07383	day	down	0.9743	1630	4	1628	359482654	TRUE	TRUE	TRUE	1.02E-03	8	1.62E-11	328.4	short_pp
psme_t001420	0.991	1234.79	0	4017	4718	isotig49915	isotig49915	day	down	0.8797	702	1	703	255586666	FALSE	TRUE	FALSE	1.00E+00	16.18	8.24E-08	321.8	short_pp
psme_t001427	0.929	4760.38	0	5122	1911	GAEK01007369.1	gi|451303892|gb|GAEK01007369.1|	taw	down	0.7744	4116	914	3221	224127228	TRUE	TRUE	TRUE	4.28E-02	4.4	1.23E-05	321.8	short_pp
psme_t001455	1	2461.08	0	3681	5044	GAEK01021944.1	gi|451289317|gb|GAEK01021944.1|	taw	up	1	1364	1	1364	359807554	TRUE	TRUE	TRUE	3.92E-08	10	9.00E-07	59.5	spring_pp
psme_t001480	0.986	7243.62	0	853	5017	GAEK01005858.1	gi|451305403|gb|GAEK01005858.1|	temp	down	1	4161	1	4166	302782265	FALSE	TRUE	FALSE	1.00E+00	11.38	0.00095208	356	short_pp
psme_t001493	0.99	1678.42	0	4332	3372	isotig45551	isotig45551	taw	up	0.9979	957	1	961	359485383	TRUE	TRUE	TRUE	9.41E-03	18	1.73E-08	25.3	short_pp
psme_t001497	0.999	7772	0	4787	471	GAEK01030044.1	gi|451281217|gb|GAEK01030044.1|	taw	up	1	4317	1	4317	168041614	TRUE	TRUE	TRUE	2.10E-02	3.71	8.24E-08	2.4	short_pp
psme_t001508	0.995	731.651	0	2450	2041	isotig90075	isotig90075	day	up	0.9716	410	1	410	225460672	TRUE	TRUE	TRUE	9.09E-03	18	4.87E-05	347.7	short_pp
psme_t001521	0.999	6217.5	0	180	3638	GAEK01026827.1	gi|451284434|gb|GAEK01026827.1|	day	up	1	3458	1	3459	255584913								missing
psme_t001536	0.995	3240.14	0	621	2441	isotig23619	isotig23619	temp	down	0.8509	2140	320	1821	168042146	TRUE	TRUE	TRUE	4.17E-09	10	0.00585921	310.4	short_pp
psme_t001537	0.976	2872.25	0	4887	3202	GAEK01032524.1	gi|451278737|gb|GAEK01032524.1|	prov	up	1	1670	1	1690	224089875	TRUE	TRUE	TRUE	3.22E-02	10	2.72E-05	184.9	long_pp
psme_t001537	0.991	2821.76	0	4791	3192	isotig26541	isotig26541	taw	down	0.9975	1603	3	1601	224089875	TRUE	TRUE	TRUE	3.22E-02	10	2.72E-05	184.9	long_pp
psme_t001547	0.999	2466.49	0	4844	3475	isotig27365	isotig27365	temp	up	1	1370	1	1370	449521481	FALSE	TRUE	FALSE	1.62E-01	24	5.68E-07	343.4	short_pp
psme_t001549	0.999	7299.52	0	4540	480	GAEK01010704.1	gi|451300557|gb|GAEK01010704.1|	taw	up	0.9402	4058	1	4061	255570639	FALSE	TRUE	FALSE	5.97E-01	21.2	2.78E-07	359.8	short_pp
psme_t001558	0.998	5301.39	0	83	3040	isotig05650	isotig05650	taw	up	0.9876	2955	1	2958	449458626								missing
psme_t001617	0.998	1678.42	0	3783	4719	GAEK01032432.1	gi|451278829|gb|GAEK01032432.1|	taw	up	1	939	1	939	356564518	FALSE	TRUE	FALSE	1.00E+00	17.27	5.30E-06	356	short_pp
psme_t001617	0.999	6006.5	0	3591	250	GAEK01026136.1	gi|451285125|gb|GAEK01026136.1|	taw	up	1	3343	1	3344	224078650	FALSE	TRUE	FALSE	1.00E+00	17.27	5.30E-06	356	short_pp
psme_t001663	0.994	2746.01	0	1551	1	GAEK01025897.1	gi|451285364|gb|GAEK01025897.1|	temp	up	0.9923	1561	13	1551	224124918	TRUE	TRUE	TRUE	1.21E-08	20	3.31E-05	272.9	fall_pp
psme_t001672	0.982	473.769	1.23E-132	2698	2424	isotig114235	isotig114235	taw	down	0.841	307	33	275	470106474	TRUE	TRUE	TRUE	2.77E-07	20	1.42E-06	63.8	spring_pp
psme_t001697	0.997	2533.22	0	351	1767	isotig40193	isotig40193	taw	up	0.9993	1418	2	1418	115481986	FALSE	TRUE	FALSE	1.00E+00	11.71	4.02E-05	357.9	short_pp
psme_t001709	0.996	3633.27	0	2208	167	isotig23793	isotig23793	day	up	1	2038	1	2042	449479894	TRUE	FALSE	FALSE	2.94E-07	18	0.65279428	59.5	spring_pp
psme_t001709	0.994	6489.81	0	4662	1013	GAEK01032530.1	gi|451278731|gb|GAEK01032530.1|	day	up	1	3634	1	3650	460391457	TRUE	FALSE	FALSE	2.94E-07	18	0.65279428	59.5	spring_pp
psme_t001724	0.999	1977.78	0	3655	4755	isotig11226	isotig11226	day	down	1	1100	1	1101	351727497	TRUE	TRUE	TRUE	3.90E-02	10.57	0.00029688	181.7	long_pp
psme_t001726	0.997	8058.74	0	218	4719	GAEK01023668.1	gi|451287593|gb|GAEK01023668.1|	day	down	1	4500	1	4502	225435222	FALSE	TRUE	FALSE	1.00E+00	3.71	0.00049458	310.4	short_pp
psme_t001728	0.997	632.465	2.41E-180	3082	2728	dcns_N02QCV8O	dcns_N02QCV8O	day	up	0.9415	376	23	355	460384263	TRUE	TRUE	TRUE	7.95E-09	18	0.00029688	25.3	short_pp
psme_t001728	0.998	886.74	0	1798	1305	isotig57050	isotig57050	day	up	0.7565	653	160	494	115434924	TRUE	TRUE	TRUE	7.95E-09	18	0.00029688	25.3	short_pp
psme_t001728	0.996	7977.59	0	29	4487	GAEK01030765.1	gi|451280496|gb|GAEK01030765.1|	day	up	1	4446	1	4459	225470820	TRUE	TRUE	TRUE	7.95E-09	18	0.00029688	25.3	short_pp
psme_t001738	1	7460.02	0	4486	346	GAEK01012437.1	gi|451298824|gb|GAEK01012437.1|	prov	up	0.9993	4144	4	4141	225428366	TRUE	TRUE	TRUE	4.85E-03	24.29	0.00010243	321.8	short_pp
psme_t001738	0.998	2832.58	0	4108	2530	isotig38480	isotig38480	temp	up	0.8513	1580	1	1580	224132474	TRUE	TRUE	TRUE	4.85E-03	24.29	0.00010243	321.8	short_pp
psme_t001745	0.93	2058.93	0	4437	3048	GAEK01009772.1	gi|451301489|gb|GAEK01009772.1|	day	up	1	1391	1	1392	359482570	TRUE	FALSE	FALSE	3.33E-02	8	0.14738364	5.7	short_pp
psme_t001745	0.95	2700.93	0	2753	1034	GAEK01005762.1	gi|451305499|gb|GAEK01005762.1|	day	up	0.9983	1719	1	1722	255549840	TRUE	FALSE	FALSE	3.33E-02	8	0.14738364	5.7	short_pp
psme_t001745	0.923	3644.09	0	2753	245	GAEK01005763.1	gi|451305498|gb|GAEK01005763.1|	day	up	0.8746	2868	358	2515	470139045	TRUE	FALSE	FALSE	3.33E-02	8	0.14738364	5.7	short_pp
psme_t001762	1	8029.88	0	139	4596	GAEK01035071.1	gi|451276190|gb|GAEK01035071.1|	taw	up	1	4459	1	4459	255573814	FALSE	TRUE	FALSE	1.14E-01	10	7.14E-07	25.3	short_pp
psme_t001773	0.997	3436.7	0	2613	4532	isotig05588	isotig05588	taw	up	1	1920	1	1920	255577383	FALSE	TRUE	FALSE	2.52E-01	18	4.96E-08	25.3	short_pp
psme_t001794	0.999	7216.56	0	4013	1	GAEK01014641.1	gi|451296620|gb|GAEK01014641.1|	day	up	0.9943	4038	24	4015	255566821	TRUE	TRUE	TRUE	1.44E-02	8	0.04213651	59.5	spring_pp
psme_t001808	0.998	3920.01	0	4547	2362	GAEK01000309.1	gi|451310952|gb|GAEK01000309.1|	temp	up	1	2186	1	2187	449459198	FALSE	TRUE	FALSE	3.16E-01	3.71	0.01024242	362.5	short_pp
psme_t001811	1	2452.06	0	1733	3091	GAEK01010135.1	gi|451301126|gb|GAEK01010135.1|	temp	down	0.6662	1789	431	1359	225457731	FALSE	TRUE	FALSE	8.81E-02	10	0.04753662	207.8	long_pp
psme_t001830	0.999	1447.59	0	3956	3152	isotig08141	isotig08141	prov	down	0.6508	1138	334	805	255555387	FALSE	TRUE	FALSE	9.87E-02	22	8.55E-05	347.7	short_pp
psme_t001834	0.996	993.139	0	2801	2247	GAEK01032950.1	gi|451278311|gb|GAEK01032950.1|	temp	up	1	555	1	555	460381242	TRUE	TRUE	TRUE	9.41E-03	2	0.00025001	224.9	fall_pp
psme_t001834	0.982	1012.98	0	3419	2821	isotig60487	isotig60487	temp	up	0.99	602	6	602	225430474	TRUE	TRUE	TRUE	9.41E-03	2	0.00025001	224.9	fall_pp
psme_t001834	0.996	3743.28	0	2236	139	GAEK01015549.1	gi|451295712|gb|GAEK01015549.1|	temp	up	1	2098	1	2099	298566250	TRUE	TRUE	TRUE	9.41E-03	2	0.00025001	224.9	fall_pp
psme_t001864	0.998	7620.52	0	114	4365	GAEK01012436.1	gi|451298825|gb|GAEK01012436.1|	taw	down	1	4250	1	4252	359488197	FALSE	TRUE	FALSE	8.25E-01	2	4.26E-06	28.2	short_pp
psme_t001865	0.998	2749.62	0	162	1695	isotig39608	isotig39608	taw	up	1	1533	1	1534	449532394	FALSE	TRUE	FALSE	1.50E-01	22.57	3.54E-07	356	short_pp
psme_t001873	1	2219.43	0	1578	349	isotig40755	isotig40755	taw	up	0.9125	1348	119	1230	255553667	FALSE	TRUE	FALSE	1.00E+00	14	0.0008107	299	fall_pp
psme_t001873	0.999	7647.57	0	4448	191	GAEK01026992.1	gi|451284269|gb|GAEK01026992.1|	taw	up	1	4257	1	4259	470128031	FALSE	TRUE	FALSE	1.00E+00	14	0.0008107	299	fall_pp
psme_t001875	0.993	2834.38	0	1688	85	isotig24835	isotig24835	day	up	1	1607	1	1607	356542986	TRUE	TRUE	TRUE	4.67E-03	4	0.04753662	12.2	short_pp
psme_t001898	0.919	782.145	0	1308	766	isotig26790	isotig26790	temp	up	0.6299	853	311	543	449468952	FALSE	TRUE	FALSE	2.00E-01	3.71	1.77E-06	357.7	short_pp
psme_t001898	0.838	4293.3	0	4162	145	GAEK01031465.1	gi|451279796|gb|GAEK01031465.1|	temp	up	0.8467	4009	1	4037	470134888	FALSE	TRUE	FALSE	2.00E-01	3.71	1.77E-06	357.7	short_pp
psme_t001914	0.983	4051.65	0	2534	208	GAEK01036290.1	gi|451274971|gb|GAEK01036290.1|	taw	up	0.9812	2390	46	2345	255554402	TRUE	TRUE	TRUE	4.71E-04	10	0.00111545	59.5	spring_pp
psme_t001915	0.987	6679.16	0	106	3872	GAEK01013603.1	gi|451297658|gb|GAEK01013603.1|	prov	up	1	3806	1	3806	225463426								missing
psme_t001924	0.97	3205.87	0	2553	4473	GAEK01015354.1	gi|451295907|gb|GAEK01015354.1|	taw	up	0.8621	1925	1	1925	168012571	TRUE	TRUE	TRUE	1.14E-05	16	1.02E-09	2.4	short_pp
psme_t001950	0.998	2702.73	0	3133	4640	GAEK01036614.1	gi|451274647|gb|GAEK01036614.1|	temp	up	1	1507	1	1508	449511181	FALSE	TRUE	FALSE	1.00E+00	13.78	0.00242841	347.7	short_pp
psme_t001960	0.997	2387.14	0	3268	4600	GAEK01023258.1	gi|451288003|gb|GAEK01023258.1|	taw	up	1	1333	1	1333	225458585	TRUE	FALSE	FALSE	2.51E-03	10	0.18242962	165.2	long_pp
psme_t001962	0.999	4305.93	0	3600	1207	isotig37900	isotig37900	temp	up	0.9819	2393	1	2394	255574576	TRUE	TRUE	TRUE	8.22E-16	18	0.00029688	347.7	short_pp
psme_t001983	0.996	5315.81	0	1696	4671	GAEK01031096.1	gi|451280165|gb|GAEK01031096.1|	day	down	0.9983	2982	6	2978	225463209	TRUE	TRUE	TRUE	4.49E-08	12	6.57E-06	25.3	short_pp
psme_t002007	1	361.96	5.57E-99	1848	2047	isotig07363	isotig07363	temp	down	0.6135	200	1	200	460394639	TRUE	TRUE	TRUE	5.86E-04	8	1.72E-07	356	short_pp
psme_t002007	1	6199.46	0	90	3529	GAEK01018700.1	gi|451292561|gb|GAEK01018700.1|	temp	down	1	3440	1	3440	242074626	TRUE	TRUE	TRUE	5.86E-04	8	1.72E-07	356	short_pp
psme_t002008	0.999	5559.27	0	4602	1509	GAEK01035985.1	gi|451275276|gb|GAEK01035985.1|	day	up	1	3092	1	3094	359480730	TRUE	TRUE	TRUE	2.04E-14	18	4.51E-07	173.5	long_pp
psme_t002042	0.992	3063.41	0	2094	362	isotig18014	isotig18014	prov	up	0.9863	1732	1	1733	356500898								missing
psme_t002042	0.991	3135.54	0	2152	372	GAEK01017474.1	gi|451293787|gb|GAEK01017474.1|	prov	up	1	1781	1	1782	225434488								missing
psme_t002050	0.993	2221.23	0	95	1348	GAEK01024712.1	gi|451286549|gb|GAEK01024712.1|	taw	up	1	1254	1	1254	168010991	FALSE	TRUE	FALSE	1.00E+00	12.47	0.03299467	25.3	short_pp
psme_t002078	0.998	3249.15	0	172	1984	isotig38581	isotig38581	taw	up	1	1812	1	1813	167998114	TRUE	TRUE	TRUE	1.99E-04	18	6.38E-08	2.4	short_pp
psme_t002086	0.995	2093.19	0	2990	4170	GAEK01035493.1	gi|451275768|gb|GAEK01035493.1|	day	up	1	1178	1	1181	356502201	TRUE	TRUE	TRUE	1.54E-03	8	0.00029688	343.1	short_pp
psme_t002103	0.996	7907.26	0	4577	144	GAEK01012397.1	gi|451298864|gb|GAEK01012397.1|	taw	up	1	4433	1	4434	359480896	FALSE	TRUE	FALSE	1.00E+00	17.38	1.32E-08	355.6	short_pp
psme_t002105	1	2590.92	0	915	2350	isotig40150	isotig40150	temp	down	1	1436	1	1436	224140807	TRUE	TRUE	TRUE	2.41E-03	12	4.17E-10	356	short_pp
psme_t002105	0.999	6435.71	0	937	4521	GAEK01026509.1	gi|451284752|gb|GAEK01026509.1|	temp	down	1	3583	1	3585	225465653	TRUE	TRUE	TRUE	2.41E-03	12	4.17E-10	356	short_pp
psme_t002106	0.998	1801.05	0	643	1647	isotig43089	isotig43089	day	up	0.9037	1004	1	1005	224112925	TRUE	TRUE	TRUE	1.57E-04	16	2.21E-11	59.5	spring_pp
psme_t002117	0.996	940.841	0	2404	1877	isotig55261	isotig55261	day	down	0.7739	527	1	528	356565590								missing
psme_t002121	0.923	2789.29	0	2134	218	GAEK01011331.1	gi|451299930|gb|GAEK01011331.1|	taw	down	0.6447	1918	1	1918	225442450	TRUE	TRUE	TRUE	8.28E-06	22	0.00208351	246	fall_pp
psme_t002123	0.999	6599.81	0	539	4209	GAEK01035372.1	gi|451275889|gb|GAEK01035372.1|	day	up	1	3672	1	3673	359484783	FALSE	TRUE	FALSE	9.60E-02	23.6	5.88E-05	139.3	long_pp
psme_t002126	0.867	4563.81	0	3939	128	GAEK01018498.1	gi|451292763|gb|GAEK01018498.1|	temp	up	0.8609	3807	1	3830	470141636	TRUE	TRUE	TRUE	5.14E-04	20	2.30E-10	276.2	fall_pp
psme_t002159	0.995	6570.96	0	43	3731	GAEK01022527.1	gi|451288734|gb|GAEK01022527.1|	temp	up	1	3675	1	3689	225425009	TRUE	TRUE	TRUE	4.24E-05	24	0.00327762	207.8	long_pp
psme_t002188	0.999	1276.27	0	3790	4500	isotig25683	isotig25683	day	up	0.5419	751	40	712	470134373	TRUE	TRUE	TRUE	4.17E-09	8	0.00095208	286	fall_pp
psme_t002188	0.999	4376.26	0	3543	1113	GAEK01031617.1	gi|451279644|gb|GAEK01031617.1|	day	up	0.7799	2431	1	2431	449500987	TRUE	TRUE	TRUE	4.17E-09	8	0.00095208	286	fall_pp
psme_t002225	0.997	4284.29	0	362	2759	GAEK01034183.1	gi|451277078|gb|GAEK01034183.1|	temp	down	0.6031	3976	1579	2399	255573018	TRUE	FALSE	FALSE	1.24E-04	8	1	84.2	spring_pp
psme_t002258	0.999	1764.98	0	3498	4478	isotig45227	isotig45227	temp	down	1	981	1	981	356545882	FALSE	TRUE	FALSE	1.00E+00	14.65	2.72E-05	8.1	short_pp
psme_t002280	0.998	1865.97	0	388	1428	isotig07211	isotig07211	temp	up	0.8645	1203	164	1041	255550972	TRUE	TRUE	TRUE	1.90E-04	22	9.98E-06	262.5	fall_pp
psme_t002280	0.999	3840.66	0	388	2528	isotig07208	isotig07208	temp	up	0.8221	2602	464	2141	255549812	TRUE	TRUE	TRUE	1.90E-04	22	9.98E-06	262.5	fall_pp
psme_t002294	0.982	4648.57	0	106	2779	GAEK01008976.1	gi|451302285|gb|GAEK01008976.1|	prov	up	0.6802	3862	1236	2674	225461512	FALSE	TRUE	FALSE	1.00E+00	18.8	2.72E-05	316.1	short_pp
psme_t002307	0.95	1764.98	0	2960	4078	GAEK01003673.1	gi|451307588|gb|GAEK01003673.1|	taw	down	0.4277	1145	45	1124	255546267	TRUE	FALSE	FALSE	1.12E-06	20	0.22474112	230.6	fall_pp
psme_t002308	0.988	6192.25	0	138	3665	GAEK01004559.1	gi|451306702|gb|GAEK01004559.1|	taw	up	0.9181	3809	313	3528	255574556	FALSE	TRUE	FALSE	9.54E-01	20	0.00068965	361.7	short_pp
psme_t002309	0.998	6085.85	0	3408	18	GAEK01030331.1	gi|451280930|gb|GAEK01030331.1|	day	down	1	3390	1	3391	225446449	FALSE	TRUE	FALSE	1.00E+00	8.87	3.22E-09	356	short_pp
psme_t002314	0.991	6067.82	0	1033	4467	GAEK01007347.1	gi|451303914|gb|GAEK01007347.1|	taw	down	1	3406	1	3436	470147181	FALSE	TRUE	FALSE	1.00E+00	18.25	1.13E-06	286	fall_pp
psme_t002318	0.999	7052.46	0	238	4154	GAEK01029774.1	gi|451281487|gb|GAEK01029774.1|	temp	up	1	3919	1	3919	470133361	TRUE	TRUE	TRUE	3.33E-07	20	0.00010243	355.6	short_pp
psme_t002336	0.998	3238.33	0	68	1875	GAEK01017243.1	gi|451294018|gb|GAEK01017243.1|	temp	down	1	1807	1	1809	255547560	TRUE	FALSE	FALSE	4.83E-09	8	0.22474112	310.4	short_pp
psme_t002386	0.996	3279.81	0	2237	400	isotig38524	isotig38524	taw	down	1	1837	1	1838	470141869	TRUE	TRUE	TRUE	1.14E-05	20	4.02E-05	276.2	fall_pp
psme_t002387	0.999	3315.88	0	8	1852	isotig17552	isotig17552	day	down	0.9175	1900	54	1847	167999219	FALSE	TRUE	FALSE	3.84E-01	22	0.00327762	318.6	short_pp
psme_t002398	0.837	948.055	0	430	1311	isotig45870	isotig45870	taw	up	0.9251	877	1	891	225426741	FALSE	TRUE	FALSE	1.00E+00	17.05	7.14E-07	356	short_pp
psme_t002398	0.954	5160.72	0	3660	430	GAEK01036856.1	gi|451274405|gb|GAEK01036856.1|	taw	up	0.9932	3249	23	3240	255541418	FALSE	TRUE	FALSE	1.00E+00	17.05	7.14E-07	356	short_pp
psme_t002407	0.996	4801.85	0	3202	516	GAEK01022825.1	gi|451288436|gb|GAEK01022825.1|	day	down	0.834	2687	1	2687	224133784	FALSE	TRUE	FALSE	1.00E+00	12.47	1.72E-07	347.7	short_pp
psme_t002414	0.997	691.977	0	3348	3733	isotig90507	isotig90507	prov	up	0.9147	422	37	386	359497098	TRUE	TRUE	TRUE	2.10E-02	18.8	1.35E-07	2.4	short_pp
psme_t002421	0.999	7157.05	0	4306	332	GAEK01025798.1	gi|451285463|gb|GAEK01025798.1|	temp	up	1	3974	1	3975	302817863	FALSE	TRUE	FALSE	1.00E+00	22	0.00049458	286	fall_pp
psme_t002448	0.998	1135.61	0	2032	1401	isotig56358	isotig56358	temp	down	0.9561	659	28	632	460415526	TRUE	FALSE	FALSE	1.50E-06	8	1	169.6	long_pp
psme_t002462	0.999	2866.84	0	4210	2617	GAEK01022275.1	gi|451288986|gb|GAEK01022275.1|	prov	up	1	1593	1	1594	224145221	TRUE	TRUE	TRUE	2.03E-02	10	0.01341011	181.7	long_pp
psme_t002462	0.999	2785.69	0	4177	2629	isotig21663	isotig21663	temp	down	0.9139	1620	72	1549	224145221	TRUE	TRUE	TRUE	2.03E-02	10	0.01341011	181.7	long_pp
psme_t002481	0.998	2268.12	0	276	1540	GAEK01000422.1	gi|451310839|gb|GAEK01000422.1|	day	up	1	1265	1	1265	460397704	TRUE	TRUE	TRUE	5.61E-04	22	1.77E-06	259.1	fall_pp
psme_t002483	0.998	5501.56	0	3130	59	GAEK01031746.1	gi|451279515|gb|GAEK01031746.1|	taw	up	1	3070	1	3073	224099571								missing
psme_t002489	0.992	441.308	9.76E-123	748	498	isotig88167	isotig88167	taw	down	0.5814	430	181	251	224140605	TRUE	FALSE	FALSE	1.27E-05	24	0.20245582	162.1	long_pp
psme_t002526	0.992	1894.82	0	4269	3195	isotig43063	isotig43063	day	up	0.9632	1115	42	1075	359476009								missing
psme_t002526	0.966	5232.86	0	4265	1098	GAEK01010281.1	gi|451300980|gb|GAEK01010281.1|	day	up	0.9947	3192	18	3175	470109887								missing
psme_t002544	0.931	2711.75	0	4176	2360	isotig11401	isotig11401	day	up	0.9498	1878	80	1827	470133415	FALSE	TRUE	FALSE	1.00E+00	19.14	3.44E-06	162.1	long_pp
psme_t002571	0.995	1404.31	0	1145	1933	isotig24364	isotig24364	taw	down	0.8504	790	1	790	350536877								missing
psme_t002571	0.996	3425.88	0	15	1933	isotig24363	isotig24363	taw	down	1	1921	1	1921	302845927								missing
psme_t002571	0.984	3709.01	0	2129	1	GAEK01016927.1	gi|451294334|gb|GAEK01016927.1|	taw	down	0.9887	2123	25	2129	449521637								missing
psme_t002578	0.999	7366.24	0	4363	263	GAEK01030725.1	gi|451280536|gb|GAEK01030725.1|	temp	up	0.9971	4099	1	4101	359487575	TRUE	FALSE	FALSE	1.36E-04	20	1	193.6	long_pp
psme_t002603	0.994	7158.86	0	4259	219	GAEK01011431.1	gi|451299830|gb|GAEK01011431.1|	taw	up	0.9995	4040	3	4042	224069531	TRUE	TRUE	TRUE	4.33E-03	22.57	2.24E-05	364.2	short_pp
psme_t002616	0.999	1956.14	0	1516	2603	isotig43429	isotig43429	temp	down	1	1089	1	1089	460370061	TRUE	FALSE	FALSE	2.84E-10	8	1	93.3	spring_pp
psme_t002618	0.998	2354.68	0	1735	423	GAEK01036998.1	gi|451274263|gb|GAEK01036998.1|	prov	up	0.9977	1316	4	1313	225430498	TRUE	TRUE	TRUE	4.42E-02	4	0.00892859	31	short_pp
psme_t002631	0.996	2888.48	0	2061	3678	isotig23185	isotig23185	day	up	0.6855	1617	1	1618	224113749	TRUE	TRUE	TRUE	3.89E-10	6	0.00010243	25.3	short_pp
psme_t002631	0.992	6657.52	0	3757	1	GAEK01026088.1	gi|451285173|gb|GAEK01026088.1|	day	up	0.991	3762	35	3757	302757709	TRUE	TRUE	TRUE	3.89E-10	6	0.00010243	25.3	short_pp
psme_t002640	0.998	7030.82	0	112	4030	GAEK01029277.1	gi|451281984|gb|GAEK01029277.1|	day	down	1	3922	1	3923	15229636								missing
psme_t002659	0.99	710.01	0	944	1348	isotig83143	isotig83143	temp	up	0.9038	447	44	405	356507742	FALSE	TRUE	FALSE	1.00E+00	22	2.78E-07	325.1	short_pp
psme_t002663	0.999	3662.12	0	1551	3589	GAEK01028911.1	gi|451282350|gb|GAEK01028911.1|	taw	up	1	2037	1	2039	225431324	FALSE	TRUE	FALSE	9.07E-02	3.71	0.01531074	25.3	short_pp
psme_t002680	1	6852.28	0	4013	215	GAEK01016979.1	gi|451294282|gb|GAEK01016979.1|	taw	down	1	3799	1	3799	357520589	FALSE	TRUE	FALSE	7.91E-01	8	1.77E-06	134.8	long_pp
psme_t002687	0.998	1097.73	0	1975	2586	GAEK01026618.1	gi|451284643|gb|GAEK01026618.1|	day	up	1	613	1	613	115481200	TRUE	FALSE	FALSE	2.14E-03	22	0.14738364	162.1	long_pp
psme_t002687	0.972	1227.58	0	3547	4262	isotig52819	isotig52819	day	up	1	727	1	727	297844732	TRUE	FALSE	FALSE	2.14E-03	22	0.14738364	162.1	long_pp
psme_t002689	0.997	6989.34	0	114	4022	GAEK01031894.1	gi|451279367|gb|GAEK01031894.1|	taw	down	1	3907	1	3909	470128629								missing
psme_t002701	0.996	1838.92	0	1029	1	isotig15795	isotig15795	day	down	0.6476	1101	73	1029	224053236	FALSE	TRUE	FALSE	1.00E+00	14.55	4.51E-07	310.4	short_pp
psme_t002701	0.995	1581.04	0	886	1	isotig15796	isotig15796	taw	down	0.637	958	73	886	359476005	FALSE	TRUE	FALSE	1.00E+00	14.55	4.51E-07	310.4	short_pp
psme_t002702	1	5261.71	0	4290	1371	GAEK01016708.1	gi|451294553|gb|GAEK01016708.1|	day	up	0.7476	3906	987	2920	359478930	TRUE	TRUE	TRUE	6.82E-18	4	7.09E-05	356	short_pp
psme_t002704	0.99	6843.27	0	265	4161	GAEK01036811.1	gi|451274450|gb|GAEK01036811.1|	day	up	1	3896	1	3898	255538590	FALSE	TRUE	FALSE	1.34E-01	3.71	8.55E-05	13.8	short_pp
psme_t002714	0.987	3294.24	0	223	2103	GAEK01014439.1	gi|451296822|gb|GAEK01014439.1|	temp	down	1	1860	1	1882	255575574	TRUE	TRUE	TRUE	1.17E-02	5.43	0.00001503	333.2	short_pp
psme_t002728	0.998	1617.1	0	442	1342	isotig42036	isotig42036	taw	up	0.7521	1198	298	901	449531523	FALSE	TRUE	FALSE	7.11E-01	22	1.83E-05	340.2	short_pp
psme_t002728	0.996	3674.75	0	4202	2145	GAEK01029769.1	gi|451281492|gb|GAEK01029769.1|	taw	up	0.5375	3831	1773	2059	224071055	FALSE	TRUE	FALSE	7.11E-01	22	1.83E-05	340.2	short_pp
psme_t002736	0.998	6462.76	0	567	4171	GAEK01016471.1	gi|451294790|gb|GAEK01016471.1|	taw	up	0.9442	3604	1	3605	225455135	TRUE	FALSE	FALSE	2.88E-04	24.29	0.85226204	2.4	short_pp
psme_t002752	0.959	5400.57	0	4179	850	GAEK01034696.1	gi|451276565|gb|GAEK01034696.1|	day	up	0.7913	4212	880	3333	224083342	TRUE	TRUE	TRUE	1.13E-07	8	0.00029688	27.4	short_pp
psme_t002754	1	3970.5	0	2275	75	GAEK01036247.1	gi|451275014|gb|GAEK01036247.1|	taw	up	0.9705	2201	1	2201	460387128								missing
psme_t002791	0.984	1211.35	0	795	1502	isotig53805	isotig53805	temp	down	1	705	1	709	302801424	TRUE	TRUE	TRUE	1.22E-09	10	8.13E-06	356	short_pp
psme_t002804	0.997	1072.49	0	1534	936	isotig46017	isotig46017	taw	up	0.6434	599	1	599	357498793	FALSE	TRUE	FALSE	1.23E-01	5.43	2.22E-06	351.1	short_pp
psme_t002810	0.991	1038.22	0	2539	3126	isotig15957	isotig15957	temp	down	0.4987	1179	592	588	302811173	TRUE	TRUE	TRUE	1.37E-03	14	0.00242841	344.6	short_pp
psme_t002810	1	6605.22	0	122	3786	GAEK01029536.1	gi|451281725|gb|GAEK01029536.1|	temp	down	1	3665	1	3665	168026784	TRUE	TRUE	TRUE	1.37E-03	14	0.00242841	344.6	short_pp
psme_t002826	0.998	1606.28	0	141	1037	isotig47019	isotig47019	day	up	1	896	1	897	224074123	TRUE	TRUE	TRUE	7.35E-07	2	0.00379811	139.3	long_pp
psme_t002826	0.995	1662.19	0	1143	208	GAEK01032779.1	gi|451278482|gb|GAEK01032779.1|	day	up	1	938	1	938	358248614	TRUE	TRUE	TRUE	7.35E-07	2	0.00379811	139.3	long_pp
psme_t002855	0.887	906.577	0	4137	3433	GAEK01030121.1	gi|451281140|gb|GAEK01030121.1|	day	down	0.9387	705	1	706	168046749	FALSE	TRUE	FALSE	2.22E-01	3.71	0.01985582	344.6	short_pp
psme_t002859	0.982	6370.78	0	328	4009	GAEK01009364.1	gi|451301897|gb|GAEK01009364.1|	day	up	1	3626	1	3683	168039610	TRUE	TRUE	TRUE	4.92E-04	4	0.04213651	287.6	fall_pp
psme_t002872	0.992	6358.16	0	50	3638	GAEK01025545.1	gi|451285716|gb|GAEK01025545.1|	prov	up	1	3575	1	3595	359472706	TRUE	TRUE	TRUE	7.03E-03	6.8	0.00095208	357.1	short_pp
psme_t002875	0.999	4693.65	0	1485	4095	GAEK01014879.1	gi|451296382|gb|GAEK01014879.1|	prov	up	1	2609	1	2611	225438718	FALSE	TRUE	FALSE	1.62E-01	10	0.02567529	19.5	short_pp
psme_t002877	0.998	7207.55	0	24	4042	GAEK01022109.1	gi|451289152|gb|GAEK01022109.1|	temp	up	1	4021	1	4022	224114928	TRUE	TRUE	TRUE	7.52E-14	16	0.01173748	316.7	short_pp
psme_t002887	0.956	1085.11	0	3059	2377	isotig16586	isotig16586	day	up	1	681	1	684	224072274								missing
psme_t002887	0.953	1350.21	0	3228	2377	isotig16584	isotig16584	day	up	0.993	850	1	852	255555713								missing
psme_t002921	0.998	5770.26	0	3955	736	GAEK01009365.1	gi|451301896|gb|GAEK01009365.1|	temp	up	0.9339	3449	229	3221	168039610	TRUE	TRUE	TRUE	1.02E-03	4	0.04753662	287.6	fall_pp
psme_t002928	0.967	847.066	0	4053	3538	isotig43004	isotig43004	prov	up	0.4618	1113	600	516	350537253	TRUE	TRUE	TRUE	4.70E-02	20	5.88E-05	321.8	short_pp
psme_t002932	0.994	6435.71	0	3876	255	GAEK01023480.1	gi|451287781|gb|GAEK01023480.1|	day	down	1	3623	1	3624	225436952	FALSE	TRUE	FALSE	3.16E-01	3.71	1.09E-13	299	fall_pp
psme_t002934	0.997	1544.97	0	3285	4150	isotig21600	isotig21600	taw	down	0.4784	865	1	866	168034789								missing
psme_t002934	0.992	5597.14	0	1	3172	GAEK01005532.1	gi|451305729|gb|GAEK01005532.1|	taw	down	0.7179	4398	1231	3173	359473713								missing
psme_t002943	0.998	6814.41	0	423	4220	GAEK01009962.1	gi|451301299|gb|GAEK01009962.1|	taw	up	0.9979	3808	9	3800	225437779	TRUE	TRUE	TRUE	6.19E-10	18	7.54E-09	347.7	short_pp
psme_t002943	0.995	2342.06	0	2903	4220	GAEK01009961.1	gi|451301300|gb|GAEK01009961.1|	temp	down	0.5093	1325	9	1319	224094610	TRUE	TRUE	TRUE	6.19E-10	18	7.54E-09	347.7	short_pp
psme_t002945	0.998	1438.57	0	1559	757	isotig26354	isotig26354	taw	up	0.7968	1009	206	804	357485969	FALSE	TRUE	FALSE	1.00E+00	14.76	4.96E-08	327.5	short_pp
psme_t002953	0.998	3094.06	0	1795	68	GAEK01018217.1	gi|451293044|gb|GAEK01018217.1|	temp	down	1	1727	1	1729	470135590	TRUE	FALSE	FALSE	2.68E-12	8	0.09503205	272.9	fall_pp
psme_t002976	0.983	2702.73	0	3822	2257	GAEK01008962.1	gi|451302299|gb|GAEK01008962.1|	day	up	1	1551	1	1566	297843996	TRUE	TRUE	TRUE	2.48E-02	16	0.02567529	90.4	spring_pp
psme_t002976	0.951	2807.33	0	4012	2257	GAEK01008965.1	gi|451302296|gb|GAEK01008965.1|	day	up	1	1708	1	1759	297840369	TRUE	TRUE	TRUE	2.48E-02	16	0.02567529	90.4	spring_pp
psme_t002985	0.992	6172.41	0	3613	137	GAEK01022929.1	gi|451288332|gb|GAEK01022929.1|	taw	down	1	3468	1	3486	225445638	TRUE	TRUE	TRUE	2.88E-04	4	5.68E-07	219.2	fall_pp
psme_t003019	0.891	717.224	0	2269	2817	GAEK01022152.1	gi|451289109|gb|GAEK01022152.1|	day	up	1	548	1	549	242064194	TRUE	TRUE	TRUE	1.49E-02	14	0.00507561	356	short_pp
psme_t003027	0.993	3043.57	0	1660	3380	isotig38867	isotig38867	taw	down	1	1722	1	1723	449464834	TRUE	TRUE	TRUE	3.90E-02	17.43	0.01341011	311.2	short_pp
psme_t003030	0.996	1606.28	0	3179	4079	isotig28111	isotig28111	taw	down	1	902	1	902	297814748								missing
psme_t003030	0.996	6435.71	0	269	3869	GAEK01013674.1	gi|451297587|gb|GAEK01013674.1|	taw	down	1	3606	1	3607	449495433								missing
psme_t003058	0.997	7012.78	0	178	4095	GAEK01033406.1	gi|451277855|gb|GAEK01033406.1|	taw	up	1	3917	1	3919	225435251	FALSE	TRUE	FALSE	6.76E-02	20	2.72E-05	327.5	short_pp
psme_t003068	0.995	3061.6	0	1533	3258	GAEK01007642.1	gi|451303619|gb|GAEK01007642.1|	taw	up	0.9983	1725	1	1729	255551579								missing
psme_t003073	1	7506.91	0	1	4165	GAEK01024414.1	gi|451286847|gb|GAEK01024414.1|	day	up	0.959	4165	1	4165	255552900								missing
psme_t003078	0.995	5405.98	0	18	3057	GAEK01031635.1	gi|451279626|gb|GAEK01031635.1|	day	up	0.9276	3275	238	3042	225453579	FALSE	TRUE	FALSE	1.00E+00	24	0.00242841	357.1	short_pp
psme_t003083	0.987	2639.61	0	2310	3828	GAEK01021596.1	gi|451289665|gb|GAEK01021596.1|	temp	down	1	1518	1	1521	115481010	TRUE	TRUE	TRUE	4.85E-03	10	0.00001503	2.4	short_pp
psme_t003091	0.998	3954.27	0	1761	3969	isotig02005	isotig02005	temp	up	0.651	3395	1186	2211	224137996	FALSE	TRUE	FALSE	6.96E-01	21.2	0.00058425	355.6	short_pp
psme_t003098	1	5833.38	0	599	3836	GAEK01026682.1	gi|451284579|gb|GAEK01026682.1|	taw	down	0.9594	3239	1	3239	224069788	FALSE	TRUE	FALSE	7.26E-01	18.8	0.00049458	321.8	short_pp
psme_t003104	0.998	2354.68	0	4084	2769	isotig15251	isotig15251	day	up	0.9184	1432	117	1317	225436930	TRUE	TRUE	TRUE	1.39E-02	2	0.00152765	28.2	short_pp
psme_t003125	0.997	1061.67	0	902	1496	GAEK01027609.1	gi|451283652|gb|GAEK01027609.1|	taw	up	1	594	1	595	470135479	FALSE	TRUE	FALSE	8.08E-01	24.29	3.31E-05	2.4	short_pp
psme_t003127	0.987	1220.36	0	2788	2087	isotig53670	isotig53670	day	down	1	702	1	703	359488677	FALSE	TRUE	FALSE	1.00E+00	22	0.00439017	299	fall_pp
psme_t003127	0.989	2159.92	0	4086	2851	isotig41673	isotig41673	day	down	1	1240	1	1240	226493578	FALSE	TRUE	FALSE	1.00E+00	22	0.00439017	299	fall_pp
psme_t003127	0.992	5526.81	0	3982	847	GAEK01033902.1	gi|451277359|gb|GAEK01033902.1|	day	down	1	3136	1	3139	470137783	FALSE	TRUE	FALSE	1.00E+00	22	0.00439017	299	fall_pp
psme_t003132	0.998	6747.69	0	3819	53	GAEK01030604.1	gi|451280657|gb|GAEK01030604.1|	taw	down	1	3766	1	3769	255582650	TRUE	TRUE	TRUE	3.22E-02	10	9.95E-09	173.3	long_pp
psme_t003139	0.996	1337.58	0	3603	2855	isotig51668	isotig51668	temp	down	0.996	749	1	749	224126635	FALSE	TRUE	FALSE	1.00E+00	11.93	0.00021003	31	short_pp
psme_t003139	0.984	6139.95	0	21	3551	GAEK01021656.1	gi|451289605|gb|GAEK01021656.1|	temp	down	1	3494	1	3532	470146936	FALSE	TRUE	FALSE	1.00E+00	11.93	0.00021003	31	short_pp
psme_t003152	0.978	688.37	0	3734	4137	isotig20021	isotig20021	day	down	0.614	612	209	404	357511687	FALSE	TRUE	FALSE	2.06E-01	6	3.31E-05	310.4	short_pp
psme_t003166	1	5288.76	0	3053	122	GAEK01009414.1	gi|451301847|gb|GAEK01009414.1|	temp	up	1	2932	1	2932	460398979	TRUE	TRUE	TRUE	1.64E-04	22.57	0.00507561	211.9	long_pp
psme_t003190	0.998	3438.51	0	2919	1003	GAEK01007339.1	gi|451303922|gb|GAEK01007339.1|	temp	down	0.7342	1917	1	1918	302815333	TRUE	FALSE	FALSE	4.87E-11	10	0.09503205	264.8	fall_pp
psme_t003192	0.996	6621.45	0	4056	344	GAEK01004870.1	gi|451306391|gb|GAEK01004870.1|	taw	down	0.8552	4343	630	3715	460404802	TRUE	TRUE	TRUE	1.35E-02	12.29	8.13E-06	316.1	short_pp
psme_t003196	0.995	3171.61	0	1998	218	isotig14912	isotig14912	day	down	1	1781	1	1781	470115205	TRUE	TRUE	TRUE	2.78E-08	16	5.68E-07	316.7	short_pp
psme_t003196	0.997	6567.35	0	4020	350	GAEK01020737.1	gi|451290524|gb|GAEK01020737.1|	day	down	1	3670	1	3671	225443594	TRUE	TRUE	TRUE	2.78E-08	16	5.68E-07	316.7	short_pp
psme_t003213	0.989	2387.14	0	2716	4080	GAEK01028361.1	gi|451282900|gb|GAEK01028361.1|	taw	down	1	1363	1	1365	356502102								missing
psme_t003213	0.997	2686.5	0	1499	1	GAEK01029050.1	gi|451282211|gb|GAEK01029050.1|	taw	down	0.7743	1936	438	1499	470102718								missing
psme_t003242	1	601.808	3.58E-171	1199	867	GAEK01001592.1	gi|451309669|gb|GAEK01001592.1|	prov	up	1	333	1	333	224135463	TRUE	FALSE	FALSE	8.84E-05	16	1	56.1	spring_pp
psme_t003243	0.975	1213.15	0	3992	3270	isotig24752	isotig24752	temp	down	0.584	1225	503	725	212722686	TRUE	FALSE	FALSE	6.53E-07	2	1	177.7	long_pp
psme_t003285	0.961	2358.29	0	147	1600	isotig25487	isotig25487	temp	down	0.9411	1455	1	1457	168025348	TRUE	TRUE	TRUE	1.09E-02	18	0.01531074	327.5	short_pp
psme_t003307	0.987	2607.15	0	2268	774	isotig21154	isotig21154	temp	down	1	1497	1	1497	224090623	TRUE	TRUE	TRUE	7.65E-08	4	5.68E-07	335.5	short_pp
psme_t003311	0.995	1923.68	0	3882	2801	isotig43495	isotig43495	day	down	1	1082	1	1083	226495589	FALSE	TRUE	FALSE	8.97E-01	20	1.06E-07	304.9	fall_pp
psme_t003311	0.997	6181.43	0	406	3861	GAEK01019744.1	gi|451291517|gb|GAEK01019744.1|	day	down	0.9665	3457	1	3457	255569084	FALSE	TRUE	FALSE	8.97E-01	20	1.06E-07	304.9	fall_pp
psme_t003315	0.976	1898.43	0	2286	1192	isotig15787	isotig15787	temp	down	0.7182	1114	1	1116	302798549								missing
psme_t003318	1	2307.8	0	3296	2018	GAEK01000258.1	gi|451311003|gb|GAEK01000258.1|	day	up	1	1279	1	1279	168024155								missing
psme_t003334	0.952	5431.23	0	4023	619	GAEK01003176.1	gi|451308085|gb|GAEK01003176.1|	day	up	0.9994	3412	3	3423	460384688	FALSE	TRUE	FALSE	1.00E+00	2	0.00025001	2.4	short_pp
psme_t003376	0.999	2019.26	0	2783	3904	GAEK01007991.1	gi|451303270|gb|GAEK01007991.1|	taw	down	1	1122	1	1122	255549349	FALSE	TRUE	FALSE	2.46E-01	6	0.00892859	238.2	fall_pp
psme_t003393	0.989	1299.71	0	1060	318	isotig51911	isotig51911	day	up	1	743	1	744	359483904	TRUE	FALSE	FALSE	2.14E-03	24.29	1	148.6	long_pp
psme_t003393	0.997	6087.66	0	339	3736	GAEK01025576.1	gi|451285685|gb|GAEK01025576.1|	day	up	1	3398	1	3398	407971008	TRUE	FALSE	FALSE	2.14E-03	24.29	1	148.6	long_pp
psme_t003396	0.998	2122.05	0	1943	3123	isotig12508	isotig12508	day	up	0.5727	1181	1	1181	225457542	FALSE	TRUE	FALSE	8.25E-01	7.14	0.0373174	364.2	short_pp
psme_t003418	0.993	2107.62	0	3008	1819	isotig29011	isotig29011	temp	down	0.9497	1200	12	1190	255537904	TRUE	TRUE	TRUE	3.87E-18	6	0.00675692	73.9	spring_pp
psme_t003422	0.995	4608.89	0	3990	1409	GAEK01025303.1	gi|451285958|gb|GAEK01025303.1|	taw	up	1	2571	1	2582	255546755								missing
psme_t003430	0.996	1654.98	0	3671	2743	isotig18956	isotig18956	temp	down	0.8577	1082	155	929	470143191								missing
psme_t003440	0.996	6612.44	0	297	4001	GAEK01030192.1	gi|451281069|gb|GAEK01030192.1|	day	up	0.8808	3703	1	3705	359497545	FALSE	TRUE	FALSE	6.24E-01	2	2.26E-08	162.1	long_pp
psme_t003445	0.998	2250.09	0	3502	2251	isotig41548	isotig41548	taw	up	1	1252	1	1252	225463532	TRUE	FALSE	FALSE	8.27E-04	20	0.54362737	356	short_pp
psme_t003445	0.997	6046.18	0	114	3490	GAEK01013676.1	gi|451297585|gb|GAEK01013676.1|	taw	up	1	3377	1	3377	470117449	TRUE	FALSE	FALSE	8.27E-04	20	0.54362737	356	short_pp
psme_t003455	0.996	6679.16	0	3793	56	GAEK01010305.1	gi|451300956|gb|GAEK01010305.1|	taw	up	1	3740	1	3741	168050969								missing
psme_t003464	0.987	1454.8	0	2855	3690	isotig48093	isotig48093	taw	up	0.9743	835	1	836	357151582	TRUE	FALSE	FALSE	5.31E-06	2	0.30506129	312	short_pp
psme_t003475	0.988	5312.21	0	822	3856	GAEK01034771.1	gi|451276490|gb|GAEK01034771.1|	temp	down	0.8466	3018	1	3036	449480641	TRUE	FALSE	FALSE	2.60E-08	6	0.2758177	99.4	spring_pp
psme_t003491	0.998	2396.16	0	4000	2668	isotig10660	isotig10660	day	up	1	1333	1	1333	356534353	FALSE	TRUE	FALSE	1.00E+00	13.78	0.01531074	173.5	long_pp
psme_t003497	0.994	295.235	7.13E-79	3349	3184	isotig111381	isotig111381	day	up	0.4868	341	176	166	302812209	FALSE	TRUE	FALSE	1.00E+00	16.73	1.23E-05	196.3	long_pp
psme_t003497	0.856	448.522	9.10E-125	2912	3301	isotig61928	isotig61928	day	up	0.6638	389	1	390	186511064	FALSE	TRUE	FALSE	1.00E+00	16.73	1.23E-05	196.3	long_pp
psme_t003497	0.992	1328.57	0	3920	3170	isotig15672	isotig15672	day	up	0.7695	866	116	751	297789876	FALSE	TRUE	FALSE	1.00E+00	16.73	1.23E-05	196.3	long_pp
psme_t003497	0.996	4823.49	0	3920	1220	isotig15670	isotig15670	day	up	0.9609	2700	1	2701	358249322	FALSE	TRUE	FALSE	1.00E+00	16.73	1.23E-05	196.3	long_pp
psme_t003507	0.996	6891.96	0	3889	20	GAEK01033859.1	gi|451277402|gb|GAEK01033859.1|	temp	up	1	3869	1	3873	460400750	FALSE	TRUE	FALSE	1.00E+00	14.98	3.44E-06	325.1	short_pp
psme_t003511	0.99	1025.6	0	1024	1604	isotig61859	isotig61859	taw	down	0.9983	585	2	584	115484213	FALSE	TRUE	FALSE	3.01E-01	12.29	0.00585921	340.2	short_pp
psme_t003512	0.986	2529.61	0	3545	2083	isotig39942	isotig39942	taw	up	0.9986	1459	1	1463	357507611								missing
psme_t003513	0.997	3434.9	0	1918	3834	GAEK01019330.1	gi|451291931|gb|GAEK01019330.1|	day	down	1	1917	1	1917	356525493	TRUE	TRUE	TRUE	3.38E-09	6	0.01173748	311.2	short_pp
psme_t003521	0.964	1449.39	0	2178	1296	isotig46421	isotig46421	temp	up	0.9598	883	1	883	356519114	TRUE	TRUE	TRUE	5.72E-11	18	0.00242841	207.8	long_pp
psme_t003521	0.959	2206.81	0	2316	3689	isotig07883	isotig07883	temp	up	1	1379	1	1381	162458166	TRUE	TRUE	TRUE	5.72E-11	18	0.00242841	207.8	long_pp
psme_t003521	0.942	2140.08	0	2316	3707	isotig07880	isotig07880	temp	up	0.9576	1462	63	1400	351725607	TRUE	TRUE	TRUE	5.72E-11	18	0.00242841	207.8	long_pp
psme_t003521	0.962	2654.04	0	713	2336	GAEK01000018.1	gi|451311243|gb|GAEK01000018.1|	temp	up	0.9088	1624	1	1624	470126676	TRUE	TRUE	TRUE	5.72E-11	18	0.00242841	207.8	long_pp
psme_t003521	0.974	3027.34	0	713	2519	isotig21577	isotig21577	temp	up	0.9165	1811	2	1812	357132932	TRUE	TRUE	TRUE	5.72E-11	18	0.00242841	207.8	long_pp
psme_t003529	0.998	987.729	0	3403	3953	isotig23702	isotig23702	temp	down	0.3313	552	1	552	224135107	FALSE	TRUE	FALSE	1.00E+00	8	0.02912495	230.6	fall_pp
psme_t003529	0.999	2947.99	0	2316	3953	isotig23701	isotig23701	temp	down	1	1639	1	1639	470147041	FALSE	TRUE	FALSE	1.00E+00	8	0.02912495	230.6	fall_pp
psme_t003531	0.999	6298.65	0	3773	266	GAEK01034215.1	gi|451277046|gb|GAEK01034215.1|	day	up	0.9865	3559	49	3511	359476856	FALSE	TRUE	FALSE	6.76E-02	8	2.30E-10	189.5	long_pp
psme_t003533	0.923	1063.47	0	1368	2031	GAEK01005148.1	gi|451306113|gb|GAEK01005148.1|	day	up	0.766	923	217	711	357161865	TRUE	TRUE	TRUE	8.50E-09	2	1.42E-06	162.1	long_pp
psme_t003537	0.994	2746.01	0	2377	3924	isotig39531	isotig39531	taw	up	1	1549	1	1549	356546894	TRUE	TRUE	TRUE	4.89E-10	24.29	4.51E-07	28.2	short_pp
psme_t003537	0.999	6258.98	0	290	3764	GAEK01009491.1	gi|451301770|gb|GAEK01009491.1|	taw	up	0.7927	4212	738	3475	449476737	TRUE	TRUE	TRUE	4.89E-10	24.29	4.51E-07	28.2	short_pp
psme_t003546	0.994	901.167	0	3984	3476	isotig44767	isotig44767	day	up	0.5065	508	1	509	357122616	TRUE	TRUE	TRUE	7.17E-08	8	0.00242841	51.3	spring_pp
psme_t003552	0.999	5948.8	0	3983	679	GAEK01021800.1	gi|451289461|gb|GAEK01021800.1|	taw	down	0.7869	3304	1	3305	359473065	TRUE	FALSE	FALSE	6.69E-11	22.57	0.07589585	207.8	long_pp
psme_t003579	0.995	4138.21	0	150	2477	isotig37948	isotig37948	taw	up	1	2328	1	2331	356522123	FALSE	TRUE	FALSE	2.52E-01	4.4	1.72E-07	347.7	short_pp
psme_t003579	0.998	6780.15	0	3937	157	GAEK01019276.1	gi|451291985|gb|GAEK01019276.1|	taw	up	1	3779	1	3781	225460010	FALSE	TRUE	FALSE	2.52E-01	4.4	1.72E-07	347.7	short_pp
psme_t003591	0.997	1653.17	0	1573	2498	isotig45542	isotig45542	day	up	0.9615	925	1	926	449463472	TRUE	TRUE	TRUE	5.56E-18	12	0.01024242	2.4	short_pp
psme_t003591	0.996	3959.68	0	3846	1626	GAEK01011554.1	gi|451299707|gb|GAEK01011554.1|	day	up	1	2220	1	2224	224110206	TRUE	TRUE	TRUE	5.56E-18	12	0.01024242	2.4	short_pp
psme_t003610	0.998	3992.14	0	3119	893	GAEK01008793.1	gi|451302468|gb|GAEK01008793.1|	day	down	0.814	2737	510	2228	168059994	TRUE	TRUE	TRUE	9.79E-09	8	0.00001503	344.6	short_pp
psme_t003636	0.997	3177.02	0	2112	3889	isotig38653	isotig38653	taw	up	0.9944	1787	11	1778	255540685	FALSE	TRUE	FALSE	1.46E-01	23.6	3.31E-05	310.4	short_pp
psme_t003644	0.998	1169.87	0	907	257	isotig57076	isotig57076	day	up	1	651	1	651	255539218	FALSE	TRUE	FALSE	1.00E+00	10.62	4.87E-05	364.2	short_pp
psme_t003644	0.99	2372.72	0	2077	727	isotig21942	isotig21942	day	up	0.9671	1398	47	1352	460385471	FALSE	TRUE	FALSE	1.00E+00	10.62	4.87E-05	364.2	short_pp
psme_t003657	0.997	2477.31	0	1434	52	isotig40511	isotig40511	temp	up	1	1383	1	1383	225442160	TRUE	TRUE	TRUE	1.89E-03	22	0.00130611	351.1	short_pp
psme_t003662	0.996	6152.58	0	3945	500	GAEK01027501.1	gi|451283760|gb|GAEK01027501.1|	taw	up	0.9908	3445	1	3446	359487849	TRUE	FALSE	FALSE	8.03E-05	3.71	0.14738364	13.8	short_pp
psme_t003669	0.998	3072.42	0	13	1725	GAEK01004436.1	gi|451306825|gb|GAEK01004436.1|	temp	down	1	1712	1	1713	356576698	TRUE	TRUE	TRUE	8.71E-08	12	4.02E-05	25.3	short_pp
psme_t003682	0.998	2325.83	0	3881	2584	isotig25001	isotig25001	temp	up	0.9841	1296	1	1298	242064242	TRUE	TRUE	TRUE	2.15E-07	20	1.23E-05	230.6	fall_pp
psme_t003682	0.999	6466.36	0	215	3811	GAEK01035870.1	gi|451275391|gb|GAEK01035870.1|	temp	up	0.9989	3603	5	3599	356507345	TRUE	TRUE	TRUE	2.15E-07	20	1.23E-05	230.6	fall_pp
psme_t003688	0.964	1865.97	0	1135	16	GAEK01015197.1	gi|451296064|gb|GAEK01015197.1|	temp	down	1	1086	1	1120	224106403	TRUE	TRUE	TRUE	1.11E-03	8.86	1.73E-08	359.8	short_pp
psme_t003694	0.995	2100.41	0	388	1572	GAEK01026930.1	gi|451284331|gb|GAEK01026930.1|	day	down	0.9958	1185	1	1187	359807570	TRUE	FALSE	FALSE	7.95E-09	18	1	165.8	long_pp
psme_t003700	0.993	3467.36	0	2169	212	isotig21508	isotig21508	taw	up	0.662	1955	1	1958	449517415	FALSE	TRUE	FALSE	1.00E+00	17.6	2.72E-05	347.7	short_pp
psme_t003709	0.993	6814.41	0	3885	50	GAEK01031891.1	gi|451279370|gb|GAEK01031891.1|	day	down	1	3812	1	3836	359482987	TRUE	TRUE	TRUE	5.23E-03	18	8.23E-11	286.8	fall_pp
psme_t003715	0.926	2105.82	0	2130	699	GAEK01007643.1	gi|451303618|gb|GAEK01007643.1|	day	down	1	1432	1	1432	224144494								missing
psme_t003720	0.995	2731.59	0	886	2422	isotig17492	isotig17492	taw	down	0.7024	1567	29	1540	225440606	TRUE	TRUE	TRUE	3.44E-04	8	1.13E-06	217.5	long_pp
psme_t003734	0.992	2329.44	0	3269	1949	GAEK01004271.1	gi|451306990|gb|GAEK01004271.1|	taw	down	0.7307	1316	1	1321	449464314	FALSE	TRUE	FALSE	6.38E-01	6.8	4.51E-07	238.2	fall_pp
psme_t003738	0.999	6599.81	0	3797	127	GAEK01017656.1	gi|451293605|gb|GAEK01017656.1|	taw	up	1	3670	1	3671	115471953	TRUE	TRUE	TRUE	4.02E-02	18	4.96E-08	7	short_pp
psme_t003739	0.967	1443.98	0	2409	3286	isotig09826	isotig09826	temp	down	1	872	1	884	224160186	TRUE	TRUE	TRUE	5.14E-04	6.8	0.00025001	173.5	long_pp
psme_t003766	0.991	5371.72	0	713	3751	GAEK01023854.1	gi|451287407|gb|GAEK01023854.1|	temp	down	0.8351	3054	1	3055	470133834	FALSE	TRUE	FALSE	1.00E+00	16.4	3.31E-05	311.2	short_pp
psme_t003769	0.994	1786.62	0	202	1210	isotig44580	isotig44580	taw	up	0.9921	1013	7	1009	22328693	TRUE	TRUE	TRUE	2.45E-12	8	6.38E-08	2.4	short_pp
psme_t003769	0.997	5966.83	0	3536	202	GAEK01017009.1	gi|451294252|gb|GAEK01017009.1|	taw	up	0.9339	3334	1	3335	225432256	TRUE	TRUE	TRUE	2.45E-12	8	6.38E-08	2.4	short_pp
psme_t003770	0.989	3629.66	0	1828	3888	GAEK01025891.1	gi|451285370|gb|GAEK01025891.1|	taw	down	0.7338	2067	1	2068	356535319	FALSE	TRUE	FALSE	1.00E+00	13.89	0.04213651	272.9	fall_pp
psme_t003780	0.999	5074.16	0	1	2827	GAEK01028072.1	gi|451283189|gb|GAEK01028072.1|	taw	up	0.8422	3319	496	2827	359489358	TRUE	TRUE	TRUE	2.06E-05	2	2.20E-07	7	short_pp
psme_t003792	0.998	5813.54	0	531	3771	GAEK01022420.1	gi|451288841|gb|GAEK01022420.1|	taw	up	1	3244	1	3244	224069420	TRUE	TRUE	TRUE	3.64E-05	2	7.14E-07	325.1	short_pp
psme_t003797	0.996	4091.33	0	1490	3784	GAEK01017829.1	gi|451293432|gb|GAEK01017829.1|	day	up	0.6554	2294	1	2295	225425599	FALSE	TRUE	FALSE	1.00E+00	15.85	0.00585921	184.9	long_pp
psme_t003812	1	4892.02	0	2	2716	GAEK01012830.1	gi|451298431|gb|GAEK01012830.1|	taw	up	0.9126	2969	255	2715	255568924	FALSE	TRUE	FALSE	1.42E-01	20	1.64E-10	356	short_pp
psme_t003817	0.959	2069.75	0	2026	3306	isotig14913	isotig14913	day	up	0.6646	1926	645	1282	470115205	TRUE	FALSE	FALSE	4.92E-05	4	0.06027627	304.9	fall_pp
psme_t003817	0.978	5304.99	0	196	3302	GAEK01036116.1	gi|451275145|gb|GAEK01036116.1|	day	up	0.8255	3719	622	3107	225443594	TRUE	FALSE	FALSE	4.92E-05	4	0.06027627	304.9	fall_pp
psme_t003826	0.998	4442.98	0	2783	305	GAEK01026600.1	gi|451284661|gb|GAEK01026600.1|	taw	up	1	2479	1	2481	168001300	FALSE	TRUE	FALSE	3.93E-01	2	0.01985582	327.5	short_pp
psme_t003840	0.999	1530.54	0	927	75	isotig47429	isotig47429	day	down	0.9682	880	29	853	225455571	TRUE	FALSE	FALSE	1.97E-03	8	1	178	long_pp
psme_t003873	0.999	5689.11	0	45	3204	GAEK01014750.1	gi|451296511|gb|GAEK01014750.1|	prov	up	1	3161	1	3161	224120658	TRUE	TRUE	TRUE	2.17E-02	12	9.00E-07	220.8	fall_pp
psme_t003876	0.996	2832.58	0	2315	726	GAEK01022586.1	gi|451288675|gb|GAEK01022586.1|	prov	up	1	1589	1	1590	168031535	FALSE	TRUE	FALSE	1.38E-01	10	5.68E-07	333.2	short_pp
psme_t003882	0.999	1422.34	0	1473	2265	GAEK01035968.1	gi|451275293|gb|GAEK01035968.1|	prov	up	1	792	1	793	225460468	TRUE	FALSE	FALSE	1.21E-03	16	1	56.1	spring_pp
psme_t003882	0.939	1216.76	0	2556	1756	isotig49295	isotig49295	prov	up	1	802	1	803	225460466	TRUE	FALSE	FALSE	1.21E-03	16	1	56.1	spring_pp
psme_t003883	0.999	1615.3	0	2165	3062	isotig18461	isotig18461	taw	up	0.8512	1055	158	898	255544518	TRUE	TRUE	TRUE	1.57E-04	7.14	1.13E-06	93.7	spring_pp
psme_t003883	0.998	3360.96	0	3825	1955	GAEK01023958.1	gi|451287303|gb|GAEK01023958.1|	taw	up	0.9905	1889	19	1871	224113247	TRUE	TRUE	TRUE	1.57E-04	7.14	1.13E-06	93.7	spring_pp
psme_t003892	0.996	5126.46	0	3772	893	GAEK01034547.1	gi|451276714|gb|GAEK01034547.1|	temp	down	1	2878	1	2882	297796717	TRUE	FALSE	FALSE	1.97E-08	14	1	104.1	spring_pp
psme_t003898	0.998	2984.06	0	1700	36	isotig39057	isotig39057	temp	up	1	1666	1	1666	302772466	TRUE	TRUE	TRUE	1.65E-02	2	7.14E-07	242	fall_pp
psme_t003898	0.995	5070.56	0	141	2991	GAEK01033021.1	gi|451278240|gb|GAEK01033021.1|	temp	up	1	2855	1	2856	302797240	TRUE	TRUE	TRUE	1.65E-02	2	7.14E-07	242	fall_pp
psme_t003907	0.997	2762.24	0	3729	2186	isotig39563	isotig39563	taw	down	1	1544	1	1544	224137130	TRUE	TRUE	TRUE	1.82E-03	3.71	8.55E-05	310.4	short_pp
psme_t003907	0.995	6468.17	0	96	3728	GAEK01013568.1	gi|451297693|gb|GAEK01013568.1|	taw	down	1	3631	1	3633	255541030	TRUE	TRUE	TRUE	1.82E-03	3.71	8.55E-05	310.4	short_pp
psme_t003916	0.999	1864.17	0	3809	2774	isotig44243	isotig44243	taw	down	1	1036	1	1036	359484943	TRUE	FALSE	FALSE	5.72E-05	18	0.20245582	359.8	short_pp
psme_t003918	0.952	728.044	0	3464	3006	isotig78010	isotig78010	day	up	1	460	1	460	225450956	FALSE	TRUE	FALSE	7.18E-02	18	2.20E-07	165.2	long_pp
psme_t003918	0.973	812.802	0	3277	2793	isotig74173	isotig74173	day	up	1	484	1	485	115484417	FALSE	TRUE	FALSE	7.18E-02	18	2.20E-07	165.2	long_pp
psme_t003923	0.847	581.971	6.59E-165	3328	2807	GAEK01013895.1	gi|451297366|gb|GAEK01013895.1|	taw	down	0.8299	627	106	522	226505356	TRUE	TRUE	TRUE	3.90E-02	20	0.00014723	8.1	short_pp
psme_t003923	0.998	728.044	0	588	183	isotig17376	isotig17376	temp	up	0.5232	406	1	406	302818482	TRUE	TRUE	TRUE	3.90E-02	20	0.00014723	8.1	short_pp
psme_t003941	0.994	4322.16	0	1012	3457	GAEK01018721.1	gi|451292540|gb|GAEK01018721.1|	temp	up	0.5454	4474	2035	2446	225425320	FALSE	TRUE	FALSE	6.96E-01	22.57	2.72E-05	340.2	short_pp
psme_t003948	0.99	6188.64	0	216	3732	GAEK01026727.1	gi|451284534|gb|GAEK01026727.1|	day	up	1	3519	1	3522	359474143	TRUE	TRUE	TRUE	2.78E-08	8	0.00014723	261.2	fall_pp
psme_t003958	0.989	1094.13	0	2739	3370	isotig55314	isotig55314	taw	up	0.9348	674	44	634	224063979	TRUE	TRUE	TRUE	4.02E-05	2	2.20E-07	7	short_pp
psme_t003966	0.996	2569.28	0	3609	2169	isotig21526	isotig21526	day	down	0.6175	1639	197	1443	255560215	FALSE	TRUE	FALSE	1.00E+00	14.22	3.11E-10	321.8	short_pp
psme_t003966	0.947	2836.18	0	326	2043	GAEK01015276.1	gi|451295985|gb|GAEK01015276.1|	day	down	0.5303	3313	1557	1781	357167000	FALSE	TRUE	FALSE	1.00E+00	14.22	3.11E-10	321.8	short_pp
psme_t003969	0.997	1059.86	0	724	133	GAEK01010666.1	gi|451300595|gb|GAEK01010666.1|	taw	up	0.995	592	1	592	356514868	FALSE	TRUE	FALSE	6.61E-01	10.31	4.87E-05	356	short_pp
psme_t003987	0.998	6028.14	0	3702	343	GAEK01029615.1	gi|451281646|gb|GAEK01029615.1|	prov	up	1	3360	1	3361	255554176	FALSE	TRUE	FALSE	2.93E-01	5.43	7.14E-07	19.5	short_pp
psme_t003997	0.994	2197.79	0	3495	2252	GAEK01018480.1	gi|451292781|gb|GAEK01018480.1|	temp	down	1	1240	1	1244	225434534	FALSE	TRUE	FALSE	2.93E-01	8	4.96E-08	2.4	short_pp
psme_t004002	0.995	2998.49	0	2104	3785	isotig26719	isotig26719	taw	up	0.9988	1682	1	1682	356576698	TRUE	TRUE	TRUE	2.74E-09	12	2.72E-05	13.8	short_pp
psme_t004015	0.998	1792.03	0	3616	2617	GAEK01033159.1	gi|451278102|gb|GAEK01033159.1|	day	down	1	1002	1	1002	449470306	TRUE	FALSE	FALSE	1.75E-03	10	1	76.6	spring_pp
psme_t004015	0.998	3925.42	0	2552	358	GAEK01028922.1	gi|451282339|gb|GAEK01028922.1|	day	down	1	2195	1	2197	225440418	TRUE	FALSE	FALSE	1.75E-03	10	1	76.6	spring_pp
psme_t004028	0.999	5025.47	0	3008	215	GAEK01010735.1	gi|451300526|gb|GAEK01010735.1|	taw	up	0.8259	2794	1	2794	225432606	FALSE	TRUE	FALSE	1.00E+00	22	4.02E-05	344.6	short_pp
psme_t004051	0.978	3220.3	0	2166	288	GAEK01014350.1	gi|451296911|gb|GAEK01014350.1|	prov	up	1	1857	1	1883	460404128	FALSE	TRUE	FALSE	5.45E-01	2	0.00012278	356	short_pp
psme_t004053	0.998	6504.23	0	3807	180	GAEK01032246.1	gi|451279015|gb|GAEK01032246.1|	prov	up	1	3627	1	3628	359486287	FALSE	TRUE	FALSE	1.00E+00	15.75	1.02E-09	333.2	short_pp
psme_t004090	0.977	3606.22	0	3290	1173	GAEK01001183.1	gi|451310078|gb|GAEK01001183.1|	day	down	1	2106	1	2118	449439854	TRUE	TRUE	TRUE	2.10E-02	16	4.87E-05	310.4	short_pp
psme_t004102	0.998	2455.67	0	3813	2445	isotig39590	isotig39590	temp	down	0.8901	1369	1	1369	359497839	TRUE	TRUE	TRUE	1.49E-08	14	2.78E-07	311.2	short_pp
psme_t004102	0.999	2971.43	0	1978	3627	GAEK01005274.1	gi|451305987|gb|GAEK01005274.1|	temp	down	0.4873	1650	1	1650	460400487	TRUE	TRUE	TRUE	1.49E-08	14	2.78E-07	311.2	short_pp
psme_t004124	0.945	450.325	1.22E-125	1232	1520	isotig120648	isotig120648	prov	down	1	289	1	289	356528302	FALSE	TRUE	FALSE	1.00E+00	12.8	6.57E-06	304.9	fall_pp
psme_t004130	0.992	2136.47	0	1338	127	isotig41895	isotig41895	taw	up	0.9959	1217	6	1213	115466310								missing
psme_t004130	0.999	5579.11	0	3249	147	GAEK01031247.1	gi|451280014|gb|GAEK01031247.1|	taw	up	1	3105	1	3105	297799476								missing
psme_t004135	0.998	5887.48	0	433	3724	GAEK01017566.1	gi|451293695|gb|GAEK01017566.1|	day	up	1	3287	1	3292	242070549	TRUE	FALSE	FALSE	5.13E-07	18	1	164.8	long_pp
psme_t004176	0.99	2392.55	0	3086	1733	isotig40674	isotig40674	taw	up	1	1359	1	1359	168054058	TRUE	TRUE	TRUE	2.30E-11	8	0.00130611	31	short_pp
psme_t004179	1	4547.58	0	1222	3742	GAEK01013197.1	gi|451298064|gb|GAEK01013197.1|	day	up	0.8852	2521	1	2521	449493444								missing
psme_t004200	0.998	1617.1	0	473	1377	isotig07318	isotig07318	temp	down	0.9858	903	1	905	225461918	TRUE	TRUE	TRUE	6.07E-03	8	0.00029688	344.6	short_pp
psme_t004217	0.999	2803.72	0	3781	2221	isotig17659	isotig17659	taw	up	0.7662	2011	452	1561	255577001	FALSE	TRUE	FALSE	4.03E-01	2	0.00111545	338.1	short_pp
psme_t004220	1	3604.42	0	78	2078	GAEK01010079.1	gi|451301182|gb|GAEK01010079.1|	day	down	1	2001	1	2001	357168397	TRUE	TRUE	TRUE	3.30E-03	12.29	0.02567529	142.6	long_pp
psme_t004264	0.989	4100.34	0	1246	3581	GAEK01013242.1	gi|451298019|gb|GAEK01013242.1|	taw	up	0.6856	2336	1	2336	359474593	FALSE	TRUE	FALSE	1.76E-01	2.86	0.04213651	350.3	short_pp
psme_t004275	0.993	6264.39	0	98	3628	GAEK01023418.1	gi|451287843|gb|GAEK01023418.1|	temp	up	1	3531	1	3531	255573838	FALSE	TRUE	FALSE	1.00E+00	9.96	0.0008107	226	fall_pp
psme_t004283	0.998	5193.19	0	48	2941	GAEK01035441.1	gi|451275820|gb|GAEK01035441.1|	taw	up	1	2896	1	2897	356556686	FALSE	TRUE	FALSE	4.22E-01	5.43	2.26E-08	2.4	short_pp
psme_t004284	0.997	1627.92	0	70	982	isotig22437	isotig22437	taw	up	1	913	1	914	225462707								missing
psme_t004290	1	2250.09	0	1335	89	isotig25725	isotig25725	temp	up	0.9223	1352	106	1247	255558214	FALSE	TRUE	FALSE	1.00E+00	16.07	6.57E-06	347.7	short_pp
psme_t004290	1	6239.14	0	3479	21	GAEK01021172.1	gi|451290089|gb|GAEK01021172.1|	temp	up	1	3459	1	3459	460386165	FALSE	TRUE	FALSE	1.00E+00	16.07	6.57E-06	347.7	short_pp
psme_t004312	0.967	5620.58	0	90	3488	GAEK01007102.1	gi|451304159|gb|GAEK01007102.1|	temp	down	0.988	3424	42	3401	225430077	FALSE	TRUE	FALSE	1.00E+00	10	2.20E-07	344.6	short_pp
psme_t004322	0.992	5961.42	0	83	3449	GAEK01035433.1	gi|451275828|gb|GAEK01035433.1|	taw	up	0.9988	3346	1	3367	302791655	FALSE	TRUE	FALSE	4.75E-01	22	1.35E-07	333.2	short_pp
psme_t004354	0.999	3258.17	0	101	1911	GAEK01017868.1	gi|451293393|gb|GAEK01017868.1|	temp	down	0.672	2695	885	1811	225449388	TRUE	TRUE	TRUE	2.00E-16	14	0.01531074	5.7	short_pp
psme_t004380	0.941	5467.3	0	68	3567	GAEK01005345.1	gi|451305916|gb|GAEK01005345.1|	prov	up	0.9913	3401	1	3511	255584390								missing
psme_t004397	0.995	1716.29	0	603	1566	isotig45175	isotig45175	taw	down	0.9847	964	1	964	449525295	FALSE	TRUE	FALSE	3.01E-01	8.46	0.04753662	8.1	short_pp
psme_t004427	0.998	2861.43	0	2018	423	isotig15726	isotig15726	temp	up	0.8424	1598	1	1598	359491359	TRUE	TRUE	TRUE	6.53E-07	20	0.00012278	364.2	short_pp
psme_t004443	0.998	2702.73	0	1	1506	isotig38716	isotig38716	day	down	0.8533	1506	1	1506	242081819	TRUE	TRUE	TRUE	1.50E-05	16	4.87E-05	350.3	short_pp
psme_t004443	1	4641.35	0	2591	15	GAEK01022911.1	gi|451288350|gb|GAEK01022911.1|	prov	up	1	2578	1	2578	460413934	TRUE	TRUE	TRUE	1.50E-05	16	4.87E-05	350.3	short_pp
psme_t004446	0.998	1568.41	0	2607	3481	isotig47525	isotig47525	taw	up	1	876	1	876	460380460								missing
psme_t004447	0.989	6453.74	0	4	3641	GAEK01009127.1	gi|451302134|gb|GAEK01009127.1|	day	up	1	3669	1	3671	351727955	TRUE	TRUE	TRUE	1.68E-03	20.86	3.09E-11	116.5	spring_pp
psme_t004458	0.971	747.881	0	3297	2851	isotig52995	isotig52995	taw	down	0.6157	726	280	447	255580344	FALSE	TRUE	FALSE	1.00E+00	15.96	0.01341011	10.5	short_pp
psme_t004467	1	1467.43	0	1669	2481	GAEK01022879.1	gi|451288382|gb|GAEK01022879.1|	taw	up	1	813	1	813	225425664	TRUE	TRUE	TRUE	3.12E-02	8	0.01024242	19.5	short_pp
psme_t004467	0.96	1840.72	0	1341	257	GAEK01023438.1	gi|451287823|gb|GAEK01023438.1|	taw	up	1	1119	1	1121	225432114	TRUE	TRUE	TRUE	3.12E-02	8	0.01024242	19.5	short_pp
psme_t004481	0.995	5530.42	0	3514	411	GAEK01017695.1	gi|451293566|gb|GAEK01017695.1|	day	down	1	3103	1	3106	359473065	TRUE	TRUE	TRUE	3.18E-03	22	3.54E-07	333.2	short_pp
psme_t004484	0.994	1097.73	0	729	1348	isotig44283	isotig44283	day	up	0.5986	1034	416	620	242032945	TRUE	TRUE	TRUE	1.24E-04	18	0.03299467	63.5	spring_pp
psme_t004488	0.982	4713.49	0	3327	641	GAEK01008504.1	gi|451302757|gb|GAEK01008504.1|	taw	down	0.9571	2725	1	2727	115480327	FALSE	TRUE	FALSE	6.38E-01	22	0.00327762	7	short_pp
psme_t004499	1	4690.05	0	2765	166	GAEK01029028.1	gi|451282233|gb|GAEK01029028.1|	taw	up	1	2600	1	2600	225423442	FALSE	TRUE	FALSE	2.72E-01	12	0.00041831	333.2	short_pp
psme_t004510	0.997	5921.75	0	248	3555	GAEK01020724.1	gi|451290537|gb|GAEK01020724.1|	day	up	0.9872	3308	1	3308	225425842	TRUE	TRUE	TRUE	1.26E-03	18	0.02567529	233.8	fall_pp
psme_t004530	0.988	1609.89	0	3224	2305	isotig46347	isotig46347	day	down	1	920	1	920	225437428	FALSE	TRUE	FALSE	7.26E-01	24.29	4.26E-06	347.7	short_pp
psme_t004533	0.999	1333.98	0	1053	312	isotig17514	isotig17514	temp	up	0.5513	742	1	742	356532273	TRUE	TRUE	TRUE	9.27E-05	22	0.0028258	325.1	short_pp
psme_t004533	0.975	2928.15	0	2030	312	isotig17513	isotig17513	temp	up	0.9977	1733	1	1737	225423737	TRUE	TRUE	TRUE	9.27E-05	22	0.0028258	325.1	short_pp
psme_t004533	0.995	3323.09	0	2184	312	isotig17512	isotig17512	temp	up	1	1869	1	1873	224096560	TRUE	TRUE	TRUE	9.27E-05	22	0.0028258	325.1	short_pp
psme_t004546	0.998	1561.2	0	1241	2110	isotig47649	isotig47649	temp	down	0.9977	872	3	870	297609495	TRUE	TRUE	TRUE	2.37E-09	12	4.27E-11	25.3	short_pp
psme_t004546	0.999	4062.47	0	3521	1265	GAEK01031967.1	gi|451279294|gb|GAEK01031967.1|	temp	down	1	2257	1	2257	255548682	TRUE	TRUE	TRUE	2.37E-09	12	4.27E-11	25.3	short_pp
psme_t004577	0.999	6185.04	0	3548	115	GAEK01020987.1	gi|451290274|gb|GAEK01020987.1|	taw	up	1	3434	1	3434	225429750	TRUE	TRUE	TRUE	5.31E-06	16	2.43E-09	356	short_pp
psme_t004581	0.989	5481.72	0	400	3515	GAEK01015680.1	gi|451295581|gb|GAEK01015680.1|	day	up	1	3129	1	3132	350540660								missing
psme_t004600	1	6111.1	0	235	3625	GAEK01007846.1	gi|451303415|gb|GAEK01007846.1|	temp	up	0.8673	3391	1	3391	470135630	TRUE	TRUE	TRUE	7.59E-04	2	4.87E-05	272.9	fall_pp
psme_t004606	0.978	1065.27	0	403	1031	GAEK01015311.1	gi|451295950|gb|GAEK01015311.1|	temp	down	1	630	1	631	255561534	FALSE	TRUE	FALSE	2.46E-01	8	5.88E-05	350.3	short_pp
psme_t004606	0.999	1644.16	0	2128	1213	GAEK01024419.1	gi|451286842|gb|GAEK01024419.1|	temp	down	1	915	1	916	359492994	FALSE	TRUE	FALSE	2.46E-01	8	5.88E-05	350.3	short_pp
psme_t004610	0.999	1523.33	0	52	898	isotig38730	isotig38730	day	up	0.4804	1763	917	847	460408743	TRUE	TRUE	TRUE	6.53E-07	18	0.00029688	36.7	spring_pp
psme_t004610	0.999	3474.57	0	1723	3651	GAEK01031644.1	gi|451279617|gb|GAEK01031644.1|	day	up	0.5924	1929	1	1929	356563604	TRUE	TRUE	TRUE	6.53E-07	18	0.00029688	36.7	spring_pp
psme_t004627	0.999	2675.68	0	3319	1832	isotig39862	isotig39862	taw	up	1	1488	1	1488	255549544								missing
psme_t004627	1	5806.33	0	18	3236	GAEK01032458.1	gi|451278803|gb|GAEK01032458.1|	taw	up	1	3219	1	3219	359482513								missing
psme_t004642	0.986	1784.82	0	3494	2457	isotig44127	isotig44127	day	down	1	1033	1	1040	357508843	TRUE	TRUE	TRUE	4.15E-02	10	2.26E-08	2.4	short_pp
psme_t004642	0.997	5912.73	0	123	3430	GAEK01022635.1	gi|451288626|gb|GAEK01022635.1|	day	down	1	3307	1	3309	225439207	TRUE	TRUE	TRUE	4.15E-02	10	2.26E-08	2.4	short_pp
psme_t004666	0.982	2206.81	0	2129	3389	isotig24724	isotig24724	taw	down	1	1278	1	1280	460399025	FALSE	TRUE	FALSE	7.61E-02	8	0.00675692	162.1	long_pp
psme_t004666	1	6071.43	0	3532	162	GAEK01024981.1	gi|451286280|gb|GAEK01024981.1|	taw	down	1	3370	1	3371	255550185	FALSE	TRUE	FALSE	7.61E-02	8	0.00675692	162.1	long_pp
psme_t004684	0.996	2733.39	0	157	1686	isotig39613	isotig39613	temp	down	1	1530	1	1530	449471293	TRUE	TRUE	TRUE	3.33E-07	10	1.35E-07	2.4	short_pp
psme_t004688	0.999	2266.32	0	167	1425	GAEK01005996.1	gi|451305265|gb|GAEK01005996.1|	day	down	0.7516	1675	417	1259	224082986	TRUE	TRUE	TRUE	1.27E-05	18	1.13E-06	357.1	short_pp
psme_t004688	0.964	1398.9	0	940	1798	isotig13033	isotig13033	taw	down	0.7181	1155	300	860	449528758	TRUE	TRUE	TRUE	1.27E-05	18	1.13E-06	357.1	short_pp
psme_t004692	1	5526.81	0	3164	96	GAEK01018102.1	gi|451293159|gb|GAEK01018102.1|	taw	up	0.9593	3068	1	3069	225432386	FALSE	TRUE	FALSE	5.31E-02	22	8.13E-06	356	short_pp
psme_t004705	0.984	1061.67	0	1525	2139	isotig58846	isotig58846	day	up	1	614	1	615	225434642	TRUE	TRUE	TRUE	1.00E-22	18	0.01985582	231.8	fall_pp
psme_t004705	0.996	2453.87	0	81	1456	isotig14545	isotig14545	day	up	1	1373	1	1376	224054554	TRUE	TRUE	TRUE	1.00E-22	18	0.01985582	231.8	fall_pp
psme_t004712	0.997	5939.78	0	3475	152	GAEK01031517.1	gi|451279744|gb|GAEK01031517.1|	temp	up	1	3320	1	3324	470140324	TRUE	FALSE	FALSE	3.52E-15	18	0.22474112	356	short_pp
psme_t004718	0.997	1950.73	0	66	1154	isotig22180	isotig22180	day	down	1	1089	1	1089	359487079	FALSE	TRUE	FALSE	6.81E-01	5.43	0.00049458	338.9	short_pp
psme_t004749	0.998	5148.1	0	206	3078	GAEK01029252.1	gi|451282009|gb|GAEK01029252.1|	day	down	1	2874	1	2874	255557731	TRUE	TRUE	TRUE	7.57E-03	2	1.35E-07	356	short_pp
psme_t004762	0.97	1667.6	0	913	1915	isotig15119	isotig15119	taw	down	0.5961	1671	676	1003	449489652	FALSE	TRUE	FALSE	1.00E+00	14.76	0.00111545	356	short_pp
psme_t004766	0.993	5157.12	0	450	3358	GAEK01019187.1	gi|451292074|gb|GAEK01019187.1|	taw	up	0.9878	2908	1	2909	168012192								missing
psme_t004801	0.99	5786.49	0	333	3630	GAEK01026666.1	gi|451284595|gb|GAEK01026666.1|	temp	down	1	3296	1	3300	168022379	FALSE	TRUE	FALSE	1.00E+00	11.82	0.0373174	207.8	long_pp
psme_t004846	1	5748.62	0	3451	265	GAEK01015277.1	gi|451295984|gb|GAEK01015277.1|	day	down	1	3187	1	3187	356508675	FALSE	TRUE	FALSE	9.33E-02	10	2.20E-07	356	short_pp
psme_t004850	0.978	1746.95	0	2522	3536	isotig19681	isotig19681	temp	up	0.8796	1130	137	1015	359481840	FALSE	TRUE	FALSE	1.46E-01	22	1.06E-07	340.2	short_pp
psme_t004863	0.993	3155.38	0	2279	499	GAEK01017689.1	gi|451293572|gb|GAEK01017689.1|	temp	down	0.5995	1783	1	1783	449459576	FALSE	TRUE	FALSE	1.00E+00	9.2	4.51E-07	344.6	short_pp
psme_t004866	0.99	2720.77	0	2660	1112	GAEK01008727.1	gi|451302534|gb|GAEK01008727.1|	day	up	0.4865	2450	899	1552	470123409	TRUE	TRUE	TRUE	9.00E-10	4	0.00049458	253.4	fall_pp
psme_t004871	0.982	5732.39	0	3497	165	GAEK01008989.1	gi|451302272|gb|GAEK01008989.1|	day	down	1	3332	1	3333	449495544	TRUE	TRUE	TRUE	4.30E-04	18	2.96E-08	321.8	short_pp
psme_t004875	0.996	1476.44	0	709	1535	GAEK01025909.1	gi|451285352|gb|GAEK01025909.1|	taw	up	1	828	1	828	242039563	TRUE	FALSE	FALSE	1.30E-04	10	1	68.8	spring_pp
psme_t004896	0.994	3124.72	0	1764	3	isotig38663	isotig38663	day	up	0.9877	1783	23	1763	302794777	TRUE	TRUE	TRUE	1.76E-05	6	0.00035255	233.8	fall_pp
psme_t004896	0.994	5649.44	0	3266	89	GAEK01025843.1	gi|451285418|gb|GAEK01025843.1|	day	up	0.9815	3179	1	3179	302813674	TRUE	TRUE	TRUE	1.76E-05	6	0.00035255	233.8	fall_pp
psme_t004905	0.997	3312.27	0	1113	2962	isotig38372	isotig38372	taw	up	0.9651	1918	68	1851	224140425								missing
psme_t004905	0.997	5252.7	0	2965	33	GAEK01029635.1	gi|451281626|gb|GAEK01029635.1|	taw	up	1	2934	1	2934	356507178								missing
psme_t004913	0.996	2221.23	0	2236	3479	isotig27509	isotig27509	taw	up	0.9271	1345	99	1247	460400121	FALSE	TRUE	FALSE	1.00E+00	24.29	9.95E-09	347.7	short_pp
psme_t004913	0.998	6096.67	0	157	3562	GAEK01031521.1	gi|451279740|gb|GAEK01031521.1|	taw	up	1	3403	1	3406	224074998	FALSE	TRUE	FALSE	1.00E+00	24.29	9.95E-09	347.7	short_pp
psme_t004917	0.994	3108.49	0	1083	2821	GAEK01017191.1	gi|451294070|gb|GAEK01017191.1|	taw	up	0.7869	2220	474	1748	460404347	TRUE	TRUE	TRUE	1.20E-07	10	0.00095208	142.6	long_pp
psme_t004917	0.99	3315.88	0	1046	2925	isotig38012	isotig38012	taw	up	0.8588	2175	291	1889	297799782	TRUE	TRUE	TRUE	1.20E-07	10	0.00095208	142.6	long_pp
psme_t004926	0.987	1837.12	0	3499	2447	isotig43954	isotig43954	day	up	0.9991	1053	1	1053	357513775	FALSE	TRUE	FALSE	4.53E-01	17.43	4.27E-11	196.3	long_pp
psme_t004935	0.995	2073.36	0	3472	2305	isotig42412	isotig42412	temp	up	1	1166	1	1168	225465363	TRUE	TRUE	TRUE	3.33E-07	22	1.83E-05	350.6	short_pp
psme_t004953	1	1862.36	0	515	1546	isotig17443	isotig17443	taw	up	0.5443	1896	865	1032	359484471	FALSE	TRUE	FALSE	1.00E+00	18.8	0.0174509	361.7	short_pp
psme_t004953	0.998	2331.24	0	244	1546	GAEK01017136.1	gi|451294125|gb|GAEK01017136.1|	taw	up	0.6397	2037	735	1304	460387157	FALSE	TRUE	FALSE	1.00E+00	18.8	0.0174509	361.7	short_pp
psme_t004957	0.996	3992.14	0	1217	3441	GAEK01032252.1	gi|451279009|gb|GAEK01032252.1|	temp	up	0.637	2232	1	2232	225451615	TRUE	TRUE	TRUE	9.00E-04	2	0.00035255	286	fall_pp
psme_t005011	0.98	4935.3	0	2893	33	GAEK01008497.1	gi|451302764|gb|GAEK01008497.1|	prov	down	0.8556	2814	1	2863	255582633	TRUE	FALSE	FALSE	3.15E-09	18	0.49502875	344.6	short_pp
psme_t005017	1	1779.41	0	3469	2484	isotig44257	isotig44257	day	up	0.9527	1035	50	986	242057551	TRUE	TRUE	TRUE	2.83E-02	2	0.02260719	196.3	long_pp
psme_t005017	1	5422.21	0	3390	385	GAEK01008128.1	gi|451303133|gb|GAEK01008128.1|	day	up	0.8635	3481	476	3006	255570657	TRUE	TRUE	TRUE	2.83E-02	2	0.02260719	196.3	long_pp
psme_t005019	0.997	5207.61	0	3565	658	GAEK01028957.1	gi|451282304|gb|GAEK01028957.1|	temp	up	1	2909	1	2909	470138950	FALSE	TRUE	FALSE	9.35E-01	15.71	0.0174509	219.2	fall_pp
psme_t005033	0.997	5622.39	0	291	3435	GAEK01024169.1	gi|451287092|gb|GAEK01024169.1|	temp	up	1	3144	1	3147	224142237	TRUE	FALSE	FALSE	1.37E-07	20	0.05356912	364.2	short_pp
psme_t005034	0.996	5577.3	0	238	3368	GAEK01035219.1	gi|451276042|gb|GAEK01035219.1|	taw	down	1	3129	1	3131	359487063	TRUE	TRUE	TRUE	3.22E-02	3.71	0.00001503	13.8	short_pp
psme_t005053	0.989	1306.93	0	974	1718	GAEK01002562.1	gi|451308699|gb|GAEK01002562.1|	temp	up	1	746	1	746	308810825	TRUE	FALSE	FALSE	2.61E-10	20	0.71477118	351.1	short_pp
psme_t005104	0.998	1122.98	0	2946	3570	isotig27666	isotig27666	temp	up	0.7396	642	18	625	302820516	TRUE	TRUE	TRUE	5.23E-03	15.71	0.00058425	240.3	fall_pp
psme_t005104	0.997	4558.4	0	1005	3551	GAEK01023397.1	gi|451287864|gb|GAEK01023397.1|	temp	up	0.9447	2546	1	2547	15238348	TRUE	TRUE	TRUE	5.23E-03	15.71	0.00058425	240.3	fall_pp
psme_t005107	0.996	5243.68	0	3420	487	GAEK01033592.1	gi|451277669|gb|GAEK01033592.1|	taw	up	0.9469	3106	166	2941	359495038	FALSE	TRUE	FALSE	5.45E-01	18	8.24E-08	355.6	short_pp
psme_t005108	0.997	1696.45	0	2399	3347	isotig25848	isotig25848	day	up	0.8756	950	1	950	357499509	FALSE	TRUE	FALSE	1.00E+00	14.87	8.55E-05	127.9	long_pp
psme_t005108	0.999	6150.77	0	3569	150	GAEK01027768.1	gi|451283493|gb|GAEK01027768.1|	day	up	0.9956	3419	1	3420	359472752	FALSE	TRUE	FALSE	1.00E+00	14.87	8.55E-05	127.9	long_pp
psme_t005113	0.999	5391.56	0	91	3089	GAEK01024601.1	gi|451286660|gb|GAEK01024601.1|	day	up	1	2998	1	2999	356538413	TRUE	TRUE	TRUE	3.02E-02	20	3.54E-07	8.1	short_pp
psme_t005125	0.987	4311.34	0	3490	1060	GAEK01036468.1	gi|451274793|gb|GAEK01036468.1|	taw	down	1	2461	1	2462	168015744								missing
psme_t005148	0.998	3070.62	0	413	2122	GAEK01010461.1	gi|451300800|gb|GAEK01010461.1|	temp	up	0.5668	2703	994	1710	470121497	TRUE	TRUE	TRUE	2.98E-08	20	2.78E-07	276.2	fall_pp
psme_t005180	0.999	3589.99	0	3429	1435	GAEK01031637.1	gi|451279624|gb|GAEK01031637.1|	temp	up	1	1995	1	1995	225439719	TRUE	TRUE	TRUE	2.10E-02	22.57	1.23E-05	196.3	long_pp
psme_t005198	0.997	2509.77	0	3458	2054	isotig40352	isotig40352	taw	up	0.9993	1403	1	1405	356571765	TRUE	TRUE	TRUE	3.15E-04	24	3.44E-06	344.6	short_pp
psme_t005198	0.999	5725.18	0	3400	217	GAEK01029657.1	gi|451281604|gb|GAEK01029657.1|	taw	up	1	3184	1	3184	224144836	TRUE	TRUE	TRUE	3.15E-04	24	3.44E-06	344.6	short_pp
psme_t005214	1	913.791	0	2125	1620	isotig07797	isotig07797	temp	down	0.505	844	339	506	224142601								missing
psme_t005229	1	3045.37	0	1798	111	GAEK01032788.1	gi|451278473|gb|GAEK01032788.1|	temp	down	1	1688	1	1688	359497396	TRUE	FALSE	FALSE	3.06E-03	16.4	0.85226204	333.2	short_pp
psme_t005243	0.998	5478.12	0	3300	251	GAEK01016305.1	gi|451294956|gb|GAEK01016305.1|	day	up	1	3052	1	3053	224060055	TRUE	FALSE	FALSE	4.00E-06	2	0.71477118	2.4	short_pp
psme_t005244	0.981	5948.8	0	1	3396	GAEK01016801.1	gi|451294460|gb|GAEK01016801.1|	taw	up	0.9266	3446	1	3446	255580453	FALSE	TRUE	FALSE	3.84E-01	10	4.96E-08	2.4	short_pp
psme_t005249	1	5669.27	0	357	3504	GAEK01012772.1	gi|451298489|gb|GAEK01012772.1|	day	down	0.8857	3147	1	3148	359481826	TRUE	TRUE	TRUE	4.45E-05	18	2.78E-07	333.2	short_pp
psme_t005256	0.994	895.757	0	2963	2458	GAEK01024408.1	gi|451286853|gb|GAEK01024408.1|	taw	down	1	508	1	508	168027575	TRUE	TRUE	TRUE	6.53E-03	12	2.96E-08	216.6	long_pp
psme_t005269	0.993	3045.37	0	2519	793	isotig21646	isotig21646	temp	down	1	1729	1	1732	168031400	TRUE	FALSE	FALSE	1.44E-02	10	0.16407313	253.4	fall_pp
psme_t005269	0.999	4239.2	0	1073	3428	GAEK01014016.1	gi|451297245|gb|GAEK01014016.1|	temp	down	1	2357	1	2357	302784224	TRUE	FALSE	FALSE	1.44E-02	10	0.16407313	253.4	fall_pp
psme_t005305	0.999	5867.65	0	3469	205	GAEK01009128.1	gi|451302133|gb|GAEK01009128.1|	day	up	1	3263	1	3265	356498166	TRUE	TRUE	TRUE	1.16E-03	20.86	3.09E-11	142.6	long_pp
psme_t005321	0.984	2188.77	0	173	1434	GAEK01005736.1	gi|451305525|gb|GAEK01005736.1|	temp	up	0.7986	1564	316	1262	302793739	TRUE	TRUE	TRUE	9.76E-13	22	0.00041831	207.8	long_pp
psme_t005321	0.984	2188.77	0	173	1434	GAEK01005738.1	gi|451305523|gb|GAEK01005738.1|	temp	up	0.6719	1859	611	1262	293330969	TRUE	TRUE	TRUE	9.76E-13	22	0.00041831	207.8	long_pp
psme_t005350	0.999	5588.12	0	174	3278	GAEK01021893.1	gi|451289368|gb|GAEK01021893.1|	day	up	0.9994	3104	1	3105	350537969	TRUE	TRUE	TRUE	8.64E-04	8	4.28E-09	2.4	short_pp
psme_t005352	0.994	926.414	0	1890	2411	GAEK01024666.1	gi|451286595|gb|GAEK01024666.1|	prov	up	1	523	1	523	359494061								missing
psme_t005352	0.998	964.285	0	1116	580	isotig66481	isotig66481	prov	up	1	537	1	537	224061061								missing
psme_t005352	0.996	1409.72	0	1877	1086	GAEK01024236.1	gi|451287025|gb|GAEK01024236.1|	prov	up	1	795	1	795	359494063								missing
psme_t005355	1	1063.47	0	2843	2255	isotig27093	isotig27093	taw	up	0.4933	589	1	589	18391384	FALSE	TRUE	FALSE	6.37E-02	18	0.01341011	48.1	spring_pp
psme_t005355	0.999	5499.76	0	64	3119	GAEK01035644.1	gi|451275617|gb|GAEK01035644.1|	taw	up	1	3055	1	3056	225448938	FALSE	TRUE	FALSE	6.37E-02	18	0.01341011	48.1	spring_pp
psme_t005386	0.991	1380.86	0	2651	3428	isotig50487	isotig50487	taw	down	1	783	1	783	357166963	TRUE	TRUE	TRUE	2.56E-02	18	7.54E-09	316.7	short_pp
psme_t005409	0.992	1799.24	0	1217	199	isotig44573	isotig44573	taw	up	1	1017	1	1019	350539429	TRUE	TRUE	TRUE	1.06E-07	24.29	0.01173748	19.5	short_pp
psme_t005409	0.989	5443.85	0	230	3325	GAEK01004411.1	gi|451306850|gb|GAEK01004411.1|	taw	up	1	3071	1	3097	225436077	TRUE	TRUE	TRUE	1.06E-07	24.29	0.01173748	19.5	short_pp
psme_t005410	0.994	2850.61	0	3291	1684	GAEK01014718.1	gi|451296543|gb|GAEK01014718.1|	temp	down	0.9209	1745	139	1609	359806757								missing
psme_t005410	0.996	3229.32	0	3291	1479	GAEK01014717.1	gi|451296544|gb|GAEK01014717.1|	temp	down	1	1812	1	1814	225461166								missing
psme_t005416	0.997	5746.82	0	3346	138	GAEK01031100.1	gi|451280161|gb|GAEK01031100.1|	temp	up	1	3209	1	3209	168023709	TRUE	FALSE	FALSE	2.74E-09	20	1	149.7	long_pp
psme_t005434	0.969	690.173	0	1817	1402	isotig62762	isotig62762	taw	down	0.7342	560	144	417	357168289	FALSE	TRUE	FALSE	1.46E-01	23.6	0.00010243	356	short_pp
psme_t005508	0.99	369.174	2.90E-101	2346	2554	isotig125909	isotig125909	temp	down	0.8101	209	1	209	460399837	FALSE	TRUE	FALSE	7.18E-02	18	3.54E-07	36.7	spring_pp
psme_t005509	0.995	4203.14	0	3316	956	GAEK01011957.1	gi|451299304|gb|GAEK01011957.1|	temp	up	0.7915	2978	622	2361	255544826	TRUE	TRUE	TRUE	4.49E-08	18	1.13E-06	190.6	long_pp
psme_t005514	0.873	1258.23	0	2378	3358	GAEK01004936.1	gi|451306325|gb|GAEK01004936.1|	temp	down	0.5023	968	1	1002	359490360	TRUE	TRUE	TRUE	1.13E-07	8	1.06E-07	356	short_pp
psme_t005514	0.873	1258.23	0	2378	3358	GAEK01004931.1	gi|451306330|gb|GAEK01004931.1|	temp	down	0.3685	968	1	1002	255539555	TRUE	TRUE	TRUE	1.13E-07	8	1.06E-07	356	short_pp
psme_t005531	0.929	2603.55	0	3475	1737	isotig12550	isotig12550	taw	up	0.867	1754	1	1755	255548574	TRUE	TRUE	TRUE	4.89E-10	20	0.00017602	299	fall_pp
psme_t005540	0.998	863.297	0	898	1378	isotig30210	isotig30210	day	up	0.7126	675	195	481	359494846	FALSE	TRUE	FALSE	1.00E+00	13.13	2.24E-05	259.1	fall_pp
psme_t005540	0.985	1835.31	0	2354	3410	isotig41089	isotig41089	day	up	0.8008	1305	261	1058	115444741	FALSE	TRUE	FALSE	1.00E+00	13.13	2.24E-05	259.1	fall_pp
psme_t005540	0.995	4524.14	0	876	3410	GAEK01012726.1	gi|451298535|gb|GAEK01012726.1|	day	up	0.7969	2562	40	2535	470114235	FALSE	TRUE	FALSE	1.00E+00	13.13	2.24E-05	259.1	fall_pp
psme_t005544	0.996	5827.97	0	206	3480	GAEK01018505.1	gi|451292756|gb|GAEK01018505.1|	taw	down	0.7774	4213	939	3278	470144298	TRUE	TRUE	TRUE	3.64E-05	20	0.00001503	311.2	short_pp
psme_t005547	0.998	5202.2	0	3338	439	GAEK01026313.1	gi|451284948|gb|GAEK01026313.1|	prov	up	1	2901	1	2901	302791748	TRUE	TRUE	TRUE	7.86E-03	10	0.00017602	2.4	short_pp
psme_t005550	0.997	1754.16	0	3412	2432	isotig15960	isotig15960	day	up	0.7787	1261	280	982	212720803	TRUE	TRUE	TRUE	7.28E-04	6	0.0028258	65.2	spring_pp
psme_t005557	0.997	3627.86	0	2802	771	contig00037	contig00037	taw	up	1	2032	1	2034	255551301	TRUE	TRUE	TRUE	1.22E-13	8	0.00327762	46.6	spring_pp
psme_t005568	0.999	1620.71	0	3437	2537	isotig46892	isotig46892	day	up	1	901	1	901	470122226	TRUE	TRUE	TRUE	1.42E-03	18	0.00014723	53.8	spring_pp
psme_t005568	0.998	5622.39	0	3346	215	GAEK01031282.1	gi|451279979|gb|GAEK01031282.1|	day	up	1	3131	1	3132	302793781	TRUE	TRUE	TRUE	1.42E-03	18	0.00014723	53.8	spring_pp
psme_t005569	0.992	3113.9	0	3450	1687	isotig38709	isotig38709	temp	up	1	1766	1	1768	359473277	TRUE	TRUE	TRUE	9.76E-03	18	0.00777346	364.2	short_pp
psme_t005570	1	5638.62	0	3401	273	GAEK01009825.1	gi|451301436|gb|GAEK01009825.1|	prov	up	0.9017	3470	342	3129	225456471	TRUE	TRUE	TRUE	2.92E-02	2	2.78E-07	356	short_pp
psme_t005570	1	6055.2	0	3401	42	GAEK01009826.1	gi|451301435|gb|GAEK01009826.1|	prov	up	1	3360	1	3360	302763781	TRUE	TRUE	TRUE	2.92E-02	2	2.78E-07	356	short_pp
psme_t005571	0.993	3716.23	0	2545	449	isotig38099	isotig38099	taw	up	1	2096	1	2097	359477463	TRUE	TRUE	TRUE	1.17E-02	22	0.00327762	356	short_pp
psme_t005572	0.997	5696.32	0	3218	32	GAEK01016437.1	gi|451294824|gb|GAEK01016437.1|	temp	up	1	3187	1	3189	470135020	FALSE	TRUE	FALSE	1.00E+00	8.86	0.00068965	233.8	fall_pp
psme_t005580	0.997	1128.39	0	1124	495	isotig58253	isotig58253	prov	up	0.9984	631	2	630	449516139	FALSE	TRUE	FALSE	6.67E-01	12	0.00585921	287.6	fall_pp
psme_t005606	0.992	3548.51	0	3197	1178	GAEK01021249.1	gi|451290012|gb|GAEK01021249.1|	day	down	1	2021	1	2024	225432316	TRUE	TRUE	TRUE	2.31E-03	18	1.64E-10	343.1	short_pp
psme_t005615	0.991	5094	0	3376	487	GAEK01017842.1	gi|451293419|gb|GAEK01017842.1|	taw	up	0.8538	3385	496	2891	225440157	TRUE	FALSE	FALSE	4.02E-02	20.86	1	94.4	spring_pp
psme_t005633	0.981	902.971	0	958	1484	isotig13235	isotig13235	day	up	0.9196	526	1	527	293332881	TRUE	TRUE	TRUE	1.31E-03	18	7.54E-09	48.1	spring_pp
psme_t005634	0.993	5418.61	0	3351	298	GAEK01013906.1	gi|451297355|gb|GAEK01013906.1|	taw	down	1	3056	1	3056	224090551	TRUE	TRUE	TRUE	4.85E-03	18	0.01985582	347.7	short_pp
psme_t005644	0.996	3205.87	0	3287	1489	isotig23899	isotig23899	taw	up	1	1800	1	1802	460392543	TRUE	TRUE	TRUE	1.43E-04	12	0.00029688	110.4	spring_pp
psme_t005675	0.997	679.353	0	195	575	isotig99303	isotig99303	day	up	1	380	1	381	460392927								missing
psme_t005679	0.999	1819.08	0	1458	2468	GAEK01003400.1	gi|451307861|gb|GAEK01003400.1|	taw	down	0.6058	1669	659	1011	255567194	FALSE	TRUE	FALSE	1.00E+00	14.87	0.01985582	162.1	long_pp
psme_t005693	0.997	5131.87	0	138	3007	isotig37834	isotig37834	taw	down	0.999	2869	1	2870	225435309	FALSE	TRUE	FALSE	6.00E-02	21.2	0.00058425	272.9	fall_pp
psme_t005705	0.997	4244.61	0	842	3215	isotig37918	isotig37918	day	down	0.9925	2392	19	2375	225441143	TRUE	TRUE	TRUE	8.43E-05	2	1.73E-08	344.6	short_pp
psme_t005705	0.996	5606.16	0	80	3212	GAEK01033039.1	gi|451278222|gb|GAEK01033039.1|	day	down	1	3140	1	3141	255556834	TRUE	TRUE	TRUE	8.43E-05	2	1.73E-08	344.6	short_pp
psme_t005706	0.851	1876.79	0	1718	3390	GAEK01026939.1	gi|451284322|gb|GAEK01026939.1|	taw	down	0.8599	1942	273	1676	460366691	TRUE	TRUE	TRUE	1.27E-05	18	0.00012278	355.6	short_pp
psme_t005709	0.999	5683.7	0	260	3415	GAEK01030555.1	gi|451280706|gb|GAEK01030555.1|	day	down	1	3156	1	3156	470129494	TRUE	TRUE	TRUE	3.65E-08	18	2.72E-05	304.7	fall_pp
psme_t005716	0.998	4767.59	0	3150	494	GAEK01035655.1	gi|451275606|gb|GAEK01035655.1|	taw	up	0.9435	2654	1	2657	242088465	TRUE	TRUE	TRUE	1.27E-05	20	2.30E-10	8.1	short_pp
psme_t005743	0.97	2735.19	0	1695	3337	GAEK01005217.1	gi|451306044|gb|GAEK01005217.1|	day	down	0.8656	1642	1	1643	225466227	TRUE	TRUE	TRUE	1.46E-07	20	2.22E-06	333.2	short_pp
psme_t005743	0.993	2805.52	0	1705	3289	GAEK01005211.1	gi|451306050|gb|GAEK01005211.1|	temp	up	0.5135	1615	32	1585	225466227	TRUE	TRUE	TRUE	1.46E-07	20	2.22E-06	333.2	short_pp
psme_t005753	0.967	5377.13	0	174	3361	GAEK01005449.1	gi|451305812|gb|GAEK01005449.1|	day	down	0.9994	3186	1	3224	359490274	TRUE	TRUE	TRUE	3.78E-06	16	7.09E-05	333.2	short_pp
psme_t005762	0.995	2536.82	0	241	1668	GAEK01031323.1	gi|451279938|gb|GAEK01031323.1|	day	up	0.9986	1432	3	1430	359480655	TRUE	FALSE	FALSE	6.64E-06	24	0.06027627	116.5	spring_pp
psme_t005763	0.999	5353.68	0	3208	233	GAEK01030188.1	gi|451281073|gb|GAEK01030188.1|	taw	up	0.9997	2977	2	2976	168059334	TRUE	TRUE	TRUE	8.45E-03	8	0.00049458	344.6	short_pp
psme_t005781	0.98	2538.63	0	1917	3404	GAEK01011222.1	gi|451300039|gb|GAEK01011222.1|	day	down	0.6411	1488	1	1490	242036885	TRUE	FALSE	FALSE	3.30E-10	6	0.08496647	276.2	fall_pp
psme_t005801	0.995	4861.37	0	103	2828	GAEK01021744.1	gi|451289517|gb|GAEK01021744.1|	taw	up	1	2734	1	2734	168021482	TRUE	TRUE	TRUE	9.72E-05	8	2.20E-07	364.2	short_pp
psme_t005820	0.996	5562.88	0	3360	236	GAEK01030662.1	gi|451280599|gb|GAEK01030662.1|	temp	up	0.9994	3123	2	3125	15228059	FALSE	TRUE	FALSE	3.40E-01	12.29	0.0017875	181.7	long_pp
psme_t005837	0.998	1638.75	0	1136	224	isotig46582	isotig46582	day	up	0.9989	913	1	913	225423515	TRUE	TRUE	TRUE	3.87E-03	18	9.98E-06	356	short_pp
psme_t005859	0.999	2266.32	0	27	1285	GAEK01019845.1	gi|451291416|gb|GAEK01019845.1|	prov	up	1	1259	1	1259	255564118	FALSE	TRUE	FALSE	1.00E+00	11.16	0.00379811	2.4	short_pp
psme_t005860	0.999	4993.01	0	499	3271	GAEK01017930.1	gi|451293331|gb|GAEK01017930.1|	taw	up	0.9089	2773	1	2773	470116603	TRUE	TRUE	TRUE	9.93E-07	3.71	2.76E-06	14.6	short_pp
psme_t005874	0.977	4787.43	0	2986	240	GAEK01019561.1	gi|451291700|gb|GAEK01019561.1|	day	down	1	2800	1	2800	359487602	FALSE	TRUE	FALSE	2.16E-01	10	0.00041831	333.2	short_pp
psme_t005880	0.974	2040.9	0	1828	614	isotig08562	isotig08562	day	up	0.9127	1213	1	1215	363806710	FALSE	TRUE	FALSE	5.97E-01	18.8	0.00242841	38.3	spring_pp
psme_t005880	0.989	2327.63	0	1945	614	isotig08559	isotig08559	day	up	0.8381	1330	1	1332	470133232	FALSE	TRUE	FALSE	5.97E-01	18.8	0.00242841	38.3	spring_pp
psme_t005883	0.998	1714.49	0	2382	1427	isotig25201	isotig25201	temp	up	0.4637	957	1	957	449474424	TRUE	TRUE	TRUE	1.27E-11	20	0.00152765	127.9	long_pp
psme_t005883	0.997	4278.88	0	1	2382	GAEK01025634.1	gi|451285627|gb|GAEK01025634.1|	temp	up	0.7483	3138	752	2387	225461150	TRUE	TRUE	TRUE	1.27E-11	20	0.00152765	127.9	long_pp
psme_t005908	0.996	866.903	0	1683	2171	GAEK01034331.1	gi|451276930|gb|GAEK01034331.1|	temp	up	1	487	1	489	449516401	TRUE	TRUE	TRUE	9.00E-04	22	1.14E-11	82.3	spring_pp
psme_t005910	1	5708.95	0	3228	60	GAEK01036989.1	gi|451274272|gb|GAEK01036989.1|	temp	down	1	3170	1	3170	460397704	TRUE	TRUE	TRUE	1.06E-07	8	3.22E-09	2.4	short_pp
psme_t005930	0.997	4720.7	0	488	3133	GAEK01023616.1	gi|451287645|gb|GAEK01023616.1|	day	down	1	2646	1	2648	470137471	FALSE	TRUE	FALSE	1.00E+00	2	0.01341011	274.1	fall_pp
psme_t005932	0.997	5456.48	0	3190	141	GAEK01035350.1	gi|451275911|gb|GAEK01035350.1|	taw	up	1	3050	1	3050	225447013	FALSE	TRUE	FALSE	9.60E-02	16.4	0.00025001	350.3	short_pp
psme_t005937	0.999	3649.5	0	3054	1024	GAEK01033744.1	gi|451277517|gb|GAEK01033744.1|	temp	down	1	2031	1	2031	115472115	TRUE	FALSE	FALSE	8.43E-05	10	0.11854778	155.6	long_pp
psme_t005942	0.996	4475.44	0	47	2549	isotig24207	isotig24207	temp	up	1	2509	1	2510	449524930	TRUE	TRUE	TRUE	9.40E-18	18	0.01985582	59.5	spring_pp
psme_t005947	0.946	1712.68	0	1199	95	isotig15900	isotig15900	temp	down	0.9982	1095	3	1109	449533321	FALSE	TRUE	FALSE	1.00E+00	12.69	5.88E-05	354.2	short_pp
psme_t005947	0.968	2203.2	0	1423	95	isotig15898	isotig15898	temp	down	0.8021	1319	3	1332	224088571	FALSE	TRUE	FALSE	1.00E+00	12.69	5.88E-05	354.2	short_pp
psme_t005970	0.997	1231.18	0	359	1048	isotig49227	isotig49227	taw	up	0.8456	816	127	691	255547205								missing
psme_t005970	0.998	1846.13	0	19	1048	GAEK01011067.1	gi|451300194|gb|GAEK01011067.1|	taw	up	0.8956	1149	121	1030	449531388								missing
psme_t005970	0.996	2228.45	0	2932	1690	isotig41180	isotig41180	taw	up	0.9637	1248	1	1248	359491637								missing
psme_t005970	0.997	5164.33	0	19	2898	GAEK01011066.1	gi|451300195|gb|GAEK01011066.1|	taw	up	1	2884	1	2885	224079409								missing
psme_t005978	1	5638.62	0	130	3258	GAEK01031554.1	gi|451279707|gb|GAEK01031554.1|	temp	up	1	3129	1	3129	255565701								missing
psme_t005979	1	1766.78	0	320	1298	isotig40627	isotig40627	taw	down	0.7183	1361	383	979	356495935	TRUE	TRUE	TRUE	4.83E-07	20	6.57E-06	304.9	fall_pp
psme_t005985	0.997	5487.13	0	3092	27	GAEK01004844.1	gi|451306417|gb|GAEK01004844.1|	taw	up	1	3064	1	3066	356526207	FALSE	TRUE	FALSE	1.00E+00	11.93	0.00068965	344.6	short_pp
psme_t006003	1	4787.43	0	2821	165	GAEK01018133.1	gi|451293128|gb|GAEK01018133.1|	day	down	0.9472	2657	1	2657	359475106								missing
psme_t006007	1	1429.55	0	3230	2439	isotig48451	isotig48451	temp	down	0.9406	792	1	792	357463551	FALSE	TRUE	FALSE	5.09E-01	8	0.00035255	316.7	short_pp
psme_t006007	0.999	4821.69	0	617	3294	GAEK01009897.1	gi|451301364|gb|GAEK01009897.1|	temp	down	0.9093	2690	13	2678	359492375	FALSE	TRUE	FALSE	5.09E-01	8	0.00035255	316.7	short_pp
psme_t006014	0.996	5642.22	0	3239	80	GAEK01009543.1	gi|451301718|gb|GAEK01009543.1|	day	up	1	3158	1	3161	225439671	FALSE	TRUE	FALSE	5.45E-01	12	1.69E-12	162.1	long_pp
psme_t006047	1	1662.19	0	60	980	isotig21944	isotig21944	taw	up	0.7085	1300	380	921	255569841	FALSE	TRUE	FALSE	1.00E+00	15.31	4.26E-06	19.5	short_pp
psme_t006047	1	3667.54	0	3148	1112	GAEK01015665.1	gi|451295596|gb|GAEK01015665.1|	taw	up	0.6885	2960	923	2038	470134764	FALSE	TRUE	FALSE	1.00E+00	15.31	4.26E-06	19.5	short_pp
psme_t006057	0.994	5110.23	0	2954	84	GAEK01022300.1	gi|451288961|gb|GAEK01022300.1|	temp	up	1	2856	1	2872	225447570	FALSE	TRUE	FALSE	6.76E-02	14	0.00049458	351.1	short_pp
psme_t006068	0.859	1608.09	0	1276	2642	GAEK01025268.1	gi|451285993|gb|GAEK01025268.1|	day	up	0.9104	1343	3	1370	359485265	FALSE	TRUE	FALSE	3.66E-01	2	0.0008107	2.4	short_pp
psme_t006078	0.997	4572.83	0	39	2593	GAEK01031703.1	gi|451279558|gb|GAEK01031703.1|	temp	up	0.8396	3043	489	2555	242065898	FALSE	TRUE	FALSE	6.37E-02	4.4	4.17E-10	213.5	long_pp
psme_t006085	1	3781.15	0	812	2910	GAEK01014964.1	gi|451296297|gb|GAEK01014964.1|	prov	up	1	2099	1	2099	350534980	FALSE	TRUE	FALSE	4.43E-01	10	3.84E-08	189.5	long_pp
psme_t006097	1	1083.31	0	3073	2474	isotig54765	isotig54765	temp	up	0.8708	689	90	600	470102536	TRUE	FALSE	FALSE	6.98E-04	23.6	1	109.5	spring_pp
psme_t006102	0.999	3072.42	0	182	1891	isotig18454	isotig18454	taw	up	0.95	1709	1	1710	449449839								missing
psme_t006102	0.998	5238.27	0	3120	198	GAEK01027828.1	gi|451283433|gb|GAEK01027828.1|	taw	up	1	2924	1	2924	225439099								missing
psme_t006113	0.993	1308.73	0	723	1460	GAEK01030462.1	gi|451280799|gb|GAEK01030462.1|	prov	up	1	738	1	738	255537491	FALSE	TRUE	FALSE	1.00E+00	11.93	1.23E-05	333.2	short_pp
psme_t006128	0.991	3737.87	0	3009	886	GAEK01022789.1	gi|451288472|gb|GAEK01022789.1|	day	down	1	2123	1	2124	225441044								missing
psme_t006133	0.981	4199.53	0	3345	915	GAEK01015072.1	gi|451296189|gb|GAEK01015072.1|	taw	up	0.9954	2391	1	2432	356568955	TRUE	TRUE	TRUE	1.90E-06	20.86	4.26E-06	8.1	short_pp
psme_t006144	0.97	2942.58	0	3342	1594	isotig10685	isotig10685	temp	up	0.8995	1710	1	1753	224111194	TRUE	TRUE	TRUE	9.91E-12	18	0.00585921	196.3	long_pp
psme_t006158	0.996	1968.76	0	428	1530	isotig26909	isotig26909	taw	up	1	1105	1	1105	470137650	TRUE	FALSE	FALSE	2.05E-03	2	0.05356912	344.6	short_pp
psme_t006159	0.928	3802.79	0	494	3044	GAEK01036805.1	gi|451274456|gb|GAEK01036805.1|	day	down	0.9149	2496	3	2553	225464244	FALSE	TRUE	FALSE	7.11E-01	18	0.00035255	25.3	short_pp
psme_t006164	0.997	4706.28	0	2806	170	GAEK01027258.1	gi|451284003|gb|GAEK01027258.1|	day	up	1	2636	1	2638	255564232	TRUE	FALSE	FALSE	1.49E-02	24	0.05356912	139.3	long_pp
psme_t006171	0.999	4904.65	0	448	3181	GAEK01008330.1	gi|451302931|gb|GAEK01008330.1|	day	up	1	2733	1	2735	302814418	TRUE	FALSE	FALSE	2.37E-09	18	1	127.9	long_pp
psme_t006177	0.987	801.982	0	1260	1725	isotig77454	isotig77454	day	down	0.9957	465	3	467	357513075	FALSE	TRUE	FALSE	1.00E+00	10	8.23E-11	2.4	short_pp
psme_t006177	0.966	2033.68	0	1542	311	GAEK01012387.1	gi|451298874|gb|GAEK01012387.1|	day	down	0.8615	1271	40	1232	255571113	FALSE	TRUE	FALSE	1.00E+00	10	8.23E-11	2.4	short_pp
psme_t006177	0.943	2994.88	0	2590	674	isotig23391	isotig23391	day	down	0.9984	1911	1	1932	224067419	FALSE	TRUE	FALSE	1.00E+00	10	8.23E-11	2.4	short_pp
psme_t006184	0.993	3797.38	0	2979	832	GAEK01023144.1	gi|451288117|gb|GAEK01023144.1|	prov	up	0.9995	2150	2	2152	449463623	TRUE	TRUE	TRUE	4.67E-03	10	0.0028258	48.1	spring_pp
psme_t006192	0.998	3032.75	0	150	1840	isotig12612	isotig12612	temp	down	0.9165	1691	1	1691	224069356	TRUE	FALSE	FALSE	1.13E-02	15	1	150.7	long_pp
psme_t006194	0.992	5259.91	0	230	3201	GAEK01017630.1	gi|451293631|gb|GAEK01017630.1|	taw	down	1	2953	1	2973	359486723	TRUE	TRUE	TRUE	6.66E-10	8	0.00675692	299	fall_pp
psme_t006196	0.993	1169.87	0	2270	2936	GAEK01036722.1	gi|451274539|gb|GAEK01036722.1|	taw	up	0.9124	667	1	669	470129652	TRUE	FALSE	FALSE	1.85E-12	8	1	153.7	long_pp
psme_t006196	0.998	3725.24	0	2114	38	GAEK01020448.1	gi|451290813|gb|GAEK01020448.1|	taw	up	1	2076	1	2077	225455531	TRUE	FALSE	FALSE	1.85E-12	8	1	153.7	long_pp
psme_t006201	0.997	3180.63	0	1329	3106	GAEK01032906.1	gi|451278355|gb|GAEK01032906.1|	taw	up	0.9684	1778	1	1778	356555799	TRUE	TRUE	TRUE	2.40E-02	12	4.96E-08	128.7	long_pp
psme_t006208	0.997	5185.97	0	123	3026	isotig37833	isotig37833	day	down	1	2902	1	2904	225434668	FALSE	TRUE	FALSE	2.86E-01	18	2.43E-09	356	short_pp
psme_t006211	0.996	2250.09	0	301	1564	isotig23508	isotig23508	day	down	0.9066	1390	129	1265	225463801	TRUE	TRUE	TRUE	5.03E-03	18	1.17E-10	333.2	short_pp
psme_t006233	0.995	2060.73	0	1956	3112	isotig42648	isotig42648	temp	down	1	1151	1	1157	460394290	TRUE	TRUE	TRUE	6.53E-03	4	0.00014723	337.2	short_pp
psme_t006285	1	4383.47	0	762	3191	GAEK01007386.1	gi|451303875|gb|GAEK01007386.1|	day	up	0.8345	2430	1	2430	225458994	TRUE	TRUE	TRUE	1.54E-03	8	0.01173748	150.7	long_pp
psme_t006311	0.98	1887.61	0	3303	2216	GAEK01004080.1	gi|451307181|gb|GAEK01004080.1|	taw	down	0.3929	2800	1701	1100	225456860								missing
psme_t006311	0.986	5763.05	0	3303	7	GAEK01004082.1	gi|451307179|gb|GAEK01004082.1|	taw	down	1	3311	1	3312	225439856								missing
psme_t006326	0.987	5871.25	0	3312	1	GAEK01030435.1	gi|451280826|gb|GAEK01030435.1|	day	down	0.9646	3408	60	3349	255570250	FALSE	TRUE	FALSE	1.00E+00	15.85	0.00068965	321.8	short_pp
psme_t006334	0.996	2387.14	0	1636	299	GAEK01035056.1	gi|451276205|gb|GAEK01035056.1|	day	down	0.5078	1338	1	1338	225451808	FALSE	TRUE	FALSE	3.75E-01	20	7.14E-07	321.8	short_pp
psme_t006359	0.994	4268.06	0	28	2428	isotig23271	isotig23271	day	up	1	2401	1	2401	255548920	TRUE	TRUE	TRUE	1.80E-16	24	2.72E-05	162.1	long_pp
psme_t006359	0.995	5470.9	0	80	3157	GAEK01020778.1	gi|451290483|gb|GAEK01020778.1|	day	up	0.975	3077	1	3079	255567047	TRUE	TRUE	TRUE	1.80E-16	24	2.72E-05	162.1	long_pp
psme_t006371	0.998	5247.29	0	224	3151	GAEK01011048.1	gi|451300213|gb|GAEK01011048.1|	temp	down	1	2926	1	2928	357127077	TRUE	FALSE	FALSE	3.90E-09	8.86	0.16407313	53.8	spring_pp
psme_t006377	0.842	636.072	0	2859	2277	GAEK01033271.1	gi|451277990|gb|GAEK01033271.1|	day	up	0.9949	584	1	584	297726959	FALSE	TRUE	FALSE	1.00E+00	10.62	0.00111545	127.9	long_pp
psme_t006377	0.804	1842.53	0	3299	1291	GAEK01034603.1	gi|451276658|gb|GAEK01034603.1|	day	up	0.915	2014	1	2015	359482092	FALSE	TRUE	FALSE	1.00E+00	10.62	0.00111545	127.9	long_pp
psme_t006387	1	5409.59	0	3297	299	GAEK01013019.1	gi|451298242|gb|GAEK01013019.1|	taw	down	0.9121	2999	1	2999	359473574	TRUE	TRUE	TRUE	7.15E-10	16	0.00001503	207.8	long_pp
psme_t006392	0.998	5005.63	0	2993	206	GAEK01024229.1	gi|451287032|gb|GAEK01024229.1|	prov	up	0.9765	2788	1	2788	168016011	FALSE	TRUE	FALSE	2.72E-01	10.57	1.77E-06	2.4	short_pp
psme_t006405	1	4664.8	0	469	3057	GAEK01021967.1	gi|451289294|gb|GAEK01021967.1|	prov	up	1	2589	1	2589	225454466								missing
psme_t006428	0.954	2529.61	0	1708	3292	GAEK01033182.1	gi|451278079|gb|GAEK01033182.1|	taw	up	0.7019	1595	11	1585	224131654	FALSE	TRUE	FALSE	1.23E-01	24.29	0.01531074	356	short_pp
psme_t006432	0.998	5198.6	0	292	3189	GAEK01029817.1	gi|451281444|gb|GAEK01029817.1|	taw	up	1	2899	1	2899	225456892	TRUE	FALSE	FALSE	1.17E-02	22	1	253.4	fall_pp
psme_t006435	0.996	489.999	2.23E-137	2875	2601	isotig19087	isotig19087	taw	up	0.6188	446	171	276	255574446	FALSE	TRUE	FALSE	1.11E-01	22.57	0.01531074	13.8	short_pp
psme_t006435	0.998	1492.67	0	1809	978	isotig19085	isotig19085	taw	up	0.6775	1228	397	832	460373630	FALSE	TRUE	FALSE	1.11E-01	22.57	0.01531074	13.8	short_pp
psme_t006435	0.999	5310.4	0	3043	93	GAEK01029648.1	gi|451281613|gb|GAEK01029648.1|	taw	up	1	2950	1	2951	470115209	FALSE	TRUE	FALSE	1.11E-01	22.57	0.01531074	13.8	short_pp
psme_t006451	0.999	3189.64	0	465	2237	isotig38692	isotig38692	day	down	1	1772	1	1773	225425210	FALSE	TRUE	FALSE	1.00E+00	10.62	4.51E-07	2.4	short_pp
psme_t006471	0.998	2129.26	0	1937	3122	isotig42188	isotig42188	day	up	1	1187	1	1187	224139362	TRUE	TRUE	TRUE	1.58E-05	24.29	0.00507561	356	short_pp
psme_t006471	1	5571.89	0	24	3112	GAEK01025626.1	gi|451285635|gb|GAEK01025626.1|	day	up	1	3089	1	3089	255575572	TRUE	TRUE	TRUE	1.58E-05	24.29	0.00507561	356	short_pp
psme_t006483	0.999	1956.14	0	2516	1430	isotig43408	isotig43408	day	up	1	1087	1	1087	255577526	TRUE	TRUE	TRUE	1.05E-02	22	1.85E-09	189.5	long_pp
psme_t006495	0.952	4691.85	0	3136	186	isotig37826	isotig37826	taw	up	1	2959	1	2963	225440045	TRUE	TRUE	TRUE	1.60E-02	22	3.84E-08	2.4	short_pp
psme_t006495	0.946	4709.88	0	203	3206	GAEK01029564.1	gi|451281697|gb|GAEK01029564.1|	temp	up	0.9983	3007	6	3016	356572464	TRUE	TRUE	TRUE	1.60E-02	22	3.84E-08	2.4	short_pp
psme_t006508	0.995	1407.91	0	706	1496	isotig48331	isotig48331	day	down	0.9373	845	54	792	359494894	TRUE	TRUE	TRUE	5.61E-04	6	0.00017602	335.5	short_pp
psme_t006513	0.99	4096.74	0	940	3270	GAEK01004084.1	gi|451307177|gb|GAEK01004084.1|	taw	down	0.6996	2331	1	2331	224088571								missing
psme_t006519	1	899.364	0	1999	2496	GAEK01005061.1	gi|451306200|gb|GAEK01005061.1|	day	up	0.7955	626	129	498	168036588	TRUE	TRUE	TRUE	6.39E-04	4	5.30E-06	173.5	long_pp
psme_t006557	0.931	3108.49	0	593	2684	GAEK01008868.1	gi|451302393|gb|GAEK01008868.1|	taw	up	0.8526	2449	362	2093	255572967	FALSE	TRUE	FALSE	1.00E+00	11.93	0.04753662	49.9	spring_pp
psme_t006559	0.999	1597.27	0	1989	2878	GAEK01037113.1	gi|451274148|gb|GAEK01037113.1|	day	up	1	889	1	890	225461484	FALSE	TRUE	FALSE	1.00E+00	18.8	0.00130611	13.8	short_pp
psme_t006563	0.988	908.381	0	3094	2577	isotig68451	isotig68451	taw	down	1	518	1	518	255570879	FALSE	TRUE	FALSE	1.00E+00	16.07	2.76E-06	259.9	fall_pp
psme_t006588	0.996	2235.66	0	1165	2417	GAEK01010967.1	gi|451300294|gb|GAEK01010967.1|	temp	down	0.7712	1254	1	1254	225445738								missing
psme_t006596	0.975	673.943	0	442	43	isotig96371	isotig96371	day	down	1	400	1	404	242074290	TRUE	FALSE	FALSE	8.64E-04	6	0.11854778	227.3	fall_pp
psme_t006605	0.998	3489	0	1227	3172	GAEK01006404.1	gi|451304857|gb|GAEK01006404.1|	taw	down	0.7936	1945	1	1946	359481713	TRUE	TRUE	TRUE	1.07E-04	10.57	0.00068965	63.8	spring_pp
psme_t006617	0.997	2529.61	0	1414	1	GAEK01008848.1	gi|451302413|gb|GAEK01008848.1|	day	down	0.4466	1835	424	1414	168027726	TRUE	TRUE	TRUE	1.05E-08	16	0.02567529	7	short_pp
psme_t006656	0.998	2118.44	0	77	1255	GAEK01031678.1	gi|451279583|gb|GAEK01031678.1|	day	down	0.9664	1220	42	1179	302788268	TRUE	TRUE	TRUE	3.30E-03	18	2.24E-05	328.4	short_pp
psme_t006660	0.994	2870.45	0	3178	1561	GAEK01015982.1	gi|451295279|gb|GAEK01015982.1|	taw	down	0.8183	1976	360	1618	168017379	TRUE	TRUE	TRUE	9.41E-03	4	7.68E-10	238.2	fall_pp
psme_t006663	0.997	1561.2	0	1	874	isotig42687	isotig42687	taw	up	0.7596	872	1	874	470127034	FALSE	TRUE	FALSE	1.23E-01	20	4.51E-07	13.8	short_pp
psme_t006663	1	5353.68	0	2973	1	GAEK01025108.1	gi|451286153|gb|GAEK01025108.1|	taw	up	0.9337	3183	212	2973	255567305	FALSE	TRUE	FALSE	1.23E-01	20	4.51E-07	13.8	short_pp
psme_t006684	0.982	883.134	0	2279	2790	isotig68970	isotig68970	day	up	1	512	1	512	224142577								missing
psme_t006690	0.988	4763.98	0	3156	443	GAEK01018369.1	gi|451292892|gb|GAEK01018369.1|	taw	down	1	2685	1	2714	224133476	FALSE	TRUE	FALSE	4.12E-01	23.6	0.00208351	274.7	fall_pp
psme_t006724	0.999	5653.04	0	68	3212	GAEK01020243.1	gi|451291018|gb|GAEK01020243.1|	day	down	1	3145	1	3146	225463205	FALSE	TRUE	FALSE	1.00E+00	17.27	0.00035255	344.6	short_pp
psme_t006743	0.998	4709.88	0	64	2691	GAEK01018603.1	gi|451292658|gb|GAEK01018603.1|	day	down	1	2626	1	2628	225455748	FALSE	TRUE	FALSE	8.60E-01	3.71	0.00029688	13.8	short_pp
psme_t006752	0.987	1847.94	0	3240	2180	isotig28465	isotig28465	temp	down	0.9318	1065	1	1065	357130405	FALSE	TRUE	FALSE	5.64E-02	10	3.11E-10	36.7	spring_pp
psme_t006762	0.999	5167.94	0	3137	265	GAEK01020496.1	gi|451290765|gb|GAEK01020496.1|	taw	up	1	2873	1	2873	225445859								missing
psme_t006763	0.998	1907.45	0	1294	232	isotig24650	isotig24650	taw	up	0.8055	1072	9	1064	255546369								missing
psme_t006763	1	5162.53	0	3116	250	GAEK01019326.1	gi|451291935|gb|GAEK01019326.1|	taw	up	1	2866	1	2867	356558902								missing
psme_t006788	0.998	5227.45	0	133	3045	GAEK01017863.1	gi|451293398|gb|GAEK01017863.1|	day	down	1	2913	1	2913	302760039	TRUE	TRUE	TRUE	8.71E-08	6	0.00010243	356	short_pp
psme_t006796	0.997	5488.94	0	3113	48	GAEK01010846.1	gi|451300415|gb|GAEK01010846.1|	temp	down	1	3066	1	3067	302787404	FALSE	TRUE	FALSE	1.17E-01	8	0.00379811	38.3	spring_pp
psme_t006802	0.998	5213.02	0	3131	222	GAEK01031042.1	gi|451280219|gb|GAEK01031042.1|	day	down	1	2909	1	2911	168057325	TRUE	FALSE	FALSE	4.01E-07	18	0.09503205	330.1	short_pp
psme_t006805	0.897	423.275	2.79E-117	956	1274	isotig79771	isotig79771	temp	down	0.6732	307	1	320	225439856	FALSE	TRUE	FALSE	1.00E+00	11.93	4.02E-05	347.7	short_pp
psme_t006805	1	1786.62	0	1633	2622	GAEK01000534.1	gi|451310727|gb|GAEK01000534.1|	temp	down	1	990	1	990	303275924	FALSE	TRUE	FALSE	1.00E+00	11.93	4.02E-05	347.7	short_pp
psme_t006817	1	2188.77	0	1415	2627	GAEK01027043.1	gi|451284218|gb|GAEK01027043.1|	day	up	1	1213	1	1213	224101951								missing
psme_t006827	0.993	2078.77	0	1983	3157	isotig22059	isotig22059	taw	up	0.9663	1218	42	1178	224074418	TRUE	TRUE	TRUE	9.91E-12	10	5.66E-09	356	short_pp
psme_t006866	0.999	5211.22	0	1	2894	GAEK01016693.1	gi|451294568|gb|GAEK01016693.1|	prov	up	0.9942	2894	1	2894	255537029	FALSE	TRUE	FALSE	2.79E-01	21.2	0.00025001	9.5	short_pp
psme_t006873	0.999	2940.78	0	1810	175	GAEK01018509.1	gi|451292752|gb|GAEK01018509.1|	day	down	1	1637	1	1637	302798150	TRUE	TRUE	TRUE	2.65E-02	9.38	1.06E-07	145	long_pp
psme_t006875	0.993	5427.62	0	3218	160	isotig23111	isotig23111	taw	up	0.8698	3215	155	3062	168065979	TRUE	TRUE	TRUE	3.12E-02	22	8.55E-05	356	short_pp
psme_t006878	0.998	2637.81	0	1732	264	isotig39954	isotig39954	day	down	1	1471	1	1471	470109283	TRUE	TRUE	TRUE	8.11E-13	10	1.14E-11	299	fall_pp
psme_t006878	1	4969.57	0	3077	318	GAEK01012587.1	gi|451298674|gb|GAEK01012587.1|	day	down	1	2759	1	2760	359475858	TRUE	TRUE	TRUE	8.11E-13	10	1.14E-11	299	fall_pp
psme_t006882	0.997	2809.13	0	1923	354	GAEK01005246.1	gi|451306015|gb|GAEK01005246.1|	temp	down	0.4804	1976	407	1570	255583748	TRUE	TRUE	TRUE	8.84E-05	10	3.54E-07	350.3	short_pp
psme_t006921	0.999	3319.48	0	2213	371	isotig17361	isotig17361	taw	up	0.8144	1843	1	1843	242058337	TRUE	TRUE	TRUE	2.83E-02	8.86	1.13E-06	8.1	short_pp
psme_t006945	0.98	1018.39	0	393	989	isotig60071	isotig60071	day	up	1	600	1	600	302818219	TRUE	TRUE	TRUE	1.13E-02	6.8	7.68E-10	162.1	long_pp
psme_t006945	0.986	4513.32	0	2717	137	GAEK01025477.1	gi|451285784|gb|GAEK01025477.1|	day	up	1	2590	1	2590	449526870	TRUE	TRUE	TRUE	1.13E-02	6.8	7.68E-10	162.1	long_pp
psme_t006947	1	1290.69	0	720	6	GAEK01028696.1	gi|451282565|gb|GAEK01028696.1|	day	down	1	715	1	715	168067110	FALSE	TRUE	FALSE	1.00E+00	10	3.84E-08	356	short_pp
psme_t006947	0.999	3685.57	0	2987	938	GAEK01035577.1	gi|451275684|gb|GAEK01035577.1|	day	down	1	2049	1	2050	359478029	FALSE	TRUE	FALSE	1.00E+00	10	3.84E-08	356	short_pp
psme_t006957	0.998	5440.25	0	171	3205	GAEK01036338.1	gi|451274923|gb|GAEK01036338.1|	temp	up	0.8998	3374	339	3036	470136691	TRUE	TRUE	TRUE	1.30E-02	22	0.00892859	219.2	fall_pp
psme_t006983	0.994	1676.62	0	3126	2183	isotig18254	isotig18254	taw	down	0.8973	1052	109	944	224115432	FALSE	TRUE	FALSE	1.02E-01	4.77	0.00012278	259.9	fall_pp
psme_t006983	0.996	5059.74	0	3137	303	GAEK01020477.1	gi|451290784|gb|GAEK01020477.1|	taw	down	1	2837	1	2837	168006109	FALSE	TRUE	FALSE	1.02E-01	4.77	0.00012278	259.9	fall_pp
psme_t006996	0.998	5166.13	0	130	3012	GAEK01025557.1	gi|451285704|gb|GAEK01025557.1|	taw	up	0.9993	2883	3	2883	225452442	TRUE	TRUE	TRUE	3.29E-04	3.71	0.01985582	139.3	long_pp
psme_t007006	0.99	1211.35	0	648	1339	isotig27433	isotig27433	taw	up	0.5545	692	1	693	224065352	TRUE	TRUE	TRUE	1.30E-02	10	1.83E-05	311.2	short_pp
psme_t007012	0.996	4195.92	0	3075	725	GAEK01016761.1	gi|451294500|gb|GAEK01016761.1|	day	down	1	2351	1	2351	224130800	TRUE	FALSE	FALSE	4.79E-08	6	0.78068747	286	fall_pp
psme_t007038	0.999	2450.26	0	205	1567	isotig40644	isotig40644	day	down	1	1363	1	1363	225428430	TRUE	FALSE	FALSE	6.07E-03	22.57	1	168.6	long_pp
psme_t007088	0.998	4534.96	0	253	2778	GAEK01026212.1	gi|451285049|gb|GAEK01026212.1|	day	down	1	2527	1	2528	449498815	TRUE	TRUE	TRUE	3.33E-02	16	8.24E-08	2.4	short_pp
psme_t007095	0.991	2947.99	0	1406	3084	GAEK01026057.1	gi|451285204|gb|GAEK01026057.1|	day	down	1	1677	1	1680	225446128								missing
psme_t007097	0.995	3023.73	0	1	1703	GAEK01008758.1	gi|451302503|gb|GAEK01008758.1|	temp	down	0.5131	1704	1	1706	224073212	TRUE	TRUE	TRUE	3.50E-12	6	3.22E-09	92.2	spring_pp
psme_t007102	0.984	3737.87	0	900	3063	GAEK01025022.1	gi|451286239|gb|GAEK01025022.1|	day	up	1	2163	1	2168	255541168	FALSE	TRUE	FALSE	9.07E-02	14	1.77E-06	157.7	long_pp
psme_t007114	0.987	4691.85	0	210	2881	GAEK01016709.1	gi|451294552|gb|GAEK01016709.1|	temp	up	1	2639	1	2672	225439442	TRUE	FALSE	FALSE	3.18E-03	18	0.65279428	299	fall_pp
psme_t007125	0.999	3790.16	0	2771	664	isotig38095	isotig38095	taw	down	1	2107	1	2108	359477885	TRUE	TRUE	TRUE	8.17E-08	8	0.00585921	162.1	long_pp
psme_t007128	0.962	4318.55	0	106	2728	GAEK01026123.1	gi|451285138|gb|GAEK01026123.1|	prov	up	0.9858	2575	1	2623	224053571	FALSE	TRUE	FALSE	1.00E+00	9.09	5.68E-07	36.7	spring_pp
psme_t007134	0.971	805.589	0	1212	1694	isotig53501	isotig53501	taw	up	0.677	482	1	483	357485785								missing
psme_t007138	0.994	5074.16	0	64	2919	GAEK01027272.1	gi|451283989|gb|GAEK01027272.1|	temp	up	1	2855	1	2858	225444476	TRUE	FALSE	FALSE	4.92E-05	18	0.09503205	59.5	spring_pp
psme_t007143	0.998	1507.1	0	123	963	isotig48511	isotig48511	taw	up	1	842	1	842	302770124								missing
psme_t007158	0.998	5371.72	0	52	3050	GAEK01018893.1	gi|451292368|gb|GAEK01018893.1|	taw	up	1	2996	1	2999	224103357	TRUE	TRUE	TRUE	5.03E-03	20	4.96E-08	356	short_pp
psme_t007167	0.988	574.758	4.92E-163	1985	1656	isotig113781	isotig113781	taw	up	1	329	1	330	224071463								missing
psme_t007174	0.999	3589.99	0	2722	730	GAEK01000826.1	gi|451310435|gb|GAEK01000826.1|	prov	up	1	1993	1	1993	168035714	TRUE	TRUE	TRUE	2.14E-03	2	2.43E-09	8.1	short_pp
psme_t007180	0.996	4769.39	0	3075	405	GAEK01021488.1	gi|451289773|gb|GAEK01021488.1|	day	up	1	2670	1	2671	225434931	TRUE	TRUE	TRUE	2.03E-02	8	0.00892859	207.8	long_pp
psme_t007189	0.998	857.886	0	1649	1171	GAEK01027106.1	gi|451284155|gb|GAEK01027106.1|	taw	up	1	480	1	480	359479655	FALSE	TRUE	FALSE			0.00012278	135.4	long_pp
psme_t007199	0.977	720.83	0	471	900	isotig78274	isotig78274	temp	down	0.9292	466	34	434	224084844	TRUE	FALSE	FALSE	8.03E-05	10	1	34.6	short_pp
psme_t007199	0.987	4534.96	0	553	3139	GAEK01033745.1	gi|451277516|gb|GAEK01033745.1|	temp	down	1	2557	1	2587	224063142	TRUE	FALSE	FALSE	8.03E-05	10	1	34.6	short_pp
psme_t007207	0.994	2773.06	0	3031	1466	isotig39461	isotig39461	taw	up	1	1563	1	1567	460402120	TRUE	TRUE	TRUE	1.43E-04	18	0.00017602	344.6	short_pp
psme_t007207	0.999	4933.5	0	44	2790	GAEK01021367.1	gi|451289894|gb|GAEK01021367.1|	taw	up	1	2746	1	2747	356556432	TRUE	TRUE	TRUE	1.43E-04	18	0.00017602	344.6	short_pp
psme_t007229	0.938	3079.64	0	176	2208	GAEK01030603.1	gi|451280658|gb|GAEK01030603.1|	taw	up	0.6776	2999	968	2035	225435291	FALSE	TRUE	FALSE	1.00E+00	22.57	1.02E-09	347.7	short_pp
psme_t007264	0.999	5218.43	0	7	2907	GAEK01017352.1	gi|451293909|gb|GAEK01017352.1|	taw	up	1	2901	1	2901	255545634	TRUE	TRUE	TRUE	1.90E-02	18	0.00049458	356	short_pp
psme_t007284	0.998	4848.74	0	3127	425	GAEK01017633.1	gi|451293628|gb|GAEK01017633.1|	temp	up	1	2702	1	2704	225427288	FALSE	TRUE	FALSE	2.52E-01	20	0.01985582	349.3	short_pp
psme_t007292	0.935	3687.37	0	2566	137	GAEK01008507.1	gi|451302754|gb|GAEK01008507.1|	day	up	0.8125	2516	90	2440	224103837	TRUE	FALSE	FALSE	5.14E-04	21.71	0.09503205	207.8	long_pp
psme_t007303	0.997	627.055	1.22E-178	1853	1502	isotig83841	isotig83841	temp	down	0.7977	351	1	352	470118412	TRUE	FALSE	FALSE	4.92E-05	8	0.2758177	354.2	short_pp
psme_t007310	0.99	5243.68	0	3119	130	GAEK01019246.1	gi|451292015|gb|GAEK01019246.1|	taw	up	0.9987	2989	1	2992	225448978	FALSE	TRUE	FALSE	1.00E+00	13.35	2.72E-05	344.6	short_pp
psme_t007314	0.977	2426.82	0	1720	3135	isotig27475	isotig27475	day	down	0.9604	1431	2	1433	225440011	FALSE	TRUE	FALSE	5.64E-02	22	1.85E-09	310.4	short_pp
psme_t007314	0.995	4351.01	0	653	3094	GAEK01010044.1	gi|451301217|gb|GAEK01010044.1|	prov	up	1	2441	1	2442	168067524	FALSE	TRUE	FALSE	5.64E-02	22	1.85E-09	310.4	short_pp
psme_t007321	0.998	4441.18	0	100	2586	GAEK01030372.1	gi|451280889|gb|GAEK01030372.1|	day	down	1	2482	1	2487	225432051	FALSE	TRUE	FALSE	4.12E-01	18.8	1.35E-07	356	short_pp
psme_t007339	0.999	1864.17	0	1881	2916	isotig44240	isotig44240	day	down	1	1036	1	1036	255544868	FALSE	TRUE	FALSE	1.17E-01	21.2	7.54E-09	310.4	short_pp
psme_t007339	0.996	3267.19	0	1872	42	isotig38542	isotig38542	prov	up	0.9995	1831	2	1831	225435417	FALSE	TRUE	FALSE	1.17E-01	21.2	7.54E-09	310.4	short_pp
psme_t007355	0.998	3153.57	0	617	2375	isotig38717	isotig38717	temp	down	0.9972	1760	1	1760	460386362	TRUE	TRUE	TRUE	9.93E-07	18	7.68E-10	333.2	short_pp
psme_t007355	0.999	4233.79	0	2968	617	GAEK01030385.1	gi|451280876|gb|GAEK01030385.1|	temp	down	1	2352	1	2352	460382474	TRUE	TRUE	TRUE	9.93E-07	18	7.68E-10	333.2	short_pp
psme_t007357	0.999	4893.83	0	2851	124	GAEK01031125.1	gi|451280136|gb|GAEK01031125.1|	taw	up	1	2727	1	2729	470114698	FALSE	TRUE	FALSE	6.38E-01	18	0.00130611	356	short_pp
psme_t007360	0.998	4791.03	0	2783	111	isotig23657	isotig23657	day	down	0.9667	2763	93	2673	225438781	TRUE	TRUE	TRUE	4.50E-04	16	2.30E-10	321.8	short_pp
psme_t007362	0.996	4877.6	0	403	3137	GAEK01005992.1	gi|451305269|gb|GAEK01005992.1|	day	down	0.7121	3509	775	2736	242056911	TRUE	TRUE	TRUE	4.00E-06	18	4.96E-08	357.1	short_pp
psme_t007362	0.999	4922.68	0	399	3137	GAEK01005993.1	gi|451305268|gb|GAEK01005993.1|	day	down	0.6847	3512	775	2739	359492219	TRUE	TRUE	TRUE	4.00E-06	18	4.96E-08	357.1	short_pp
psme_t007366	0.985	5077.77	0	98	3003	GAEK01014976.1	gi|451296285|gb|GAEK01014976.1|	taw	up	1	2862	1	2906	225450356	TRUE	TRUE	TRUE	6.07E-03	2	7.54E-09	344.6	short_pp
psme_t007366	1	5241.88	0	98	3003	GAEK01014975.1	gi|451296286|gb|GAEK01014975.1|	taw	up	1	2906	1	2906	470141562	TRUE	TRUE	TRUE	6.07E-03	2	7.54E-09	344.6	short_pp
psme_t007368	0.998	4143.62	0	490	2800	isotig37952	isotig37952	day	up	0.9996	2310	2	2311	226528427	FALSE	TRUE	FALSE	1.42E-01	2	3.54E-07	219.2	fall_pp
psme_t007368	1	4956.94	0	2782	32	GAEK01030361.1	gi|451280900|gb|GAEK01030361.1|	day	up	1	2751	1	2751	115481724	FALSE	TRUE	FALSE	1.42E-01	2	3.54E-07	219.2	fall_pp
psme_t007396	0.996	2080.57	0	1552	2717	isotig17433	isotig17433	taw	up	0.7931	1169	1	1169	359481051	TRUE	FALSE	FALSE	2.02E-07	20.86	1	75.5	spring_pp
psme_t007396	0.996	3763.11	0	609	2717	isotig17431	isotig17431	taw	up	1	2112	1	2112	356550038	TRUE	FALSE	FALSE	2.02E-07	20.86	1	75.5	spring_pp
psme_t007396	1	3526.87	0	2690	736	GAEK01008589.1	gi|451302672|gb|GAEK01008589.1|	temp	up	0.7845	2492	538	1955	356550038	TRUE	FALSE	FALSE	2.02E-07	20.86	1	75.5	spring_pp
psme_t007419	0.873	1544.97	0	1920	668	isotig40386	isotig40386	taw	up	0.8915	1401	153	1256	255565240	FALSE	TRUE	FALSE	1.00E+00	12.69	2.22E-06	344.6	short_pp
psme_t007419	0.986	3476.38	0	2453	449	isotig23563	isotig23563	taw	up	0.84	2000	1	2006	225438748	FALSE	TRUE	FALSE	1.00E+00	12.69	2.22E-06	344.6	short_pp
psme_t007457	0.892	533.28	2.04E-150	2141	1740	isotig86120	isotig86120	day	up	0.9199	406	5	406	351721533	FALSE	TRUE	FALSE	7.57E-01	8	4.87E-05	2.4	short_pp
psme_t007457	0.834	1489.07	0	754	2141	GAEK01000182.1	gi|451311079|gb|GAEK01000182.1|	day	up	0.9978	1373	1	1404	225455972	FALSE	TRUE	FALSE	7.57E-01	8	4.87E-05	2.4	short_pp
psme_t007463	0.996	1507.1	0	212	1054	isotig48443	isotig48443	temp	down	1	843	1	843	356547543	TRUE	FALSE	FALSE	1.21E-08	10	0.20245582	171.7	long_pp
psme_t007491	0.995	769.521	0	970	539	isotig63984	isotig63984	taw	down	0.7677	486	54	433	359490844								missing
psme_t007496	0.996	814.606	0	1482	1939	isotig76015	isotig76015	day	down	0.9601	459	3	458	225439252	FALSE	TRUE	FALSE	9.07E-02	11	7.68E-10	310.4	short_pp
psme_t007496	0.999	4825.3	0	2730	51	GAEK01018189.1	gi|451293072|gb|GAEK01018189.1|	day	down	1	2680	1	2680	470121841	FALSE	TRUE	FALSE	9.07E-02	11	7.68E-10	310.4	short_pp
psme_t007503	0.999	5036.29	0	158	2956	GAEK01029761.1	gi|451281500|gb|GAEK01029761.1|	day	down	1	2798	1	2799	225453494	FALSE	TRUE	FALSE	5.45E-01	4	0.00041831	299	fall_pp
psme_t007527	0.995	5373.52	0	1	3026	GAEK01034037.1	gi|451277224|gb|GAEK01034037.1|	taw	down	0.9869	3024	1	3027	359473015								missing
psme_t007538	0.989	2159.92	0	1765	3004	isotig27491	isotig27491	temp	up	1	1239	1	1242	255538970	TRUE	FALSE	FALSE	2.65E-20	18	1	83.1	spring_pp
psme_t007538	0.997	5267.12	0	14	2955	GAEK01019962.1	gi|451291299|gb|GAEK01019962.1|	temp	up	1	2941	1	2942	225457939	TRUE	FALSE	FALSE	2.65E-20	18	1	83.1	spring_pp
psme_t007544	0.991	4547.58	0	3027	458	GAEK01030599.1	gi|451280662|gb|GAEK01030599.1|	taw	up	1	2552	1	2570	449476132	FALSE	TRUE	FALSE	1.00E+00	16.84	3.54E-07	36.7	spring_pp
psme_t007548	0.999	5157.12	0	3111	244	GAEK01024094.1	gi|451287167|gb|GAEK01024094.1|	temp	up	0.7232	2869	1	2869	359476454	TRUE	FALSE	FALSE	9.72E-05	15.85	0.2758177	242.4	fall_pp
psme_t007562	0.982	1611.69	0	3038	2101	GAEK01000658.1	gi|451310603|gb|GAEK01000658.1|	day	up	1	933	1	938	255538428	FALSE	TRUE	FALSE	1.00E+00	17.16	2.20E-07	139.3	long_pp
psme_t007568	0.87	499.016	6.11E-140	2311	1891	isotig59161	isotig59161	temp	down	0.672	433	16	423	168007903								missing
psme_t007601	0.934	673.943	0	1680	1272	isotig75061	isotig75061	temp	up	0.9142	437	1	437	168056046	FALSE	TRUE	FALSE	1.00E+00	14.55	0.00025001	12.2	short_pp
psme_t007606	0.849	1575.63	0	1513	100	GAEK01008933.1	gi|451302328|gb|GAEK01008933.1|	taw	down	0.9257	1383	1	1426	255572747	FALSE	TRUE	FALSE	1.00E+00	14	9.98E-06	2.4	short_pp
psme_t007606	0.816	1047.24	0	56	1119	isotig44101	isotig44101	temp	up	0.9981	1046	3	1091	255572747	FALSE	TRUE	FALSE	1.00E+00	14	9.98E-06	2.4	short_pp
psme_t007625	1	4664.8	0	310	2898	GAEK01031806.1	gi|451279455|gb|GAEK01031806.1|	taw	down	1	2589	1	2589	225432057	FALSE	TRUE	FALSE	1.00E+00	14.55	0.02260719	344.6	short_pp
psme_t007653	0.998	2324.03	0	1328	33	isotig39810	isotig39810	temp	up	0.8657	1478	183	1297	302799824	TRUE	FALSE	FALSE	3.78E-02	16	1	84.7	spring_pp
psme_t007653	0.993	5304.99	0	51	3040	GAEK01029824.1	gi|451281437|gb|GAEK01029824.1|	temp	up	1	2971	1	2991	302768857	TRUE	FALSE	FALSE	3.78E-02	16	1	84.7	spring_pp
psme_t007669	0.997	2695.52	0	2955	1451	GAEK01030595.1	gi|451280666|gb|GAEK01030595.1|	taw	up	0.5516	2734	1227	1508	225439673	TRUE	TRUE	TRUE	2.29E-05	10	2.43E-09	2.4	short_pp
psme_t007671	0.993	5250.89	0	3059	96	GAEK01013029.1	gi|451298232|gb|GAEK01013029.1|	prov	up	1	2949	1	2965	359483452	TRUE	TRUE	TRUE	1.34E-13	7.14	1.13E-06	13.8	short_pp
psme_t007671	0.991	621.645	1.20E-176	2577	2928	isotig44954	isotig44954	temp	down	0.3556	374	23	352	168028370	TRUE	TRUE	TRUE	1.34E-13	7.14	1.13E-06	13.8	short_pp
psme_t007671	1	659.516	0	2249	1885	isotig63213	isotig63213	temp	down	0.637	573	209	365	359483452	TRUE	TRUE	TRUE	1.34E-13	7.14	1.13E-06	13.8	short_pp
psme_t007671	0.994	1144.62	0	3059	2416	GAEK01013030.1	gi|451298231|gb|GAEK01013030.1|	temp	down	0.5781	1114	471	644	168037507	TRUE	TRUE	TRUE	1.34E-13	7.14	1.13E-06	13.8	short_pp
psme_t007676	0.991	2984.06	0	1371	3062	isotig38972	isotig38972	taw	down	1	1692	1	1692	470101852	TRUE	TRUE	TRUE	1.84E-08	18	8.55E-05	364.2	short_pp
psme_t007676	0.994	5032.69	0	211	3049	GAEK01034939.1	gi|451276322|gb|GAEK01034939.1|	taw	down	1	2837	1	2839	224143443	TRUE	TRUE	TRUE	1.84E-08	18	8.55E-05	364.2	short_pp
psme_t007679	0.999	4821.69	0	315	2997	GAEK01028567.1	gi|451282694|gb|GAEK01028567.1|	prov	up	1	2682	1	2683	449532186	TRUE	TRUE	TRUE	4.15E-02	18.8	0.01341011	110	spring_pp
psme_t007690	0.998	2879.46	0	1739	133	isotig39278	isotig39278	day	down	1	1608	1	1608	255576316	TRUE	FALSE	FALSE	8.31E-07	10	1	50.7	spring_pp
psme_t007691	1	4886.61	0	3088	377	GAEK01005594.1	gi|451305667|gb|GAEK01005594.1|	day	down	0.8618	2712	1	2712	225444019	TRUE	TRUE	TRUE	3.30E-03	6	7.54E-09	287.6	fall_pp
psme_t007699	0.997	3067.01	0	1332	3048	isotig38868	isotig38868	taw	up	1	1716	1	1717	449492890	FALSE	TRUE	FALSE	1.00E+00	13.35	4.28E-09	356	short_pp
psme_t007706	0.995	1490.87	0	889	1726	GAEK01022596.1	gi|451288665|gb|GAEK01022596.1|	prov	up	1	837	1	838	460384367	TRUE	FALSE	FALSE	3.12E-02	24.29	1	92.5	spring_pp
psme_t007706	0.991	381.797	4.23E-105	2194	1979	isotig128489	isotig128489	taw	down	0.9038	239	24	216	297842581	TRUE	FALSE	FALSE	3.12E-02	24.29	1	92.5	spring_pp
psme_t007706	0.988	1121.18	0	2235	2875	GAEK01019892.1	gi|451291369|gb|GAEK01019892.1|	taw	down	1	641	1	641	225459366	TRUE	FALSE	FALSE	3.12E-02	24.29	1	92.5	spring_pp
psme_t007714	0.992	4801.85	0	3030	311	GAEK01018924.1	gi|451292337|gb|GAEK01018924.1|	day	down	1	2714	1	2722	255540073	TRUE	TRUE	TRUE	4.89E-10	2	3.11E-10	321.8	short_pp
psme_t007717	0.996	3195.05	0	38	1829	isotig38639	isotig38639	taw	down	1	1792	1	1793	224130070	FALSE	TRUE	FALSE	1.27E-01	22	0.00111545	363.8	short_pp
psme_t007724	0.996	2333.04	0	747	2052	isotig26333	isotig26333	prov	up	1	1306	1	1306	224135913	TRUE	TRUE	TRUE	2.39E-06	24.29	4.26E-06	13.8	short_pp
psme_t007726	0.999	4771.2	0	330	2979	GAEK01031422.1	gi|451279839|gb|GAEK01031422.1|	taw	up	1	2650	1	2650	224063142	FALSE	TRUE	FALSE	1.00E+00	18.8	9.95E-09	347.7	short_pp
psme_t007748	0.996	4132.8	0	2984	668	isotig37842	isotig37842	day	up	0.8487	2317	1	2318	168006570								missing
psme_t007751	0.996	2839.79	0	3078	1487	isotig08393	isotig08393	taw	down	0.5282	1592	1	1592	470126071	FALSE	TRUE	FALSE	7.91E-01	8.86	0.00892859	230.6	fall_pp
psme_t007758	0.999	1561.2	0	3065	2196	GAEK01035151.1	gi|451276110|gb|GAEK01035151.1|	taw	up	1	869	1	870	168015545	FALSE	TRUE	FALSE	7.91E-01	20	1.83E-05	48.1	spring_pp
psme_t007768	0.998	4987.6	0	2972	189	GAEK01027956.1	gi|451283305|gb|GAEK01027956.1|	temp	up	1	2781	1	2784	255551301	TRUE	TRUE	TRUE	6.43E-09	16	2.24E-05	167.8	long_pp
psme_t007771	0.992	2219.43	0	1550	295	GAEK01032910.1	gi|451278351|gb|GAEK01032910.1|	day	down	1	1257	1	1257	167997946								missing
psme_t007774	0.992	3241.94	0	1216	3052	GAEK01020658.1	gi|451290603|gb|GAEK01020658.1|	day	up	0.994	1841	7	1838	115439213	TRUE	TRUE	TRUE	2.51E-03	8	1.62E-11	196.3	long_pp
psme_t007789	0.952	1348.4	0	1503	2334	GAEK01023836.1	gi|451287425|gb|GAEK01023836.1|	day	up	1	796	1	832	168008210	TRUE	TRUE	TRUE	6.67E-04	6	0.03299467	80	spring_pp
psme_t007802	1	5126.46	0	92	2933	GAEK01029574.1	gi|451281687|gb|GAEK01029574.1|	temp	up	1	2842	1	2842	225442649	TRUE	TRUE	TRUE	1.03E-05	20	0.04753662	318.6	short_pp
psme_t007809	0.999	4031.82	0	2420	180	GAEK01013914.1	gi|451297347|gb|GAEK01013914.1|	taw	up	0.8013	2242	1	2242	224115768	TRUE	TRUE	TRUE	8.43E-05	16	5.88E-05	70.9	spring_pp
psme_t007829	0.998	3030.95	0	1742	50	isotig38951	isotig38951	temp	up	0.9994	1694	2	1694	224130386	FALSE	TRUE	FALSE	2.28E-01	23.6	0.00095208	364.2	short_pp
psme_t007829	0.997	4886.61	0	87	2814	GAEK01023554.1	gi|451287707|gb|GAEK01023554.1|	temp	up	1	2729	1	2729	255541702	FALSE	TRUE	FALSE	2.28E-01	23.6	0.00095208	364.2	short_pp
psme_t007835	0.898	1990.4	0	1795	319	GAEK01035236.1	gi|451276025|gb|GAEK01035236.1|	taw	up	0.6801	1465	1	1477	359486259	TRUE	TRUE	TRUE	2.82E-03	10	2.96E-08	13.8	short_pp
psme_t007847	0.996	1844.33	0	219	1254	isotig44219	isotig44219	day	up	0.999	1037	1	1038	224074909	TRUE	TRUE	TRUE	8.43E-05	19.14	2.21E-11	82.3	spring_pp
psme_t007854	0.985	2726.18	0	249	1818	isotig23967	isotig23967	taw	up	0.9899	1572	2	1571	356508957								missing
psme_t007856	0.944	1211.35	0	1713	932	isotig05135	isotig05135	day	up	1	785	1	785	470111374	FALSE	TRUE	FALSE	1.00E+00	15.85	5.66E-09	219.2	fall_pp
psme_t007858	0.999	2325.83	0	1175	2466	isotig15632	isotig15632	taw	up	0.6599	1508	217	1292	449464762	FALSE	TRUE	FALSE	2.46E-01	2	4.87E-05	356	short_pp
psme_t007864	0.998	2729.78	0	1411	2933	GAEK01021131.1	gi|451290130|gb|GAEK01021131.1|	taw	up	1	1522	1	1523	225431261								missing
psme_t007864	0.998	1977.78	0	2527	1427	isotig42995	isotig42995	temp	down	0.9787	1101	1	1101	225431261								missing
psme_t007879	0.997	5126.46	0	106	2970	GAEK01030252.1	gi|451281009|gb|GAEK01030252.1|	taw	down	1	2865	1	2866	356524957	FALSE	TRUE	FALSE	1.17E-01	2.86	6.38E-08	173.5	long_pp
psme_t007913	0.951	3245.55	0	3005	941	isotig11946	isotig11946	taw	up	0.981	2103	41	2069	224134893	TRUE	TRUE	TRUE	2.17E-05	16	4.28E-09	356	short_pp
psme_t007936	0.982	2015.65	0	3027	1860	isotig26845	isotig26845	day	down	1	1159	1	1168	470114576	TRUE	TRUE	TRUE	4.92E-04	24	2.76E-06	344.6	short_pp
psme_t007948	0.994	1925.48	0	78	1163	isotig43334	isotig43334	day	down	0.9991	1090	2	1090	460400047	FALSE	TRUE	FALSE	1.00E+00	12.58	0.0373174	321.8	short_pp
psme_t007948	1	4792.84	0	2790	129	GAEK01028067.1	gi|451283194|gb|GAEK01028067.1|	day	down	1	2661	1	2662	115480149	FALSE	TRUE	FALSE	1.00E+00	12.58	0.0373174	321.8	short_pp
psme_t007958	0.992	2304.19	0	1343	38	isotig18481	isotig18481	day	down	1	1307	1	1308	168037110	TRUE	TRUE	TRUE	3.78E-06	12.29	0.00327762	116.5	spring_pp
psme_t007958	0.976	4648.57	0	2795	74	GAEK01014969.1	gi|451296292|gb|GAEK01014969.1|	day	down	0.9996	2667	1	2722	302769097	TRUE	TRUE	TRUE	3.78E-06	12.29	0.00327762	116.5	spring_pp
psme_t007978	0.999	3903.78	0	2205	35	isotig38042	isotig38042	temp	up	1	2170	1	2171	168023370	TRUE	TRUE	TRUE	5.36E-04	18	2.72E-05	323.3	short_pp
psme_t007978	0.999	5308.6	0	44	2997	GAEK01022633.1	gi|451288628|gb|GAEK01022633.1|	temp	up	1	2951	1	2954	168036779	TRUE	TRUE	TRUE	5.36E-04	18	2.72E-05	323.3	short_pp
psme_t007992	0.977	3914.6	0	2849	566	GAEK01012727.1	gi|451298534|gb|GAEK01012727.1|	taw	down	1	2245	1	2285	255579132	FALSE	TRUE	FALSE	1.46E-01	10	0.0008107	209.9	long_pp
psme_t007998	0.992	4607.09	0	434	3041	GAEK01009071.1	gi|451302190|gb|GAEK01009071.1|	day	down	0.9935	2616	18	2609	225451999								missing
psme_t008004	0.997	2226.64	0	2077	832	GAEK01010557.1	gi|451300704|gb|GAEK01010557.1|	taw	down	0.5536	1874	630	1246	302764352	FALSE	TRUE	FALSE	1.00E+00	11.38	1.42E-06	347.7	short_pp
psme_t008004	0.995	3193.25	0	2626	832	GAEK01010555.1	gi|451300706|gb|GAEK01010555.1|	taw	down	0.7404	2423	630	1795	470142306	FALSE	TRUE	FALSE	1.00E+00	11.38	1.42E-06	347.7	short_pp
psme_t008005	0.995	4305.93	0	504	2934	GAEK01014243.1	gi|451297018|gb|GAEK01014243.1|	day	down	1	2427	1	2433	168027706	FALSE	TRUE	FALSE	1.00E+00	14.98	9.95E-09	13.8	short_pp
psme_t008012	1	2385.34	0	1350	29	GAEK01012758.1	gi|451298503|gb|GAEK01012758.1|	taw	up	0.8767	1322	1	1322	356570033	FALSE	TRUE	FALSE	1.71E-01	20	4.87E-05	356	short_pp
psme_t008012	0.999	5063.34	0	2844	29	GAEK01012759.1	gi|451298502|gb|GAEK01012759.1|	taw	up	1	2814	1	2816	350537987	FALSE	TRUE	FALSE	1.71E-01	20	4.87E-05	356	short_pp
psme_t008038	0.997	3007.5	0	1249	2928	GAEK01023980.1	gi|451287281|gb|GAEK01023980.1|	taw	up	0.9018	1680	1	1680	460367639	TRUE	TRUE	TRUE	7.28E-04	4	0.00208351	184.9	long_pp
psme_t008056	0.992	5039.9	0	3009	163	GAEK01029874.1	gi|451281387|gb|GAEK01029874.1|	prov	up	1	2827	1	2848	470117733	FALSE	TRUE	FALSE	1.17E-01	22.57	2.26E-08	247.7	fall_pp
psme_t008058	1	825.426	0	2223	2679	GAEK01015057.1	gi|451296204|gb|GAEK01015057.1|	day	down	0.6852	457	1	457	225445140	FALSE	TRUE	FALSE	2.28E-01	22.57	3.31E-05	305.5	fall_pp
psme_t008058	0.998	4338.39	0	261	2679	GAEK01015056.1	gi|451296205|gb|GAEK01015056.1|	taw	down	1	2420	1	2420	224113759	FALSE	TRUE	FALSE	2.28E-01	22.57	3.31E-05	305.5	fall_pp
psme_t008060	0.914	473.769	1.28E-132	1734	1398	GAEK01021274.1	gi|451289987|gb|GAEK01021274.1|	day	up	1	339	1	339	297838981	TRUE	FALSE	FALSE	2.10E-02	20.86	0.92990696	91	spring_pp
psme_t008060	0.98	670.336	0	1518	1127	isotig15537	isotig15537	day	up	0.5663	694	302	393	357451683	TRUE	FALSE	FALSE	2.10E-02	20.86	0.92990696	91	spring_pp
psme_t008124	0.999	1649.57	0	424	1341	isotig45606	isotig45606	taw	up	0.9583	919	1	919	357483399	FALSE	TRUE	FALSE	1.00E+00	18	6.57E-06	25.3	short_pp
psme_t008124	0.985	4455.61	0	2990	435	GAEK01018900.1	gi|451292361|gb|GAEK01018900.1|	taw	up	1	2526	1	2558	226493856	FALSE	TRUE	FALSE	1.00E+00	18	6.57E-06	25.3	short_pp
psme_t008126	0.995	3891.15	0	2531	346	GAEK01001869.1	gi|451309392|gb|GAEK01001869.1|	taw	down	1	2187	1	2187	18405375	FALSE	TRUE	FALSE	1.66E-01	10	2.96E-08	246.9	fall_pp
psme_t008130	0.997	3799.18	0	105	2225	GAEK01006065.1	gi|451305196|gb|GAEK01006065.1|	taw	up	0.6366	3332	1212	2121	470102040	FALSE	TRUE	FALSE	9.60E-02	24.29	5.88E-05	333.2	short_pp
psme_t008142	0.997	2309.6	0	103	1392	isotig41209	isotig41209	temp	down	1	1290	1	1290	449526100	TRUE	TRUE	TRUE	2.26E-06	20	0.00025001	13.8	short_pp
psme_t008142	0.999	5213.02	0	3020	123	GAEK01030942.1	gi|451280319|gb|GAEK01030942.1|	temp	down	0.862	2898	1	2898	225441510	TRUE	TRUE	TRUE	2.26E-06	20	0.00025001	13.8	short_pp
psme_t008165	0.904	803.785	0	1475	886	GAEK01024425.1	gi|451286836|gb|GAEK01024425.1|	taw	up	1	592	1	592	224160143								missing
psme_t008169	0.981	5027.28	0	3	2854	GAEK01030917.1	gi|451280344|gb|GAEK01030917.1|	day	up	1	2904	1	2904	224055579	TRUE	FALSE	FALSE	2.24E-02	18	1	197.4	long_pp
psme_t008177	0.971	3058	0	1902	98	GAEK01017984.1	gi|451293277|gb|GAEK01017984.1|	day	up	1	1755	1	1805	359484248								missing
psme_t008178	0.997	4823.49	0	48	2741	GAEK01029352.1	gi|451281909|gb|GAEK01029352.1|	temp	down	1	2693	1	2694	225432564	FALSE	TRUE	FALSE	1.00E+00	10.51	0.00049458	67.8	spring_pp
psme_t008179	0.996	5364.51	0	3011	6	GAEK01032100.1	gi|451279161|gb|GAEK01032100.1|	day	up	0.9567	3005	1	3006	302781983	TRUE	FALSE	FALSE	2.45E-12	24			missing
psme_t008187	0.998	3580.97	0	2708	709	isotig38214	isotig38214	day	down	1	1999	1	2000	224124854	TRUE	TRUE	TRUE	9.76E-03	16	1.32E-08	327.5	short_pp
psme_t008200	0.99	4926.29	0	2878	85	GAEK01035812.1	gi|451275449|gb|GAEK01035812.1|	taw	up	1	2779	1	2795	449449787								missing
psme_t008219	0.994	558.527	3.59E-158	928	615	isotig117013	isotig117013	prov	up	1	314	1	314	470121841	TRUE	TRUE	TRUE	3.66E-02	18.8	1.13E-06	25.3	short_pp
psme_t008221	0.99	2024.67	0	2267	1116	isotig02864	isotig02864	temp	down	0.689	1675	522	1154	168031344	TRUE	TRUE	TRUE	5.59E-09	12	2.72E-05	173.5	long_pp
psme_t008222	0.999	5290.57	0	65	3002	GAEK01019647.1	gi|451291614|gb|GAEK01019647.1|	taw	up	1	2938	1	2938	359491801	TRUE	TRUE	TRUE	2.30E-07	18	1.72E-07	347.7	short_pp
psme_t008242	1	4569.22	0	3005	468	GAEK01005256.1	gi|451306005|gb|GAEK01005256.1|	taw	down	0.9937	2537	1	2538	449528766	FALSE	TRUE	FALSE	1.38E-01	6	4.87E-05	207.8	long_pp
psme_t008243	0.997	2334.85	0	2669	1364	isotig14131	isotig14131	day	up	0.7116	1816	512	1306	224108774	FALSE	TRUE	FALSE	1.00E+00	10.62	0.00095208	105.1	spring_pp
psme_t008243	0.997	4574.63	0	2708	153	GAEK01012971.1	gi|451298290|gb|GAEK01012971.1|	day	up	1	2555	1	2556	460366290	FALSE	TRUE	FALSE	1.00E+00	10.62	0.00095208	105.1	spring_pp
psme_t008263	0.998	3514.25	0	2934	979	GAEK01004779.1	gi|451306482|gb|GAEK01004779.1|	taw	down	0.7036	2338	383	1956	449478559	TRUE	TRUE	TRUE	5.86E-04	18	0.02260719	167.8	long_pp
psme_t008264	0.999	1458.41	0	2648	1836	isotig25970	isotig25970	day	down	0.7793	1042	231	813	449527921	FALSE	TRUE	FALSE	1.14E-01	8.86	0.00012278	356	short_pp
psme_t008264	0.999	4444.79	0	191	2661	GAEK01018686.1	gi|451292575|gb|GAEK01018686.1|	day	down	1	2470	1	2471	449449092	FALSE	TRUE	FALSE	1.14E-01	8.86	0.00012278	356	short_pp
psme_t008274	0.998	5142.69	0	3000	132	GAEK01031304.1	gi|451279957|gb|GAEK01031304.1|	temp	up	1	2869	1	2869	225450975	TRUE	TRUE	TRUE	2.51E-03	22.57	1.02E-09	310.4	short_pp
psme_t008279	0.996	4735.13	0	2929	278	isotig37853	isotig37853	day	down	0.9996	2651	1	2652	242060700	FALSE	TRUE	FALSE	4.32E-01	10.57	2.43E-09	333.2	short_pp
psme_t008283	0.997	3025.54	0	54	1743	isotig23933	isotig23933	taw	down	0.8305	2035	346	1690	356515424	FALSE	TRUE	FALSE	1.46E-01	20.86	0.00068965	207.8	long_pp
psme_t008283	0.998	4511.51	0	2668	155	GAEK01003433.1	gi|451307828|gb|GAEK01003433.1|	taw	down	1	2514	1	2514	359493253	FALSE	TRUE	FALSE	1.46E-01	20.86	0.00068965	207.8	long_pp
psme_t008286	0.996	4634.14	0	280	2875	GAEK01005224.1	gi|451306037|gb|GAEK01005224.1|	day	down	0.946	2595	1	2596	225459554								missing
psme_t008287	0.996	3810	0	2896	760	GAEK01026072.1	gi|451285189|gb|GAEK01026072.1|	taw	up	0.8066	2648	513	2137	255544910	FALSE	TRUE	FALSE	3.66E-01	8.86	0.00095208	59.5	spring_pp
psme_t008323	0.997	3525.07	0	813	2783	GAEK01024496.1	gi|451286765|gb|GAEK01024496.1|	taw	up	1	1970	1	1971	255557909	FALSE	TRUE	FALSE	1.23E-01	2	2.22E-06	155.6	long_pp
psme_t008330	0.902	1581.04	0	221	1390	isotig42355	isotig42355	day	up	1	1173	1	1174	224135463	TRUE	TRUE	TRUE	2.60E-07	14	1.73E-08	13.8	short_pp
psme_t008330	0.954	4352.82	0	2961	225	GAEK01023793.1	gi|451287468|gb|GAEK01023793.1|	day	up	1	2740	1	2741	225460468	TRUE	TRUE	TRUE	2.60E-07	14	1.73E-08	13.8	short_pp
psme_t008339	0.99	3063.41	0	2406	660	isotig38448	isotig38448	taw	down	0.9322	1872	128	1747	168011093								missing
psme_t008350	0.999	1386.27	0	896	126	GAEK01005931.1	gi|451305330|gb|GAEK01005931.1|	taw	down	0.585	772	2	771	168042923	TRUE	FALSE	FALSE	1.12E-06	24	0.2758177	219.2	fall_pp
psme_t008356	0.993	4094.93	0	1	2307	GAEK01030386.1	gi|451280875|gb|GAEK01030386.1|	day	down	0.9663	2291	1	2307	224086589								missing
psme_t008357	0.987	3085.05	0	1224	2983	GAEK01006226.1	gi|451305035|gb|GAEK01006226.1|	temp	down	0.8541	1739	1	1760	460372227	FALSE	TRUE	FALSE	2.86E-01	16	0.00049458	310.4	short_pp
psme_t008363	0.998	4116.57	0	663	2959	GAEK01013522.1	gi|451297739|gb|GAEK01013522.1|	temp	up	0.9199	2296	1	2297	224098858	TRUE	TRUE	TRUE	5.99E-09	18	0.0028258	196.3	long_pp
psme_t008365	0.999	2278.94	0	1557	292	isotig41426	isotig41426	taw	up	1	1266	1	1266	460389670	FALSE	TRUE	FALSE	1.00E+00	11.93	0.00152765	42.4	spring_pp
psme_t008387	0.989	935.431	0	2835	2303	isotig65787	isotig65787	day	up	0.9852	533	1	533	356552172	FALSE	TRUE	FALSE	5.33E-01	20	0.00095208	128.7	long_pp
psme_t008390	1	4524.14	0	2749	242	GAEK01028896.1	gi|451282365|gb|GAEK01028896.1|	taw	up	1	2508	1	2508	359486476								missing
psme_t008407	0.996	4381.67	0	9	2460	GAEK01022035.1	gi|451289226|gb|GAEK01022035.1|	taw	up	1	2452	1	2452	168045512	FALSE	TRUE	FALSE	1.00E+00	14.87	7.09E-05	344.6	short_pp
psme_t008423	1	331.303	7.88E-90	1689	1507	isotig123205	isotig123205	temp	down	0.6606	277	95	183	470141802	FALSE	TRUE	FALSE	9.60E-02	18	1.35E-07	36.7	spring_pp
psme_t008423	0.968	1965.15	0	2556	1388	isotig03760	isotig03760	temp	down	0.8435	1239	103	1170	470147912	FALSE	TRUE	FALSE	9.60E-02	18	1.35E-07	36.7	spring_pp
psme_t008423	0.993	4480.85	0	2557	24	isotig03759	isotig03759	temp	down	0.9992	2541	1	2541	449456273	FALSE	TRUE	FALSE	9.60E-02	18	1.35E-07	36.7	spring_pp
psme_t008425	1	2645.02	0	46	1511	GAEK01012098.1	gi|451299163|gb|GAEK01012098.1|	day	down	0.5576	2629	1164	1466	470104153	FALSE	TRUE	FALSE	3.93E-01	22.31	8.13E-06	335.5	short_pp
psme_t008426	0.862	2870.45	0	2472	56	GAEK01019745.1	gi|451291516|gb|GAEK01019745.1|	day	up	0.9126	2422	1	2434	359484223	TRUE	TRUE	TRUE	5.43E-03	21.2	6.38E-08	168.6	long_pp
psme_t008444	1	5117.44	0	76	2915	GAEK01016974.1	gi|451294287|gb|GAEK01016974.1|	temp	down	1	2840	1	2840	359484248	FALSE	TRUE	FALSE	1.00E+00	15.85	2.22E-06	110.6	spring_pp
psme_t008448	0.998	841.656	0	330	800	isotig69981	isotig69981	day	down	0.927	507	38	471	225461203	TRUE	TRUE	TRUE	2.51E-04	8	4.02E-05	353.4	short_pp
psme_t008453	0.994	3380.8	0	2644	737	GAEK01010589.1	gi|451300672|gb|GAEK01010589.1|	taw	down	0.6181	2913	1009	1909	225445144	FALSE	TRUE	FALSE	1.04E-01	6	1.42E-06	346.1	short_pp
psme_t008457	0.996	2843.4	0	2799	1207	GAEK01024688.1	gi|451286573|gb|GAEK01024688.1|	day	up	1	1592	1	1593	255560161								missing
psme_t008477	0.996	1407.91	0	151	938	isotig50186	isotig50186	taw	down	1	788	1	788	224080139	FALSE	TRUE	FALSE	3.84E-01	10	5.68E-07	177.3	long_pp
psme_t008482	0.998	884.937	0	347	839	isotig70795	isotig70795	taw	up	0.9821	502	10	493	302819071	FALSE	TRUE	FALSE	5.58E-01	20	0.00327762	352	short_pp
psme_t008493	0.998	2396.16	0	9	1341	isotig24165	isotig24165	temp	up	0.8776	1333	1	1333	470143392	TRUE	TRUE	TRUE	5.05E-13	18	0.01024242	238.2	fall_pp
psme_t008493	0.992	4563.81	0	2673	89	GAEK01030893.1	gi|451280368|gb|GAEK01030893.1|	temp	up	0.9996	2579	1	2585	255587028	TRUE	TRUE	TRUE	5.05E-13	18	0.01024242	238.2	fall_pp
psme_t008507	0.997	1422.34	0	1604	2396	isotig49206	isotig49206	day	up	0.9683	794	2	793	357442655	TRUE	TRUE	TRUE	4.24E-05	12	0.00021003	184.9	long_pp
psme_t008511	0.997	3137.34	0	751	2502	isotig38772	isotig38772	taw	up	1	1752	1	1752	470116695	TRUE	FALSE	FALSE	3.06E-03	10	1	74.7	spring_pp
psme_t008513	1	1236.59	0	2018	2702	GAEK01009899.1	gi|451301362|gb|GAEK01009899.1|	taw	down	0.6561	685	1	685	168045332	TRUE	TRUE	TRUE	1.18E-06	2	0.01173748	184.9	long_pp
psme_t008529	0.996	3853.28	0	631	2790	GAEK01014040.1	gi|451297221|gb|GAEK01014040.1|	day	down	1	2158	1	2160	224134931	TRUE	TRUE	TRUE	7.28E-04	10	0.0373174	25.3	short_pp
psme_t008549	0.999	4814.48	0	180	2860	GAEK01029669.1	gi|451281592|gb|GAEK01029669.1|	day	up	1	2679	1	2681	359485539	FALSE	TRUE	FALSE	2.72E-01	8.86	2.76E-06	133.6	long_pp
psme_t008564	0.998	4773	0	90	2750	GAEK01020974.1	gi|451290287|gb|GAEK01020974.1|	taw	up	1	2661	1	2661	168067226	FALSE	TRUE	FALSE	1.00E+00	13.78	4.27E-11	2.4	short_pp
psme_t008571	0.998	2125.65	0	2612	1430	isotig41635	isotig41635	day	down	0.9525	1183	1	1183	350536199	FALSE	TRUE	FALSE	7.61E-02	20	4.02E-05	344.6	short_pp
psme_t008571	0.999	4293.3	0	219	2607	GAEK01033563.1	gi|451277698|gb|GAEK01033563.1|	day	down	1	2390	1	2390	359482292	FALSE	TRUE	FALSE	7.61E-02	20	4.02E-05	344.6	short_pp
psme_t008581	0.995	3324.9	0	2881	1015	GAEK01009110.1	gi|451302151|gb|GAEK01009110.1|	prov	up	0.7973	2343	476	1868	356509409	FALSE	TRUE	FALSE	3.24E-01	8	0.0174509	48.1	spring_pp
psme_t008599	0.99	3186.04	0	2011	198	isotig24569	isotig24569	day	down	0.9995	1823	2	1822	359486632	TRUE	TRUE	TRUE	2.18E-04	12	1.23E-05	68.9	spring_pp
psme_t008599	0.996	4552.99	0	2823	261	GAEK01015483.1	gi|451295778|gb|GAEK01015483.1|	prov	up	1	2558	1	2565	359486632	TRUE	TRUE	TRUE	2.18E-04	12	1.23E-05	68.9	spring_pp
psme_t008600	0.995	713.617	0	2038	2438	isotig30567	isotig30567	temp	up	0.4462	402	1	402	168006037	TRUE	TRUE	TRUE	2.10E-02	22.57	6.57E-06	318.8	short_pp
psme_t008600	0.995	773.128	0	2662	2230	isotig85953	isotig85953	temp	up	0.9886	438	6	433	225455619	TRUE	TRUE	TRUE	2.10E-02	22.57	6.57E-06	318.8	short_pp
psme_t008600	0.995	1308.73	0	2001	2735	isotig20891	isotig20891	temp	up	0.7972	735	1	735	357168230	TRUE	TRUE	TRUE	2.10E-02	22.57	6.57E-06	318.8	short_pp
psme_t008600	0.992	4816.28	0	1	2735	isotig20890	isotig20890	temp	up	0.9824	2729	1	2735	470103074	TRUE	TRUE	TRUE	2.10E-02	22.57	6.57E-06	318.8	short_pp
psme_t008625	0.959	1184.3	0	2738	2005	isotig45461	isotig45461	temp	down	0.7598	734	1	735	356502118	TRUE	TRUE	TRUE	2.94E-03	10	0.00010243	173.1	long_pp
psme_t008627	0.991	2122.05	0	383	1586	isotig25469	isotig25469	temp	down	1	1204	1	1204	168028810	TRUE	FALSE	FALSE	5.79E-07	10	0.65279428	93.7	spring_pp
psme_t008627	0.992	4403.31	0	2835	344	GAEK01007017.1	gi|451304244|gb|GAEK01007017.1|	temp	down	1	2489	1	2492	224121958	TRUE	FALSE	FALSE	5.79E-07	10	0.65279428	93.7	spring_pp
psme_t008630	0.993	5029.08	0	2947	108	GAEK01010003.1	gi|451301258|gb|GAEK01010003.1|	prov	up	0.9666	2839	1	2840	255551595								missing
psme_t008631	0.992	4500.69	0	1	2545	GAEK01015258.1	gi|451296003|gb|GAEK01015258.1|	temp	up	0.9973	2545	1	2545	225451428	TRUE	TRUE	TRUE	1.50E-06	20	0.00379811	311.2	short_pp
psme_t008639	0.998	1656.78	0	2198	1276	isotig45899	isotig45899	day	down	0.9757	946	24	923	225437850	FALSE	TRUE	FALSE	3.57E-01	20	8.55E-05	299	fall_pp
psme_t008639	0.997	1739.73	0	1296	323	isotig45333	isotig45333	day	down	1	973	1	974	255583206	FALSE	TRUE	FALSE	3.57E-01	20	8.55E-05	299	fall_pp
psme_t008672	0.999	3238.33	0	1860	63	GAEK01031719.1	gi|451279542|gb|GAEK01031719.1|	prov	up	1	1798	1	1798	225466263	TRUE	TRUE	TRUE	9.76E-13	22.57	0.00242841	59.5	spring_pp
psme_t008679	0.997	4646.76	0	148	2748	GAEK01030865.1	gi|451280396|gb|GAEK01030865.1|	day	down	1	2600	1	2601	225445394	FALSE	TRUE	FALSE	1.00E+00	10.51	0.00010243	344.6	short_pp
psme_t008679	0.994	2226.64	0	2764	1509	isotig41359	isotig41359	prov	down	0.9866	1255	1	1256	449527103	FALSE	TRUE	FALSE	1.00E+00	10.51	0.00010243	344.6	short_pp
psme_t008692	0.989	1159.05	0	789	129	isotig56343	isotig56343	day	down	1	662	1	662	449498867	FALSE	TRUE	FALSE	6.18E-02	10	1.72E-07	356	short_pp
psme_t008692	0.995	4704.47	0	187	2826	GAEK01020338.1	gi|451290923|gb|GAEK01020338.1|	day	down	1	2639	1	2640	225432238	FALSE	TRUE	FALSE	6.18E-02	10	1.72E-07	356	short_pp
psme_t008705	0.984	4268.06	0	1	2465	GAEK01012159.1	gi|451299102|gb|GAEK01012159.1|	taw	up	0.9967	2445	1	2467	297818206								missing
psme_t008707	0.998	3202.27	0	2109	322	GAEK01020336.1	gi|451290925|gb|GAEK01020336.1|	day	up	1	1788	1	1789	255573702	TRUE	FALSE	FALSE	7.28E-04	16	0.08496647	154.9	long_pp
psme_t008730	0.999	3166.2	0	1031	2788	isotig38353	isotig38353	temp	down	0.9151	1758	1	1758	225440874	FALSE	TRUE	FALSE	5.00E-02	12	1.35E-07	344.6	short_pp
psme_t008734	1	4298.71	0	459	2846	GAEK01035451.1	gi|451275810|gb|GAEK01035451.1|	taw	up	0.9195	2387	1	2388	225440496	TRUE	TRUE	TRUE	2.77E-14	4	0.01024242	150.7	long_pp
psme_t008738	0.995	4241.01	0	2379	1	GAEK01027161.1	gi|451284100|gb|GAEK01027161.1|	taw	up	0.7196	3306	928	2379	225457017	FALSE	TRUE	FALSE	1.00E+00	16.73	0.00892859	13.8	short_pp
psme_t008777	0.968	4210.35	0	118	2652	GAEK01008131.1	gi|451303130|gb|GAEK01008131.1|	taw	down	0.5583	4505	1991	2536	168023786	TRUE	FALSE	FALSE	7.35E-07	16	0.09503205	184.9	long_pp
psme_t008784	0.949	3689.18	0	308	2659	GAEK01015428.1	gi|451295833|gb|GAEK01015428.1|	temp	up	0.9456	2347	1	2355	460382653								missing
psme_t008796	0.993	4504.3	0	2681	136	GAEK01033648.1	gi|451277613|gb|GAEK01033648.1|	taw	down	1	2549	1	2550	359476173	FALSE	TRUE	FALSE	9.60E-02	8	0.01173748	202	long_pp
psme_t008798	0.909	1564.81	0	2101	985	GAEK01018351.1	gi|451292910|gb|GAEK01018351.1|	temp	up	1	1106	1	1127	225456620	TRUE	TRUE	TRUE	8.74E-06	22	0.00012278	198.9	long_pp
psme_t008798	0.999	2026.47	0	2339	1214	GAEK01019864.1	gi|451291397|gb|GAEK01019864.1|	temp	up	1	1126	1	1126	225456618	TRUE	TRUE	TRUE	8.74E-06	22	0.00012278	198.9	long_pp
psme_t008804	0.996	4571.02	0	131	2688	GAEK01028899.1	gi|451282362|gb|GAEK01028899.1|	prov	up	1	2559	1	2559	470119549	FALSE	TRUE	FALSE	7.74E-01	10	4.17E-10	213.5	long_pp
psme_t008816	0.996	1362.83	0	2896	2134	GAEK01013752.1	gi|451297509|gb|GAEK01013752.1|	day	up	0.8312	918	156	763	356575112	FALSE	TRUE	FALSE	1.00E+00	14.98	0.00029688	194.7	long_pp
psme_t008846	1	3680.16	0	2093	51	GAEK01031377.1	gi|451279884|gb|GAEK01031377.1|	temp	up	0.7721	2043	1	2043	351722597	TRUE	TRUE	TRUE	8.22E-16	20	0.00041831	217.5	long_pp
psme_t008854	0.979	2214.02	0	195	1489	GAEK01032878.1	gi|451278383|gb|GAEK01032878.1|	day	up	0.8662	1295	1	1295	460366103	TRUE	TRUE	TRUE	7.93E-04	4	1.83E-05	13.8	short_pp
psme_t008856	0.999	2708.14	0	1514	9	isotig39758	isotig39758	taw	up	1	1506	1	1506	449513589	FALSE	TRUE	FALSE	1.00E+00	18.8	0.00327762	350.3	short_pp
psme_t008865	0.997	2473.7	0	2693	1313	GAEK01006050.1	gi|451305211|gb|GAEK01006050.1|	day	down	0.4864	2839	1459	1381	15223557	TRUE	TRUE	TRUE	1.71E-02	16	0.04213651	207.8	long_pp
psme_t008865	0.998	4681.03	0	2762	151	isotig07019	isotig07019	day	down	0.9898	2610	1	2612	255538660	TRUE	TRUE	TRUE	1.71E-02	16	0.04213651	207.8	long_pp
psme_t008877	0.995	4221.17	0	112	2493	isotig21527	isotig21527	taw	up	1	2382	1	2386	449490126	TRUE	TRUE	TRUE	4.92E-04	16.4	5.30E-06	13.8	short_pp
psme_t008877	0.999	4922.68	0	116	2852	GAEK01025390.1	gi|451285871|gb|GAEK01025390.1|	taw	up	1	2737	1	2737	255571788	TRUE	TRUE	TRUE	4.92E-04	16.4	5.30E-06	13.8	short_pp
psme_t008880	1	4318.55	0	2658	265	GAEK01012791.1	gi|451298470|gb|GAEK01012791.1|	taw	up	0.8709	2749	356	2394	18418600	TRUE	FALSE	FALSE	1.50E-05	12	0.78068747	13.8	short_pp
psme_t008896	0.999	4515.12	0	2839	330	GAEK01029632.1	gi|451281629|gb|GAEK01029632.1|	temp	up	0.9789	2563	55	2510	168027726	TRUE	FALSE	FALSE	1.22E-14	16	1	128.4	long_pp
psme_t008900	0.995	1485.46	0	2718	1886	isotig48744	isotig48744	day	up	1	833	1	833	225449813								missing
psme_t008902	0.996	3014.72	0	969	2659	isotig38082	isotig38082	taw	up	0.7986	1707	15	1693	356503024	TRUE	TRUE	TRUE	3.30E-03	14	5.88E-05	25.3	short_pp
psme_t008920	0.917	1214.95	0	180	1030	GAEK01035404.1	gi|451275857|gb|GAEK01035404.1|	taw	up	0.5914	851	1	851	224107567	TRUE	TRUE	TRUE	3.38E-09	7.14	0.00010243	281.9	fall_pp
psme_t008930	0.996	4653.98	0	273	2876	GAEK01020860.1	gi|451290401|gb|GAEK01020860.1|	taw	up	1	2606	1	2609	255550848								missing
psme_t008954	0.982	1014.78	0	2810	2215	isotig32527	isotig32527	day	down	1	596	1	598	225452378	FALSE	TRUE	FALSE	6.10E-01	8.86	1.77E-06	344.6	short_pp
psme_t008956	0.969	2085.98	0	1613	350	isotig25099	isotig25099	taw	up	1	1269	1	1270	302753628	TRUE	TRUE	TRUE	1.13E-02	20.86	0.00012278	80	spring_pp
psme_t008962	0.989	4495.28	0	2865	308	GAEK01006582.1	gi|451304679|gb|GAEK01006582.1|	day	down	1	2545	1	2558	255549898								missing
psme_t008975	0.999	2244.68	0	2524	1278	isotig41586	isotig41586	taw	down	0.9984	1247	1	1247	460403878	FALSE	TRUE	FALSE	1.42E-01	20	1.72E-07	304.9	fall_pp
psme_t008975	0.997	4057.06	0	208	2474	GAEK01023026.1	gi|451288235|gb|GAEK01023026.1|	taw	down	1	2267	1	2267	357442473	FALSE	TRUE	FALSE	1.42E-01	20	1.72E-07	304.9	fall_pp
psme_t008979	0.994	4652.17	0	163	2787	GAEK01032207.1	gi|451279054|gb|GAEK01032207.1|	temp	up	1	2625	1	2626	470133375	TRUE	FALSE	FALSE	6.53E-03	18	0.71477118	184.9	long_pp
psme_t008980	0.996	967.892	0	884	344	GAEK01031451.1	gi|451279810|gb|GAEK01031451.1|	day	up	1	541	1	541	449515760	TRUE	FALSE	FALSE	1.38E-06	20			missing
psme_t008983	0.998	883.134	0	1379	888	isotig56561	isotig56561	temp	down	0.7523	624	133	492	449486722	FALSE	TRUE	FALSE	1.04E-01	14	2.40E-14	356	short_pp
psme_t008991	0.999	2089.59	0	2786	1626	isotig42486	isotig42486	taw	up	0.9974	1161	1	1161	302774583	TRUE	FALSE	FALSE	4.30E-04	2	0.20245582	38.3	spring_pp
psme_t008991	1	4816.28	0	72	2744	GAEK01029658.1	gi|451281603|gb|GAEK01029658.1|	taw	up	1	2673	1	2673	255568687	TRUE	FALSE	FALSE	4.30E-04	2	0.20245582	38.3	spring_pp
psme_t008996	0.999	2459.28	0	2775	1405	isotig18358	isotig18358	day	down	0.9971	1375	5	1372	255546624	TRUE	FALSE	FALSE	1.33E-06	4	1	185.8	long_pp
psme_t009007	0.998	1600.87	0	1037	146	isotig47061	isotig47061	taw	up	1	892	1	892	302782165	FALSE	TRUE	FALSE	6.38E-01	3.71	4.26E-06	350.3	short_pp
psme_t009007	0.998	4873.99	0	187	2904	GAEK01030807.1	gi|451280454|gb|GAEK01030807.1|	taw	up	0.9941	2735	17	2719	255541800	FALSE	TRUE	FALSE	6.38E-01	3.71	4.26E-06	350.3	short_pp
psme_t009013	0.971	3433.1	0	508	2560	GAEK01018985.1	gi|451292276|gb|GAEK01018985.1|	day	down	0.9202	2230	179	2053	225456270								missing
psme_t009036	0.971	2614.37	0	1787	248	isotig21739	isotig21739	temp	down	0.9364	1545	1	1561	168026712								missing
psme_t009053	0.991	975.105	0	744	189	isotig27869	isotig27869	temp	up	0.5566	591	36	557	297817482	TRUE	FALSE	FALSE	3.18E-06	16	0.54362737	21.4	short_pp
psme_t009053	0.991	1391.68	0	982	189	isotig27870	isotig27870	temp	up	0.9579	831	36	797	359473888	TRUE	FALSE	FALSE	3.18E-06	16	0.54362737	21.4	short_pp
psme_t009053	0.999	4226.58	0	242	2589	GAEK01034555.1	gi|451276706|gb|GAEK01034555.1|	temp	up	1	2348	1	2348	225454420	TRUE	FALSE	FALSE	3.18E-06	16	0.54362737	21.4	short_pp
psme_t009060	0.999	3725.24	0	54	2128	GAEK01022507.1	gi|451288754|gb|GAEK01022507.1|	day	down	1	2077	1	2077	359484559	FALSE	TRUE	FALSE	1.00E+00	10	2.72E-05	204.6	long_pp
psme_t009062	0.996	2978.65	0	2821	1151	isotig09262	isotig09262	taw	up	0.9078	1673	1	1673	168038853	FALSE	TRUE	FALSE	1.80E-01	24.29	0.00035255	128.7	long_pp
psme_t009062	0.998	4596.27	0	126	2690	GAEK01026785.1	gi|451284476|gb|GAEK01026785.1|	taw	up	1	2567	1	2567	225449919	FALSE	TRUE	FALSE	1.80E-01	24.29	0.00035255	128.7	long_pp
psme_t009120	0.994	4616.11	0	2857	253	GAEK01019714.1	gi|451291547|gb|GAEK01019714.1|	day	down	1	2601	1	2605	225429228	TRUE	FALSE	FALSE	1.17E-11	16	0.10619042	168.6	long_pp
psme_t009135	0.999	2975.04	0	1896	243	GAEK01035282.1	gi|451275979|gb|GAEK01035282.1|	day	down	1	1654	1	1654	15239113	TRUE	TRUE	TRUE	5.27E-15	8	0.00035255	299	fall_pp
psme_t009139	0.998	4127.39	0	2449	152	GAEK01019783.1	gi|451291478|gb|GAEK01019783.1|	taw	up	1	2298	1	2298	359491016	TRUE	TRUE	TRUE	1.21E-02	20	0.00021003	344.6	short_pp
psme_t009145	0.998	3139.15	0	1004	2751	GAEK01025749.1	gi|451285512|gb|GAEK01025749.1|	day	down	1	1748	1	1748	168058138	FALSE	TRUE	FALSE	1.00E+00	14.76	0.04213651	219.2	fall_pp
psme_t009150	0.999	4706.28	0	1	2622	GAEK01019890.1	gi|451291371|gb|GAEK01019890.1|	prov	up	0.9887	2621	1	2623	225456004	FALSE	TRUE	FALSE	7.26E-01	12	2.72E-05	25.3	short_pp
psme_t009150	0.934	1137.41	0	2492	1733	isotig47788	isotig47788	taw	down	0.8753	758	1	761	225456004	FALSE	TRUE	FALSE	7.26E-01	12	2.72E-05	25.3	short_pp
psme_t009150	0.934	2161.72	0	44	1487	GAEK01003105.1	gi|451308156|gb|GAEK01003105.1|	taw	down	0.4903	2829	1387	1447	449527805	FALSE	TRUE	FALSE	7.26E-01	12	2.72E-05	25.3	short_pp
psme_t009162	0.802	722.634	0	1406	620	GAEK01014039.1	gi|451297222|gb|GAEK01014039.1|	temp	down	0.9737	831	18	818	224099517								missing
psme_t009164	0.99	2729.78	0	1333	2884	isotig15823	isotig15823	temp	down	0.9987	1555	3	1553	224074359	TRUE	TRUE	TRUE	5.63E-03	14	0.02567529	364.2	short_pp
psme_t009210	0.998	4592.66	0	2810	250	GAEK01027452.1	gi|451283809|gb|GAEK01027452.1|	prov	up	1	2563	1	2563	357122994	TRUE	TRUE	TRUE	1.26E-03	5.43	0.00041831	213.8	long_pp
psme_t009222	0.996	3440.31	0	257	2188	isotig23677	isotig23677	taw	up	0.9522	2030	98	1935	225464882	TRUE	FALSE	FALSE	7.81E-07	16	0.22474112	42.4	spring_pp
psme_t009225	0.816	1761.37	0	237	2039	GAEK01027080.1	gi|451284181|gb|GAEK01027080.1|	day	down	0.8061	2190	383	1812	356566004	TRUE	TRUE	TRUE	4.92E-04	18	9.00E-07	350.3	short_pp
psme_t009225	0.998	3956.07	0	1	2207	GAEK01035880.1	gi|451275381|gb|GAEK01035880.1|	day	down	0.9866	2205	1	2207	470111360	TRUE	TRUE	TRUE	4.92E-04	18	9.00E-07	350.3	short_pp
psme_t009236	0.97	223.101	4.61E-57	1780	1648	isotig92068	isotig92068	taw	up	0.3182	154	22	133	224114425	TRUE	TRUE	TRUE	3.89E-10	10	0.00014723	36.7	spring_pp
psme_t009251	0.996	3966.89	0	2604	379	GAEK01011181.1	gi|451300080|gb|GAEK01011181.1|	day	up	0.9991	2223	1	2227	225438309	FALSE	TRUE	FALSE	6.24E-01	19.14	1.42E-06	162.1	long_pp
psme_t009258	0.999	4190.51	0	2565	238	GAEK01033986.1	gi|451277275|gb|GAEK01033986.1|	day	down	1	2328	1	2328	168045468	FALSE	TRUE	FALSE	1.00E+00	18.47	0.00675692	321.8	short_pp
psme_t009259	0.984	1296.11	0	2088	2842	isotig13331	isotig13331	day	up	0.6475	753	1	756	359492691	FALSE	TRUE	FALSE	1.00E+00	9.53	1.42E-06	181.7	long_pp
psme_t009264	0.999	1404.31	0	2523	1742	isotig50520	isotig50520	prov	up	1	783	1	783	460407642	FALSE	TRUE	FALSE	1.42E-01	12	3.11E-10	13.8	short_pp
psme_t009264	0.999	4361.83	0	41	2463	GAEK01021018.1	gi|451290243|gb|GAEK01021018.1|	prov	up	1	2423	1	2423	460407640	FALSE	TRUE	FALSE	1.42E-01	12	3.11E-10	13.8	short_pp
psme_t009276	0.996	3820.82	0	65	2207	GAEK01022565.1	gi|451288696|gb|GAEK01022565.1|	taw	up	1	2138	1	2143	225426842	FALSE	TRUE	FALSE	1.00E+00	13.56	0.00068965	361.7	short_pp
psme_t009277	0.995	1489.07	0	2066	1232	isotig26756	isotig26756	temp	up	0.8342	835	1	835	255569361	TRUE	TRUE	TRUE	1.59E-06	20	0.00242841	196.3	long_pp
psme_t009277	0.993	3088.65	0	325	2066	GAEK01009001.1	gi|451302260|gb|GAEK01009001.1|	temp	up	0.7679	2271	528	1745	359478847	TRUE	TRUE	TRUE	1.59E-06	20	0.00242841	196.3	long_pp
psme_t009279	1	994.943	0	2871	2321	GAEK01034986.1	gi|451276275|gb|GAEK01034986.1|	day	up	0.6422	551	1	551	357453951	TRUE	FALSE	FALSE	1.16E-03	15.71	0.08496647	220.8	fall_pp
psme_t009279	0.999	3213.09	0	2062	279	GAEK01030056.1	gi|451281205|gb|GAEK01030056.1|	day	up	1	1784	1	1784	224113039	TRUE	FALSE	FALSE	1.16E-03	15.71	0.08496647	220.8	fall_pp
psme_t009290	0.992	4361.83	0	77	2547	GAEK01020707.1	gi|451290554|gb|GAEK01020707.1|	temp	down	1	2471	1	2471	242051807	FALSE	TRUE	FALSE	9.87E-02	10	0.00208351	77.7	spring_pp
psme_t009294	0.998	2682.9	0	1743	246	GAEK01029749.1	gi|451281512|gb|GAEK01029749.1|	temp	down	1	1498	1	1499	255564051	FALSE	TRUE	FALSE	7.57E-01	10	0.0008107	34.1	short_pp
psme_t009295	0.989	3941.65	0	475	2717	GAEK01015417.1	gi|451295844|gb|GAEK01015417.1|	taw	up	1	2226	1	2246	359487067								missing
psme_t009313	0.999	4390.69	0	2573	132	isotig37899	isotig37899	day	down	1	2442	1	2443	242039427	TRUE	FALSE	FALSE	6.46E-15	18	1	55.6	spring_pp
psme_t009315	0.99	3941.65	0	51	2297	GAEK01012346.1	gi|451298915|gb|GAEK01012346.1|	taw	down	1	2245	1	2247	224055100	TRUE	FALSE	FALSE	3.29E-04	10	0.33677412	175.2	long_pp
psme_t009333	0.996	4626.93	0	54	2645	GAEK01026794.1	gi|451284467|gb|GAEK01026794.1|	day	down	1	2586	1	2592	356569611	TRUE	TRUE	TRUE	4.67E-03	18	0.00012278	36.7	spring_pp
psme_t009338	0.997	2951.6	0	1188	2839	isotig15609	isotig15609	prov	down	0.7296	1653	5	1652	225426350	FALSE	TRUE	FALSE	1.00E+00	10.07	0.0008107	13.8	short_pp
psme_t009338	0.983	4170.67	0	393	2811	GAEK01006670.1	gi|451304591|gb|GAEK01006670.1|	prov	down	0.9914	2418	1	2419	224075096	FALSE	TRUE	FALSE	1.00E+00	10.07	0.0008107	13.8	short_pp
psme_t009338	0.999	4830.71	0	127	2811	GAEK01006669.1	gi|451304592|gb|GAEK01006669.1|	prov	down	1	2684	1	2685	356497309	FALSE	TRUE	FALSE	1.00E+00	10.07	0.0008107	13.8	short_pp
psme_t009352	0.997	2993.08	0	1	1676	isotig38640	isotig38640	taw	up	0.9357	1674	1	1676	225445388								missing
psme_t009362	0.994	4536.76	0	2732	176	GAEK01034949.1	gi|451276312|gb|GAEK01034949.1|	day	down	1	2555	1	2557	225431257	TRUE	TRUE	TRUE	4.02E-03	10	0.00111545	321.8	short_pp
psme_t009371	0.998	1900.23	0	2644	1587	GAEK01017824.1	gi|451293437|gb|GAEK01017824.1|	taw	up	1	1058	1	1058	225448400	TRUE	TRUE	TRUE	1.16E-03	10	4.51E-07	103.5	spring_pp
psme_t009380	0.997	1285.28	0	854	135	GAEK01023279.1	gi|451287982|gb|GAEK01023279.1|	day	up	1	720	1	721	115487080	TRUE	TRUE	TRUE	2.66E-13	18	1.64E-10	219.2	fall_pp
psme_t009380	0.999	2729.78	0	1672	156	contig00034	contig00034	day	up	0.8908	1704	187	1518	302825078	TRUE	TRUE	TRUE	2.66E-13	18	1.64E-10	219.2	fall_pp
psme_t009383	0.996	991.336	0	2222	1668	GAEK01036592.1	gi|451274669|gb|GAEK01036592.1|	day	up	1	556	1	556	460378557	TRUE	TRUE	TRUE	1.39E-02	2	3.31E-05	13.8	short_pp
psme_t009383	0.999	1373.65	0	1583	818	GAEK01032226.1	gi|451279035|gb|GAEK01032226.1|	day	up	1	765	1	766	359490774	TRUE	TRUE	TRUE	1.39E-02	2	3.31E-05	13.8	short_pp
psme_t009384	1	1058.06	0	32	617	isotig18230	isotig18230	day	down	0.7532	767	182	586	449497272	TRUE	FALSE	FALSE	3.87E-03	10	0.49502875	6.5	short_pp
psme_t009389	0.974	3274.4	0	737	2667	GAEK01004270.1	gi|451306991|gb|GAEK01004270.1|	taw	down	0.7956	1893	2	1931	356501007	FALSE	TRUE	FALSE	1.00E+00	9.53	0.00017602	250.3	fall_pp
psme_t009402	0.995	3613.43	0	2766	738	isotig23206	isotig23206	day	down	0.949	2139	110	2030	470136472	FALSE	TRUE	FALSE	5.70E-01	14	0.00025001	356	short_pp
psme_t009402	0.997	3826.23	0	621	2756	GAEK01022841.1	gi|451288420|gb|GAEK01022841.1|	day	down	0.9889	2160	25	2136	224055653	FALSE	TRUE	FALSE	5.70E-01	14	0.00025001	356	short_pp
psme_t009407	0.996	4922.68	0	2778	18	GAEK01022488.1	gi|451288773|gb|GAEK01022488.1|	taw	up	1	2755	1	2761	224062133	TRUE	TRUE	TRUE	5.86E-04	18	6.57E-06	344.6	short_pp
psme_t009425	0.995	4724.31	0	108	2758	isotig37855	isotig37855	taw	up	1	2650	1	2651	356576855								missing
psme_t009463	0.996	2401.57	0	530	1873	isotig01318	isotig01318	temp	down	0.6168	2067	724	1344	359483347	FALSE	TRUE	FALSE	9.35E-01	10	0.04753662	181.7	long_pp
psme_t009484	0.999	1683.83	0	1555	2491	isotig46022	isotig46022	taw	up	0.9979	940	3	938	224075960								missing
psme_t009484	0.998	4298.71	0	73	2473	GAEK01025102.1	gi|451286159|gb|GAEK01025102.1|	taw	up	1	2401	1	2402	115435948								missing
psme_t009492	1	4709.88	0	2734	119	GAEK01011857.1	gi|451299404|gb|GAEK01011857.1|	taw	down	1	2615	1	2616	225441038	FALSE	TRUE	FALSE	1.00E+00	10.29	5.66E-09	196.3	long_pp
psme_t009503	0.997	4112.97	0	2403	103	GAEK01016115.1	gi|451295146|gb|GAEK01016115.1|	taw	down	0.8086	2302	1	2302	225429228	FALSE	TRUE	FALSE	1.00E+00	22	3.44E-06	262.5	fall_pp
psme_t009509	0.995	1975.98	0	1546	436	isotig13242	isotig13242	taw	up	0.9737	1112	1	1112	168012320								missing
psme_t009509	0.997	4713.49	0	2743	110	GAEK01026286.1	gi|451284975|gb|GAEK01026286.1|	taw	up	1	2635	1	2635	115472445								missing
psme_t009515	0.942	2033.68	0	604	1926	GAEK01017754.1	gi|451293507|gb|GAEK01017754.1|	day	down	0.6162	1868	554	1323	225451792	TRUE	TRUE	TRUE	6.64E-06	16	3.11E-10	344.6	short_pp
psme_t009527	1	4751.36	0	153	2789	GAEK01030285.1	gi|451280976|gb|GAEK01030285.1|	taw	up	1	2637	1	2637	351721680	FALSE	TRUE	FALSE	6.96E-02	14	3.44E-06	356	short_pp
psme_t009545	0.996	4592.66	0	2784	214	GAEK01011496.1	gi|451299765|gb|GAEK01011496.1|	day	down	1	2570	1	2571	460383470	FALSE	TRUE	FALSE	1.00E+00	13.13	0.01341011	333.2	short_pp
psme_t009546	0.992	3481.79	0	2202	233	GAEK01002353.1	gi|451308908|gb|GAEK01002353.1|	prov	up	1	1970	1	1970	224119928	FALSE	TRUE	FALSE	1.00E+00	11.38	5.65E-12	2.4	short_pp
psme_t009547	0.986	989.532	0	2506	1935	GAEK01001577.1	gi|451309684|gb|GAEK01001577.1|	taw	down	1	572	1	574	356516617								missing
psme_t009552	0.997	4372.65	0	2724	277	GAEK01022196.1	gi|451289065|gb|GAEK01022196.1|	taw	up	1	2446	1	2448	449453958	TRUE	FALSE	FALSE	2.05E-03	18	1	39.1	spring_pp
psme_t009554	1	4264.45	0	2612	249	GAEK01025079.1	gi|451286182|gb|GAEK01025079.1|	prov	up	1	2364	1	2364	255566078	TRUE	TRUE	TRUE	9.27E-05	8	9.95E-09	93.7	spring_pp
psme_t009558	0.982	2551.25	0	336	1817	isotig17502	isotig17502	day	down	1	1482	1	1482	357463521	FALSE	TRUE	FALSE	4.32E-01	14	9.98E-06	8.1	short_pp
psme_t009575	0.9	1864.17	0	2273	893	GAEK01023805.1	gi|451287456|gb|GAEK01023805.1|	taw	up	0.6558	1930	557	1384	460414529	FALSE	TRUE	FALSE	1.34E-01	10	0.00111545	127.9	long_pp
psme_t009576	1	1418.73	0	1451	2236	GAEK01017624.1	gi|451293637|gb|GAEK01017624.1|	temp	down	1	786	1	786	115476620	TRUE	TRUE	TRUE	8.16E-03	10	8.24E-08	36.7	spring_pp
psme_t009584	1	3406.05	0	2279	392	GAEK01028556.1	gi|451282705|gb|GAEK01028556.1|	day	down	1	1888	1	1888	168006813	TRUE	FALSE	FALSE	3.15E-09	6	0.08496647	36.7	spring_pp
psme_t009590	0.996	4268.06	0	2819	431	GAEK01031692.1	gi|451279569|gb|GAEK01031692.1|	temp	down	1	2389	1	2389	225430590	TRUE	TRUE	TRUE	5.72E-05	8	0.00130611	93.7	spring_pp
psme_t009613	0.998	2713.55	0	2756	1242	isotig23176	isotig23176	taw	down	0.6934	2185	671	1516	302811042								missing
psme_t009613	0.998	2787.49	0	1185	2741	GAEK01007273.1	gi|451303988|gb|GAEK01007273.1|	taw	down	0.7071	1555	1	1557	168027197								missing
psme_t009613	0.999	4031.82	0	495	2741	GAEK01007267.1	gi|451303994|gb|GAEK01007267.1|	taw	down	0.9254	2245	1	2247	168060645								missing
psme_t009625	0.962	2580.1	0	2126	542	GAEK01005074.1	gi|451306187|gb|GAEK01005074.1|	day	down	0.8289	1905	327	1585	225460244	TRUE	TRUE	TRUE	1.09E-05	18	2.26E-08	304.9	fall_pp
psme_t009627	0.994	4670.21	0	2829	199	GAEK01028128.1	gi|451283133|gb|GAEK01028128.1|	day	down	0.9992	2630	1	2631	255581759	FALSE	TRUE	FALSE	1.00E+00	8.86	3.22E-09	347.7	short_pp
psme_t009645	0.994	3310.47	0	2814	952	isotig38476	isotig38476	day	down	1	1863	1	1863	302800914	FALSE	TRUE	FALSE	1.00E+00	14.76	0.00021003	310.4	short_pp
psme_t009645	0.995	4269.86	0	384	2780	GAEK01031847.1	gi|451279414|gb|GAEK01031847.1|	day	down	0.974	2401	1	2402	225431914	FALSE	TRUE	FALSE	1.00E+00	14.76	0.00021003	310.4	short_pp
psme_t009650	0.997	1737.93	0	1049	2019	isotig44306	isotig44306	day	down	0.9418	971	1	971	255583865	TRUE	TRUE	TRUE	3.29E-04	24	0.0017875	247.7	fall_pp
psme_t009657	0.998	1878.59	0	639	1684	GAEK01010632.1	gi|451300629|gb|GAEK01010632.1|	taw	up	0.552	1595	550	1046	224125374	TRUE	TRUE	TRUE	3.78E-02	12	4.02E-05	90.4	spring_pp
psme_t009659	0.991	809.196	0	2158	1701	isotig80522	isotig80522	temp	down	1	458	1	458	168031342	FALSE	TRUE	FALSE	1.00E+00	11.6	0.00242841	347.7	short_pp
psme_t009681	0.993	3009.31	0	1100	2798	GAEK01009968.1	gi|451301293|gb|GAEK01009968.1|	day	down	0.7925	1700	1	1700	359491363								missing
psme_t009683	0.993	4039.03	0	2625	339	isotig12949	isotig12949	temp	down	0.9494	2298	10	2291	168039508								missing
psme_t009691	0.791	872.313	0	1251	242	GAEK01004478.1	gi|451306783|gb|GAEK01004478.1|	taw	up	0.7166	1414	391	1024	357500311								missing
psme_t009692	0.992	1058.06	0	915	313	isotig51007	isotig51007	day	up	0.7805	618	18	603	224072254	FALSE	TRUE	FALSE	1.00E+00	14.98	0.01024242	105.1	spring_pp
psme_t009692	0.955	3626.06	0	2570	314	GAEK01016427.1	gi|451294834|gb|GAEK01016427.1|	day	up	0.9908	2287	22	2266	225426222	FALSE	TRUE	FALSE	1.00E+00	14.98	0.01024242	105.1	spring_pp
psme_t009692	0.987	4049.85	0	2570	264	GAEK01016426.1	gi|451294835|gb|GAEK01016426.1|	day	up	1	2321	1	2322	470129148	FALSE	TRUE	FALSE	1.00E+00	14.98	0.01024242	105.1	spring_pp
psme_t009696	0.894	769.521	0	1857	1276	isotig19469	isotig19469	temp	up	0.5622	583	1	583	302765535	FALSE	TRUE	FALSE	1.00E+00	8.87	0.01024242	312	short_pp
psme_t009701	0.999	4406.92	0	2450	1	GAEK01033432.1	gi|451277829|gb|GAEK01033432.1|	taw	up	0.9931	2466	18	2450	449502611	FALSE	TRUE	FALSE	2.65E-01	24.29	1.35E-07	116.5	spring_pp
psme_t009712	0.946	493.606	1.26E-138	1031	716	isotig116200	isotig116200	day	down	1	316	1	316	308805875								missing
psme_t009713	0.998	3687.37	0	2112	57	GAEK01030644.1	gi|451280617|gb|GAEK01030644.1|	day	down	1	2058	1	2058	225442341								missing
psme_t009733	0.999	4414.13	0	2577	123	GAEK01032017.1	gi|451279244|gb|GAEK01032017.1|	day	up	1	2455	1	2455	224069914	FALSE	TRUE	FALSE	1.00E+00	16.29	0.02567529	76.6	spring_pp
psme_t009734	0.993	4533.15	0	2690	123	GAEK01016282.1	gi|451294979|gb|GAEK01016282.1|	taw	up	0.5844	4396	1828	2572	449487967	TRUE	FALSE	FALSE	5.17E-05	16	1	126.5	long_pp
psme_t009745	0.999	4266.25	0	117	2489	GAEK01035889.1	gi|451275372|gb|GAEK01035889.1|	taw	up	0.9987	2373	1	2373	359476293	TRUE	TRUE	TRUE	2.26E-06	18	0.00010243	13.8	short_pp
psme_t009747	0.995	4616.11	0	2700	107	GAEK01020173.1	gi|451291088|gb|GAEK01020173.1|	taw	up	1	2594	1	2594	224144852	FALSE	TRUE	FALSE	2.52E-01	6	2.24E-05	196.3	long_pp
psme_t009752	0.998	3665.73	0	150	2193	GAEK01025191.1	gi|451286070|gb|GAEK01025191.1|	temp	down	1	2043	1	2044	224104206	TRUE	TRUE	TRUE	1.46E-07	14	0.00379811	8.1	short_pp
psme_t009820	0.988	1056.26	0	748	146	GAEK01014638.1	gi|451296623|gb|GAEK01014638.1|	day	down	0.606	603	1	603	145325427	TRUE	TRUE	TRUE	4.92E-04	16	5.88E-05	344.6	short_pp
psme_t009821	0.998	3263.58	0	579	2395	isotig24857	isotig24857	temp	down	0.9753	1817	1	1817	470135612	TRUE	TRUE	TRUE	5.29E-10	8	9.98E-06	122.4	spring_pp
psme_t009830	0.995	771.325	0	581	148	GAEK01001660.1	gi|451309601|gb|GAEK01001660.1|	taw	up	0.7478	433	1	434	225452394								missing
psme_t009830	1	908.381	0	1318	1820	GAEK01001643.1	gi|451309618|gb|GAEK01001643.1|	taw	up	1	503	1	503	302801896								missing
psme_t009839	0.992	1880.4	0	2803	1739	GAEK01000059.1	gi|451311202|gb|GAEK01000059.1|	taw	up	0.6358	1639	575	1065	470144854								missing
psme_t009840	0.996	1319.55	0	772	34	isotig13269	isotig13269	day	down	0.8674	739	1	739	224128067	TRUE	FALSE	FALSE	3.15E-04	8.86	0.09503205	31	short_pp
psme_t009853	0.999	2428.62	0	2111	763	isotig40023	isotig40023	prov	up	0.9252	1458	110	1349	357121347	TRUE	TRUE	TRUE	1.26E-03	14	0.00012278	350.3	short_pp
psme_t009863	0.994	2277.14	0	225	1506	isotig11021	isotig11021	taw	down	0.7589	1570	287	1284	470108684	FALSE	TRUE	FALSE	1.00E+00	11.38	3.44E-06	184.9	long_pp
psme_t009869	0.985	3456.54	0	600	2588	GAEK01032256.1	gi|451279005|gb|GAEK01032256.1|	temp	down	0.9915	1989	1	1989	255552309	TRUE	FALSE	FALSE	1.58E-05	2	0.49502875	43.5	spring_pp
psme_t009873	0.98	4464.62	0	2801	208	GAEK01009646.1	gi|451301615|gb|GAEK01009646.1|	taw	up	0.9996	2555	1	2596	225428370	FALSE	TRUE	FALSE	1.00E+00	13.56	5.62E-10	2.4	short_pp
psme_t009880	0.994	2174.35	0	1552	2769	isotig41805	isotig41805	temp	up	1	1223	1	1223	359483679								missing
psme_t009896	0.995	1104.95	0	949	1571	isotig59073	isotig59073	taw	up	1	623	1	624	302766207	FALSE	TRUE	FALSE	6.18E-02	6	0.00014723	59.5	spring_pp
psme_t009896	0.999	3130.13	0	2719	982	GAEK01015233.1	gi|451296028|gb|GAEK01015233.1|	taw	up	1	1738	1	1738	470109399	FALSE	TRUE	FALSE	6.18E-02	6	0.00014723	59.5	spring_pp
psme_t009900	0.998	4114.77	0	2494	199	GAEK01013705.1	gi|451297556|gb|GAEK01013705.1|	day	down	1	2295	1	2297	225429918	TRUE	TRUE	TRUE	3.06E-10	8	1.62E-11	321.8	short_pp
psme_t009908	0.989	2480.92	0	2728	1313	isotig40263	isotig40263	temp	down	1	1416	1	1417	224123494	TRUE	TRUE	TRUE	6.53E-07	16	0.00777346	196.3	long_pp
psme_t009908	0.991	4121.98	0	2695	361	GAEK01021826.1	gi|451289435|gb|GAEK01021826.1|	temp	down	1	2335	1	2335	460369951	TRUE	TRUE	TRUE	6.53E-07	16	0.00777346	196.3	long_pp
psme_t009918	1	2419.6	0	303	1643	GAEK01011730.1	gi|451299531|gb|GAEK01011730.1|	temp	down	0.6927	1936	596	1341	356535523	TRUE	TRUE	TRUE	1.65E-02	8.86	4.02E-05	36.7	spring_pp
psme_t009928	0.982	2259.1	0	2634	1325	GAEK01003688.1	gi|451307573|gb|GAEK01003688.1|	taw	down	0.6271	2089	780	1310	225430786	TRUE	FALSE	FALSE	1.83E-02	8.86	0.22474112	335.5	short_pp
psme_t009982	0.999	3746.88	0	565	2653	isotig38115	isotig38115	day	down	0.9981	2087	1	2089	449446604	FALSE	TRUE	FALSE	1.00E+00	14.98	0.00035255	19.5	short_pp
psme_t009982	0.999	3820.82	0	2690	568	GAEK01022401.1	gi|451288860|gb|GAEK01022401.1|	day	down	1	2123	1	2123	225459806	FALSE	TRUE	FALSE	1.00E+00	14.98	0.00035255	19.5	short_pp
psme_t009992	0.998	4013.78	0	382	2617	GAEK01021263.1	gi|451289998|gb|GAEK01021263.1|	day	down	1	2237	1	2237	225439047	TRUE	TRUE	TRUE	9.00E-04	18	2.22E-06	359.8	short_pp
psme_t009996	0.999	3402.44	0	156	2048	GAEK01030139.1	gi|451281122|gb|GAEK01030139.1|	temp	down	1	1892	1	1893	356504323	TRUE	FALSE	FALSE	7.59E-04	14	0.05356912	350.3	short_pp
psme_t010004	0.999	3683.77	0	2784	737	GAEK01030405.1	gi|451280856|gb|GAEK01030405.1|	temp	up	1	2049	1	2049	359473746	TRUE	FALSE	FALSE	4.49E-09	20	0.13221922	238.2	fall_pp
psme_t010012	1	2015.65	0	88	1204	GAEK01017322.1	gi|451293939|gb|GAEK01017322.1|	temp	down	1	1117	1	1117	460384698	TRUE	TRUE	TRUE	2.51E-04	6	0.00130611	205.6	long_pp
psme_t010036	1	1842.53	0	133	1153	isotig44512	isotig44512	temp	down	1	1021	1	1021	297822141	FALSE	TRUE	FALSE	2.11E-01	16	1.69E-12	2.4	short_pp
psme_t010038	0.99	2134.67	0	325	1537	isotig41709	isotig41709	day	down	0.9838	1233	21	1213	470120898	FALSE	TRUE	FALSE	6.56E-02	10	0.00001503	242	fall_pp
psme_t010060	1	4192.32	0	2720	393	GAEK01021508.1	gi|451289753|gb|GAEK01021508.1|	prov	up	1	2329	1	2329	225459126	FALSE	TRUE	FALSE	1.00E+00	14.11	0.00675692	13.8	short_pp
psme_t010098	0.998	1983.19	0	1106	2	GAEK01013924.1	gi|451297337|gb|GAEK01013924.1|	day	down	0.8799	1120	15	1106	225443041	FALSE	TRUE	FALSE	1.66E-01	18	2.43E-09	2.4	short_pp
psme_t010109	0.998	4392.49	0	7	2455	GAEK01033713.1	gi|451277548|gb|GAEK01033713.1|	day	down	0.9581	2554	108	2449	255586055	TRUE	TRUE	TRUE	2.22E-03	5	0.02567529	233.8	fall_pp
psme_t010110	0.994	1499.89	0	12	855	isotig10722	isotig10722	taw	up	0.8013	1057	211	847	242064768								missing
psme_t010130	0.997	4304.12	0	2772	365	GAEK01031479.1	gi|451279782|gb|GAEK01031479.1|	day	up	0.9946	2407	1	2408	302789071	TRUE	TRUE	TRUE	1.30E-04	12	2.72E-05	179.2	long_pp
psme_t010133	0.997	2158.12	0	128	1336	isotig40183	isotig40183	day	down	0.8455	1430	222	1210	470122531	TRUE	TRUE	TRUE	1.69E-12	6	0.00012278	312	short_pp
psme_t010133	0.997	4682.83	0	2660	40	GAEK01030456.1	gi|451280805|gb|GAEK01030456.1|	temp	up	1	2619	1	2622	226531638	TRUE	TRUE	TRUE	1.69E-12	6	0.00012278	312	short_pp
psme_t010137	0.998	1689.24	0	961	20	GAEK01031740.1	gi|451279521|gb|GAEK01031740.1|	day	down	1	943	1	943	224133698	TRUE	FALSE	FALSE	1.90E-06	14	0.30506129	116.5	spring_pp
psme_t010167	0.987	1606.28	0	299	1221	GAEK01015171.1	gi|451296090|gb|GAEK01015171.1|	prov	up	0.9989	922	2	925	168060495	TRUE	TRUE	TRUE	4.49E-09	8	1.83E-05	8.1	short_pp
psme_t010189	0.998	960.679	0	2523	1989	isotig30438	isotig30438	taw	up	0.7997	535	1	535	242090121	TRUE	TRUE	TRUE	3.18E-06	2	0.0017875	344.6	short_pp
psme_t010189	0.999	4296.91	0	2676	286	GAEK01018776.1	gi|451292485|gb|GAEK01018776.1|	taw	up	1	2389	1	2391	225439610	TRUE	TRUE	TRUE	3.18E-06	2	0.0017875	344.6	short_pp
psme_t010194	0.996	4408.72	0	2677	207	GAEK01032121.1	gi|451279140|gb|GAEK01032121.1|	temp	down	1	2464	1	2471	470132881	FALSE	TRUE	FALSE	1.27E-01	10	0.00777346	310.4	short_pp
psme_t010217	0.99	356.55	1.51E-97	1525	1324	isotig131159	isotig131159	temp	up	0.9309	202	1	202	460390181	TRUE	TRUE	TRUE	2.91E-13	18	1.13E-06	196.3	long_pp
psme_t010217	1	4340.19	0	2639	231	contig58107	contig58107	temp	up	0.7521	3203	795	2409	15237214	TRUE	TRUE	TRUE	2.91E-13	18	1.13E-06	196.3	long_pp
psme_t010219	1	4387.08	0	205	2639	GAEK01023759.1	gi|451287502|gb|GAEK01023759.1|	day	down	1	2435	1	2435	225445684	TRUE	TRUE	TRUE	3.18E-03	18.8	4.26E-06	361.7	short_pp
psme_t010219	0.997	2558.46	0	2669	1237	isotig23173	isotig23173	prov	up	0.4828	1432	1	1433	470121128	TRUE	TRUE	TRUE	3.18E-03	18.8	4.26E-06	361.7	short_pp
psme_t010226	0.968	4287.89	0	2641	55	GAEK01018933.1	gi|451292328|gb|GAEK01018933.1|	day	down	0.9825	2627	47	2588	225430549	TRUE	TRUE	TRUE	1.68E-06	18	2.20E-07	333.2	short_pp
psme_t010229	0.996	2783.88	0	1	1560	GAEK01024746.1	gi|451286515|gb|GAEK01024746.1|	taw	up	0.6923	1559	1	1560	302769458	FALSE	TRUE	FALSE	2.40E-01	22	5.88E-05	233.8	fall_pp
psme_t010255	0.998	3023.73	0	1	1686	isotig38508	isotig38508	taw	up	0.9138	1686	1	1686	224115648	TRUE	FALSE	FALSE	4.56E-02	16	1	30.8	short_pp
psme_t010255	0.998	4388.88	0	292	2736	GAEK01028418.1	gi|451282843|gb|GAEK01028418.1|	taw	up	1	2444	1	2445	356513247	TRUE	FALSE	FALSE	4.56E-02	16	1	30.8	short_pp
psme_t010266	0.981	2482.72	0	2557	1116	GAEK01018565.1	gi|451292696|gb|GAEK01018565.1|	taw	up	0.8173	1741	319	1442	449483711	FALSE	TRUE	FALSE	5.97E-01	9.38	0.00130611	13.8	short_pp
psme_t010288	1	4369.05	0	97	2521	GAEK01027459.1	gi|451283802|gb|GAEK01027459.1|	taw	up	1	2425	1	2425	359478579	FALSE	TRUE	FALSE	6.38E-01	6	0.00068965	207.8	long_pp
psme_t010332	0.88	621.645	5.72E-177	457	24	isotig73065	isotig73065	taw	down	1	484	1	484	357470893								missing
psme_t010333	0.999	2906.51	0	2675	1062	GAEK01015846.1	gi|451295415|gb|GAEK01015846.1|	temp	down	1	1614	1	1614	225466255								missing
psme_t010334	0.882	2190.58	0	282	2002	GAEK01008241.1	gi|451303020|gb|GAEK01008241.1|	day	down	0.6656	2429	702	1728	168038115	TRUE	TRUE	TRUE	1.12E-06	18	3.11E-10	48.1	spring_pp
psme_t010334	0.89	2287.96	0	309	2053	GAEK01000344.1	gi|451310917|gb|GAEK01000344.1|	day	down	0.8643	2017	273	1753	255539334	TRUE	TRUE	TRUE	1.12E-06	18	3.11E-10	48.1	spring_pp
psme_t010341	0.997	1296.11	0	257	983	isotig51690	isotig51690	taw	down	0.9641	751	27	727	449452086	FALSE	TRUE	FALSE	1.85E-01	17.43	7.14E-07	299	fall_pp
psme_t010341	0.985	3941.65	0	290	2553	GAEK01009203.1	gi|451302058|gb|GAEK01009203.1|	taw	down	0.978	2321	52	2270	225423497	FALSE	TRUE	FALSE	1.85E-01	17.43	7.14E-07	299	fall_pp
psme_t010343	1	4298.71	0	142	2524	GAEK01030025.1	gi|451281236|gb|GAEK01030025.1|	temp	up	1	2383	1	2383	225449462	TRUE	TRUE	TRUE	5.73E-10	20	0.01173748	303.1	fall_pp
psme_t010372	0.987	1245.61	0	2393	1679	isotig14145	isotig14145	temp	up	0.673	1061	348	715	79325071	TRUE	FALSE	FALSE	7.40E-09	18	1	55.6	spring_pp
psme_t010372	1	3984.93	0	2393	182	isotig14142	isotig14142	temp	up	1	2212	1	2212	255537027	TRUE	FALSE	FALSE	7.40E-09	18	1	55.6	spring_pp
psme_t010378	1	4549.38	0	2569	43	GAEK01025255.1	gi|451286006|gb|GAEK01025255.1|	prov	up	1	2526	1	2527	225431871	TRUE	TRUE	TRUE	4.89E-10	16	4.02E-05	344.6	short_pp
psme_t010393	0.999	1463.82	0	2401	1588	isotig15765	isotig15765	taw	up	0.8896	915	102	814	470124262								missing
psme_t010393	0.997	3927.22	0	2401	206	isotig15763	isotig15763	taw	up	0.9973	2200	7	2196	357442487								missing
psme_t010393	0.997	4011.98	0	160	2400	GAEK01015156.1	gi|451296105|gb|GAEK01015156.1|	taw	up	1	2243	1	2243	224131118								missing
psme_t010422	1	2015.65	0	2556	1440	isotig17857	isotig17857	taw	up	0.8639	1293	177	1117	224091615								missing
psme_t010422	0.998	4417.74	0	2557	93	GAEK01014570.1	gi|451296691|gb|GAEK01014570.1|	taw	up	1	2462	1	2465	449511325								missing
psme_t010454	0.95	2360.09	0	467	1962	GAEK01009427.1	gi|451301834|gb|GAEK01009427.1|	day	down	0.6471	2155	660	1496	225455232	TRUE	TRUE	TRUE	2.65E-02	20	0.00379811	299	fall_pp
psme_t010487	0.999	2594.53	0	2343	903	isotig40100	isotig40100	day	up	1	1441	1	1441	460387460								missing
psme_t010488	0.952	2920.94	0	214	2052	GAEK01029619.1	gi|451281642|gb|GAEK01029619.1|	day	down	0.7789	2361	523	1839	470126481	TRUE	TRUE	TRUE	2.49E-11	18	0.00208351	31.8	short_pp
psme_t010493	0.996	1306.93	0	1995	2732	GAEK01027263.1	gi|451283998|gb|GAEK01027263.1|	day	up	0.542	1243	509	738	224112177	FALSE	TRUE	FALSE	1.00E+00	2	1.77E-06	110	spring_pp
psme_t010493	0.999	2919.14	0	1731	111	GAEK01034724.1	gi|451276537|gb|GAEK01034724.1|	day	up	1	1621	1	1621	297601172	FALSE	TRUE	FALSE	1.00E+00	2	1.77E-06	110	spring_pp
psme_t010500	0.977	4450.2	0	2680	140	GAEK01014725.1	gi|451296536|gb|GAEK01014725.1|	taw	up	1	2594	1	2595	302805777	FALSE	TRUE	FALSE	1.00E+00	12.91	0.00379811	333.2	short_pp
psme_t010502	0.982	758.701	0	1	446	isotig46376	isotig46376	prov	up	0.4815	714	272	446	255579283								missing
psme_t010506	0.997	2760.44	0	2576	1033	isotig38872	isotig38872	taw	down	0.8983	1545	1	1545	357498619	FALSE	TRUE	FALSE	4.22E-01	8	9.95E-09	184.9	long_pp
psme_t010521	0.995	3759.51	0	457	2557	isotig24805	isotig24805	prov	up	1	2108	1	2108	359492914								missing
psme_t010527	0.959	2067.95	0	1372	95	isotig12627	isotig12627	day	down	1	1279	1	1280	359806432	TRUE	TRUE	TRUE	2.13E-06	16	7.68E-10	356	short_pp
psme_t010527	0.998	2192.38	0	2241	1020	GAEK01012040.1	gi|451299221|gb|GAEK01012040.1|	temp	down	0.5169	2360	1141	1222	357443709	TRUE	TRUE	TRUE	2.13E-06	16	7.68E-10	356	short_pp
psme_t010527	0.991	3703.6	0	2196	95	isotig12625	isotig12625	temp	down	1	2103	1	2104	224082428	TRUE	TRUE	TRUE	2.13E-06	16	7.68E-10	356	short_pp
psme_t010561	0.998	4394.29	0	132	2578	GAEK01027319.1	gi|451283942|gb|GAEK01027319.1|	temp	up	1	2448	1	2448	168034654	TRUE	TRUE	TRUE	1.27E-05	20	0.0174509	338.1	short_pp
psme_t010565	0.931	717.224	0	2256	2724	GAEK01000380.1	gi|451310881|gb|GAEK01000380.1|	taw	down	1	478	1	478	15233948	FALSE	TRUE	FALSE	1.00E+00	14.98	0.02567529	357.7	short_pp
psme_t010565	0.921	1855.15	0	1235	30	isotig15899	isotig15899	taw	down	0.7935	1241	1	1256	224121850	FALSE	TRUE	FALSE	1.00E+00	14.98	0.02567529	357.7	short_pp
psme_t010571	0.999	4733.33	0	16	2648	GAEK01035354.1	gi|451275907|gb|GAEK01035354.1|	taw	up	1	2634	1	2634	225427266	FALSE	TRUE	FALSE	1.85E-01	20	1.36E-09	347.7	short_pp
psme_t010579	1	4257.24	0	2443	84	GAEK01017886.1	gi|451293375|gb|GAEK01017886.1|	temp	up	1	2360	1	2360	359495836	TRUE	FALSE	FALSE	3.53E-13	18	0.13221922	350.3	short_pp
psme_t010585	0.994	4399.7	0	198	2679	GAEK01014186.1	gi|451297075|gb|GAEK01014186.1|	taw	up	1	2468	1	2482	356556468	TRUE	TRUE	TRUE	2.14E-03	14	4.51E-07	2.4	short_pp
psme_t010594	0.995	3728.85	0	214	2305	GAEK01030448.1	gi|451280813|gb|GAEK01030448.1|	temp	up	0.9077	2307	214	2094	297803754	FALSE	TRUE	FALSE	5.09E-01	6	0.00041831	162.1	long_pp
psme_t010597	0.994	4302.32	0	89	2508	GAEK01031478.1	gi|451279783|gb|GAEK01031478.1|	taw	up	1	2414	1	2420	449492823	TRUE	FALSE	FALSE	4.85E-02	6	0.71477118	25.3	short_pp
psme_t010600	0.995	4554.79	0	2654	97	GAEK01023245.1	gi|451288016|gb|GAEK01023245.1|	day	down	1	2554	1	2558	302770382	FALSE	TRUE	FALSE	2.86E-01	2	4.02E-05	333.2	short_pp
psme_t010612	0.951	3005.7	0	1910	12	GAEK01022085.1	gi|451289176|gb|GAEK01022085.1|	day	down	0.8395	1899	1	1899	460377227	TRUE	TRUE	TRUE	7.41E-06	8	2.24E-05	2.4	short_pp
psme_t010614	0.841	991.336	0	2383	1472	isotig43792	isotig43792	temp	down	0.8697	923	3	923	470123574	TRUE	TRUE	TRUE	1.30E-16	24	0.00025001	207.8	long_pp
psme_t010614	0.858	1817.28	0	815	2383	GAEK01018333.1	gi|451292928|gb|GAEK01018333.1|	temp	down	0.5829	1578	4	1581	224117194	TRUE	TRUE	TRUE	1.30E-16	24	0.00025001	207.8	long_pp
psme_t010623	1	3692.78	0	206	2257	GAEK01021401.1	gi|451289860|gb|GAEK01021401.1|	taw	up	1	2051	1	2052	225445857	FALSE	TRUE	FALSE	5.15E-02	8	4.02E-05	173.1	long_pp
psme_t010628	0.895	2087.78	0	1653	152	isotig05219	isotig05219	temp	down	0.6336	1482	1	1546	224101647	TRUE	TRUE	TRUE	1.31E-03	6	0.0373174	202	long_pp
psme_t010628	0.88	2491.74	0	658	2555	GAEK01010993.1	gi|451300268|gb|GAEK01010993.1|	temp	down	0.7097	1897	1	1963	302825155	TRUE	TRUE	TRUE	1.31E-03	6	0.0373174	202	long_pp
psme_t010632	0.991	4598.07	0	115	2714	GAEK01016665.1	gi|451294596|gb|GAEK01016665.1|	day	down	1	2576	1	2600	356572787	TRUE	TRUE	TRUE	2.41E-03	8	7.14E-07	327.5	short_pp
psme_t010671	0.998	1952.53	0	2129	1043	isotig43411	isotig43411	temp	down	0.9982	1087	1	1087	115473479	TRUE	FALSE	FALSE	1.26E-06	8	0.85226204	184.9	long_pp
psme_t010674	0.99	4291.5	0	2579	139	GAEK01023130.1	gi|451288131|gb|GAEK01023130.1|	day	down	1	2440	1	2441	470117619	FALSE	TRUE	FALSE	1.00E+00	13.24	3.11E-10	2.4	short_pp
psme_t010708	1	4212.15	0	121	2460	GAEK01015342.1	gi|451295919|gb|GAEK01015342.1|	day	down	1	2339	1	2340	470103318	TRUE	TRUE	TRUE	2.94E-03	18	0.01985582	13.8	short_pp
psme_t010736	0.994	4055.26	0	246	2529	GAEK01005578.1	gi|451305683|gb|GAEK01005578.1|	taw	up	0.9996	2284	1	2285	470111270	FALSE	TRUE	FALSE	1.27E-01	16.4	1.83E-05	25.3	short_pp
psme_t010739	0.984	3341.13	0	2586	669	GAEK01023823.1	gi|451287438|gb|GAEK01023823.1|	day	up	1	1909	1	1924	225454475								missing
psme_t010744	0.997	4547.58	0	2638	97	GAEK01028083.1	gi|451283178|gb|GAEK01028083.1|	prov	up	1	2543	1	2543	449504996	TRUE	FALSE	FALSE	1.01E-02	8.86	0.71477118	51.3	spring_pp
psme_t010749	0.982	2830.77	0	1780	150	isotig18146	isotig18146	day	down	0.7952	1604	1	1631	470101693	FALSE	TRUE	FALSE	1.00E+00	15.53	0.01341011	356	short_pp
psme_t010750	0.996	3539.5	0	2301	320	GAEK01011259.1	gi|451300002|gb|GAEK01011259.1|	taw	up	0.894	1981	1	1982	460392307	TRUE	TRUE	TRUE	8.84E-05	18	1.13E-06	2.4	short_pp
psme_t010762	0.996	3180.63	0	199	1988	isotig38650	isotig38650	taw	up	1	1790	1	1793	115482984	TRUE	TRUE	TRUE	4.83E-07	8	0.00152765	13.8	short_pp
psme_t010762	0.999	4378.06	0	2663	230	GAEK01027196.1	gi|451284065|gb|GAEK01027196.1|	taw	up	1	2433	1	2434	225426641	TRUE	TRUE	TRUE	4.83E-07	8	0.00152765	13.8	short_pp
psme_t010774	0.977	1103.14	0	2299	1651	isotig32375	isotig32375	taw	up	1	649	1	649	359486818	TRUE	TRUE	TRUE	1.42E-03	6	8.24E-08	2.4	short_pp
psme_t010793	0.995	4186.91	0	284	2636	GAEK01037021.1	gi|451274240|gb|GAEK01037021.1|	taw	up	1	2352	1	2353	255545562								missing
psme_t010807	0.998	4533.15	0	118	2648	GAEK01026902.1	gi|451284359|gb|GAEK01026902.1|	prov	up	1	2527	1	2531	225463083	FALSE	TRUE	FALSE	6.76E-02	10	0.00327762	25.3	short_pp
psme_t010807	0.995	3606.22	0	2656	629	isotig25897	isotig25897	temp	down	1	2032	1	2032	225463083	FALSE	TRUE	FALSE	6.76E-02	10	0.00327762	25.3	short_pp
psme_t010826	0.972	3115.7	0	304	2169	isotig23513	isotig23513	day	down	1	1863	1	1866	225464720	TRUE	FALSE	FALSE	2.56E-02	10	0.10619042	286	fall_pp
psme_t010848	0.999	2522.4	0	485	1887	isotig09000	isotig09000	prov	up	0.9224	1403	1	1403	359480909	TRUE	TRUE	TRUE	3.06E-03	8	6.38E-08	127.9	long_pp
psme_t010848	0.993	4024.6	0	240	2515	GAEK01006888.1	gi|451304373|gb|GAEK01006888.1|	temp	down	1	2275	1	2276	359480909	TRUE	TRUE	TRUE	3.06E-03	8	6.38E-08	127.9	long_pp
psme_t010850	0.998	3627.86	0	2650	627	isotig38181	isotig38181	taw	up	1	2024	1	2024	225454328	FALSE	TRUE	FALSE	1.00E+00	14.98	0.0017875	45.9	spring_pp
psme_t010856	0.998	1968.76	0	328	1424	GAEK01015557.1	gi|451295704|gb|GAEK01015557.1|	temp	down	1	1098	1	1098	449517415	TRUE	FALSE	FALSE	1.89E-07	14	0.20245582	344.6	short_pp
psme_t010858	0.999	3122.92	0	899	2635	GAEK01021717.1	gi|451289544|gb|GAEK01021717.1|	prov	up	1	1738	1	1738	168033422	TRUE	FALSE	FALSE	3.06E-03	22	0.18242962	207.8	long_pp
psme_t010869	0.996	3918.2	0	2593	399	GAEK01016408.1	gi|451294853|gb|GAEK01016408.1|	temp	down	1	2198	1	2198	255582311	FALSE	TRUE	FALSE	1.00E+00	14.22	0.00585921	2.4	short_pp
psme_t010872	0.996	953.465	0	832	1366	GAEK01036457.1	gi|451274804|gb|GAEK01036457.1|	day	up	1	534	1	535	460397989								missing
psme_t010874	0.994	3348.34	0	2410	529	GAEK01025156.1	gi|451286105|gb|GAEK01025156.1|	day	down	1	1887	1	1888	359479376	TRUE	TRUE	TRUE	2.26E-06	20	0.00242841	333.2	short_pp
psme_t010922	0.956	2109.42	0	224	1512	GAEK01014428.1	gi|451296833|gb|GAEK01014428.1|	taw	up	0.9506	1376	69	1309	168064365								missing
psme_t010927	0.987	1728.91	0	1497	2491	isotig44350	isotig44350	day	up	0.9716	1022	30	995	225454649	TRUE	TRUE	TRUE	9.76E-03	16	0.00021003	40	spring_pp
psme_t010930	0.988	2275.33	0	2530	1229	GAEK01000436.1	gi|451310825|gb|GAEK01000436.1|	taw	up	1	1302	1	1303	359487445	TRUE	TRUE	TRUE	2.61E-03	7.14	0.02912495	104.3	spring_pp
psme_t010945	0.998	884.937	0	1744	1251	isotig66158	isotig66158	day	down	0.927	495	1	495	470128749	TRUE	TRUE	TRUE	1.17E-02	17.43	1.02E-09	350.3	short_pp
psme_t010945	0.991	1034.62	0	1705	2291	isotig61751	isotig61751	day	down	1	588	1	588	168032560	TRUE	TRUE	TRUE	1.17E-02	17.43	1.02E-09	350.3	short_pp
psme_t010945	0.995	1519.72	0	1076	225	GAEK01006981.1	gi|451304280|gb|GAEK01006981.1|	day	down	1	852	1	852	168051413	TRUE	TRUE	TRUE	1.17E-02	17.43	1.02E-09	350.3	short_pp
psme_t010945	0.997	1667.6	0	2149	1218	GAEK01025828.1	gi|451285433|gb|GAEK01025828.1|	day	down	1	932	1	932	168060059	TRUE	TRUE	TRUE	1.17E-02	17.43	1.02E-09	350.3	short_pp
psme_t010963	0.985	2980.45	0	2639	930	GAEK01031418.1	gi|451279843|gb|GAEK01031418.1|	taw	up	0.8801	1919	231	1711	470121735	FALSE	TRUE	FALSE	5.31E-02	24.29	3.44E-06	127.9	long_pp
psme_t010967	0.996	4268.06	0	182	2572	GAEK01030775.1	gi|451280486|gb|GAEK01030775.1|	temp	up	1	2393	1	2394	356498172	TRUE	TRUE	TRUE	2.22E-03	20	0.0008107	364.2	short_pp
psme_t010985	0.994	1938.1	0	1474	2567	isotig23470	isotig23470	day	up	0.9231	1093	1	1094	357464067	TRUE	TRUE	TRUE	1.77E-02	22.57	5.88E-05	19.5	short_pp
psme_t010985	0.997	4340.19	0	140	2567	isotig23469	isotig23469	day	up	1	2427	1	2428	225455282	TRUE	TRUE	TRUE	1.77E-02	22.57	5.88E-05	19.5	short_pp
psme_t011017	0.865	948.055	0	418	1216	GAEK01010754.1	gi|451300507|gb|GAEK01010754.1|	temp	down	0.9914	803	1	807	359472840	TRUE	FALSE	FALSE	1.17E-02	4	0.10619042	82.3	spring_pp
psme_t011027	0.998	3671.14	0	106	2153	GAEK01021174.1	gi|451290087|gb|GAEK01021174.1|	prov	up	1	2048	1	2048	470115114								missing
psme_t011029	0.988	2122.05	0	2344	1142	isotig41909	isotig41909	temp	up	1	1212	1	1212	225439936	TRUE	FALSE	FALSE	2.37E-09	18	0.92990696	207.8	long_pp
psme_t011029	0.995	3671.14	0	176	2226	GAEK01031832.1	gi|451279429|gb|GAEK01031832.1|	temp	up	1	2059	1	2059	470137324	TRUE	FALSE	FALSE	2.37E-09	18	0.92990696	207.8	long_pp
psme_t011031	0.993	4105.75	0	2492	179	isotig37956	isotig37956	taw	up	1	2305	1	2314	255575687	FALSE	TRUE	FALSE	1.00E+00	10.95	0.00095208	356	short_pp
psme_t011037	0.998	4042.64	0	2607	351	isotig37981	isotig37981	taw	up	1	2257	1	2258	356558019								missing
psme_t011044	0.999	3081.44	0	2610	900	GAEK01035741.1	gi|451275520|gb|GAEK01035741.1|	taw	down	0.7353	2327	617	1711	449511891	TRUE	TRUE	TRUE	7.40E-09	22	0.00130611	344.6	short_pp
psme_t011054	0.971	729.847	0	2553	2115	isotig13545	isotig13545	taw	up	0.5722	767	328	442	460392973	TRUE	TRUE	TRUE	6.53E-07	8	0.00025001	18.7	short_pp
psme_t011092	0.996	2536.82	0	2619	1201	isotig07852	isotig07852	prov	up	0.754	1882	464	1419	255545190	TRUE	FALSE	FALSE	1.24E-04	18	1	96.3	spring_pp
psme_t011093	0.972	2832.58	0	2197	531	isotig23501	isotig23501	temp	down	0.8973	1687	2	1686	470127762	TRUE	TRUE	TRUE	5.17E-05	8	2.24E-05	25.3	short_pp
psme_t011126	0.996	4760.38	0	2668	1	GAEK01036174.1	gi|451275087|gb|GAEK01036174.1|	day	up	0.8096	3279	614	2668	226503267	FALSE	TRUE	FALSE	5.97E-01	20	0.00021003	347.7	short_pp
psme_t011129	0.998	1752.36	0	15	992	isotig45291	isotig45291	prov	up	1	977	1	978	357520251	TRUE	TRUE	TRUE	5.61E-04	8	0.0017875	226	fall_pp
psme_t011129	0.999	3757.7	0	105	2194	GAEK01017407.1	gi|451293854|gb|GAEK01017407.1|	prov	up	0.9289	2249	161	2090	359480786	TRUE	TRUE	TRUE	5.61E-04	8	0.0017875	226	fall_pp
psme_t011140	0.999	4311.34	0	2656	262	GAEK01021259.1	gi|451290002|gb|GAEK01021259.1|	taw	down	1	2395	1	2395	357485333	FALSE	TRUE	FALSE	1.00E+00	11.49	1.77E-06	189.5	long_pp
psme_t011142	0.992	1590.05	0	1168	2067	isotig12658	isotig12658	temp	down	0.4737	906	6	901	302754726	TRUE	TRUE	TRUE	3.44E-04	14	0.00001503	57.6	spring_pp
psme_t011143	0.996	4176.09	0	71	2413	GAEK01014307.1	gi|451296954|gb|GAEK01014307.1|	day	down	0.9996	2343	2	2344	302802638	TRUE	TRUE	TRUE	2.11E-11	14	2.30E-10	351.1	short_pp
psme_t011153	0.977	1272.66	0	32	768	isotig50189	isotig50189	taw	up	0.9443	746	1	746	470102014	FALSE	TRUE	FALSE	4.75E-01	4	3.44E-06	356	short_pp
psme_t011167	0.994	2709.95	0	7	1537	isotig12598	isotig12598	day	down	0.8577	1531	1	1533	225441629	FALSE	TRUE	FALSE	1.00E+00	20	4.02E-05	2.4	short_pp
psme_t011186	0.994	3467.36	0	2568	613	isotig23357	isotig23357	taw	up	1	1956	1	1958	357500677	TRUE	TRUE	TRUE	4.17E-09	18	8.24E-08	2.4	short_pp
psme_t011202	0.998	4571.02	0	61	2608	GAEK01030148.1	gi|451281113|gb|GAEK01030148.1|	day	up	1	2549	1	2549	449508438	FALSE	TRUE	FALSE	4.22E-01	23	0.00017602	190.6	long_pp
psme_t011213	1	4648.57	0	2580	1	GAEK01017826.1	gi|451293435|gb|GAEK01017826.1|	temp	down	1	2580	1	2580	460384389	TRUE	TRUE	TRUE	1.42E-05	14	4.02E-05	13.8	short_pp
psme_t011253	0.992	4149.03	0	247	2596	isotig37917	isotig37917	taw	up	0.9751	2409	61	2351	225427230	TRUE	FALSE	FALSE	2.60E-08	18	0.37132717	155.6	long_pp
psme_t011257	0.998	895.757	0	80	578	isotig17484	isotig17484	temp	up	0.696	717	219	499	224058097	TRUE	FALSE	FALSE	1.17E-16	18	0.71477118	299	fall_pp
psme_t011257	0.977	2522.4	0	80	1564	isotig17483	isotig17483	temp	up	0.9947	1496	9	1491	356523657	TRUE	FALSE	FALSE	1.17E-16	18	0.71477118	299	fall_pp
psme_t011257	1	4688.24	0	2655	54	GAEK01022630.1	gi|451288631|gb|GAEK01022630.1|	temp	up	0.892	2602	1	2602	255555659	TRUE	FALSE	FALSE	1.17E-16	18	0.71477118	299	fall_pp
psme_t011264	0.996	1665.8	0	2504	1572	isotig46158	isotig46158	temp	down	1	933	1	933	225452974	TRUE	FALSE	FALSE	4.56E-02	6	1	44	spring_pp
psme_t011267	0.983	4513.32	0	76	2644	GAEK01035164.1	gi|451276097|gb|GAEK01035164.1|	temp	up	0.7624	3409	811	2602	359477208	TRUE	TRUE	TRUE	4.68E-05	20	1.42E-06	322.3	short_pp
psme_t011300	0.998	2906.51	0	2484	862	isotig39211	isotig39211	prov	up	1	1622	1	1623	224136858	FALSE	TRUE	FALSE	1.00E+00	11.27	1.85E-09	281.3	fall_pp
psme_t011300	0.998	4154.44	0	161	2476	GAEK01023477.1	gi|451287784|gb|GAEK01023477.1|	prov	up	1	2316	1	2317	357444161	FALSE	TRUE	FALSE	1.00E+00	11.27	1.85E-09	281.3	fall_pp
psme_t011329	0.999	3999.35	0	2557	334	GAEK01019523.1	gi|451291738|gb|GAEK01019523.1|	taw	up	1	2222	1	2224	224080674	TRUE	TRUE	TRUE	5.68E-16	6	7.54E-09	13.8	short_pp
psme_t011372	0.999	3193.25	0	856	2630	GAEK01008918.1	gi|451302343|gb|GAEK01008918.1|	day	down	0.7847	1775	1	1775	168015335	TRUE	TRUE	TRUE	4.24E-13	6	2.20E-07	356	short_pp
psme_t011378	0.877	2342.06	0	255	2125	GAEK01001432.1	gi|451309829|gb|GAEK01001432.1|	day	down	0.8931	2000	122	1888	224064707	TRUE	TRUE	TRUE	1.43E-04	8	1.13E-06	299	fall_pp
psme_t011385	0.993	3104.88	0	2429	673	isotig23392	isotig23392	taw	up	0.9462	1760	1	1760	224067419	FALSE	TRUE	FALSE	1.00E+00	18.8	0.01024242	356	short_pp
psme_t011410	0.993	3463.75	0	678	2638	GAEK01037137.1	gi|451274124|gb|GAEK01037137.1|	day	up	0.9698	2018	62	1961	359497553	TRUE	TRUE	TRUE	2.24E-10	18	0.01173748	92.2	spring_pp
psme_t011411	1	4358.23	0	2431	16	GAEK01012683.1	gi|451298578|gb|GAEK01012683.1|	taw	up	1	2416	1	2416	225432364	FALSE	TRUE	FALSE	8.81E-02	21.2	0.00058425	352	short_pp
psme_t011417	0.996	3689.18	0	2189	118	isotig38134	isotig38134	temp	down	1	2070	1	2072	255542054	TRUE	TRUE	TRUE	3.93E-04	14	6.16E-11	333.2	short_pp
psme_t011429	0.994	1874.99	0	1248	193	isotig43517	isotig43517	day	down	0.9769	1082	26	1058	449488783	TRUE	TRUE	TRUE	2.67E-05	2	0.0373174	299	fall_pp
psme_t011444	1	4156.25	0	282	2588	GAEK01019349.1	gi|451291912|gb|GAEK01019349.1|	taw	up	1	2307	1	2307	302812402	TRUE	TRUE	TRUE	5.86E-04	20	0.00208351	347.7	short_pp
psme_t011458	0.999	1232.99	0	2541	1854	GAEK01015341.1	gi|451295920|gb|GAEK01015341.1|	day	down	0.7141	962	276	688	302817344								missing
psme_t011465	0.978	1148.23	0	2468	1802	isotig06080	isotig06080	day	up	0.8094	804	130	676	359479274	TRUE	TRUE	TRUE	9.09E-03	24.29	4.26E-06	165.2	long_pp
psme_t011468	0.995	1077.9	0	1823	2430	GAEK01032667.1	gi|451278594|gb|GAEK01032667.1|	temp	down	1	611	1	611	224133656	FALSE	TRUE	FALSE	1.00E+00	10.18	3.44E-06	333.2	short_pp
psme_t011484	0.999	2592.73	0	1742	301	GAEK01026602.1	gi|451284659|gb|GAEK01026602.1|	taw	down	0.7479	1442	1	1442	224062585	TRUE	TRUE	TRUE	4.89E-10	18	2.24E-05	310.4	short_pp
psme_t011505	0.997	1802.85	0	184	1194	isotig44667	isotig44667	taw	up	1	1009	1	1011	449531489	TRUE	FALSE	FALSE	1.11E-03	20	1	116.2	spring_pp
psme_t011505	0.993	4001.16	0	297	2548	GAEK01023002.1	gi|451288259|gb|GAEK01023002.1|	taw	up	1	2240	1	2252	255544912	TRUE	FALSE	FALSE	1.11E-03	20	1	116.2	spring_pp
psme_t011507	0.998	4250.02	0	58	2424	GAEK01029360.1	gi|451281901|gb|GAEK01029360.1|	taw	up	1	2368	1	2368	225442743	FALSE	TRUE	FALSE	1.11E-01	20.86	0.00675692	361.7	short_pp
psme_t011519	0.993	2944.38	0	2325	665	GAEK01013399.1	gi|451297862|gb|GAEK01013399.1|	day	down	1	1662	1	1662	356543074								missing
psme_t011522	0.998	3954.27	0	205	2410	GAEK01030701.1	gi|451280560|gb|GAEK01030701.1|	taw	up	1	2207	1	2208	356501819	FALSE	TRUE	FALSE	1.27E-01	7.14	8.24E-08	19.5	short_pp
psme_t011546	0.999	2017.45	0	743	1863	isotig24370	isotig24370	day	down	0.9114	1121	1	1121	357436339	TRUE	FALSE	FALSE	9.68E-10	20	1	137	long_pp
psme_t011546	0.994	1581.04	0	1151	263	GAEK01013162.1	gi|451298099|gb|GAEK01013162.1|	prov	up	0.5352	889	1	889	225429386	TRUE	FALSE	FALSE	9.68E-10	20	1	137	long_pp
psme_t011546	0.994	2859.63	0	249	1863	isotig24369	isotig24369	temp	up	0.9981	1614	1	1616	225429386	TRUE	FALSE	FALSE	9.68E-10	20	1	137	long_pp
psme_t011556	0.999	2315.01	0	1	1287	isotig24030	isotig24030	day	down	0.9931	1288	1	1288	242073460	TRUE	TRUE	TRUE	3.80E-12	2	0.02912495	253.4	fall_pp
psme_t011560	0.997	3672.95	0	2403	351	GAEK01022310.1	gi|451288951|gb|GAEK01022310.1|	taw	up	1	2052	1	2053	356563977								missing
psme_t011596	0.99	1413.32	0	1293	487	isotig24976	isotig24976	taw	down	0.6354	805	1	807	359494325	TRUE	TRUE	TRUE	1.47E-15	8	8.24E-08	253.4	fall_pp
psme_t011596	0.993	2828.97	0	1633	31	GAEK01011012.1	gi|451300249|gb|GAEK01011012.1|	taw	down	1	1598	1	1603	168058798	TRUE	TRUE	TRUE	1.47E-15	8	8.24E-08	253.4	fall_pp
psme_t011612	0.821	843.46	0	1971	1141	GAEK01032263.1	gi|451278998|gb|GAEK01032263.1|	day	down	0.916	840	1	840	460409854	TRUE	TRUE	TRUE	2.51E-04	3.71	0.00014723	333.2	short_pp
psme_t011615	0.994	574.758	4.83E-163	2065	1741	isotig18477	isotig18477	temp	up	1	324	1	325	168002323	TRUE	TRUE	TRUE	1.01E-02	24	1.32E-08	250.3	fall_pp
psme_t011619	0.993	2443.05	0	1808	431	isotig40535	isotig40535	temp	down	1	1379	1	1379	224131380	FALSE	TRUE	FALSE	1.00E+00	11.27	0.01985582	344.6	short_pp
psme_t011620	0.997	3355.55	0	1	1876	GAEK01000164.1	gi|451311097|gb|GAEK01000164.1|	taw	up	0.9915	1877	1	1877	356559486	TRUE	TRUE	TRUE	1.14E-05	8.86	0.00017602	344.6	short_pp
psme_t011658	0.992	4417.74	0	2585	88	GAEK01018172.1	gi|451293089|gb|GAEK01018172.1|	taw	up	1	2485	1	2499	225454518	FALSE	TRUE	FALSE	1.00E+00	13.02	0.00507561	356	short_pp
psme_t011676	0.999	2915.53	0	2507	889	GAEK01018322.1	gi|451292939|gb|GAEK01018322.1|	taw	down	0.7423	2181	563	1619	359479221	TRUE	TRUE	TRUE	1.28E-10	6	4.26E-06	246	fall_pp
psme_t011678	0.999	2919.14	0	383	2006	GAEK01030616.1	gi|451280645|gb|GAEK01030616.1|	taw	down	1	1625	1	1625	302816179	TRUE	FALSE	FALSE	1.21E-05	12.29	0.22474112	196.3	long_pp
psme_t011684	0.914	3384.41	0	227	2608	GAEK01019777.1	gi|451291484|gb|GAEK01019777.1|	day	down	1	2353	1	2388	225462665	TRUE	TRUE	TRUE	1.48E-03	12	3.11E-10	13.8	short_pp
psme_t011684	0.992	3988.53	0	2446	193	GAEK01023192.1	gi|451288069|gb|GAEK01023192.1|	prov	up	1	2254	1	2254	225462665	TRUE	TRUE	TRUE	1.48E-03	12	3.11E-10	13.8	short_pp
psme_t011694	0.999	4372.65	0	25	2455	GAEK01035506.1	gi|451275755|gb|GAEK01035506.1|	taw	up	1	2430	1	2431	359486659	FALSE	TRUE	FALSE	1.00E+00	14	2.72E-05	359.8	short_pp
psme_t011696	0.997	4183.3	0	173	2514	isotig37939	isotig37939	day	down	1	2341	1	2343	224102919	TRUE	TRUE	TRUE	1.31E-03	20	2.22E-06	344.6	short_pp
psme_t011705	0.999	3737.87	0	2460	377	isotig38101	isotig38101	day	down	0.9895	2082	1	2084	449459360	TRUE	TRUE	TRUE	9.00E-04	18	1.32E-08	321.8	short_pp
psme_t011705	1	4152.64	0	94	2395	GAEK01030320.1	gi|451280941|gb|GAEK01030320.1|	day	down	0.9996	2303	2	2302	359483854	TRUE	TRUE	TRUE	9.00E-04	18	1.32E-08	321.8	short_pp
psme_t011718	1	3873.12	0	2531	382	GAEK01017077.1	gi|451294184|gb|GAEK01017077.1|	taw	up	1	2150	1	2150	302783973	TRUE	TRUE	TRUE	1.14E-05	16	5.66E-09	347.7	short_pp
psme_t011722	0.997	3169.81	0	1789	14	GAEK01020313.1	gi|451290948|gb|GAEK01020313.1|	temp	down	0.7607	1786	10	1778	357479493	FALSE	TRUE	FALSE	3.40E-01	18	1.77E-06	25.3	short_pp
psme_t011726	0.998	4048.05	0	32	2285	GAEK01020872.1	gi|451290389|gb|GAEK01020872.1|	day	down	1	2254	1	2254	226506102	TRUE	TRUE	TRUE	9.09E-03	20	4.02E-05	344.6	short_pp
psme_t011734	1	544.1	2.36E-153	527	227	isotig47339	isotig47339	day	down	0.3409	301	1	301	297812853	FALSE	TRUE	FALSE	6.00E-02	20	4.26E-06	356	short_pp
psme_t011734	0.996	4318.55	0	73	2489	GAEK01024895.1	gi|451286366|gb|GAEK01024895.1|	day	down	0.9996	2417	1	2417	225463163	FALSE	TRUE	FALSE	6.00E-02	20	4.26E-06	356	short_pp
psme_t011752	0.99	1820.89	0	2421	1385	isotig23366	isotig23366	day	up	0.6071	1713	674	1040	356513598								missing
psme_t011752	0.997	3934.43	0	180	2380	GAEK01032004.1	gi|451279257|gb|GAEK01032004.1|	day	up	1	2203	1	2203	255540693								missing
psme_t011763	0.991	4098.54	0	2397	69	GAEK01021598.1	gi|451289663|gb|GAEK01021598.1|	taw	up	0.9885	2327	1	2330	225438067	FALSE	TRUE	FALSE	9.87E-02	18	1.02E-09	13.8	short_pp
psme_t011790	0.998	1467.43	0	213	1030	isotig48479	isotig48479	taw	up	0.9703	843	26	818	302754254	FALSE	TRUE	FALSE	1.00E+00	11.71	9.95E-09	25.3	short_pp
psme_t011811	1	3806.39	0	196	2308	GAEK01029733.1	gi|451281528|gb|GAEK01029733.1|	day	down	0.9251	2284	172	2113	460407669	TRUE	TRUE	TRUE	1.21E-03	18	0.0028258	205.8	long_pp
psme_t011817	1	1941.71	0	2541	1466	GAEK01017252.1	gi|451294009|gb|GAEK01017252.1|	day	down	0.5445	1976	901	1076	225456898	TRUE	TRUE	TRUE	2.04E-14	2	0.00208351	259.9	fall_pp
psme_t011819	0.999	3350.14	0	137	1996	GAEK01026096.1	gi|451285165|gb|GAEK01026096.1|	day	up	0.575	3235	1376	1860	224125588	TRUE	TRUE	TRUE	6.12E-04	22	0.0174509	356	short_pp
psme_t011865	0.999	4064.28	0	118	2378	GAEK01026753.1	gi|451284508|gb|GAEK01026753.1|	prov	up	1	2261	1	2261	225429271	FALSE	TRUE	FALSE	1.00E+00	12	0.0028258	214.3	long_pp
psme_t011873	0.997	3402.44	0	2463	563	GAEK01031936.1	gi|451279325|gb|GAEK01031936.1|	temp	down	1	1900	1	1902	356576434	TRUE	TRUE	TRUE	3.65E-08	12	5.66E-09	359.8	short_pp
psme_t011876	0.998	4233.79	0	53	2414	isotig23191	isotig23191	prov	up	1	2361	1	2362	225461486	TRUE	TRUE	TRUE	1.61E-03	10	2.78E-07	287.6	fall_pp
psme_t011909	0.991	753.291	0	71	501	GAEK01013389.1	gi|451297872|gb|GAEK01013389.1|	taw	up	0.7291	587	160	431	470113686								missing
psme_t011911	0.989	816.409	0	1474	1009	isotig28650	isotig28650	day	up	0.6202	631	165	467	115441683	TRUE	TRUE	TRUE	1.42E-05	8	3.11E-10	127.9	long_pp
psme_t011916	0.998	760.505	0	1913	1490	isotig90425	isotig90425	day	down	1	424	1	424	460374365	TRUE	TRUE	TRUE	6.33E-05	4	8.55E-05	351.1	short_pp
psme_t011916	0.998	2834.38	0	1798	216	GAEK01018838.1	gi|451292423|gb|GAEK01018838.1|	day	down	0.7461	1581	1	1583	225463376	TRUE	TRUE	TRUE	6.33E-05	4	8.55E-05	351.1	short_pp
psme_t011917	0.932	2033.68	0	1349	3	GAEK01001729.1	gi|451309532|gb|GAEK01001729.1|	day	up	0.8732	1501	187	1348	470104685	TRUE	FALSE	FALSE	3.44E-04	18	1	173.1	long_pp
psme_t011917	0.843	1555.79	0	1598	178	GAEK01007414.1	gi|451303847|gb|GAEK01007414.1|	day	up	0.7219	1953	529	1425	224104240	TRUE	FALSE	FALSE	3.44E-04	18	1	173.1	long_pp
psme_t011932	0.939	1487.26	0	97	995	isotig27729	isotig27729	taw	up	1	948	1	950	168024039	TRUE	TRUE	TRUE	4.70E-02	24	1.36E-09	142.6	long_pp
psme_t011942	0.997	3959.68	0	374	2585	GAEK01035831.1	gi|451275430|gb|GAEK01035831.1|	taw	up	0.9946	2223	13	2212	255548622	FALSE	TRUE	FALSE	1.62E-01	20	0.04753662	98.8	spring_pp
psme_t011957	0.935	1148.23	0	1729	2488	GAEK01022552.1	gi|451288709|gb|GAEK01022552.1|	temp	up	0.9807	779	16	764	356512693	TRUE	TRUE	TRUE	2.96E-05	22	1.23E-05	304.9	fall_pp
psme_t011962	0.995	3883.94	0	2489	307	GAEK01030291.1	gi|451280970|gb|GAEK01030291.1|	temp	down	1	2183	1	2183	255540669	TRUE	TRUE	TRUE	2.14E-03	18	2.22E-06	118.9	spring_pp
psme_t012012	1	3707.21	0	111	2165	GAEK01030026.1	gi|451281235|gb|GAEK01030026.1|	taw	up	1	2055	1	2055	449515446	TRUE	FALSE	FALSE	2.32E-02	18	0.06027627	77.4	spring_pp
psme_t012016	0.941	2901.1	0	447	2226	GAEK01027963.1	gi|451283298|gb|GAEK01027963.1|	taw	down	0.9979	1861	5	1857	449513423	TRUE	TRUE	TRUE	7.01E-06	18	1.85E-09	259.1	fall_pp
psme_t012031	0.999	1783.01	0	2398	1408	GAEK01011029.1	gi|451300232|gb|GAEK01011029.1|	day	up	0.4542	991	1	991	357506575	TRUE	TRUE	TRUE	7.86E-03	10.57	4.65E-13	139.3	long_pp
psme_t012031	0.999	1783.01	0	2398	1408	GAEK01011031.1	gi|451300230|gb|GAEK01011031.1|	day	up	0.5348	991	1	991	460401528	TRUE	TRUE	TRUE	7.86E-03	10.57	4.65E-13	139.3	long_pp
psme_t012031	0.998	2102.21	0	2577	1408	GAEK01011032.1	gi|451300229|gb|GAEK01011032.1|	day	up	0.6838	1170	1	1170	357506577	TRUE	TRUE	TRUE	7.86E-03	10.57	4.65E-13	139.3	long_pp
psme_t012046	0.999	1510.71	0	967	128	isotig48572	isotig48572	temp	down	1	840	1	840	167998072	TRUE	FALSE	FALSE	3.54E-02	8	0.10619042	316.1	short_pp
psme_t012046	0.998	2313.21	0	265	1553	GAEK01012262.1	gi|451298999|gb|GAEK01012262.1|	temp	down	1	1291	1	1291	115486259	TRUE	FALSE	FALSE	3.54E-02	8	0.10619042	316.1	short_pp
psme_t012067	0.996	4262.65	0	18	2407	GAEK01021224.1	gi|451290037|gb|GAEK01021224.1|	day	down	0.9958	2391	1	2392	359487638	TRUE	TRUE	TRUE	2.22E-03	20	0.00029688	361.7	short_pp
psme_t012068	0.994	3754.1	0	304	2416	isotig38092	isotig38092	taw	up	1	2111	1	2113	242036483	TRUE	TRUE	TRUE	1.09E-05	2	3.31E-05	25.3	short_pp
psme_t012069	0.995	1382.67	0	1396	2172	isotig43099	isotig43099	day	up	0.6996	1112	335	778	255560441	FALSE	TRUE	FALSE	3.75E-01	7.14	1.85E-09	177.3	long_pp
psme_t012069	0.997	3510.64	0	212	2172	GAEK01010973.1	gi|451300288|gb|GAEK01010973.1|	day	up	0.8608	2277	318	1961	359493032	FALSE	TRUE	FALSE	3.75E-01	7.14	1.85E-09	177.3	long_pp
psme_t012074	0.985	2938.97	0	523	2214	GAEK01028081.1	gi|451283180|gb|GAEK01028081.1|	day	down	0.8441	1696	2	1695	224089975								missing
psme_t012079	0.996	2544.04	0	120	1544	isotig40201	isotig40201	day	down	0.9958	1424	1	1425	255565968	TRUE	TRUE	TRUE	1.07E-04	24.29	0.00111545	160.6	long_pp
psme_t012079	0.998	4215.76	0	2505	156	GAEK01019986.1	gi|451291275|gb|GAEK01019986.1|	day	down	1	2350	1	2350	168009564	TRUE	TRUE	TRUE	1.07E-04	24.29	0.00111545	160.6	long_pp
psme_t012080	0.998	3205.87	0	1962	178	isotig38652	isotig38652	prov	up	0.9972	1785	1	1785	242088457	TRUE	TRUE	TRUE	2.31E-03	2	1.83E-05	2.4	short_pp
psme_t012110	0.99	1047.24	0	2338	1742	isotig28365	isotig28365	taw	down	0.6057	984	389	597	225448335	TRUE	TRUE	TRUE	4.19E-08	12.29	5.66E-09	167.8	long_pp
psme_t012119	1	4543.97	0	2532	11	GAEK01022052.1	gi|451289209|gb|GAEK01022052.1|	day	up	1	2522	1	2522	224072406	TRUE	FALSE	FALSE	3.38E-09	8	0.22474112	18.7	short_pp
psme_t012130	0.998	1544.97	0	845	1707	GAEK01014804.1	gi|451296457|gb|GAEK01014804.1|	temp	down	1	862	1	863	255568770	TRUE	TRUE	TRUE	1.35E-02	10	0.0017875	344.6	short_pp
psme_t012137	0.998	2893.89	0	226	1839	GAEK01011108.1	gi|451300153|gb|GAEK01011108.1|	day	down	0.758	2128	516	1614	225438141	FALSE	TRUE	FALSE	2.34E-01	6	0.00014723	310.4	short_pp
psme_t012138	1	2488.13	0	195	1573	isotig40292	isotig40292	day	down	0.9732	1417	39	1379	470114530	TRUE	FALSE	FALSE	6.30E-03	10	1	165.8	long_pp
psme_t012139	0.999	4286.09	0	164	2544	GAEK01028955.1	gi|451282306|gb|GAEK01028955.1|	taw	up	0.9806	2428	48	2381	357448299	FALSE	TRUE	FALSE	1.00E+00	18.8	0.00021003	13.8	short_pp
psme_t012156	0.996	3157.18	0	733	2507	isotig10653	isotig10653	temp	down	0.9498	1780	1	1780	470125057	FALSE	TRUE	FALSE	7.39E-02	18.8	1.77E-06	356	short_pp
psme_t012156	1	4152.64	0	2565	264	GAEK01008405.1	gi|451302856|gb|GAEK01008405.1|	temp	down	0.9713	2302	1	2302	225456493	FALSE	TRUE	FALSE	7.39E-02	18.8	1.77E-06	356	short_pp
psme_t012157	0.996	4242.81	0	2475	97	isotig37925	isotig37925	temp	up	0.9996	2378	1	2379	356523809	FALSE	TRUE	FALSE	6.96E-01	20.86	0.00021003	139.3	long_pp
psme_t012158	0.997	1703.67	0	1262	2213	isotig21136	isotig21136	taw	up	0.758	1256	305	952	302767398	TRUE	TRUE	TRUE	7.41E-06	18	0.00675692	150.7	long_pp
psme_t012158	0.999	2300.58	0	1288	2565	GAEK01016078.1	gi|451295183|gb|GAEK01016078.1|	taw	up	0.7685	1663	386	1278	356515631	TRUE	TRUE	TRUE	7.41E-06	18	0.00675692	150.7	long_pp
psme_t012162	1	1530.54	0	124	971	GAEK01027727.1	gi|451283534|gb|GAEK01027727.1|	temp	up	0.9669	877	30	848	359495563	TRUE	TRUE	TRUE	2.03E-02	20	0.00035255	364.2	short_pp
psme_t012165	0.877	2652.24	0	133	2239	GAEK01016280.1	gi|451294981|gb|GAEK01016280.1|	day	up	0.7867	2463	343	2122	225463205	TRUE	TRUE	TRUE	2.27E-08	6	0.00152765	13.8	short_pp
psme_t012170	0.997	3415.06	0	2001	95	isotig38376	isotig38376	prov	up	1	1908	1	1908	168043920	FALSE	TRUE	FALSE	1.00E+00	13.24	0.0008107	310.4	short_pp
psme_t012185	0.995	3133.74	0	92	1854	isotig23715	isotig23715	taw	up	0.8743	2012	254	1763	357147629								missing
psme_t012232	0.998	3489	0	1997	54	GAEK01031550.1	gi|451279711|gb|GAEK01031550.1|	day	up	1	1944	1	1944	356512257	FALSE	TRUE	FALSE	1.00E+00	11.82	1.83E-05	93.7	spring_pp
psme_t012245	0.999	4161.66	0	70	2384	GAEK01020727.1	gi|451290534|gb|GAEK01020727.1|	taw	up	1	2315	1	2315	255576493	FALSE	TRUE	FALSE	1.00E+00	14.87	3.11E-10	2.4	short_pp
psme_t012246	1	3548.51	0	2012	46	GAEK01031557.1	gi|451279704|gb|GAEK01031557.1|	temp	down	1	1967	1	1967	255568914	FALSE	TRUE	FALSE	2.22E-01	8	0.00035255	189.5	long_pp
psme_t012257	0.998	3335.72	0	1944	86	GAEK01012567.1	gi|451298694|gb|GAEK01012567.1|	prov	up	0.8912	1859	1	1859	302781807	FALSE	TRUE	FALSE	1.00E+00	11.38	2.72E-05	162.1	long_pp
psme_t012261	0.982	3301.45	0	2005	100	isotig38429	isotig38429	taw	down	1	1883	1	1906	168032560	TRUE	FALSE	FALSE	2.10E-02	17.43	0.13221922	272.9	fall_pp
psme_t012289	0.983	3750.49	0	2242	121	GAEK01009115.1	gi|451302146|gb|GAEK01009115.1|	day	down	1	2157	1	2158	225440073	TRUE	TRUE	TRUE	2.13E-06	2	0.0373174	344.6	short_pp
psme_t012294	0.987	1494.48	0	718	1576	isotig46207	isotig46207	temp	down	0.9237	930	72	860	225424460	FALSE	TRUE	FALSE	1.00E+00	13.78	0.00327762	356	short_pp
psme_t012297	0.999	3068.82	0	141	1848	isotig38551	isotig38551	taw	up	0.9292	1837	131	1708	115449169	TRUE	FALSE	FALSE	1.83E-02	8.86	0.65279428	25.3	short_pp
psme_t012327	0.97	3534.09	0	2343	298	isotig24001	isotig24001	temp	down	0.9995	2100	1	2101	168039111	TRUE	TRUE	TRUE	3.45E-05	8	9.98E-06	181.7	long_pp
psme_t012344	0.999	2147.3	0	1291	2483	isotig42151	isotig42151	day	down	1	1193	1	1193	168022364	TRUE	TRUE	TRUE	7.66E-05	14	2.96E-08	333.2	short_pp
psme_t012347	1	4264.45	0	2545	179	GAEK01022497.1	gi|451288764|gb|GAEK01022497.1|	taw	up	0.9908	2368	2	2367	359473648	TRUE	FALSE	FALSE	1.80E-16	8	1	132.7	long_pp
psme_t012358	0.999	4172.48	0	105	2429	GAEK01016518.1	gi|451294743|gb|GAEK01016518.1|	taw	down	1	2323	1	2325	470127474								missing
psme_t012368	0.999	2464.69	0	2258	890	GAEK01006873.1	gi|451304388|gb|GAEK01006873.1|	taw	down	0.6744	2030	662	1369	351734446	FALSE	TRUE	FALSE	2.22E-01	14	0.0028258	333.2	short_pp
psme_t012386	0.984	3755.9	0	2523	350	GAEK01029702.1	gi|451281559|gb|GAEK01029702.1|	day	down	1	2175	1	2176	225428408	FALSE	TRUE	FALSE	5.82E-02	12	0.03299467	230.6	fall_pp
psme_t012399	0.94	3416.87	0	1	2227	GAEK01027519.1	gi|451283742|gb|GAEK01027519.1|	day	up	0.7431	2586	357	2230	225442501	TRUE	TRUE	TRUE	1.25E-02	4	0.04753662	162.1	long_pp
psme_t012401	0.989	3499.82	0	66	2060	GAEK01019063.1	gi|451292198|gb|GAEK01019063.1|	temp	down	1	1994	1	1995	224134046	FALSE	TRUE	FALSE	9.54E-01	18	0.01341011	344.6	short_pp
psme_t012404	1	1038.22	0	889	1463	GAEK01021528.1	gi|451289733|gb|GAEK01021528.1|	prov	up	1	575	1	575	359487575	FALSE	TRUE	FALSE	1.00E+00	20	0.00675692	364.2	short_pp
psme_t012429	0.97	2699.13	0	2340	748	GAEK01008500.1	gi|451302761|gb|GAEK01008500.1|	day	down	0.7459	2074	528	1593	255582633	TRUE	FALSE	FALSE	2.60E-08	18	0.59614628	364.2	short_pp
psme_t012429	0.997	4161.66	0	2340	13	GAEK01008496.1	gi|451302765|gb|GAEK01008496.1|	temp	up	1	2327	1	2330	225456147	TRUE	FALSE	FALSE	2.60E-08	18	0.59614628	364.2	short_pp
psme_t012448	1	4280.68	0	139	2514	GAEK01029844.1	gi|451281417|gb|GAEK01029844.1|	taw	up	1	2376	1	2376	225452458	FALSE	TRUE	FALSE	3.49E-01	10.57	2.96E-08	25.3	short_pp
psme_t012457	0.999	1581.04	0	830	1708	isotig47446	isotig47446	taw	down	1	879	1	879	168002028	TRUE	TRUE	TRUE	4.19E-08	4	1.13E-06	150.7	long_pp
psme_t012467	0.98	1380.86	0	1066	261	isotig22543	isotig22543	taw	down	1	807	1	807	297834588	FALSE	TRUE	FALSE	4.86E-01	19.14	0.00208351	248.7	fall_pp
psme_t012485	0.999	2441.24	0	1134	2489	isotig40683	isotig40683	day	down	1	1356	1	1356	357124299	FALSE	TRUE	FALSE	1.00E+00	9.64	1.77E-06	333.2	short_pp
psme_t012485	0.995	2753.23	0	796	2344	GAEK01028089.1	gi|451283172|gb|GAEK01028089.1|	taw	down	0.9053	1549	1	1550	226500222	FALSE	TRUE	FALSE	1.00E+00	9.64	1.77E-06	333.2	short_pp
psme_t012497	0.998	2257.3	0	1184	2444	GAEK01012836.1	gi|451298425|gb|GAEK01012836.1|	taw	up	0.5756	1260	1	1261	224137804	TRUE	TRUE	TRUE	3.43E-02	4	9.98E-06	116.5	spring_pp
psme_t012508	0.994	3957.88	0	199	2427	GAEK01031262.1	gi|451279999|gb|GAEK01031262.1|	taw	up	1	2228	1	2229	224096193	TRUE	TRUE	TRUE	4.85E-02	20	0.01531074	31	short_pp
psme_t012542	0.996	3505.23	0	224	2184	GAEK01019983.1	gi|451291278|gb|GAEK01019983.1|	day	down	1	1961	1	1961	168007300	FALSE	TRUE	FALSE	1.00E+00	15.31	2.72E-05	333.2	short_pp
psme_t012546	0.999	3662.12	0	187	2227	GAEK01029416.1	gi|451281845|gb|GAEK01029416.1|	day	up	1	2041	1	2042	224103617	TRUE	TRUE	TRUE	9.41E-03	24.29	0.00892859	190.6	long_pp
psme_t012551	0.993	984.122	0	228	784	GAEK01036570.1	gi|451274691|gb|GAEK01036570.1|	prov	up	1	555	1	557	357478861	FALSE	TRUE	FALSE	1.00E+00	11.38	2.20E-07	338.9	short_pp
psme_t012551	0.999	1745.14	0	2527	1557	isotig44647	isotig44647	prov	up	0.9624	974	3	972	460369658	FALSE	TRUE	FALSE	1.00E+00	11.38	2.20E-07	338.9	short_pp
psme_t012551	0.999	2998.49	0	785	2449	GAEK01020790.1	gi|451290471|gb|GAEK01020790.1|	prov	up	1	1665	1	1665	225429171	FALSE	TRUE	FALSE	1.00E+00	11.38	2.20E-07	338.9	short_pp
psme_t012555	0.993	2397.96	0	2452	1097	GAEK01025094.1	gi|451286167|gb|GAEK01025094.1|	prov	up	0.9583	1355	1	1356	356544872	FALSE	TRUE	FALSE	5.58E-01	10	1.64E-10	105.1	spring_pp
psme_t012556	0.996	3979.52	0	2456	226	GAEK01011878.1	gi|451299383|gb|GAEK01011878.1|	prov	up	1	2230	1	2231	225450034	FALSE	TRUE	FALSE	8.07E-02	14	1.35E-07	356	short_pp
psme_t012561	0.961	1398.9	0	1050	189	GAEK01006980.1	gi|451304281|gb|GAEK01006980.1|	taw	down	1	861	1	862	168051413	TRUE	TRUE	TRUE	2.83E-02	17.43	4.28E-09	190.6	long_pp
psme_t012576	0.853	807.392	0	815	1529	GAEK01032132.1	gi|451279129|gb|GAEK01032132.1|	day	down	0.917	758	63	720	224069028	TRUE	FALSE	FALSE	1.83E-02	10	1	168.6	long_pp
psme_t012576	0.998	3790.16	0	164	2277	isotig38089	isotig38089	temp	down	1	2114	1	2115	242063846	TRUE	FALSE	FALSE	1.83E-02	10	1	168.6	long_pp
psme_t012577	1	1113.96	0	1855	1239	isotig23718	isotig23718	taw	up	0.7149	863	247	617	357488469	FALSE	TRUE	FALSE	2.65E-01	22	0.00025001	351.1	short_pp
psme_t012577	1	4208.55	0	2438	106	GAEK01029784.1	gi|451281477|gb|GAEK01029784.1|	taw	up	1	2333	1	2333	460386504	FALSE	TRUE	FALSE	2.65E-01	22	0.00025001	351.1	short_pp
psme_t012591	0.992	3728.85	0	118	2234	isotig23735	isotig23735	temp	down	0.9622	2142	31	2117	350537893	FALSE	TRUE	FALSE	8.31E-02	12	0.01531074	356.9	short_pp
psme_t012591	0.996	4040.83	0	2306	37	GAEK01017715.1	gi|451293546|gb|GAEK01017715.1|	temp	down	1	2269	1	2271	470123347	FALSE	TRUE	FALSE	8.31E-02	12	0.01531074	356.9	short_pp
psme_t012611	0.999	2794.7	0	1578	23	GAEK01036508.1	gi|451274753|gb|GAEK01036508.1|	day	down	1	1555	1	1556	225433532	FALSE	TRUE	FALSE	1.00E+00	24.29	0.00208351	345.9	short_pp
psme_t012611	0.999	2563.87	0	1	1430	isotig40202	isotig40202	temp	down	1	1428	1	1430	225433532	FALSE	TRUE	FALSE	1.00E+00	24.29	0.00208351	345.9	short_pp
psme_t012630	0.992	3970.5	0	194	2444	isotig37982	isotig37982	taw	down	1	2240	1	2251	359472602	TRUE	TRUE	TRUE	7.35E-07	20	3.31E-05	259.1	fall_pp
psme_t012642	0.993	3366.37	0	2404	503	GAEK01023544.1	gi|451287717|gb|GAEK01023544.1|	prov	up	0.828	2297	396	1903	255564466	FALSE	TRUE	FALSE	1.00E+00	12.04	0.00014723	310.4	short_pp
psme_t012646	0.999	2800.11	0	807	2362	GAEK01029429.1	gi|451281832|gb|GAEK01029429.1|	prov	up	1	1557	1	1557	224073118	FALSE	TRUE	FALSE	1.00E+00	10.51	0.04753662	82.3	spring_pp
psme_t012650	0.996	4385.28	0	2518	61	GAEK01011198.1	gi|451300063|gb|GAEK01011198.1|	taw	up	0.9911	2457	1	2458	470142603								missing
psme_t012652	0.995	2473.7	0	1061	2452	isotig24499	isotig24499	temp	down	0.9714	1433	42	1393	255555301	TRUE	TRUE	TRUE	1.13E-09	16	7.68E-10	350.3	short_pp
psme_t012669	0.997	3543.1	0	2457	478	GAEK01030711.1	gi|451280550|gb|GAEK01030711.1|	prov	up	1	1981	1	1981	449525488	FALSE	TRUE	FALSE	1.00E+00	13.24	4.27E-11	356	short_pp
psme_t012669	0.994	3620.65	0	330	2370	isotig23246	isotig23246	temp	down	1	2044	1	2045	225439191	FALSE	TRUE	FALSE	1.00E+00	13.24	4.27E-11	356	short_pp
psme_t012673	0.96	2765.85	0	47	1752	GAEK01029513.1	gi|451281748|gb|GAEK01029513.1|	temp	down	0.7779	2193	488	1706	357116394	FALSE	TRUE	FALSE	1.00E+00	12.25	0.00327762	272.9	fall_pp
psme_t012687	0.999	3660.32	0	2097	64	GAEK01023403.1	gi|451287858|gb|GAEK01023403.1|	temp	down	1	2034	1	2034	224082490	FALSE	TRUE	FALSE	6.76E-02	3.71	0.0373174	48.1	spring_pp
psme_t012694	0.996	1783.01	0	1487	488	isotig23736	isotig23736	temp	down	0.9328	1029	31	1000	350536697	TRUE	FALSE	FALSE	1.77E-07	12	0.14738364	88.1	spring_pp
psme_t012733	1	4174.28	0	45	2361	GAEK01017321.1	gi|451293940|gb|GAEK01017321.1|	temp	down	1	2317	1	2317	449505675	TRUE	TRUE	TRUE	2.62E-04	6	0.00507561	207.8	long_pp
psme_t012736	0.993	984.122	0	104	661	isotig25527	isotig25527	day	up	0.4563	1223	666	559	297830774	TRUE	TRUE	TRUE	2.65E-02	8	3.14E-14	150.7	long_pp
psme_t012747	1	933.628	0	513	1029	isotig68747	isotig68747	day	up	1	517	1	517	356564215	TRUE	TRUE	TRUE	8.45E-03	20	9.00E-07	148	long_pp
psme_t012747	0.988	1563	0	781	1674	GAEK01000988.1	gi|451310273|gb|GAEK01000988.1|	day	up	1	894	1	894	242083986	TRUE	TRUE	TRUE	8.45E-03	20	9.00E-07	148	long_pp
psme_t012752	0.996	2798.31	0	2460	895	GAEK01021626.1	gi|451289635|gb|GAEK01021626.1|	day	down	1	1566	1	1566	302779818	FALSE	TRUE	FALSE	1.00E+00	10.62	2.43E-09	356	short_pp
psme_t012772	0.989	3777.54	0	91	2239	GAEK01033064.1	gi|451278197|gb|GAEK01033064.1|	day	down	1	2147	1	2155	359493876	FALSE	TRUE	FALSE	1.00E+00	8.98	0.02912495	194.7	long_pp
psme_t012791	0.994	1223.97	0	2325	1637	isotig18727	isotig18727	taw	down	0.5918	1166	477	690	225434389	FALSE	TRUE	FALSE	5.70E-01	8	2.21E-11	189.5	long_pp
psme_t012794	0.994	4197.73	0	142	2505	GAEK01030870.1	gi|451280391|gb|GAEK01030870.1|	day	down	0.9773	2421	56	2366	255582193	FALSE	TRUE	FALSE	2.52E-01	18	2.77E-13	344.6	short_pp
psme_t012794	0.848	1254.63	0	1833	720	GAEK01004238.1	gi|451307023|gb|GAEK01004238.1|	day	up	0.8289	1340	217	1127	449450373	FALSE	TRUE	FALSE	2.52E-01	18	2.77E-13	344.6	short_pp
psme_t012814	0.994	4017.39	0	233	2496	isotig37915	isotig37915	day	down	0.9386	2262	1	2264	242043730	FALSE	TRUE	FALSE	1.00E+00	10.62	8.24E-08	224.9	fall_pp
psme_t012826	1	3541.3	0	2350	388	GAEK01019492.1	gi|451291769|gb|GAEK01019492.1|	prov	up	1	1963	1	1963	449517359	TRUE	TRUE	TRUE	9.41E-03	10	9.98E-06	51.7	spring_pp
psme_t012828	1	3220.3	0	474	2258	GAEK01018015.1	gi|451293246|gb|GAEK01018015.1|	day	up	0.6272	1785	1	1785	225434873	TRUE	FALSE	FALSE	1.68E-06	20	0.54362737	129.5	long_pp
psme_t012828	0.999	4015.59	0	21	2258	GAEK01018014.1	gi|451293247|gb|GAEK01018014.1|	temp	up	1	2236	1	2238	225434873	TRUE	FALSE	FALSE	1.68E-06	20	0.54362737	129.5	long_pp
psme_t012832	0.991	996.746	0	755	188	GAEK01034060.1	gi|451277201|gb|GAEK01034060.1|	taw	up	0.993	569	5	568	168001258	TRUE	TRUE	TRUE	9.76E-13	6	0.00012278	344.6	short_pp
psme_t012832	0.991	1160.85	0	1717	2379	GAEK01036417.1	gi|451274844|gb|GAEK01036417.1|	taw	up	1	661	1	664	297798442	TRUE	TRUE	TRUE	9.76E-13	6	0.00012278	344.6	short_pp
psme_t012835	0.91	2861.43	0	2208	156	GAEK01001063.1	gi|451310198|gb|GAEK01001063.1|	taw	down	0.9956	2050	1	2055	224122284	FALSE	TRUE	FALSE	1.46E-01	4	0.03299467	167.8	long_pp
psme_t012841	0.995	2223.04	0	1469	220	isotig17579	isotig17579	temp	down	0.9144	1250	1	1251	302808720	TRUE	TRUE	TRUE	9.79E-09	6	0.0028258	310.4	short_pp
psme_t012841	0.999	3505.23	0	2220	273	GAEK01017846.1	gi|451293415|gb|GAEK01017846.1|	temp	down	0.8791	1948	1	1948	302792531	TRUE	TRUE	TRUE	9.79E-09	6	0.0028258	310.4	short_pp
psme_t012850	0.991	3773.93	0	2282	150	GAEK01033442.1	gi|451277819|gb|GAEK01033442.1|	taw	up	1	2141	1	2142	225460867								missing
psme_t012854	0.928	661.319	0	1283	1728	isotig79157	isotig79157	day	up	0.9675	457	12	446	224105987	FALSE	TRUE	FALSE	1.00E+00	14.76	0.01985582	162.1	long_pp
psme_t012903	0.996	2250.09	0	245	1508	isotig41403	isotig41403	taw	up	0.9976	1262	1	1264	449434754								missing
psme_t012903	1	3918.2	0	2455	281	GAEK01019155.1	gi|451292106|gb|GAEK01019155.1|	taw	up	1	2175	1	2175	460386843								missing
psme_t012905	0.999	4259.04	0	1	2368	GAEK01033710.1	gi|451277551|gb|GAEK01033710.1|	taw	up	0.6501	2367	1	2368	115461661	FALSE	TRUE	FALSE	1.00E+00	21.2	5.88E-05	356	short_pp
psme_t012938	0.997	3947.06	0	2284	76	GAEK01030846.1	gi|451280415|gb|GAEK01030846.1|	day	up	1	2205	1	2209	255561655	TRUE	TRUE	TRUE	5.63E-03	3.71	0.01173748	202	long_pp
psme_t012941	0.999	2544.04	0	2492	1080	GAEK01035302.1	gi|451275959|gb|GAEK01035302.1|	taw	down	0.6283	2249	837	1413	145339824	FALSE	TRUE	FALSE	6.76E-02	12	2.21E-11	213.8	long_pp
psme_t012979	0.994	1654.98	0	1264	2198	isotig12116	isotig12116	taw	down	0.8121	1012	75	938	225450096	FALSE	TRUE	FALSE	6.10E-01	11.6	1.14E-11	196.3	long_pp
psme_t012990	0.979	3534.09	0	2041	20	isotig38127	isotig38127	temp	up	0.9908	2076	20	2057	225455598	TRUE	TRUE	TRUE	1.43E-04	22	4.02E-05	349.3	short_pp
psme_t013025	0.998	4046.24	0	2379	124	GAEK01031923.1	gi|451279338|gb|GAEK01031923.1|	taw	down	1	2256	1	2256	225436797	TRUE	TRUE	TRUE	1.90E-04	19	0.00208351	12.2	short_pp
psme_t013030	0.987	3766.72	0	78	2229	GAEK01006055.1	gi|451305206|gb|GAEK01006055.1|	taw	up	0.9995	2134	1	2152	224101809	FALSE	TRUE	FALSE	1.00E+00	10.51	7.14E-07	344.6	short_pp
psme_t013040	0.997	2531.41	0	184	1602	isotig23705	isotig23705	day	down	0.6814	1416	1	1419	225452280	FALSE	TRUE	FALSE	3.57E-01	10	4.02E-05	204.6	long_pp
psme_t013043	0.987	4107.56	0	2365	7	GAEK01035491.1	gi|451275770|gb|GAEK01035491.1|	taw	up	0.9975	2363	7	2360	470115836	FALSE	TRUE	FALSE	1.00E+00	11.38	0.04213651	99.4	spring_pp
psme_t013058	0.999	3941.65	0	2288	96	GAEK01030660.1	gi|451280601|gb|GAEK01030660.1|	taw	up	0.9614	2281	89	2193	224065757	FALSE	TRUE	FALSE	1.00E+00	12.58	1.35E-07	355.6	short_pp
psme_t013067	0.998	1525.13	0	919	68	isotig29489	isotig29489	taw	up	1	851	1	852	225424097	TRUE	TRUE	TRUE	2.56E-02	18	0.00021003	25.3	short_pp
psme_t013067	0.997	3415.06	0	2040	128	GAEK01029929.1	gi|451281332|gb|GAEK01029929.1|	taw	up	1	1918	1	1918	470126103	TRUE	TRUE	TRUE	2.56E-02	18	0.00021003	25.3	short_pp
psme_t013083	0.997	1957.94	0	2130	1038	isotig23586	isotig23586	prov	up	0.7134	1532	440	1093	224129412	FALSE	TRUE	FALSE	2.06E-01	12	0.00208351	140.8	long_pp
psme_t013083	0.995	2356.49	0	2360	1038	GAEK01013259.1	gi|451298002|gb|GAEK01013259.1|	prov	up	0.7722	1712	391	1323	225453242	FALSE	TRUE	FALSE	2.06E-01	12	0.00208351	140.8	long_pp
psme_t013089	0.991	3056.19	0	702	2433	GAEK01015533.1	gi|451295728|gb|GAEK01015533.1|	taw	up	0.8908	1737	1	1737	224140641								missing
psme_t013122	0.996	2928.15	0	2153	509	GAEK01033966.1	gi|451277295|gb|GAEK01033966.1|	taw	down	1	1643	1	1646	302753910	TRUE	FALSE	FALSE	3.65E-08	12.29	0.20245582	207.8	long_pp
psme_t013126	0.997	3478.18	0	413	2357	GAEK01028075.1	gi|451283186|gb|GAEK01028075.1|	taw	up	1	1943	1	1945	356499380	TRUE	TRUE	TRUE	6.67E-04	8	1.42E-06	165.2	long_pp
psme_t013164	0.992	3840.66	0	2230	59	GAEK01033708.1	gi|451277553|gb|GAEK01033708.1|	prov	up	1	2172	1	2172	225437762	TRUE	FALSE	FALSE	1.21E-03	10	1	165.8	long_pp
psme_t013165	0.994	4021	0	2468	204	isotig37973	isotig37973	taw	up	0.9996	2267	2	2266	242054177	TRUE	TRUE	TRUE	2.51E-03	22.57	0.00095208	103.5	spring_pp
psme_t013167	0.994	827.229	0	1089	1554	isotig23934	isotig23934	taw	down	0.4388	811	346	466	357455479	FALSE	TRUE	FALSE	1.00E+00	22	0.0373174	52.8	spring_pp
psme_t013170	0.998	3195.05	0	106	1886	GAEK01000720.1	gi|451310541|gb|GAEK01000720.1|	day	up	1	1781	1	1781	302785409	TRUE	TRUE	TRUE	1.65E-02	20	1.32E-08	173.5	long_pp
psme_t013178	0.975	2913.73	0	2247	521	GAEK01012459.1	gi|451298802|gb|GAEK01012459.1|	day	up	0.9994	1726	1	1727	356514451	TRUE	FALSE	FALSE	1.90E-02	20	1	176.9	long_pp
psme_t013180	0.994	4013.78	0	2324	61	GAEK01028129.1	gi|451283132|gb|GAEK01028129.1|	taw	down	1	2261	1	2265	168068433								missing
psme_t013187	0.984	4080.51	0	2428	74	GAEK01003106.1	gi|451308155|gb|GAEK01003106.1|	temp	down	1	2355	1	2355	470116462	TRUE	TRUE	TRUE	2.27E-08	10	6.57E-06	36.7	spring_pp
psme_t013193	0.998	3306.86	0	373	2216	isotig21587	isotig21587	taw	up	0.9471	1944	100	1845	460370130	FALSE	TRUE	FALSE	2.86E-01	22	0.00208351	350.6	short_pp
psme_t013227	0.998	3568.35	0	445	2430	GAEK01032956.1	gi|451278305|gb|GAEK01032956.1|	taw	up	1	1986	1	1986	460399299	TRUE	FALSE	FALSE	4.15E-02	7.14	1	70.9	spring_pp
psme_t013231	0.994	1132	0	768	130	GAEK01035147.1	gi|451276114|gb|GAEK01035147.1|	day	down	0.8716	638	1	639	159469979	TRUE	FALSE	FALSE	1.42E-03	10.57	0.49502875	38.3	spring_pp
psme_t013236	0.998	2533.22	0	2382	971	GAEK01018706.1	gi|451292555|gb|GAEK01018706.1|	day	down	1	1412	1	1412	225456165	TRUE	FALSE	FALSE	1.07E-12	18	0.11854778	112.5	spring_pp
psme_t013244	0.939	693.78	0	248	702	GAEK01033897.1	gi|451277364|gb|GAEK01033897.1|	day	up	0.95	480	25	456	359482811	TRUE	TRUE	TRUE	2.94E-03	20	0.00111545	184.9	long_pp
psme_t013249	0.997	3975.91	0	44	2268	GAEK01029481.1	gi|451281780|gb|GAEK01029481.1|	taw	up	0.967	2301	77	2227	470118134	FALSE	TRUE	FALSE	6.96E-01	24.29	0.00041831	356	short_pp
psme_t013250	0.998	3144.56	0	2147	393	GAEK01014411.1	gi|451296850|gb|GAEK01014411.1|	prov	up	0.9374	1870	118	1756	359488897	FALSE	TRUE	FALSE	1.00E+00	10.62	3.84E-08	55.7	spring_pp
psme_t013252	0.938	417.864	2.19E-115	1920	1647	GAEK01033922.1	gi|451277339|gb|GAEK01033922.1|	prov	up	0.3346	819	546	274	460380486	TRUE	FALSE	FALSE	1.30E-08	10	0.06027627	316.1	short_pp
psme_t013289	0.961	2989.47	0	416	2264	GAEK01008418.1	gi|451302843|gb|GAEK01008418.1|	prov	up	1	1846	1	1851	242032333								missing
psme_t013317	0.97	3249.15	0	2438	508	isotig08511	isotig08511	temp	down	0.9724	1991	55	1950	460404718	FALSE	TRUE	FALSE	2.34E-01	20	0.00095208	19.5	short_pp
psme_t013339	0.994	3128.33	0	618	2383	GAEK01035327.1	gi|451275934|gb|GAEK01035327.1|	taw	up	1	1769	1	1772	224103659								missing
psme_t013342	1	1501.69	0	1631	2462	GAEK01005289.1	gi|451305972|gb|GAEK01005289.1|	temp	down	0.626	832	1	832	302804172	TRUE	TRUE	TRUE	2.61E-10	14	1.77E-06	311.2	short_pp
psme_t013342	1	2105.82	0	115	1281	GAEK01005281.1	gi|451305980|gb|GAEK01005281.1|	temp	down	0.44	2652	1486	1167	302754820	TRUE	TRUE	TRUE	2.61E-10	14	1.77E-06	311.2	short_pp
psme_t013342	1	2747.82	0	115	1637	GAEK01005284.1	gi|451305977|gb|GAEK01005284.1|	temp	down	0.6244	2439	917	1523	356565353	TRUE	TRUE	TRUE	2.61E-10	14	1.77E-06	311.2	short_pp
psme_t013352	0.999	3431.29	0	92	1998	GAEK01029057.1	gi|451282204|gb|GAEK01029057.1|	day	down	1	1906	1	1907	225425222	FALSE	TRUE	FALSE	2.93E-01	8	0.00001503	242	fall_pp
psme_t013362	0.995	2648.63	0	462	1955	isotig39851	isotig39851	taw	down	1	1490	1	1494	297611970	FALSE	TRUE	FALSE	2.34E-01	10	0.00675692	272.9	fall_pp
psme_t013389	0.991	3883.94	0	119	2320	GAEK01032754.1	gi|451278507|gb|GAEK01032754.1|	day	down	1	2203	1	2203	356548765	TRUE	TRUE	TRUE	6.78E-03	20	0.00068965	38.3	spring_pp
psme_t013401	0.999	3014.72	0	100	1773	isotig38807	isotig38807	day	down	0.9615	1675	2	1674	356573853	TRUE	TRUE	TRUE	4.74E-06	16	0.00021003	344.6	short_pp
psme_t013440	0.979	3954.27	0	148	2439	GAEK01018201.1	gi|451293060|gb|GAEK01018201.1|	temp	down	0.9868	2246	1	2292	449460309	FALSE	TRUE	FALSE	8.97E-01	12	0.01531074	197.1	long_pp
psme_t013442	0.993	2201.4	0	358	1601	isotig41270	isotig41270	day	down	0.9681	1245	1	1245	225459235	FALSE	TRUE	FALSE	1.00E+00	20	1.17E-10	333.2	short_pp
psme_t013444	0.924	1840.72	0	2309	1081	GAEK01003489.1	gi|451307772|gb|GAEK01003489.1|	day	up	0.4419	2764	1515	1256	357462067	FALSE	TRUE	FALSE	5.97E-01	16	0.00025001	25.3	short_pp
psme_t013452	0.999	2924.55	0	2026	402	isotig38390	isotig38390	taw	down	0.8558	1900	275	1626	225452450	FALSE	TRUE	FALSE	1.00E+00	14.76	7.54E-09	230.6	fall_pp
psme_t013507	0.998	3054.39	0	2262	562	isotig26847	isotig26847	temp	down	1	1701	1	1701	449524114	FALSE	TRUE	FALSE	4.32E-01	12	7.14E-07	2.4	short_pp
psme_t013509	0.993	3718.03	0	2379	280	GAEK01026696.1	gi|451284565|gb|GAEK01026696.1|	taw	up	1	2101	1	2101	357112746	TRUE	FALSE	FALSE	2.82E-03	6	1	152.6	long_pp
psme_t013514	1	3238.33	0	1	1795	GAEK01017623.1	gi|451293638|gb|GAEK01017623.1|	temp	down	0.9906	1795	1	1795	359494889	TRUE	TRUE	TRUE	1.01E-02	10	7.54E-09	36.7	spring_pp
psme_t013514	0.999	3306.86	0	1905	68	isotig38527	isotig38527	temp	down	1	1838	1	1838	297798870	TRUE	TRUE	TRUE	1.01E-02	10	7.54E-09	36.7	spring_pp
psme_t013552	1	3773.93	0	2434	343	GAEK01018901.1	gi|451292360|gb|GAEK01018901.1|	taw	up	0.9748	2092	1	2092	357454569	FALSE	TRUE	FALSE	1.00E+00	13.89	0.00001503	31	short_pp
psme_t013556	1	728.044	0	942	540	isotig68502	isotig68502	day	down	0.7765	403	1	403	115451057								missing
psme_t013556	0.998	3523.27	0	448	2410	GAEK01027325.1	gi|451283936|gb|GAEK01027325.1|	taw	down	1	1963	1	1963	255544898								missing
psme_t013596	0.959	1364.63	0	876	22	isotig28579	isotig28579	day	up	0.8942	932	79	858	356548767	TRUE	TRUE	TRUE	2.75E-04	6	1.42E-06	157.7	long_pp
psme_t013609	0.998	2538.63	0	2375	960	isotig17437	isotig17437	temp	up	0.7186	1972	556	1417	225436081	TRUE	FALSE	FALSE	3.87E-03	16	1	156.4	long_pp
psme_t013617	0.998	3644.09	0	2141	107	GAEK01031518.1	gi|451279743|gb|GAEK01031518.1|	day	up	1	2034	1	2035	359481931	TRUE	TRUE	TRUE	3.72E-03	10	0.00029688	184.9	long_pp
psme_t013636	0.997	3981.32	0	126	2350	GAEK01030138.1	gi|451281123|gb|GAEK01030138.1|	day	up	1	2225	1	2225	297835714	FALSE	TRUE	FALSE	1.00E+00	11.05	4.26E-06	59.5	spring_pp
psme_t013645	0.995	3788.36	0	223	2348	GAEK01028739.1	gi|451282522|gb|GAEK01028739.1|	taw	up	1	2121	1	2128	356562692	TRUE	TRUE	TRUE	5.44E-07	12.29	0.0017875	59.5	spring_pp
psme_t013650	0.985	1427.75	0	1588	2408	isotig48991	isotig48991	taw	up	0.9988	824	2	823	225447689	TRUE	FALSE	FALSE	1.61E-03	8	0.78068747	220.8	fall_pp
psme_t013650	0.986	1438.57	0	911	80	isotig48570	isotig48570	taw	up	0.9988	832	2	833	449479632	TRUE	FALSE	FALSE	1.61E-03	8	0.78068747	220.8	fall_pp
psme_t013650	0.989	3393.42	0	228	2161	GAEK01031875.1	gi|451279386|gb|GAEK01031875.1|	taw	up	1	1920	1	1934	470114538	TRUE	FALSE	FALSE	1.61E-03	8	0.78068747	220.8	fall_pp
psme_t013654	0.998	3764.92	0	2204	105	GAEK01037031.1	gi|451274230|gb|GAEK01037031.1|	taw	up	1	2100	1	2100	225442223	TRUE	TRUE	TRUE	1.59E-06	8	0.00242841	82.3	spring_pp
psme_t013656	0.996	2080.57	0	1909	738	isotig12673	isotig12673	prov	up	0.5127	1175	7	1172	225425224								missing
psme_t013656	0.997	2816.35	0	2317	738	isotig12674	isotig12674	prov	up	0.9163	1583	7	1580	470121460								missing
psme_t013668	0.996	3386.21	0	252	2146	isotig38397	isotig38397	taw	up	0.9989	1897	3	1895	225462291								missing
psme_t013680	0.997	4022.8	0	2386	142	GAEK01021560.1	gi|451289701|gb|GAEK01021560.1|	day	down	1	2245	1	2245	168027493	FALSE	TRUE	FALSE	2.46E-01	22	1.77E-13	344.6	short_pp
psme_t013681	0.996	1294.3	0	1243	515	isotig09289	isotig09289	day	down	0.433	1679	953	729	449464800	TRUE	TRUE	TRUE	3.76E-04	10	0.01341011	338.9	short_pp
psme_t013681	1	3617.04	0	2356	349	GAEK01012529.1	gi|451298732|gb|GAEK01012529.1|	day	down	0.9445	2008	1	2008	115454931	TRUE	TRUE	TRUE	3.76E-04	10	0.01341011	338.9	short_pp
psme_t013738	0.999	3743.28	0	2321	242	GAEK01029110.1	gi|451282151|gb|GAEK01029110.1|	day	up	1	2080	1	2080	359492536	FALSE	TRUE	FALSE	7.26E-01	22	0.0017875	185.7	long_pp
psme_t013780	0.986	367.37	1.00E-100	1340	1128	isotig126315	isotig126315	taw	down	0.8281	212	1	213	358248277	TRUE	TRUE	TRUE	4.28E-02	10	0.00010243	202	long_pp
psme_t013780	0.997	1748.75	0	2328	1352	isotig45339	isotig45339	taw	down	1	977	1	977	356544922	TRUE	TRUE	TRUE	4.28E-02	10	0.00010243	202	long_pp
psme_t013798	0.999	3680.16	0	278	2322	GAEK01034940.1	gi|451276321|gb|GAEK01034940.1|	taw	up	1	2045	1	2045	356524876	TRUE	TRUE	TRUE	2.26E-06	5.43	8.24E-08	59.5	spring_pp
psme_t013808	0.992	3698.19	0	2174	82	GAEK01015900.1	gi|451295361|gb|GAEK01015900.1|	temp	up	1	2093	1	2093	168053779	TRUE	FALSE	FALSE	3.06E-10	20	0.06027627	184.9	long_pp
psme_t013810	0.989	646.892	0	866	499	isotig105018	isotig105018	temp	up	1	368	1	368	357461181	FALSE	TRUE	FALSE	1.00E+00	12.8	1.42E-06	272.9	fall_pp
psme_t013810	0.957	3784.75	0	2418	74	GAEK01006704.1	gi|451304557|gb|GAEK01006704.1|	temp	up	0.9827	2333	1	2345	225448390	FALSE	TRUE	FALSE	1.00E+00	12.8	1.42E-06	272.9	fall_pp
psme_t013816	0.992	3633.27	0	40	2088	GAEK01027886.1	gi|451283375|gb|GAEK01027886.1|	temp	up	1	2034	1	2049	356532918	TRUE	FALSE	FALSE	8.74E-06	22	1	47.8	spring_pp
psme_t013817	0.989	618.038	5.49E-176	1003	1354	isotig100249	isotig100249	prov	up	0.9096	387	36	352	470101201	FALSE	TRUE	FALSE	5.21E-01	10	2.76E-06	155.6	long_pp
psme_t013817	0.98	2926.35	0	1	1702	GAEK01011824.1	gi|451299437|gb|GAEK01011824.1|	prov	up	1	1679	1	1704	225428049	FALSE	TRUE	FALSE	5.21E-01	10	2.76E-06	155.6	long_pp
psme_t013840	0.996	1256.43	0	2246	1543	isotig52052	isotig52052	taw	down	0.9475	704	1	704	224133304	TRUE	TRUE	TRUE	5.23E-03	10	0.00585921	168.6	long_pp
psme_t013840	0.998	3833.45	0	2261	122	GAEK01025215.1	gi|451286046|gb|GAEK01025215.1|	taw	down	1	2139	1	2140	225460855	TRUE	TRUE	TRUE	5.23E-03	10	0.00585921	168.6	long_pp
psme_t013862	0.998	3948.86	0	2364	161	GAEK01019539.1	gi|451291722|gb|GAEK01019539.1|	temp	down	1	2203	1	2204	470121146	TRUE	TRUE	TRUE	6.66E-10	14	0.00012278	344.6	short_pp
psme_t013866	0.985	466.555	2.21E-130	1103	1371	isotig98578	isotig98578	temp	down	0.6905	391	122	270	357491785	TRUE	FALSE	FALSE	2.24E-02	10	0.92990696	299	fall_pp
psme_t013879	0.887	2486.33	0	2153	271	GAEK01012565.1	gi|451298696|gb|GAEK01012565.1|	day	down	0.9427	1909	1	1911	224069760	FALSE	TRUE	FALSE	6.38E-01	20	0.0008107	361.7	short_pp
psme_t013889	0.999	3819.02	0	90	2215	GAEK01027774.1	gi|451283487|gb|GAEK01027774.1|	taw	up	1	2127	1	2127	225447007	TRUE	TRUE	TRUE	1.68E-03	2	0.00021003	147.6	long_pp
psme_t013891	0.988	3460.15	0	292	2269	GAEK01028510.1	gi|451282751|gb|GAEK01028510.1|	taw	down	1	1977	1	1978	225466135	FALSE	TRUE	FALSE	5.58E-01	10	0.02260719	327.5	short_pp
psme_t013896	0.999	4132.8	0	90	2392	GAEK01022699.1	gi|451288562|gb|GAEK01022699.1|	day	down	1	2301	1	2303	449487762								missing
psme_t013902	0.999	2033.68	0	2290	1160	GAEK01009251.1	gi|451302010|gb|GAEK01009251.1|	prov	up	0.8269	1369	238	1132	255538250	FALSE	TRUE	FALSE	4.53E-01	22.57	0.04753662	259.1	fall_pp
psme_t013917	0.998	1992.21	0	1288	2400	isotig43126	isotig43126	day	up	1	1111	1	1113	297823691	FALSE	TRUE	FALSE	1.58E-01	24	0.00010243	173.5	long_pp
psme_t013917	0.999	4123.79	0	79	2373	GAEK01029864.1	gi|451281397|gb|GAEK01029864.1|	day	up	1	2296	1	2296	225448371	FALSE	TRUE	FALSE	1.58E-01	24	0.00010243	173.5	long_pp
psme_t013920	0.991	3498.02	0	1985	1	GAEK01028564.1	gi|451282697|gb|GAEK01028564.1|	day	down	0.999	1987	3	1986	225464944	TRUE	FALSE	FALSE	2.41E-03	20	0.49502875	230.6	fall_pp
psme_t013927	0.999	3131.93	0	1874	132	isotig23689	isotig23689	temp	down	1	1742	1	1743	302758724	TRUE	FALSE	FALSE	1.60E-02	7.14	0.2758177	77.7	spring_pp
psme_t013972	1	2296.97	0	94	1366	GAEK01017292.1	gi|451293969|gb|GAEK01017292.1|	taw	up	0.8498	1498	226	1273	224104643	TRUE	TRUE	TRUE	1.33E-06	18	8.13E-06	36.7	spring_pp
psme_t013980	0.989	951.662	0	1318	1866	isotig63918	isotig63918	day	down	0.9769	550	1	552	212275998								missing
psme_t013980	0.998	1584.64	0	130	1014	isotig47332	isotig47332	day	down	1	883	1	885	356518559								missing
psme_t013980	0.999	3846.07	0	2372	236	GAEK01027753.1	gi|451283508|gb|GAEK01027753.1|	day	down	1	2137	1	2137	225458171								missing
psme_t013981	0.942	2639.61	0	232	1942	GAEK01023985.1	gi|451287276|gb|GAEK01023985.1|	taw	up	0.9098	1714	1	1714	224125162	TRUE	TRUE	TRUE	2.92E-02	10	2.72E-05	99.4	spring_pp
psme_t013982	0.994	1609.89	0	140	1045	isotig29805	isotig29805	day	up	0.9978	904	1	906	359492154	TRUE	TRUE	TRUE	8.27E-04	2	8.20E-12	173.5	long_pp
psme_t013985	0.996	2479.12	0	1403	13	GAEK01029626.1	gi|451281635|gb|GAEK01029626.1|	day	down	1	1389	1	1391	359497258	FALSE	TRUE	FALSE	2.28E-01	15.71	1.06E-07	328.4	short_pp
psme_t013997	0.961	3148.16	0	2201	265	isotig23107	isotig23107	temp	up	0.6958	2752	818	1937	225427999								missing
psme_t014006	0.999	1640.55	0	2230	1319	isotig46600	isotig46600	taw	down	1	912	1	912	302821659	FALSE	TRUE	FALSE	9.33E-02	5.43	0.03299467	327.5	short_pp
psme_t014011	0.886	1952.53	0	2116	598	isotig24327	isotig24327	taw	up	0.9501	1523	1	1524	302774845								missing
psme_t014034	0.997	2626.99	0	2083	618	isotig39985	isotig39985	prov	up	1	1466	1	1466	225452974	FALSE	TRUE	FALSE	1.71E-01	16	5.88E-05	8.1	short_pp
psme_t014056	0.994	3889.35	0	199	2383	GAEK01033319.1	gi|451277942|gb|GAEK01033319.1|	taw	up	1	2191	1	2191	225440296	TRUE	FALSE	FALSE	9.00E-04	20	0.06027627	338.1	short_pp
psme_t014098	0.99	2837.99	0	2082	470	GAEK01031325.1	gi|451279936|gb|GAEK01031325.1|	day	down	1	1613	1	1613	225459069	TRUE	TRUE	TRUE	4.01E-07	12.29	0.01531074	160.6	long_pp
psme_t014117	0.986	2273.53	0	319	1618	isotig41027	isotig41027	temp	down	0.9794	1285	1	1300	359480737	TRUE	TRUE	TRUE	1.07E-04	10	1.32E-08	155.6	long_pp
psme_t014121	0.994	4015.59	0	25	2285	GAEK01012362.1	gi|451298899|gb|GAEK01012362.1|	temp	down	1	2255	1	2261	225440642	TRUE	TRUE	TRUE	8.36E-10	8	1.02E-09	357.9	short_pp
psme_t014161	0.996	2387.14	0	2236	894	GAEK01025212.1	gi|451286049|gb|GAEK01025212.1|	day	down	1	1342	1	1344	460407802	TRUE	FALSE	FALSE	4.02E-02	10.57	0.78068747	93.7	spring_pp
psme_t014172	0.992	2863.23	0	1769	143	GAEK01024334.1	gi|451286927|gb|GAEK01024334.1|	day	down	0.9801	1658	34	1628	357450683	FALSE	TRUE	FALSE	2.72E-01	10	0.01341011	76.6	spring_pp
psme_t014181	0.995	3553.92	0	188	2177	GAEK01036731.1	gi|451274530|gb|GAEK01036731.1|	temp	up	1	1994	1	1995	359489144	FALSE	TRUE	FALSE	1.17E-01	18	0.00058425	310.4	short_pp
psme_t014190	0.998	3438.51	0	2338	425	isotig07035	isotig07035	taw	up	0.7339	1914	1	1914	357442115	TRUE	TRUE	TRUE	1.01E-13	8	0.00041831	344.6	short_pp
psme_t014190	0.998	3907.38	0	148	2324	GAEK01017433.1	gi|451293828|gb|GAEK01017433.1|	taw	up	1	2178	1	2178	470106124	TRUE	TRUE	TRUE	1.01E-13	8	0.00041831	344.6	short_pp
psme_t014193	0.998	4042.64	0	62	2315	GAEK01021446.1	gi|451289815|gb|GAEK01021446.1|	temp	up	1	2254	1	2254	115477393	TRUE	FALSE	FALSE	6.14E-13	18	0.10619042	220.8	fall_pp
psme_t014201	0.997	3732.46	0	233	2319	GAEK01019842.1	gi|451291419|gb|GAEK01019842.1|	prov	up	1	2087	1	2088	225440328	TRUE	FALSE	FALSE	1.73E-04	18	1	104.1	spring_pp
psme_t014210	0.996	3707.21	0	2094	14	isotig38081	isotig38081	taw	up	0.9839	2115	35	2082	356568722	TRUE	TRUE	TRUE	7.41E-06	16	0.00068965	25.3	short_pp
psme_t014210	0.998	3882.14	0	27	2189	GAEK01009252.1	gi|451302009|gb|GAEK01009252.1|	taw	up	1	2164	1	2164	115455455	TRUE	TRUE	TRUE	7.41E-06	16	0.00068965	25.3	short_pp
psme_t014216	0.998	3429.49	0	2111	200	GAEK01006106.1	gi|451305155|gb|GAEK01006106.1|	temp	up	0.9363	1912	1	1913	255544598	TRUE	TRUE	TRUE	1.42E-03	20	9.95E-09	150.7	long_pp
psme_t014225	0.997	3519.66	0	208	2171	GAEK01005769.1	gi|451305492|gb|GAEK01005769.1|	prov	up	0.9388	2092	129	1964	224081479	TRUE	TRUE	TRUE	3.15E-04	10	0.02912495	173.5	long_pp
psme_t014233	0.987	646.892	0	390	760	isotig104216	isotig104216	prov	up	1	371	1	371	168062190	FALSE	TRUE	FALSE	1.00E+00	11.6	0.01173748	36.7	spring_pp
psme_t014234	0.998	3177.02	0	253	2021	GAEK01027510.1	gi|451283751|gb|GAEK01027510.1|	day	down	1	1769	1	1769	255548035	FALSE	TRUE	FALSE	1.00E+00	15.64	0.00010243	219.2	fall_pp
psme_t014240	1	3627.86	0	2313	300	GAEK01031600.1	gi|451279661|gb|GAEK01031600.1|	day	up	1	2014	1	2014	226532114	TRUE	TRUE	TRUE	7.59E-04	20	6.57E-06	13.8	short_pp
psme_t014253	0.985	1994.01	0	2143	1001	isotig08088	isotig08088	day	down	0.9974	1154	4	1151	449518719	FALSE	TRUE	FALSE	1.00E+00	18	7.14E-07	184.9	long_pp
psme_t014264	0.991	2910.12	0	724	2383	isotig12584	isotig12584	temp	up	1	1660	1	1664	242068739	FALSE	TRUE	FALSE	1.00E+00	14.76	0.01985582	246.9	fall_pp
psme_t014270	0.995	2188.77	0	382	1612	GAEK01006799.1	gi|451304462|gb|GAEK01006799.1|	taw	down	0.6283	1696	470	1231	359496288	TRUE	FALSE	FALSE	1.66E-07	6	0.33677412	321.8	short_pp
psme_t014271	0.996	3287.02	0	1987	144	GAEK01019098.1	gi|451292163|gb|GAEK01019098.1|	taw	down	1	1844	1	1847	168048195	FALSE	TRUE	FALSE	1.07E-01	6	6.16E-11	230.6	fall_pp
psme_t014273	0.997	2773.06	0	378	1928	isotig23540	isotig23540	taw	down	0.9048	1710	162	1551	255584892								missing
psme_t014273	0.998	3559.33	0	228	2214	GAEK01019762.1	gi|451291499|gb|GAEK01019762.1|	taw	down	1	1985	1	1987	460375321								missing
psme_t014278	0.999	1454.8	0	2178	1370	GAEK01017210.1	gi|451294051|gb|GAEK01017210.1|	taw	down	1	809	1	809	224101859	FALSE	TRUE	FALSE	5.58E-01	12	1.23E-05	167.8	long_pp
psme_t014300	0.912	2740.6	0	2279	324	GAEK01023052.1	gi|451288209|gb|GAEK01023052.1|	day	down	0.9688	2017	64	1956	225426063	TRUE	TRUE	TRUE	6.30E-03	12	7.68E-10	333.2	short_pp
psme_t014305	1	3894.76	0	2331	173	GAEK01030288.1	gi|451280973|gb|GAEK01030288.1|	day	down	1	2159	1	2159	470104155	FALSE	TRUE	FALSE	4.12E-01	8	7.14E-07	350.3	short_pp
psme_t014305	0.995	1101.34	0	1752	1134	isotig18175	isotig18175	temp	down	0.9394	660	41	620	242045666	FALSE	TRUE	FALSE	4.12E-01	8	7.14E-07	350.3	short_pp
psme_t014313	0.998	3644.09	0	217	2247	GAEK01019174.1	gi|451292087|gb|GAEK01019174.1|	temp	down	0.9425	2032	1	2032	359492292	TRUE	FALSE	FALSE	1.80E-17	8	0.92990696	83.9	spring_pp
psme_t014332	0.969	2296.97	0	253	1619	GAEK01007745.1	gi|451303516|gb|GAEK01007745.1|	temp	down	1	1325	1	1367	351723417	FALSE	TRUE	FALSE	6.81E-01	9.71	4.02E-05	127.9	long_pp
psme_t014340	0.989	1415.13	0	1312	2123	isotig29971	isotig29971	day	up	1	811	1	814	356495317	TRUE	TRUE	TRUE	8.43E-05	22.57	0.00012278	59.5	spring_pp
psme_t014340	0.955	3032.75	0	308	2202	GAEK01014251.1	gi|451297010|gb|GAEK01014251.1|	day	up	1	1880	1	1898	357484127	TRUE	TRUE	TRUE	8.43E-05	22.57	0.00012278	59.5	spring_pp
psme_t014347	0.997	1754.16	0	2175	1194	GAEK01011182.1	gi|451300079|gb|GAEK01011182.1|	day	up	0.7911	1238	258	982	357126081	FALSE	TRUE	FALSE	5.00E-02	19.14	5.68E-07	162.1	long_pp
psme_t014362	0.998	2760.44	0	183	1720	isotig39582	isotig39582	taw	up	1	1538	1	1538	225466649	TRUE	TRUE	TRUE	2.41E-03	20	3.22E-09	127.9	long_pp
psme_t014384	0.994	1597.27	0	2232	1331	isotig46580	isotig46580	taw	up	1	906	1	906	356523811	TRUE	TRUE	TRUE	3.78E-02	15	0.04213651	48.1	spring_pp
psme_t014384	0.998	3589.99	0	138	2141	GAEK01018948.1	gi|451292313|gb|GAEK01018948.1|	taw	up	1	2002	1	2004	297612563	TRUE	TRUE	TRUE	3.78E-02	15	0.04213651	48.1	spring_pp
psme_t014403	0.994	2964.22	0	2083	416	isotig38296	isotig38296	day	down	0.8545	1910	243	1668	225428067	FALSE	TRUE	FALSE	1.23E-01	15.71	8.13E-06	361.7	short_pp
psme_t014403	0.991	3292.43	0	416	2284	GAEK01000946.1	gi|451310315|gb|GAEK01000946.1|	day	down	0.9332	1873	1	1873	356517716	FALSE	TRUE	FALSE	1.23E-01	15.71	8.13E-06	361.7	short_pp
psme_t014415	0.999	3240.14	0	2140	340	GAEK01001647.1	gi|451309614|gb|GAEK01001647.1|	day	down	1	1801	1	1801	356573974	FALSE	TRUE	FALSE	1.17E-01	16.4	0.00049458	13.8	short_pp
psme_t014418	0.995	2791.1	0	8	1575	isotig39426	isotig39426	day	down	0.9994	1571	1	1571	356537481	FALSE	TRUE	FALSE	7.57E-01	16	3.54E-07	347.7	short_pp
psme_t014418	0.996	3750.49	0	2257	156	GAEK01021487.1	gi|451289774|gb|GAEK01021487.1|	day	down	1	2102	1	2102	115442141	FALSE	TRUE	FALSE	7.57E-01	16	3.54E-07	347.7	short_pp
psme_t014435	0.986	3467.36	0	2242	261	isotig38277	isotig38277	day	up	1	1962	1	1982	225440898	FALSE	TRUE	FALSE	8.25E-01	24.29	4.26E-06	139.3	long_pp
psme_t014454	1	3582.78	0	258	2243	GAEK01029125.1	gi|451282136|gb|GAEK01029125.1|	day	up	1	1986	1	1986	449464158	TRUE	TRUE	TRUE	4.30E-04	18	5.30E-06	8.1	short_pp
psme_t014512	0.999	3995.75	0	91	2310	GAEK01031632.1	gi|451279629|gb|GAEK01031632.1|	temp	down	1	2220	1	2220	470111270								missing
psme_t014542	0.953	596.398	1.76E-169	698	1077	isotig101812	isotig101812	day	up	0.9974	379	1	381	334187247	TRUE	TRUE	TRUE	2.56E-02	10	2.96E-08	169.5	long_pp
psme_t014542	0.97	2917.33	0	2275	531	GAEK01021818.1	gi|451289443|gb|GAEK01021818.1|	day	up	0.9994	1742	2	1749	18420071	TRUE	TRUE	TRUE	2.56E-02	10	2.96E-08	169.5	long_pp
psme_t014548	0.903	1532.35	0	565	1695	GAEK01030141.1	gi|451281120|gb|GAEK01030141.1|	taw	up	0.7578	1190	68	1132	224104849								missing
psme_t014563	0.991	3665.73	0	2220	148	GAEK01028787.1	gi|451282474|gb|GAEK01028787.1|	temp	up	1	2081	1	2081	168015666	FALSE	TRUE	FALSE	1.00E+00	11.93	4.28E-09	184.9	long_pp
psme_t014582	0.999	3490.8	0	289	2228	GAEK01010703.1	gi|451300558|gb|GAEK01010703.1|	taw	up	1	1939	1	1940	356524927	TRUE	TRUE	TRUE	6.19E-10	16	0.00095208	2.4	short_pp
psme_t014587	1	2637.81	0	850	2311	isotig40001	isotig40001	taw	down	1	1462	1	1462	224084123	TRUE	FALSE	FALSE	1.27E-05	12.29	0.59614628	304.9	fall_pp
psme_t014587	0.998	3369.98	0	242	2117	GAEK01030452.1	gi|451280809|gb|GAEK01030452.1|	taw	down	1	1876	1	1876	225438450	TRUE	FALSE	FALSE	1.27E-05	12.29	0.59614628	304.9	fall_pp
psme_t014594	0.995	4123.79	0	42	2358	GAEK01031295.1	gi|451279966|gb|GAEK01031295.1|	taw	up	0.9767	2364	56	2317	449482676	TRUE	FALSE	FALSE	3.60E-04	6	0.59614628	92.2	spring_pp
psme_t014627	0.978	1058.06	0	1189	567	isotig12898	isotig12898	day	up	0.6196	627	1	627	356503551	TRUE	TRUE	TRUE	1.39E-10	20	0.00014723	162.1	long_pp
psme_t014628	0.912	2540.43	0	453	2261	GAEK01018904.1	gi|451292357|gb|GAEK01018904.1|	day	down	0.9189	1814	2	1817	449491233								missing
psme_t014632	0.999	3719.83	0	2258	189	GAEK01020747.1	gi|451290514|gb|GAEK01020747.1|	prov	up	1	2070	1	2070	470129232								missing
psme_t014651	0.987	3912.79	0	1	2231	GAEK01027865.1	gi|451283396|gb|GAEK01027865.1|	day	up	0.4815	2204	1	2231	359487905	TRUE	TRUE	TRUE	6.19E-10	8	2.76E-06	365	short_pp
psme_t014653	0.942	1126.59	0	1088	1810	isotig27878	isotig27878	prov	up	0.7868	896	192	723	470103339								missing
psme_t014653	0.922	3056.19	0	2228	150	GAEK01015238.1	gi|451296023|gb|GAEK01015238.1|	prov	up	0.9976	2074	6	2094	255579743								missing
psme_t014657	0.97	2863.23	0	270	1987	GAEK01008361.1	gi|451302900|gb|GAEK01008361.1|	day	down	0.9434	1821	104	1719	470114303	FALSE	TRUE	FALSE	1.62E-01	18	5.65E-12	321.8	short_pp
psme_t014657	0.993	3689.18	0	270	2352	GAEK01008360.1	gi|451302901|gb|GAEK01008360.1|	day	down	0.9976	2088	6	2084	449516307	FALSE	TRUE	FALSE	1.62E-01	18	5.65E-12	321.8	short_pp
psme_t014661	0.995	3110.29	0	277	2021	GAEK01024107.1	gi|451287154|gb|GAEK01024107.1|	temp	down	1	1746	1	1746	168009730	TRUE	FALSE	FALSE	2.41E-10	10	1	61.2	spring_pp
psme_t014665	0.986	2839.79	0	2302	686	GAEK01008350.1	gi|451302911|gb|GAEK01008350.1|	day	down	0.7991	2041	411	1633	225425027	TRUE	TRUE	TRUE	1.80E-16	16	0.00035255	333.2	short_pp
psme_t014676	0.999	1936.3	0	1260	2335	isotig15245	isotig15245	taw	up	1	1076	1	1076	470113191								missing
psme_t014691	1	3929.02	0	1	2183	GAEK01012097.1	gi|451299164|gb|GAEK01012097.1|	day	down	1	2182	1	2183	255555647	FALSE	TRUE	FALSE	8.81E-02	24.29	0.00379811	332.2	short_pp
psme_t014705	0.989	2087.78	0	383	1576	isotig42075	isotig42075	prov	up	1	1192	1	1194	242065648								missing
psme_t014709	0.994	3489	0	2203	236	GAEK01009278.1	gi|451301983|gb|GAEK01009278.1|	day	down	0.8444	1966	2	1968	168015666	FALSE	TRUE	FALSE	4.12E-01	8	6.57E-06	310.4	short_pp
psme_t014721	0.991	3721.64	0	2285	172	GAEK01012232.1	gi|451299029|gb|GAEK01012232.1|	day	down	0.9158	2109	1	2115	15228909	TRUE	TRUE	TRUE	9.00E-04	20	4.96E-08	323.3	short_pp
psme_t014721	0.851	1597.27	0	485	1901	GAEK01030463.1	gi|451280798|gb|GAEK01030463.1|	taw	down	0.9561	1480	66	1417	449503854	TRUE	TRUE	TRUE	9.00E-04	20	4.96E-08	323.3	short_pp
psme_t014726	0.999	3784.75	0	2109	5	GAEK01031486.1	gi|451279775|gb|GAEK01031486.1|	day	down	1	2104	1	2105	356575200	TRUE	TRUE	TRUE	2.55E-09	20	9.00E-07	310.4	short_pp
psme_t014727	0.958	2113.03	0	1462	146	GAEK01015165.1	gi|451296096|gb|GAEK01015165.1|	taw	up	0.5576	1316	1	1320	225441611								missing
psme_t014734	0.997	3784.75	0	125	2243	GAEK01030246.1	gi|451281015|gb|GAEK01030246.1|	day	up	1	2119	1	2120	255557999	FALSE	TRUE	FALSE	1.00E+00	16.4	0.01531074	184.9	long_pp
psme_t014734	0.992	2347.47	0	1011	2339	isotig40832	isotig40832	prov	down	1	1329	1	1330	255557999	FALSE	TRUE	FALSE	1.00E+00	16.4	0.01531074	184.9	long_pp
psme_t014763	0.998	1591.86	0	1087	1973	isotig47225	isotig47225	prov	up	1	887	1	887	356515597	FALSE	TRUE	FALSE	9.07E-02	10	5.66E-09	13.8	short_pp
psme_t014763	0.998	3124.72	0	200	1942	GAEK01028642.1	gi|451282619|gb|GAEK01028642.1|	prov	up	1	1743	1	1744	225429977	FALSE	TRUE	FALSE	9.07E-02	10	5.66E-09	13.8	short_pp
psme_t014767	0.996	1927.28	0	1270	192	isotig43499	isotig43499	taw	up	1	1080	1	1080	460395959	TRUE	FALSE	FALSE	6.69E-11	8	1	46.7	spring_pp
psme_t014774	0.961	1703.67	0	1111	63	GAEK01004094.1	gi|451307167|gb|GAEK01004094.1|	day	up	0.7531	1139	97	1049	297840523	TRUE	TRUE	TRUE	2.31E-03	21	1.23E-05	207.8	long_pp
psme_t014779	0.999	2890.28	0	1698	94	isotig39247	isotig39247	taw	down	0.9938	1615	11	1605	167998118								missing
psme_t014784	0.998	3920.01	0	2216	29	GAEK01029646.1	gi|451281615|gb|GAEK01029646.1|	taw	up	1	2187	1	2188	255576991	FALSE	TRUE	FALSE	2.16E-01	18.8	5.68E-07	2.4	short_pp
psme_t014812	0.997	3896.56	0	139	2317	GAEK01023968.1	gi|451287293|gb|GAEK01023968.1|	taw	up	1	2177	1	2179	359473706	TRUE	FALSE	FALSE	6.30E-03	20.86	1	92	spring_pp
psme_t014844	0.988	3790.16	0	136	2272	GAEK01022013.1	gi|451289248|gb|GAEK01022013.1|	taw	up	1	2158	1	2158	225455900	FALSE	TRUE	FALSE	6.10E-01	24.29	0.00507561	356	short_pp
psme_t014853	0.995	2949.79	0	2317	659	GAEK01031670.1	gi|451279591|gb|GAEK01031670.1|	prov	up	1	1657	1	1659	470115470	FALSE	TRUE	FALSE	2.65E-01	10	2.24E-05	48.1	spring_pp
psme_t014855	0.977	3548.51	0	2282	265	GAEK01031397.1	gi|451279864|gb|GAEK01031397.1|	day	down	1	2066	1	2066	168012954	TRUE	FALSE	FALSE	4.42E-02	4	1	137.8	long_pp
psme_t014857	0.998	3579.17	0	2173	180	isotig38219	isotig38219	temp	down	1	1993	1	1994	359483358	TRUE	TRUE	TRUE	1.76E-10	12	0.01985582	287.6	fall_pp
psme_t014878	0.997	3553.92	0	2333	346	isotig38230	isotig38230	day	down	0.996	1988	1	1989	356538769	TRUE	TRUE	TRUE	3.33E-07	18	2.78E-07	327.5	short_pp
psme_t014909	0.997	2062.54	0	850	2002	isotig42577	isotig42577	taw	down	1	1153	1	1153	224140815	TRUE	TRUE	TRUE	2.74E-09	6	9.98E-06	179.2	long_pp
psme_t014948	0.908	2131.06	0	158	1578	isotig15712	isotig15712	temp	down	0.9023	1555	153	1473	470144963	TRUE	TRUE	TRUE	1.13E-08	12	0.01985582	361.7	short_pp
psme_t014950	0.974	2444.85	0	1626	185	GAEK01005590.1	gi|451305671|gb|GAEK01005590.1|	temp	up	0.3914	2848	1398	1451	168028585	FALSE	TRUE	FALSE	1.76E-01	24	1.83E-05	299	fall_pp
psme_t014951	0.995	3721.64	0	2106	18	GAEK01007161.1	gi|451304100|gb|GAEK01007161.1|	taw	up	0.9539	2090	1	2090	302798252	TRUE	FALSE	FALSE	3.54E-02	14	0.78068747	8.1	short_pp
psme_t014969	0.993	3456.54	0	2132	183	GAEK01020031.1	gi|451291230|gb|GAEK01020031.1|	taw	up	1	1953	1	1954	225462522	FALSE	TRUE	FALSE	1.00E+00	15.31	1.83E-05	13.8	short_pp
psme_t014969	0.989	3009.31	0	153	1867	isotig07858	isotig07858	temp	down	0.6589	1719	1	1719	225462522	FALSE	TRUE	FALSE	1.00E+00	15.31	1.83E-05	13.8	short_pp
psme_t014982	1	3133.74	0	2110	374	GAEK01012377.1	gi|451298884|gb|GAEK01012377.1|	day	up	1	1737	1	1737	225456662	TRUE	TRUE	TRUE	1.18E-10	24	3.84E-08	184.9	long_pp
psme_t015021	0.999	3860.5	0	132	2276	GAEK01032789.1	gi|451278472|gb|GAEK01032789.1|	taw	up	0.8802	2145	1	2145	242041493	TRUE	TRUE	TRUE	1.77E-02	22	0.00327762	310.4	short_pp
psme_t015028	0.998	3472.77	0	233	2168	isotig37963	isotig37963	day	down	0.8499	1936	1	1937	225459744	TRUE	TRUE	TRUE	4.85E-03	20	0.01531074	344.6	short_pp
psme_t015051	0.995	2926.35	0	527	2173	isotig39114	isotig39114	day	down	1	1646	1	1647	302812877	TRUE	TRUE	TRUE	2.71E-03	14	5.66E-09	350.3	short_pp
psme_t015079	0.993	3537.69	0	102	2092	GAEK01027216.1	gi|451284045|gb|GAEK01027216.1|	day	down	1	1980	1	1992	224127344	FALSE	TRUE	FALSE	1.00E+00	15.96	4.87E-05	299	fall_pp
psme_t015086	0.998	3979.52	0	55	2276	isotig37996	isotig37996	temp	down	0.9991	2224	3	2223	359484305	TRUE	TRUE	TRUE	9.09E-03	14	1.83E-05	31.3	short_pp
psme_t015098	0.996	1916.46	0	1161	90	isotig43669	isotig43669	temp	down	1	1072	1	1072	255553839	FALSE	TRUE	FALSE	5.58E-01	21.2	0.02260719	90.4	spring_pp
psme_t015098	0.998	3481.79	0	2051	113	GAEK01037091.1	gi|451274170|gb|GAEK01037091.1|	temp	down	1	1940	1	1940	225447223	FALSE	TRUE	FALSE	5.58E-01	21.2	0.02260719	90.4	spring_pp
psme_t015100	0.993	710.01	0	1043	641	dcwm_P02G7S3P	dcwm_P02G7S3P	day	up	1	405	1	405	242054323	TRUE	FALSE	FALSE	3.54E-02	12	0.45027971	82.3	spring_pp
psme_t015100	0.998	884.937	0	707	215	GAEK01035113.1	gi|451276148|gb|GAEK01035113.1|	taw	up	1	493	1	493	225426128	TRUE	FALSE	FALSE	3.54E-02	12	0.45027971	82.3	spring_pp
psme_t015100	0.993	1844.33	0	882	1923	GAEK01024488.1	gi|451286773|gb|GAEK01024488.1|	taw	up	1	1044	1	1044	255537609	TRUE	FALSE	FALSE	3.54E-02	12	0.45027971	82.3	spring_pp
psme_t015101	0.995	3642.29	0	166	2209	GAEK01032875.1	gi|451278386|gb|GAEK01032875.1|	day	down	1	2044	1	2044	302765178	TRUE	TRUE	TRUE	1.50E-06	14	5.66E-09	353.4	short_pp
psme_t015107	0.996	3355.55	0	1962	78	isotig38430	isotig38430	day	up	1	1887	1	1888	449439785	TRUE	FALSE	FALSE	9.35E-07	14	0.4091511	150.7	long_pp
psme_t015163	0.994	3409.65	0	390	2311	GAEK01019816.1	gi|451291445|gb|GAEK01019816.1|	temp	up	0.6857	1937	18	1922	470128988	FALSE	TRUE	FALSE	5.82E-02	18	0.00041831	299	fall_pp
psme_t015188	0.999	3411.46	0	2222	327	GAEK01031264.1	gi|451279997|gb|GAEK01031264.1|	temp	down	1	1895	1	1896	225435710	TRUE	FALSE	FALSE	1.57E-04	5.43	1	190.1	long_pp
psme_t015190	0.999	3496.22	0	268	2208	isotig38325	isotig38325	taw	up	1	1941	1	1941	224092450	TRUE	FALSE	FALSE	1.84E-08	16	1	105.2	spring_pp
psme_t015193	0.999	3146.36	0	2308	559	isotig24029	isotig24029	day	down	1	1751	1	1751	356508718	TRUE	TRUE	TRUE	1.40E-12	2	0.0008107	259.9	fall_pp
psme_t015193	1	3701.8	0	86	2140	GAEK01017251.1	gi|451294010|gb|GAEK01017251.1|	day	down	1	2055	1	2055	255540519	TRUE	TRUE	TRUE	1.40E-12	2	0.0008107	259.9	fall_pp
psme_t015199	1	3806.39	0	191	2300	GAEK01028193.1	gi|451283068|gb|GAEK01028193.1|	prov	up	0.9958	2119	10	2110	255576459	FALSE	TRUE	FALSE	4.12E-01	22	1.36E-09	310.4	short_pp
psme_t015200	0.995	3990.34	0	2248	17	GAEK01018772.1	gi|451292489|gb|GAEK01018772.1|	taw	up	1	2238	1	2240	302769950	FALSE	TRUE	FALSE	7.91E-01	2	5.68E-07	340.2	short_pp
psme_t015201	0.996	2547.64	0	118	1547	GAEK01036729.1	gi|451274532|gb|GAEK01036729.1|	taw	down	1	1430	1	1431	356498631	TRUE	TRUE	TRUE	2.56E-02	3.71	3.11E-10	207.8	long_pp
psme_t015208	0.973	3146.36	0	335	2140	isotig21573	isotig21573	taw	up	0.9302	1852	1	1853	225462157	TRUE	TRUE	TRUE	4.85E-03	15.71	0.01173748	80	spring_pp
psme_t015241	0.989	3793.77	0	35	2207	GAEK01009271.1	gi|451301990|gb|GAEK01009271.1|	temp	down	1	2177	1	2178	449444116	FALSE	TRUE	FALSE	1.00E+00	11.71	3.44E-06	150.7	long_pp
psme_t015248	0.984	2850.61	0	1851	201	isotig24479	isotig24479	taw	up	1	1652	1	1657	226529646	FALSE	TRUE	FALSE	5.47E-02	20	0.0373174	54.3	spring_pp
psme_t015252	0.993	1418.73	0	1440	2243	GAEK01008389.1	gi|451302872|gb|GAEK01008389.1|	day	up	1	803	1	805	212721038								missing
psme_t015271	0.996	3362.77	0	319	2200	GAEK01012317.1	gi|451298944|gb|GAEK01012317.1|	prov	up	1	1882	1	1882	224092554	FALSE	TRUE	FALSE	7.61E-02	10	0.00014723	157.7	long_pp
psme_t015271	0.994	3213.09	0	2242	434	isotig23363	isotig23363	temp	down	0.9393	1926	118	1809	224092554	FALSE	TRUE	FALSE	7.61E-02	10	0.00014723	157.7	long_pp
psme_t015275	0.999	2825.36	0	2008	438	GAEK01016789.1	gi|451294472|gb|GAEK01016789.1|	taw	down	0.9139	1719	149	1571	225444472	TRUE	TRUE	TRUE	2.65E-02	10	1.42E-06	189.5	long_pp
psme_t015277	0.988	1923.68	0	243	1349	isotig42578	isotig42578	taw	up	0.96	1104	2	1107	356545295	TRUE	TRUE	TRUE	3.90E-09	6	4.02E-05	93.7	spring_pp
psme_t015294	0.999	3288.83	0	221	2046	GAEK01032420.1	gi|451278841|gb|GAEK01032420.1|	taw	down	1	1826	1	1826	168025673	FALSE	TRUE	FALSE	1.58E-01	8	1.36E-09	207.8	long_pp
psme_t015296	0.989	3782.95	0	2160	1	GAEK01018950.1	gi|451292311|gb|GAEK01018950.1|	day	down	0.5003	4299	2149	2160	302818893	FALSE	TRUE	FALSE	1.00E+00	11.05	2.43E-09	316.7	short_pp
psme_t015297	0.993	3501.63	0	2231	256	GAEK01023111.1	gi|451288150|gb|GAEK01023111.1|	taw	up	1	1975	1	1976	356523060	FALSE	TRUE	FALSE	1.00E+00	9.96	0.00152765	253.4	fall_pp
psme_t015319	0.99	2666.67	0	1842	323	isotig38373	isotig38373	temp	down	0.7934	1907	395	1521	460411127								missing
psme_t015334	0.904	939.038	0	2300	1614	isotig07455	isotig07455	day	up	0.7486	889	202	690	351724717	FALSE	TRUE	FALSE	3.16E-01	22	0.00058425	219.2	fall_pp
psme_t015361	1	1624.32	0	2225	1326	GAEK01031329.1	gi|451279932|gb|GAEK01031329.1|	temp	down	0.4548	1979	1080	900	225464840	TRUE	TRUE	TRUE	5.17E-05	14	7.54E-09	82.3	spring_pp
psme_t015383	0.975	1584.64	0	1840	900	isotig46231	isotig46231	prov	up	1	925	1	943	225444177	FALSE	TRUE	FALSE	5.70E-01	6	2.76E-06	8.1	short_pp
psme_t015395	0.996	3474.57	0	2289	346	isotig24625	isotig24625	day	up	0.9351	2044	101	1944	302769302	TRUE	TRUE	TRUE	3.33E-07	22	2.20E-07	156.4	long_pp
psme_t015398	0.987	2507.97	0	2276	840	GAEK01005235.1	gi|451306026|gb|GAEK01005235.1|	temp	down	0.6872	2078	640	1439	225464186	FALSE	TRUE	FALSE	1.00E+00	17.93	0.00058425	356	short_pp
psme_t015402	0.976	1934.5	0	1148	2295	isotig26051	isotig26051	temp	down	0.9922	1160	10	1152	225438071	TRUE	FALSE	FALSE	1.12E-04	10	1	39.1	spring_pp
psme_t015402	0.957	2758.64	0	180	1894	GAEK01035942.1	gi|451275319|gb|GAEK01035942.1|	temp	down	0.9142	1877	162	1716	255577926	TRUE	FALSE	FALSE	1.12E-04	10	1	39.1	spring_pp
psme_t015405	0.993	1932.69	0	1099	1	isotig23423	isotig23423	day	down	0.4468	2462	1363	1103	357162940	FALSE	TRUE	FALSE	1.00E+00	11.27	9.95E-09	321.8	short_pp
psme_t015405	0.997	4109.36	0	2295	1	GAEK01022893.1	gi|451288368|gb|GAEK01022893.1|	day	down	0.6311	2901	608	2295	168054571	FALSE	TRUE	FALSE	1.00E+00	11.27	9.95E-09	321.8	short_pp
psme_t015411	0.995	3764.92	0	120	2233	GAEK01016846.1	gi|451294415|gb|GAEK01016846.1|	day	up	0.9986	2111	4	2114	225428454	TRUE	TRUE	TRUE	5.14E-04	24.29	3.54E-07	2.4	short_pp
psme_t015436	0.84	1709.08	0	657	2198	GAEK01006334.1	gi|451304927|gb|GAEK01006334.1|	day	down	0.8408	1728	155	1579	225443776	TRUE	TRUE	TRUE	1.05E-16	6	8.24E-08	7	short_pp
psme_t015457	0.976	2015.65	0	1551	363	GAEK01006803.1	gi|451304458|gb|GAEK01006803.1|	temp	down	0.7686	1186	1	1190	255558218	TRUE	FALSE	FALSE	2.41E-10	8	0.71477118	96.9	spring_pp
psme_t015462	0.999	4008.37	0	2290	61	GAEK01017926.1	gi|451293335|gb|GAEK01017926.1|	day	up	0.7026	2230	1	2230	359483940								missing
psme_t015468	0.958	3149.97	0	228	2144	isotig14963	isotig14963	prov	up	0.999	1956	1	1960	255553197	TRUE	TRUE	TRUE	1.01E-02	18.8	2.22E-06	10.5	short_pp
psme_t015485	0.997	3108.49	0	70	1809	GAEK01034838.1	gi|451276423|gb|GAEK01034838.1|	taw	down	1	1738	1	1740	359484849	FALSE	TRUE	FALSE	8.60E-01	2	1.13E-06	177.3	long_pp
psme_t015487	0.942	2819.95	0	222	2051	GAEK01014101.1	gi|451297160|gb|GAEK01014101.1|	temp	down	0.9267	1833	1	1836	224085722	FALSE	TRUE	FALSE	8.97E-01	7.14	0.00892859	55.7	spring_pp
psme_t015557	0.995	2809.13	0	1976	395	GAEK01022257.1	gi|451289004|gb|GAEK01022257.1|	temp	down	1	1581	1	1583	356511994								missing
psme_t015558	0.988	417.864	5.91E-116	658	418	GAEK01001554.1	gi|451309707|gb|GAEK01001554.1|	taw	down	1	240	1	241	470133891	FALSE	TRUE	FALSE	1.00E+00	14.76	0.00035255	364.2	short_pp
psme_t015558	0.997	1144.62	0	1344	704	isotig13455	isotig13455	taw	down	0.9801	653	14	641	255540473	FALSE	TRUE	FALSE	1.00E+00	14.76	0.00035255	364.2	short_pp
psme_t015558	0.991	1155.44	0	1875	1217	isotig13456	isotig13456	taw	down	1	657	1	659	308081267	FALSE	TRUE	FALSE	1.00E+00	14.76	0.00035255	364.2	short_pp
psme_t015561	1	3186.04	0	2064	299	GAEK01025542.1	gi|451285719|gb|GAEK01025542.1|	day	down	1	1766	1	1766	225429488	TRUE	FALSE	FALSE	6.64E-05	10.57	1	129.4	long_pp
psme_t015563	0.965	2973.24	0	560	2277	GAEK01009590.1	gi|451301671|gb|GAEK01009590.1|	temp	up	0.7902	1778	1	1778	242068183	TRUE	FALSE	FALSE	1.17E-11	18	0.4091511	207.8	long_pp
psme_t015583	0.986	3451.13	0	1	1981	GAEK01023639.1	gi|451287622|gb|GAEK01023639.1|	prov	up	0.97	1969	1	1984	470112044								missing
psme_t015592	0.785	989.532	0	141	1302	isotig42757	isotig42757	taw	down	0.9763	1138	26	1173	225443140	TRUE	TRUE	TRUE	4.19E-10	2	2.76E-06	162.1	long_pp
psme_t015592	0.984	1891.22	0	259	1351	isotig15585	isotig15585	temp	up	0.8204	1092	1	1093	255543349	TRUE	TRUE	TRUE	4.19E-10	2	2.76E-06	162.1	long_pp
psme_t015594	0.956	3020.13	0	2030	160	isotig17407	isotig17407	taw	down	0.917	2060	172	1891	226509396	TRUE	TRUE	TRUE	1.08E-11	18	0.0373174	264.8	fall_pp
psme_t015594	0.997	3550.32	0	2030	46	isotig17408	isotig17408	taw	down	0.9985	1990	4	1987	225441924	TRUE	TRUE	TRUE	1.08E-11	18	0.0373174	264.8	fall_pp
psme_t015601	1	1211.35	0	2126	1456	isotig06249	isotig06249	taw	down	0.5691	1179	509	671	15228095	TRUE	TRUE	TRUE	2.27E-08	8	0.00058425	173.5	long_pp
psme_t015601	0.981	2560.27	0	2126	646	isotig06248	isotig06248	taw	down	0.9656	1510	53	1482	359478347	TRUE	TRUE	TRUE	2.27E-08	8	0.00058425	173.5	long_pp
psme_t015601	0.997	2666.67	0	726	2214	GAEK01022095.1	gi|451289166|gb|GAEK01022095.1|	temp	down	1	1490	1	1490	359478347	TRUE	TRUE	TRUE	2.27E-08	8	0.00058425	173.5	long_pp
psme_t015612	0.997	3923.61	0	1	2193	GAEK01013734.1	gi|451297527|gb|GAEK01013734.1|	taw	up	0.9941	2193	1	2193	255573129	TRUE	TRUE	TRUE	1.37E-03	20	9.98E-06	2.4	short_pp
psme_t015621	0.998	3470.97	0	2272	336	GAEK01028063.1	gi|451283198|gb|GAEK01028063.1|	temp	down	1	1936	1	1938	168023810	FALSE	TRUE	FALSE	2.86E-01	5.43	6.38E-08	344.6	short_pp
psme_t015643	0.996	2376.32	0	2132	799	isotig14238	isotig14238	day	down	1	1333	1	1334	255558769	TRUE	TRUE	TRUE	1.13E-08	18	3.84E-08	12.2	short_pp
psme_t015643	0.994	3546.71	0	45	2040	GAEK01030027.1	gi|451281234|gb|GAEK01030027.1|	day	down	1	1995	1	1996	225456051	TRUE	TRUE	TRUE	1.13E-08	18	3.84E-08	12.2	short_pp
psme_t015654	1	1467.43	0	1228	2040	isotig49399	isotig49399	day	down	1	813	1	813	168060714	FALSE	TRUE	FALSE	1.80E-01	6	1.17E-10	312	short_pp
psme_t015654	0.989	1685.63	0	155	1120	isotig45386	isotig45386	day	down	0.999	968	2	968	168017219	FALSE	TRUE	FALSE	1.80E-01	6	1.17E-10	312	short_pp
psme_t015657	0.998	3449.33	0	2160	238	GAEK01030879.1	gi|451280382|gb|GAEK01030879.1|	taw	down	1	1926	1	1926	225452859	FALSE	TRUE	FALSE	4.22E-01	6	6.57E-06	310.4	short_pp
psme_t015677	0.996	3763.11	0	139	2249	GAEK01012712.1	gi|451298549|gb|GAEK01012712.1|	temp	down	1	2110	1	2112	357144754	TRUE	TRUE	TRUE	3.18E-03	16	4.51E-07	321.8	short_pp
psme_t015689	0.92	2538.63	0	2174	426	GAEK01033304.1	gi|451277957|gb|GAEK01033304.1|	day	down	0.9838	1758	1	1759	225450096	FALSE	TRUE	FALSE	6.96E-01	8	5.65E-12	196.3	long_pp
psme_t015703	0.966	1663.99	0	1645	628	isotig28501	isotig28501	day	down	0.8164	1014	1	1018	224133096	FALSE	TRUE	FALSE	1.00E+00	11.93	4.02E-05	321.8	short_pp
psme_t015734	0.972	421.471	6.25E-117	1738	1488	isotig118889	isotig118889	temp	down	0.8284	253	3	251	168012869	FALSE	TRUE	FALSE	1.00E+00	2	1.35E-07	316.7	short_pp
psme_t015734	0.986	2379.93	0	2038	670	GAEK01030227.1	gi|451281034|gb|GAEK01030227.1|	temp	down	1	1368	1	1369	449488358	FALSE	TRUE	FALSE	1.00E+00	2	1.35E-07	316.7	short_pp
psme_t015752	0.999	3624.25	0	99	2115	GAEK01028079.1	gi|451283182|gb|GAEK01028079.1|	temp	down	1	2017	1	2017	255540779	TRUE	FALSE	FALSE	2.51E-03	8	1	90.4	spring_pp
psme_t015765	0.997	3552.12	0	2140	157	GAEK01035038.1	gi|451276223|gb|GAEK01035038.1|	taw	down	1	1984	1	1984	225445569	FALSE	TRUE	FALSE	1.00E+00	8.11	1.42E-06	304.7	fall_pp
psme_t015784	0.946	2145.49	0	1466	107	isotig40527	isotig40527	day	down	0.9993	1378	1	1383	255540363								missing
psme_t015788	0.997	1873.18	0	2105	1059	isotig39866	isotig39866	taw	down	0.7052	1168	121	1048	225453724	TRUE	TRUE	TRUE	9.09E-03	10	7.68E-10	194.7	long_pp
psme_t015788	0.984	3270.79	0	2091	212	GAEK01008234.1	gi|451303027|gb|GAEK01008234.1|	taw	down	1	1853	1	1881	168019038	TRUE	TRUE	TRUE	9.09E-03	10	7.68E-10	194.7	long_pp
psme_t015788	0.995	1858.76	0	1157	112	isotig13821	isotig13821	temp	down	1	1049	1	1050	168021482	TRUE	TRUE	TRUE	9.09E-03	10	7.68E-10	194.7	long_pp
psme_t015801	1	3499.82	0	1940	1	GAEK01034553.1	gi|451276708|gb|GAEK01034553.1|	day	up	0.9985	1943	4	1940	350537595	TRUE	TRUE	TRUE	5.23E-03	20	0.00017602	64.4	spring_pp
psme_t015812	0.923	3283.42	0	1	2265	GAEK01011208.1	gi|451300053|gb|GAEK01011208.1|	day	up	0.8326	2390	128	2266	225449434	TRUE	FALSE	FALSE	6.02E-05	2			missing
psme_t015832	1	3737.87	0	100	2174	GAEK01020119.1	gi|451291142|gb|GAEK01020119.1|	temp	up	0.999	2077	3	2075	357146834	TRUE	FALSE	FALSE	1.62E-11	18	0.65279428	321.8	short_pp
psme_t015862	0.988	1775.8	0	1036	20	GAEK01029329.1	gi|451281932|gb|GAEK01029329.1|	temp	up	1	1020	1	1020	357123721	TRUE	TRUE	TRUE	9.80E-04	22	0.01173748	173.5	long_pp
psme_t015876	0.988	2515.18	0	674	2102	isotig24943	isotig24943	temp	down	1	1444	1	1444	162463895	TRUE	TRUE	TRUE	3.44E-04	16	2.22E-06	276.2	fall_pp
psme_t015876	0.993	3110.29	0	2012	271	GAEK01018967.1	gi|451292294|gb|GAEK01018967.1|	temp	down	1	1752	1	1752	225451581	TRUE	TRUE	TRUE	3.44E-04	16	2.22E-06	276.2	fall_pp
psme_t015880	0.995	3324.9	0	1979	110	isotig38466	isotig38466	temp	down	1	1869	1	1870	168002625								missing
psme_t015882	0.981	3142.75	0	1848	17	isotig38543	isotig38543	prov	up	0.9995	1831	1	1832	255565415	TRUE	TRUE	TRUE	2.13E-06	14	9.00E-07	321.8	short_pp
psme_t015883	0.997	3615.24	0	2153	130	GAEK01034791.1	gi|451276470|gb|GAEK01034791.1|	prov	up	1	2023	1	2024	255561162	FALSE	TRUE	FALSE	1.00E+00	7.78	8.55E-05	240.8	fall_pp
psme_t015883	0.988	1876.79	0	1154	77	isotig43544	isotig43544	taw	down	0.9991	1078	2	1080	357153024	FALSE	TRUE	FALSE	1.00E+00	7.78	8.55E-05	240.8	fall_pp
psme_t015889	0.996	953.465	0	710	178	GAEK01029081.1	gi|451282180|gb|GAEK01029081.1|	day	up	1	533	1	533	357158859	TRUE	TRUE	TRUE	1.75E-03	24.29	0.00507561	150.7	long_pp
psme_t015900	0.992	3602.61	0	29	2069	GAEK01035450.1	gi|451275811|gb|GAEK01035450.1|	prov	up	1	2042	1	2042	115450068								missing
psme_t015901	0.964	2109.42	0	2191	908	GAEK01010527.1	gi|451300734|gb|GAEK01010527.1|	taw	down	0.9907	1296	13	1284	168028929	TRUE	TRUE	TRUE	4.56E-02	4	9.98E-06	181.7	long_pp
psme_t015901	0.967	2277.14	0	2191	814	GAEK01010525.1	gi|451300736|gb|GAEK01010525.1|	taw	down	1	1379	1	1379	302779690	TRUE	TRUE	TRUE	4.56E-02	4	9.98E-06	181.7	long_pp
psme_t015903	0.989	1775.8	0	2160	1145	isotig44562	isotig44562	taw	up	1	1016	1	1019	460380064	TRUE	FALSE	FALSE	4.28E-02	18.8	0.49502875	350.3	short_pp
psme_t015903	0.995	3786.56	0	1	2128	GAEK01030482.1	gi|451280779|gb|GAEK01030482.1|	taw	up	0.9638	2132	2	2132	293331107	TRUE	FALSE	FALSE	4.28E-02	18.8	0.49502875	350.3	short_pp
psme_t015909	0.954	2908.32	0	2113	296	GAEK01030909.1	gi|451280352|gb|GAEK01030909.1|	day	down	0.9407	1938	116	1834	255567660	TRUE	FALSE	FALSE	3.93E-04	20	1	165.3	long_pp
psme_t015917	0.989	2498.95	0	164	1585	isotig40218	isotig40218	temp	down	0.9986	1426	1	1426	224065605	TRUE	TRUE	TRUE	1.65E-02	12	0.01341011	105.1	spring_pp
psme_t015928	0.995	3474.57	0	177	2125	GAEK01030513.1	gi|451280748|gb|GAEK01030513.1|	day	down	0.999	1951	3	1949	168043018	TRUE	TRUE	TRUE	9.14E-09	8	0.00010243	318.6	short_pp
psme_t015929	0.998	3050.78	0	1989	289	GAEK01019734.1	gi|451291527|gb|GAEK01019734.1|	temp	up	1	1701	1	1701	356565693	TRUE	TRUE	TRUE	3.77E-07	20	3.22E-09	264.8	fall_pp
psme_t015934	0.998	2529.61	0	51	1460	GAEK01017852.1	gi|451293409|gb|GAEK01017852.1|	taw	up	0.8127	1735	326	1410	225453732	FALSE	TRUE	FALSE	1.00E+00	17.27	4.17E-10	28.2	short_pp
psme_t015940	0.999	3369.98	0	130	2000	GAEK01021827.1	gi|451289434|gb|GAEK01021827.1|	day	down	0.9979	1871	1	1871	168056003	FALSE	TRUE	FALSE	1.00E+00	14.33	2.78E-07	351.1	short_pp
psme_t015955	0.995	3537.69	0	217	2200	GAEK01025281.1	gi|451285980|gb|GAEK01025281.1|	taw	down	1	1987	1	1987	356504107	TRUE	TRUE	TRUE	1.21E-03	10	0.02260719	150.7	long_pp
psme_t015956	1	3332.11	0	2086	240	GAEK01012409.1	gi|451298852|gb|GAEK01012409.1|	prov	up	1	1847	1	1847	357451629	FALSE	TRUE	FALSE	1.00E+00	13.35	0.00014723	240.1	fall_pp
psme_t015970	0.999	1595.46	0	1298	2184	GAEK01012018.1	gi|451299243|gb|GAEK01012018.1|	day	down	0.6479	887	1	887	255560005	FALSE	TRUE	FALSE	2.00E-01	6.62	1.73E-08	312	short_pp
psme_t015970	0.999	2942.58	0	547	2184	GAEK01012019.1	gi|451299242|gb|GAEK01012019.1|	day	down	1	1637	1	1638	168033918	FALSE	TRUE	FALSE	2.00E-01	6.62	1.73E-08	312	short_pp
psme_t015982	0.998	3609.83	0	2136	121	GAEK01029066.1	gi|451282195|gb|GAEK01029066.1|	temp	up	1	2015	1	2017	351723727	TRUE	FALSE	FALSE	4.55E-07	6	0.2758177	359.8	short_pp
psme_t015984	0.997	3627.86	0	229	2254	isotig38148	isotig38148	temp	up	0.9912	2046	19	2029	356543612	TRUE	TRUE	TRUE	5.95E-06	22	4.87E-05	287.6	fall_pp
psme_t015987	0.945	2608.96	0	391	2059	GAEK01016171.1	gi|451295090|gb|GAEK01016171.1|	taw	up	0.9994	1650	1	1669	115488690	FALSE	TRUE	FALSE	1.00E+00	14.76	9.98E-06	127.9	long_pp
psme_t015995	0.971	3137.34	0	372	2215	GAEK01021215.1	gi|451290046|gb|GAEK01021215.1|	taw	down	1	1864	1	1869	224134460	FALSE	TRUE	FALSE	1.00E+00	2	4.26E-06	162.1	long_pp
psme_t015998	0.974	2448.46	0	260	1711	GAEK01011115.1	gi|451300146|gb|GAEK01011115.1|	taw	up	0.8269	1627	176	1452	356558725	FALSE	TRUE	FALSE	1.00E+00	13.56	3.54E-07	13.8	short_pp
psme_t015998	0.979	3366.37	0	244	2215	isotig38140	isotig38140	taw	up	0.9554	1969	1	1972	460392406	FALSE	TRUE	FALSE	1.00E+00	13.56	3.54E-07	13.8	short_pp
psme_t016057	0.992	3000.29	0	2203	505	isotig38205	isotig38205	taw	up	0.8491	2001	303	1701	357442087	FALSE	TRUE	FALSE	4.86E-01	10	4.26E-06	82.3	spring_pp
psme_t016059	0.994	3418.67	0	2157	229	GAEK01022417.1	gi|451288844|gb|GAEK01022417.1|	taw	up	0.999	1932	3	1931	449486609	FALSE	TRUE	FALSE	1.00E+00	12.69	0.00025001	194.7	long_pp
psme_t016067	0.997	2453.87	0	8	1380	isotig40560	isotig40560	temp	down	1	1373	1	1374	449515951	FALSE	TRUE	FALSE	2.58E-01	24.29	8.13E-06	361.7	short_pp
psme_t016071	0.991	3375.39	0	2238	314	isotig01481	isotig01481	prov	down	1	1927	1	1930	255565927	TRUE	TRUE	TRUE	8.45E-03	17.43	8.13E-06	310.4	short_pp
psme_t016123	0.995	2594.53	0	1624	167	GAEK01008415.1	gi|451302846|gb|GAEK01008415.1|	temp	down	0.9611	1458	1	1458	242069931								missing
psme_t016150	0.998	3434.9	0	2055	144	GAEK01030958.1	gi|451280303|gb|GAEK01030958.1|	day	down	1	1912	1	1912	460393943	FALSE	TRUE	FALSE	1.38E-01	23.6	1.85E-09	287.6	fall_pp
psme_t016153	0.997	3115.7	0	271	2016	GAEK01033259.1	gi|451278002|gb|GAEK01033259.1|	temp	up	0.9994	1744	2	1746	302793781	TRUE	TRUE	TRUE	6.18E-16	22	0.00014723	162.1	long_pp
psme_t016162	0.999	3582.78	0	241	2231	isotig11448	isotig11448	prov	up	1	1991	1	1991	356501636	TRUE	TRUE	TRUE	1.57E-04	8.86	0.0017875	173.5	long_pp
psme_t016170	0.967	1712.68	0	1436	405	GAEK01013819.1	gi|451297442|gb|GAEK01013819.1|	taw	down	1	1035	1	1035	224065260	FALSE	TRUE	FALSE	3.49E-01	20	7.14E-07	207.8	long_pp
psme_t016183	0.994	2006.63	0	2111	979	isotig23812	isotig23812	temp	down	0.9182	1234	102	1134	470109845	TRUE	TRUE	TRUE	2.94E-07	10.57	0.01173748	70.9	spring_pp
psme_t016183	0.999	3754.1	0	2236	148	GAEK01019976.1	gi|451291285|gb|GAEK01019976.1|	temp	down	0.9952	2089	1	2089	168049442	TRUE	TRUE	TRUE	2.94E-07	10.57	0.01173748	70.9	spring_pp
psme_t016184	1	2286.15	0	1543	277	isotig24082	isotig24082	day	up	0.9235	1267	1	1267	255544598	TRUE	TRUE	TRUE	1.30E-02	20	9.00E-07	150.7	long_pp
psme_t016212	0.964	3171.61	0	286	2216	isotig38114	isotig38114	day	up	0.9275	2076	146	1931	359485049	FALSE	TRUE	FALSE	1.00E+00	16.51	1.13E-06	276.2	fall_pp
psme_t016214	0.99	1256.43	0	240	953	isotig53487	isotig53487	day	down	1	714	1	714	168024474								missing
psme_t016236	0.997	3184.23	0	2028	252	GAEK01019383.1	gi|451291878|gb|GAEK01019383.1|	taw	up	1	1779	1	1779	255547796	TRUE	TRUE	TRUE	2.56E-02	10.57	0.00035255	194.7	long_pp
psme_t016279	0.997	1691.04	0	907	1851	GAEK01010190.1	gi|451301071|gb|GAEK01010190.1|	taw	down	0.747	945	1	945	357465107	FALSE	TRUE	FALSE	1.00E+00	10.73	0.00017602	196.3	long_pp
psme_t016279	0.995	3039.96	0	144	1851	GAEK01010189.1	gi|451301072|gb|GAEK01010189.1|	taw	down	1	1708	1	1708	460384484	FALSE	TRUE	FALSE	1.00E+00	10.73	0.00017602	196.3	long_pp
psme_t016309	0.995	1954.33	0	2170	1075	GAEK01035299.1	gi|451275962|gb|GAEK01035299.1|	taw	up	0.6259	1751	656	1096	225454194	TRUE	TRUE	TRUE	1.90E-06	19.14	1.35E-07	13.8	short_pp
psme_t016357	0.996	3166.2	0	1891	112	isotig17612	isotig17612	prov	up	0.9994	1780	2	1781	115434860	TRUE	TRUE	TRUE	3.58E-03	8.86	8.24E-08	93.7	spring_pp
psme_t016395	0.988	2688.31	0	1680	142	isotig27031	isotig27031	prov	up	1	1536	1	1539	255577989								missing
psme_t016408	1	3714.42	0	51	2112	GAEK01032675.1	gi|451278586|gb|GAEK01032675.1|	taw	up	1	2062	1	2062	350537893	TRUE	TRUE	TRUE	6.69E-11	12	0.00675692	93.7	spring_pp
psme_t016412	0.992	1328.57	0	2155	1405	GAEK01014649.1	gi|451296612|gb|GAEK01014649.1|	prov	up	0.5285	1421	671	751	168024739	FALSE	TRUE	FALSE	1.00E+00	12	1.83E-05	344.6	short_pp
psme_t016414	0.999	1584.64	0	2192	1310	isotig44495	isotig44495	day	up	0.8639	882	1	883	224141105	FALSE	TRUE	FALSE	1.42E-01	21.2	2.22E-06	48.1	spring_pp
psme_t016414	0.996	3654.91	0	179	2227	GAEK01030750.1	gi|451280511|gb|GAEK01030750.1|	day	up	0.9665	2120	72	2050	359478213	FALSE	TRUE	FALSE	1.42E-01	21.2	2.22E-06	48.1	spring_pp
psme_t016422	0.997	2857.82	0	1831	236	GAEK01021236.1	gi|451290025|gb|GAEK01021236.1|	temp	up	1	1594	1	1596	224081585	TRUE	TRUE	TRUE	6.64E-05	20	4.51E-07	70.9	spring_pp
psme_t016446	0.995	1727.11	0	1779	810	isotig24594	isotig24594	temp	down	0.7277	1333	364	970	255585620	TRUE	TRUE	TRUE	2.29E-04	10	0.00242841	28.4	short_pp
psme_t016447	0.987	818.212	0	972	1439	GAEK01016725.1	gi|451294536|gb|GAEK01016725.1|	taw	down	0.8402	468	1	468	255555245	FALSE	TRUE	FALSE	5.70E-01	2	2.20E-07	156.4	long_pp
psme_t016451	0.994	2132.87	0	1021	2224	GAEK01027681.1	gi|451283580|gb|GAEK01027681.1|	taw	down	0.9517	1262	62	1205	225448677	TRUE	TRUE	TRUE	1.30E-08	20	4.28E-09	196.3	long_pp
psme_t016455	1	3310.47	0	1961	127	isotig38529	isotig38529	temp	down	0.9984	1835	1	1835	359806322	FALSE	TRUE	FALSE	1.00E+00	12	2.26E-08	13.8	short_pp
psme_t016469	0.978	1162.66	0	1168	487	GAEK01006807.1	gi|451304454|gb|GAEK01006807.1|	temp	down	0.4792	678	1	682	225456672	TRUE	TRUE	TRUE	1.62E-10	8	2.72E-05	181.7	long_pp
psme_t016471	0.99	704.6	0	1915	1514	isotig96421	isotig96421	taw	up	1	401	1	402	115454927								missing
psme_t016484	0.995	3377.19	0	2046	149	isotig11921	isotig11921	day	down	0.5812	3267	1368	1902	357491797	FALSE	TRUE	FALSE	1.07E-01	20	0.00058425	334.3	short_pp
psme_t016491	0.997	3557.53	0	119	2103	GAEK01025065.1	gi|451286196|gb|GAEK01025065.1|	taw	up	0.999	1987	3	1985	224124112	FALSE	TRUE	FALSE	3.66E-01	10	0.01173748	93.7	spring_pp
psme_t016496	0.984	964.285	0	1619	2167	isotig24784	isotig24784	day	down	0.8728	556	1	556	225451907	TRUE	TRUE	TRUE	7.84E-06	8	0.00068965	359.8	short_pp
psme_t016496	0.999	3620.65	0	155	2167	isotig24783	isotig24783	day	down	1	2014	1	2014	168052368	TRUE	TRUE	TRUE	7.84E-06	8	0.00068965	359.8	short_pp
psme_t016500	0.996	3048.98	0	2174	463	isotig24393	isotig24393	taw	up	1	1710	1	1712	255576025								missing
psme_t016546	0.978	1627.92	0	63	1019	isotig11006	isotig11006	day	up	0.891	1071	116	958	302785742	TRUE	TRUE	TRUE	2.24E-02	6.8	0.04213651	184.9	long_pp
psme_t016569	0.992	3550.32	0	2131	119	GAEK01019337.1	gi|451291924|gb|GAEK01019337.1|	day	down	1	2012	1	2013	225430017	TRUE	TRUE	TRUE	6.78E-03	18	2.22E-06	7	short_pp
psme_t016590	0.998	906.577	0	650	1154	isotig11499	isotig11499	day	up	0.3973	839	335	505	357121283	FALSE	TRUE	FALSE	3.84E-01	3	0.00777346	156.4	long_pp
psme_t016590	0.991	1802.85	0	137	1154	isotig11498	isotig11498	day	up	0.7541	1358	335	1024	356544808	FALSE	TRUE	FALSE	3.84E-01	3	0.00777346	156.4	long_pp
psme_t016590	0.99	2675.68	0	2058	540	GAEK01025261.1	gi|451286000|gb|GAEK01025261.1|	day	up	0.9597	1525	1	1525	226498472	FALSE	TRUE	FALSE	3.84E-01	3	0.00777346	156.4	long_pp
psme_t016610	0.977	3247.35	0	325	2207	isotig24595	isotig24595	day	up	0.9656	1907	1	1910	224086070	TRUE	TRUE	TRUE	2.88E-04	16	1.35E-07	116.5	spring_pp
psme_t016631	0.997	3043.57	0	305	2006	isotig38691	isotig38691	taw	up	0.9583	1775	75	1702	470142320	FALSE	TRUE	FALSE	9.60E-02	8.86	1.35E-07	155.6	long_pp
psme_t016647	0.998	3526.87	0	46	2008	GAEK01029976.1	gi|451281285|gb|GAEK01029976.1|	prov	up	1	1963	1	1963	225449545	FALSE	TRUE	FALSE	2.40E-01	8	5.30E-06	184.9	long_pp
psme_t016650	0.993	1772.19	0	1	1002	isotig29963	isotig29963	taw	up	0.999	1001	1	1002	224109508	TRUE	FALSE	FALSE	3.87E-03	2	1	176.9	long_pp
psme_t016661	0.985	3178.82	0	244	2066	isotig23481	isotig23481	temp	down	1	1813	1	1829	356505254	TRUE	TRUE	TRUE	7.95E-09	10	1.23E-05	76.6	spring_pp
psme_t016669	0.998	1873.18	0	1074	2118	isotig40960	isotig40960	day	up	0.7903	1098	55	1045	460378453	TRUE	FALSE	FALSE	2.17E-02	17.43	0.11854778	299	fall_pp
psme_t016669	0.999	3534.09	0	166	2127	GAEK01017589.1	gi|451293672|gb|GAEK01017589.1|	day	up	1	1962	1	1962	449497361	TRUE	FALSE	FALSE	2.17E-02	17.43	0.11854778	299	fall_pp
psme_t016674	0.99	3386.21	0	95	2027	isotig38335	isotig38335	temp	down	1	1932	1	1935	470142894	TRUE	TRUE	TRUE	3.60E-04	11	0.00021003	76.6	spring_pp
psme_t016680	0.99	1353.81	0	791	15	isotig42589	isotig42589	prov	down	0.6739	775	1	778	225459832	FALSE	TRUE	FALSE	1.00E+00	14.76	5.30E-06	184.9	long_pp
psme_t016713	0.998	922.808	0	2208	1693	isotig46157	isotig46157	day	down	0.5538	515	1	516	255577905	TRUE	TRUE	TRUE	5.43E-03	4	2.24E-05	305.1	fall_pp
psme_t016734	0.995	1705.47	0	908	1866	isotig27815	isotig27815	taw	up	0.6833	960	1	960	359476646								missing
psme_t016734	0.997	2084.18	0	908	2072	GAEK01019084.1	gi|451292177|gb|GAEK01019084.1|	taw	up	0.7392	1165	1	1165	470102794								missing
psme_t016735	0.999	1339.39	0	1389	2133	isotig30387	isotig30387	taw	down	1	745	1	745	168009999	TRUE	FALSE	FALSE	1.27E-11	18	0.16407313	211.6	long_pp
psme_t016735	1	2387.14	0	2121	799	GAEK01018049.1	gi|451293212|gb|GAEK01018049.1|	taw	down	0.7022	1884	562	1323	168050374	TRUE	FALSE	FALSE	1.27E-11	18	0.16407313	211.6	long_pp
psme_t016739	0.961	1858.76	0	1	1116	isotig42066	isotig42066	temp	down	0.9133	1096	1	1127	224075862	TRUE	TRUE	TRUE	3.37E-06	10	0.00010243	31.8	short_pp
psme_t016748	0.952	3218.5	0	2164	150	GAEK01010256.1	gi|451301005|gb|GAEK01010256.1|	day	up	1	2028	1	2028	359485059	TRUE	TRUE	TRUE	9.09E-03	22.57	3.44E-06	110	spring_pp
psme_t016775	1	2610.76	0	1920	474	GAEK01016973.1	gi|451294288|gb|GAEK01016973.1|	temp	down	0.8379	1568	122	1447	449496976	TRUE	TRUE	TRUE	2.77E-07	8	0.00029688	181.7	long_pp
psme_t016789	0.996	2922.74	0	50	1687	isotig39139	isotig39139	day	down	1	1638	1	1638	225456027	FALSE	TRUE	FALSE	9.87E-02	14	3.84E-08	242	fall_pp
psme_t016794	0.964	3030.95	0	121	1969	GAEK01012022.1	gi|451299239|gb|GAEK01012022.1|	taw	up	0.9082	2037	188	1850	225428163								missing
psme_t016794	0.975	3465.56	0	121	2176	GAEK01012023.1	gi|451299238|gb|GAEK01012023.1|	taw	up	1	2054	1	2057	470107423								missing
psme_t016796	0.999	3350.14	0	2099	236	GAEK01008529.1	gi|451302732|gb|GAEK01008529.1|	prov	up	0.9529	1955	93	1864	255562204	FALSE	TRUE	FALSE	1.00E+00	9.09	1.14E-11	184.9	long_pp
psme_t016809	0.995	3589.99	0	2079	58	GAEK01029856.1	gi|451281405|gb|GAEK01029856.1|	day	up	1	2020	1	2022	224096167	FALSE	TRUE	FALSE	1.00E+00	14.76	0.02567529	327.5	short_pp
psme_t016815	0.953	672.139	0	475	898	GAEK01014738.1	gi|451296523|gb|GAEK01014738.1|	taw	down	0.9884	431	6	426	255588182								missing
psme_t016824	0.997	2726.18	0	508	2034	isotig06397	isotig06397	taw	up	0.8911	1530	1	1530	470103094	TRUE	FALSE	FALSE	2.05E-03	6.8	1	117.3	spring_pp
psme_t016824	0.997	3104.88	0	296	2034	isotig06400	isotig06400	temp	up	0.9937	1742	1	1742	470103094	TRUE	FALSE	FALSE	2.05E-03	6.8	1	117.3	spring_pp
psme_t016824	0.998	3321.29	0	2199	350	GAEK01016630.1	gi|451294631|gb|GAEK01016630.1|	temp	up	0.9556	1851	1	1851	356541715	TRUE	FALSE	FALSE	2.05E-03	6.8	1	117.3	spring_pp
psme_t016829	0.997	2798.31	0	1564	1	isotig17395	isotig17395	day	up	0.6143	2551	985	1567	357144889	FALSE	TRUE	FALSE	1.00E+00	11.82	7.09E-05	364.2	short_pp
psme_t016830	0.987	1905.64	0	2116	1038	isotig22186	isotig22186	day	up	0.9982	1089	1	1089	225465847	FALSE	TRUE	FALSE	1.11E-01	6	1.85E-09	184.9	long_pp
psme_t016898	0.998	3268.99	0	1915	94	GAEK01019761.1	gi|451291500|gb|GAEK01019761.1|	taw	up	1	1821	1	1822	225462735	FALSE	TRUE	FALSE	1.46E-01	18	1.83E-05	13.8	short_pp
psme_t016910	0.998	3373.59	0	216	2097	GAEK01013518.1	gi|451297743|gb|GAEK01013518.1|	taw	down	1	1881	1	1882	356562525	TRUE	TRUE	TRUE	8.43E-05	20	0.00675692	213.8	long_pp
psme_t016911	0.998	1581.04	0	1228	2110	isotig11982	isotig11982	temp	down	0.7241	882	1	883	255539693	TRUE	TRUE	TRUE	1.36E-04	16	0.02912495	356	short_pp
psme_t016911	0.998	3406.05	0	2111	208	GAEK01020749.1	gi|451290512|gb|GAEK01020749.1|	temp	down	0.9995	1902	2	1904	224136806	TRUE	TRUE	TRUE	1.36E-04	16	0.02912495	356	short_pp
psme_t016932	0.998	3029.14	0	71	1758	isotig37871	isotig37871	temp	down	0.6624	1993	305	1689	225449563	FALSE	TRUE	FALSE	1.62E-01	8.86	0.00049458	8.1	short_pp
psme_t016936	0.998	3427.69	0	132	2041	GAEK01026413.1	gi|451284848|gb|GAEK01026413.1|	taw	up	1	1909	1	1910	460368955								missing
psme_t016939	1	2839.79	0	1	1574	GAEK01030275.1	gi|451280986|gb|GAEK01030275.1|	temp	down	1	1574	1	1574	357136953	TRUE	TRUE	TRUE	8.43E-05	10	0.00035255	88	spring_pp
psme_t016963	0.998	3808.2	0	1	2121	GAEK01022004.1	gi|451289257|gb|GAEK01022004.1|	taw	up	0.9761	2121	1	2121	255586071	FALSE	TRUE	FALSE	1.00E+00	16.51	7.14E-07	356	short_pp
psme_t016970	1	3667.54	0	2177	142	GAEK01031689.1	gi|451279572|gb|GAEK01031689.1|	day	down	1	2036	1	2036	225461191	FALSE	TRUE	FALSE	1.00E+00	18.47	2.22E-06	356	short_pp
psme_t016981	0.993	2172.54	0	2182	961	isotig23414	isotig23414	taw	down	0.7384	1659	435	1225	224138498	TRUE	FALSE	FALSE	4.11E-14	18	0.0676982	266.4	fall_pp
psme_t016994	0.994	857.886	0	2118	1636	GAEK01000301.1	gi|451310960|gb|GAEK01000301.1|	temp	down	0.9898	483	1	483	15233948	FALSE	TRUE	FALSE	8.31E-02	10.57	4.02E-05	347.7	short_pp
psme_t017012	0.995	3231.12	0	1864	49	isotig14981	isotig14981	temp	down	1	1818	1	1818	225457606	TRUE	FALSE	FALSE	6.53E-03	8	1	197.4	long_pp
psme_t017023	0.995	2367.31	0	330	1656	GAEK01021399.1	gi|451289862|gb|GAEK01021399.1|	day	down	0.694	1912	586	1327	449462371	FALSE	TRUE	FALSE	1.00E+00	17.6	0.00049458	299	fall_pp
psme_t017030	0.996	3267.19	0	1841	11	GAEK01028420.1	gi|451282841|gb|GAEK01028420.1|	taw	up	0.9951	1839	10	1831	225431100	FALSE	TRUE	FALSE	1.00E+00	10.18	4.51E-07	25.3	short_pp
psme_t017033	1	3389.82	0	134	2012	GAEK01022986.1	gi|451288275|gb|GAEK01022986.1|	temp	up	1	1879	1	1879	470128791	FALSE	TRUE	FALSE	1.00E+00	14.11	0.00021003	269.6	fall_pp
psme_t017051	0.992	1352.01	0	1224	1989	isotig51092	isotig51092	day	up	0.9974	767	3	766	225428606	FALSE	TRUE	FALSE	1.00E+00	15.2	1.85E-09	207.8	long_pp
psme_t017051	0.986	3472.77	0	10	1990	GAEK01030582.1	gi|451280679|gb|GAEK01030582.1|	day	up	1	1993	1	1995	224067296	FALSE	TRUE	FALSE	1.00E+00	15.2	1.85E-09	207.8	long_pp
psme_t017054	0.931	1653.17	0	2150	1045	GAEK01006601.1	gi|451304660|gb|GAEK01006601.1|	taw	down	0.652	1658	578	1106	115440675	FALSE	TRUE	FALSE	1.80E-01	14	2.96E-08	344.6	short_pp
psme_t017056	1	2812.74	0	2150	592	GAEK01000311.1	gi|451310950|gb|GAEK01000311.1|	prov	up	1	1559	1	1559	224101123	TRUE	FALSE	FALSE	1.67E-05	16	1	104.1	spring_pp
psme_t017090	0.999	3068.82	0	1859	151	GAEK01029715.1	gi|451281546|gb|GAEK01029715.1|	taw	down	1	1709	1	1710	18398728	TRUE	TRUE	TRUE	2.20E-16	16	0.04213651	196.3	long_pp
psme_t017090	0.999	1236.59	0	1858	1171	isotig24636	isotig24636	temp	up	0.836	823	136	688	145332014	TRUE	TRUE	TRUE	2.20E-16	16	0.04213651	196.3	long_pp
psme_t017090	0.995	3301.45	0	1858	2	isotig24635	isotig24635	temp	up	0.9768	1894	45	1857	18398728	TRUE	TRUE	TRUE	2.20E-16	16	0.04213651	196.3	long_pp
psme_t017094	1	3810	0	6	2120	GAEK01017362.1	gi|451293899|gb|GAEK01017362.1|	day	up	1	2115	1	2115	470107888	FALSE	TRUE	FALSE	1.50E-01	24.29	4.87E-05	184.9	long_pp
psme_t017105	0.938	681.156	0	643	1079	isotig77156	isotig77156	prov	up	0.8927	456	41	438	242081373	FALSE	TRUE	FALSE	2.28E-01	10	3.31E-05	286	fall_pp
psme_t017105	0.993	810.999	0	795	1253	GAEK01036724.1	gi|451274537|gb|GAEK01036724.1|	prov	up	0.9849	458	1	459	22331647	FALSE	TRUE	FALSE	2.28E-01	10	3.31E-05	286	fall_pp
psme_t017140	0.999	3204.07	0	119	1899	GAEK01013249.1	gi|451298012|gb|GAEK01013249.1|	prov	up	1	1780	1	1781	255542836	TRUE	TRUE	TRUE	5.43E-03	12	5.88E-05	155.6	long_pp
psme_t017162	0.958	2177.95	0	1881	556	GAEK01034340.1	gi|451276921|gb|GAEK01034340.1|	day	down	1	1276	1	1328	225435253	FALSE	TRUE	FALSE	5.33E-01	15.71	0.01985582	127.9	long_pp
psme_t017167	0.981	3351.95	0	1984	87	GAEK01026479.1	gi|451284782|gb|GAEK01026479.1|	day	down	1	1933	1	1933	297790784	FALSE	TRUE	FALSE	6.96E-02	14	0.03299467	361.7	short_pp
psme_t017168	0.971	1095.93	0	259	912	GAEK01000267.1	gi|451310994|gb|GAEK01000267.1|	temp	up	0.982	656	1	656	255587664	TRUE	TRUE	TRUE	3.77E-07	18	4.26E-06	333.2	short_pp
psme_t017168	0.999	2634.2	0	2174	712	isotig38043	isotig38043	temp	up	0.6745	1463	1	1463	168005024	TRUE	TRUE	TRUE	3.77E-07	18	4.26E-06	333.2	short_pp
psme_t017180	0.913	2554.86	0	2109	298	GAEK01028680.1	gi|451282581|gb|GAEK01028680.1|	taw	down	1	1808	1	1812	470130404	FALSE	TRUE	FALSE	7.61E-02	16	1.35E-07	310.4	short_pp
psme_t017186	0.993	248.348	8.48E-65	1673	1812	isotig117228	isotig117228	temp	down	0.4459	140	1	140	297795089	TRUE	TRUE	TRUE	5.01E-06	8	9.98E-06	168.6	long_pp
psme_t017186	0.998	2899.3	0	331	1949	isotig13767	isotig13767	temp	down	0.9753	1621	1	1621	460404529	TRUE	TRUE	TRUE	5.01E-06	8	9.98E-06	168.6	long_pp
psme_t017197	0.82	1101.34	0	223	1322	GAEK01005220.1	gi|451306041|gb|GAEK01005220.1|	taw	up	0.8523	1215	102	1125	359490131	TRUE	TRUE	TRUE	3.01E-04	12	0.00152765	145.9	long_pp
psme_t017218	0.978	3433.1	0	98	2064	GAEK01031060.1	gi|451280201|gb|GAEK01031060.1|	taw	up	1	2001	1	2001	255562270	TRUE	TRUE	TRUE	1.13E-02	24.29	1.23E-05	2.4	short_pp
psme_t017220	0.999	3470.97	0	2132	206	GAEK01011664.1	gi|451299597|gb|GAEK01011664.1|	day	down	1	1927	1	1927	359476949	TRUE	TRUE	TRUE	9.76E-03	10	8.13E-06	165.2	long_pp
psme_t017222	0.993	3191.45	0	270	2069	isotig21615	isotig21615	taw	down	0.9989	1794	3	1800	470127432								missing
psme_t017233	0.998	3891.15	0	1	2170	GAEK01029301.1	gi|451281960|gb|GAEK01029301.1|	temp	down	0.682	2740	571	2170	115485533								missing
psme_t017259	0.975	2616.17	0	473	2024	isotig11427	isotig11427	taw	up	0.9411	1551	2	1553	225444159	FALSE	TRUE	FALSE	1.11E-01	20	0.00507561	168.6	long_pp
psme_t017278	1	3364.57	0	94	1958	GAEK01035370.1	gi|451275891|gb|GAEK01035370.1|	day	down	1	1865	1	1865	357111226	FALSE	TRUE	FALSE	5.83E-01	8.86	0.02567529	168.6	long_pp
psme_t017307	0.995	3606.22	0	142	2165	isotig38044	isotig38044	temp	down	0.937	2160	137	2024	225458003	TRUE	TRUE	TRUE	4.19E-08	10	0.00041831	48.1	spring_pp
psme_t017312	0.945	1896.63	0	2153	1021	isotig03509	isotig03509	day	up	0.8106	1326	137	1190	357463165								missing
psme_t017316	0.996	2933.56	0	1961	316	GAEK01022977.1	gi|451288284|gb|GAEK01022977.1|	taw	up	0.5724	1648	1	1648	302794338	FALSE	TRUE	FALSE	9.07E-02	24.29	1.77E-06	316.7	short_pp
psme_t017333	0.987	3335.72	0	259	2163	GAEK01008888.1	gi|451302373|gb|GAEK01008888.1|	temp	up	0.9082	2045	136	1912	168026706								missing
psme_t017334	0.878	724.437	0	92	587	isotig32616	isotig32616	day	up	1	544	1	547	460381731	TRUE	TRUE	TRUE	2.41E-03	19.14	5.30E-06	184.9	long_pp
psme_t017384	0.995	3153.57	0	1934	165	isotig38599	isotig38599	taw	down	0.9795	1771	3	1770	255568816	FALSE	TRUE	FALSE	1.00E+00	18.8	2.43E-09	180	long_pp
psme_t017391	0.998	3085.05	0	167	1887	isotig38865	isotig38865	temp	down	1	1722	1	1722	225436624	TRUE	TRUE	TRUE	2.30E-11	8.86	0.00041831	85	spring_pp
psme_t017393	0.999	2637.81	0	190	1660	isotig20563	isotig20563	temp	down	0.9774	1469	1	1471	358248396	TRUE	FALSE	FALSE	4.46E-21	8	1	80.4	spring_pp
psme_t017395	0.963	3009.31	0	2087	265	isotig02712	isotig02712	taw	up	1	1782	1	1824	255574320								missing
psme_t017407	0.842	921.004	0	13	863	GAEK01007256.1	gi|451304005|gb|GAEK01007256.1|	taw	up	0.9802	842	1	852	255578969	TRUE	TRUE	TRUE	3.28E-05	18	1.35E-07	312	short_pp
psme_t017417	0.992	2911.92	0	300	1951	GAEK01031704.1	gi|451279557|gb|GAEK01031704.1|	day	down	0.9354	1652	1	1653	359476644	FALSE	TRUE	FALSE	1.00E+00	12.04	0.00675692	165.2	long_pp
psme_t017439	0.994	3481.79	0	2044	86	GAEK01031133.1	gi|451280128|gb|GAEK01031133.1|	day	down	1	1960	1	1961	225434245	FALSE	TRUE	FALSE	1.00E+00	14.98	0.0017875	207.8	long_pp
psme_t017450	0.981	2953.4	0	1982	253	isotig25029	isotig25029	temp	down	0.9354	1823	100	1731	359487220	FALSE	TRUE	FALSE	1.00E+00	10.62	3.31E-05	356	short_pp
psme_t017453	0.987	3094.06	0	247	2024	isotig21614	isotig21614	temp	down	0.9994	1781	1	1781	470103354	FALSE	TRUE	FALSE	1.00E+00	12.47	1.32E-08	19.2	short_pp
psme_t017461	0.868	1205.94	0	463	1466	isotig19640	isotig19640	day	down	0.8298	1010	2	1010	470108528	FALSE	TRUE	FALSE	1.00E+00	4	0.0017875	333.2	short_pp
psme_t017461	0.863	1801.05	0	463	1980	GAEK01023223.1	gi|451288038|gb|GAEK01023223.1|	day	down	0.8147	1668	143	1529	224131140	FALSE	TRUE	FALSE	1.00E+00	4	0.0017875	333.2	short_pp
psme_t017461	0.996	3164.4	0	307	2083	isotig17661	isotig17661	day	down	0.8943	1776	1	1778	357157196	FALSE	TRUE	FALSE	1.00E+00	4	0.0017875	333.2	short_pp
psme_t017461	0.993	3328.5	0	220	2101	GAEK01004692.1	gi|451306569|gb|GAEK01004692.1|	day	down	1	1879	1	1883	359477028	FALSE	TRUE	FALSE	1.00E+00	4	0.0017875	333.2	short_pp
psme_t017480	0.98	675.746	0	1043	1442	isotig97242	isotig97242	day	down	0.995	397	1	400	224088826	TRUE	TRUE	TRUE	3.15E-09	18	0.00025001	347.7	short_pp
psme_t017480	0.998	3097.67	0	29	1754	isotig20983	isotig20983	day	down	0.9458	1826	100	1727	225429536	TRUE	TRUE	TRUE	3.15E-09	18	0.00025001	347.7	short_pp
psme_t017499	0.998	2010.24	0	1437	319	isotig42527	isotig42527	day	down	0.9647	1119	1	1119	255544598	FALSE	TRUE	FALSE			2.43E-09	327.5	short_pp
psme_t017506	0.991	1941.71	0	966	2067	isotig23636	isotig23636	taw	up	0.8075	1103	1	1103	460413179	FALSE	TRUE	FALSE	1.34E-01	10	0.02260719	128.7	long_pp
psme_t017507	0.998	1611.69	0	973	1870	GAEK01016679.1	gi|451294582|gb|GAEK01016679.1|	prov	up	0.6762	898	1	898	115488640	TRUE	FALSE	FALSE	1.82E-03	10.57	0.09503205	38.3	spring_pp
psme_t017509	0.904	1011.17	0	250	966	isotig31137	isotig31137	taw	up	1	665	1	717	225443776	TRUE	TRUE	TRUE	4.11E-14	6	2.72E-05	364.2	short_pp
psme_t017527	0.986	3103.08	0	84	1869	GAEK01028938.1	gi|451282323|gb|GAEK01028938.1|	day	down	1	1780	1	1789	225446410	TRUE	TRUE	TRUE	1.14E-05	14	0.03299467	356	short_pp
psme_t017541	0.856	1770.39	0	357	1856	GAEK01026232.1	gi|451285029|gb|GAEK01026232.1|	temp	up	0.7299	1781	312	1517	168056517	TRUE	TRUE	TRUE	1.83E-02	16	1.64E-10	13.8	short_pp
psme_t017551	0.998	3557.53	0	2082	99	GAEK01036557.1	gi|451274704|gb|GAEK01036557.1|	taw	down	1	1985	1	1986	359479814	TRUE	TRUE	TRUE	2.40E-02	8	5.88E-05	299	fall_pp
psme_t017575	0.996	2951.6	0	2140	483	GAEK01024696.1	gi|451286565|gb|GAEK01024696.1|	taw	up	1	1656	1	1658	302788826	TRUE	FALSE	FALSE	3.30E-03	10	0.13221922	96.9	spring_pp
psme_t017587	0.997	2565.68	0	1500	69	isotig21025	isotig21025	temp	down	0.944	1517	86	1432	224129560								missing
psme_t017592	0.996	3278.01	0	1927	91	GAEK01028053.1	gi|451283208|gb|GAEK01028053.1|	temp	down	1	1832	1	1837	357476309	FALSE	TRUE	FALSE	6.96E-02	12	0.00049458	177.3	long_pp
psme_t017598	0.987	2275.33	0	740	2036	isotig15092	isotig15092	day	down	0.9575	1366	59	1308	255072433	FALSE	TRUE	FALSE	1.00E+00	14.11	3.44E-06	330.5	short_pp
psme_t017598	0.996	2536.82	0	203	1619	GAEK01000772.1	gi|451310489|gb|GAEK01000772.1|	day	down	1	1420	1	1420	168026095	FALSE	TRUE	FALSE	1.00E+00	14.11	3.44E-06	330.5	short_pp
psme_t017628	0.997	3171.61	0	1970	199	GAEK01025946.1	gi|451285315|gb|GAEK01025946.1|	day	up	1	1770	1	1772	225458701	FALSE	TRUE	FALSE	4.75E-01	2	5.30E-06	184.9	long_pp
psme_t017636	0.977	3662.12	0	2129	1	isotig37983	isotig37983	temp	up	0.9378	2250	141	2141	255542562	TRUE	TRUE	TRUE	4.42E-02	15.71	0.02912495	93.7	spring_pp
psme_t017641	0.997	3261.78	0	207	2031	isotig38557	isotig38557	temp	down	0.9984	1823	1	1825	470135987	TRUE	TRUE	TRUE	5.61E-04	8	0.00130611	312	short_pp
psme_t017641	0.998	3402.44	0	2111	217	GAEK01031962.1	gi|451279299|gb|GAEK01031962.1|	temp	down	1	1893	1	1895	297850074	TRUE	TRUE	TRUE	5.61E-04	8	0.00130611	312	short_pp
psme_t017660	0.995	2053.52	0	931	2085	isotig23913	isotig23913	temp	down	0.6351	1154	1	1155	470101818	TRUE	TRUE	TRUE	2.30E-07	14	7.09E-05	13.8	short_pp
psme_t017660	0.993	2282.55	0	795	2085	isotig23914	isotig23914	temp	down	1	1291	1	1292	460399329	TRUE	TRUE	TRUE	2.30E-07	14	7.09E-05	13.8	short_pp
psme_t017666	0.974	2502.56	0	380	1873	isotig02931	isotig02931	day	down	0.9193	1551	49	1504	255553691	TRUE	TRUE	TRUE	3.28E-05	16	0.00208351	2.4	short_pp
psme_t017666	0.946	2462.88	0	380	1972	isotig02928	isotig02928	temp	down	0.9202	1657	56	1609	224132920	TRUE	TRUE	TRUE	3.28E-05	16	0.00208351	2.4	short_pp
psme_t017678	0.991	3164.4	0	99	1898	GAEK01024765.1	gi|451286496|gb|GAEK01024765.1|	taw	down	1	1797	1	1800	470132917	FALSE	TRUE	FALSE	1.00E+00	14.11	1.83E-05	181.7	long_pp
psme_t017705	0.982	3196.86	0	1951	90	isotig15714	isotig15714	temp	down	0.9227	1861	1	1863	357516925	FALSE	TRUE	FALSE	1.00E+00	13.89	8.55E-05	219.2	fall_pp
psme_t017717	0.969	2699.13	0	1691	56	isotig17746	isotig17746	prov	up	0.9203	1629	1	1637	460407953	TRUE	TRUE	TRUE	2.41E-03	10	5.66E-09	177.3	long_pp
psme_t017719	0.996	1907.45	0	101	1165	GAEK01017711.1	gi|451293550|gb|GAEK01017711.1|	temp	up	1	1068	1	1068	449477951	FALSE	TRUE	FALSE	3.66E-01	6.8	5.68E-07	181.3	long_pp
psme_t017730	0.998	3535.89	0	45	2013	GAEK01011178.1	gi|451300083|gb|GAEK01011178.1|	temp	down	0.938	1967	1	1969	302771786	TRUE	TRUE	TRUE	4.48E-11	6	3.84E-08	13.8	short_pp
psme_t017738	0.994	318.679	6.27E-86	1948	1770	isotig111450	isotig111450	taw	down	0.5234	342	164	179	225439641	TRUE	FALSE	FALSE	6.16E-11	6	0.13221922	276.2	fall_pp
psme_t017738	0.798	1148.23	0	335	1620	GAEK01022457.1	gi|451288804|gb|GAEK01022457.1|	taw	down	0.8079	1419	137	1289	225443776	TRUE	FALSE	FALSE	6.16E-11	6	0.13221922	276.2	fall_pp
psme_t017753	0.998	2251.89	0	1941	689	isotig18012	isotig18012	prov	up	0.9992	1253	1	1253	357495999	TRUE	FALSE	FALSE	1.99E-04	10	0.10619042	59.5	spring_pp
psme_t017753	0.999	1200.53	0	221	888	isotig54126	isotig54126	temp	down	0.9529	701	34	668	460372969	TRUE	FALSE	FALSE	1.99E-04	10	0.10619042	59.5	spring_pp
psme_t017753	0.978	2911.92	0	336	2033	GAEK01018180.1	gi|451293081|gb|GAEK01018180.1|	temp	down	1	1665	1	1699	357495999	TRUE	FALSE	FALSE	1.99E-04	10	0.10619042	59.5	spring_pp
psme_t017757	1	3452.93	0	2112	199	GAEK01036791.1	gi|451274470|gb|GAEK01036791.1|	temp	down	1	1914	1	1914	168002808	FALSE	TRUE	FALSE	1.00E+00	10.51	3.54E-07	165.2	long_pp
psme_t017772	0.998	3232.92	0	20	1824	isotig23731	isotig23731	day	up	0.9907	1805	1	1806	115477843	TRUE	FALSE	FALSE	4.30E-04	8	0.18242962	262.5	fall_pp
psme_t017812	0.982	3278.01	0	2034	154	isotig38401	isotig38401	temp	down	1	1895	1	1899	297799218	FALSE	TRUE	FALSE	9.16E-01	8	3.44E-06	105.1	spring_pp
psme_t017826	0.999	2482.72	0	47	1428	isotig40510	isotig40510	temp	down	1	1383	1	1383	224077293	FALSE	TRUE	FALSE	2.34E-01	18	4.96E-08	13.8	short_pp
psme_t017844	0.994	1279.87	0	866	1584	GAEK01000096.1	gi|451311165|gb|GAEK01000096.1|	prov	up	1	719	1	719	15220275	TRUE	TRUE	TRUE	2.27E-08	6	2.20E-07	325.1	short_pp
psme_t017846	0.995	2686.5	0	71	1582	GAEK01022785.1	gi|451288476|gb|GAEK01022785.1|	prov	up	1	1512	1	1513	356569844	FALSE	TRUE	FALSE	1.00E+00	9.64	0.00010243	304.9	fall_pp
psme_t017847	0.993	3020.13	0	19	1724	isotig09285	isotig09285	day	down	1	1705	1	1706	470148525	TRUE	TRUE	TRUE	4.33E-03	10	1.14E-11	328.4	short_pp
psme_t017871	0.984	1615.3	0	1955	1024	isotig00931	isotig00931	taw	down	0.5888	1576	649	935	168010899	TRUE	TRUE	TRUE	3.53E-13	6	7.09E-05	330.1	short_pp
psme_t017888	0.997	3061.6	0	2036	322	isotig38889	isotig38889	day	down	0.9988	1715	1	1716	225458227	FALSE	TRUE	FALSE	1.00E+00	13.02	0.00012278	202	long_pp
psme_t017899	0.994	3438.51	0	2126	193	GAEK01004912.1	gi|451306349|gb|GAEK01004912.1|	day	up	0.8653	1934	1	1934	460386532	TRUE	FALSE	FALSE	6.39E-04	22	1	117.8	spring_pp
psme_t017902	0.996	2621.58	0	611	2079	isotig06426	isotig06426	day	down	0.9709	1514	45	1470	168037726	TRUE	TRUE	TRUE	3.22E-02	10.57	0.00068965	338.1	short_pp
psme_t017903	0.99	3259.97	0	1977	123	GAEK01004300.1	gi|451306961|gb|GAEK01004300.1|	day	down	0.9989	1857	3	1856	460400151	FALSE	TRUE	FALSE	1.00E+00	13.35	4.87E-05	333.9	short_pp
psme_t017904	0.998	3584.58	0	2126	130	GAEK01030071.1	gi|451281190|gb|GAEK01030071.1|	temp	up	0.5151	1996	1	1997	460369825	FALSE	TRUE	FALSE	1.00E+00	11.16	1.06E-07	310.4	short_pp
psme_t017917	0.965	3139.15	0	2068	174	GAEK01030061.1	gi|451281200|gb|GAEK01030061.1|	taw	down	1	1835	1	1895	449439176	FALSE	TRUE	FALSE	5.47E-02	8	0.01173748	202	long_pp
psme_t017932	0.996	872.313	0	1488	1978	GAEK01026730.1	gi|451284531|gb|GAEK01026730.1|	taw	up	1	491	1	492	297723443	FALSE	TRUE	FALSE	1.00E+00	24.29	2.24E-05	2.4	short_pp
psme_t017935	0.996	1191.51	0	1299	632	GAEK01008634.1	gi|451302627|gb|GAEK01008634.1|	day	down	0.5247	668	1	668	168032407	FALSE	TRUE	FALSE	2.22E-01	8	7.09E-05	19.5	short_pp
psme_t017971	0.997	3416.87	0	1989	78	GAEK01031365.1	gi|451279896|gb|GAEK01031365.1|	day	up	1	1908	1	1912	359492753	TRUE	TRUE	TRUE	5.05E-13	4	6.57E-06	116.5	spring_pp
psme_t018005	0.988	1822.69	0	834	1873	isotig22275	isotig22275	taw	up	1	1040	1	1040	449517347	FALSE	TRUE	FALSE	9.35E-01	16	2.20E-07	25.3	short_pp
psme_t018032	0.99	2904.71	0	460	2113	GAEK01033486.1	gi|451277775|gb|GAEK01033486.1|	taw	down	1	1652	1	1654	225436612	FALSE	TRUE	FALSE	6.96E-01	19.14	0.02912495	196.3	long_pp
psme_t018051	1	2379.93	0	86	1404	isotig40996	isotig40996	temp	up	1	1319	1	1319	225434229	TRUE	TRUE	TRUE	5.86E-04	14	0.04213651	279.4	fall_pp
psme_t018059	0.983	2159.92	0	438	1688	isotig23476	isotig23476	day	down	0.703	1781	530	1252	224103381								missing
psme_t018067	0.998	3582.78	0	2054	58	GAEK01023102.1	gi|451288159|gb|GAEK01023102.1|	day	down	1	1998	1	1998	356526801	TRUE	FALSE	FALSE	6.71E-08	18	1	120.5	spring_pp
psme_t018070	0.902	2271.73	0	214	1874	GAEK01016172.1	gi|451295089|gb|GAEK01016172.1|	day	down	0.9203	1675	2	1676	224073212	FALSE	TRUE	FALSE	7.61E-02	16	8.55E-05	310.4	short_pp
psme_t018072	1	1160.85	0	330	972	GAEK01008740.1	gi|451302521|gb|GAEK01008740.1|	taw	up	0.4838	1329	687	643	356563948	TRUE	TRUE	TRUE	4.74E-06	10	4.87E-05	179.4	long_pp
psme_t018072	1	1707.27	0	330	1275	GAEK01008737.1	gi|451302524|gb|GAEK01008737.1|	taw	up	0.6611	1431	486	946	255556598	TRUE	TRUE	TRUE	4.74E-06	10	4.87E-05	179.4	long_pp
psme_t018093	0.974	960.679	0	2115	1545	isotig56522	isotig56522	prov	down	0.8619	568	1	571	42571563								missing
psme_t018093	0.926	1242	0	1041	197	GAEK01011811.1	gi|451299450|gb|GAEK01011811.1|	prov	down	0.7473	879	43	847	460415566								missing
psme_t018093	0.944	1829.9	0	1375	197	isotig40931	isotig40931	prov	down	0.8838	1325	155	1181	356553319								missing
psme_t018095	0.992	1820.89	0	850	1878	isotig44381	isotig44381	day	down	1	1029	1	1029	225427242	FALSE	TRUE	FALSE	1.00E+00	15.53	1.77E-06	356	short_pp
psme_t018095	0.994	2857.82	0	261	1867	GAEK01019148.1	gi|451292113|gb|GAEK01019148.1|	day	down	1	1607	1	1607	449521999	FALSE	TRUE	FALSE	1.00E+00	15.53	1.77E-06	356	short_pp
psme_t018130	1	2879.46	0	63	1658	GAEK01022167.1	gi|451289094|gb|GAEK01022167.1|	taw	down	1	1596	1	1596	449449749	TRUE	TRUE	TRUE	1.54E-03	10	0.00439017	127.9	long_pp
psme_t018130	0.999	2800.11	0	203	1759	isotig39490	isotig39490	temp	down	1	1557	1	1557	449449749	TRUE	TRUE	TRUE	1.54E-03	10	0.00439017	127.9	long_pp
psme_t018140	0.999	3303.25	0	154	1988	GAEK01011450.1	gi|451299811|gb|GAEK01011450.1|	temp	up	1	1836	1	1836	224056565	TRUE	TRUE	TRUE	1.83E-13	20	0.00111545	128.7	long_pp
psme_t018166	0.981	2682.9	0	1769	206	GAEK01013987.1	gi|451297274|gb|GAEK01013987.1|	prov	up	0.8523	1564	1	1568	224134072	TRUE	FALSE	FALSE	8.45E-03	10	0.11854778	163.6	long_pp
psme_t018187	0.996	984.122	0	1783	1232	isotig16511	isotig16511	temp	down	0.5198	818	268	552	242080097	FALSE	TRUE	FALSE	1.00E+00	18	0.02260719	220.8	fall_pp
psme_t018210	0.997	2708.14	0	1942	428	GAEK01032944.1	gi|451278317|gb|GAEK01032944.1|	temp	up	1	1516	1	1517	460411384								missing
psme_t018212	0.976	3241.94	0	81	1928	GAEK01037048.1	gi|451274213|gb|GAEK01037048.1|	taw	up	1	1891	1	1891	255542249	TRUE	TRUE	TRUE	2.08E-04	10	2.43E-09	128.7	long_pp
psme_t018257	0.998	3434.9	0	138	2055	isotig38360	isotig38360	temp	down	0.999	1918	3	1918	162458637	TRUE	TRUE	TRUE	1.96E-02	18	0.00068965	13.8	short_pp
psme_t018265	0.994	3303.25	0	1956	100	GAEK01024819.1	gi|451286442|gb|GAEK01024819.1|	taw	down	0.9989	1860	1	1860	225452468	FALSE	TRUE	FALSE	1.00E+00	10.51	2.26E-08	230.6	fall_pp
psme_t018283	0.99	2877.66	0	1724	92	GAEK01021556.1	gi|451289705|gb|GAEK01021556.1|	taw	down	0.9039	1636	1	1636	449518403	FALSE	TRUE	FALSE	1.04E-01	7.14	7.14E-07	207.8	long_pp
psme_t018283	0.87	1094.13	0	358	1261	GAEK01014471.1	gi|451296790|gb|GAEK01014471.1|	temp	down	0.5589	1389	489	907	115483126	FALSE	TRUE	FALSE	1.04E-01	7.14	7.14E-07	207.8	long_pp
psme_t018286	0.989	827.229	0	1646	1176	isotig16001	isotig16001	day	up	0.7202	654	184	471	224120484	FALSE	TRUE	FALSE	5.58E-01	17.43	0.00035255	171.3	long_pp
psme_t018286	0.985	2556.66	0	1930	455	isotig15998	isotig15998	day	up	0.818	1802	329	1476	359485045	FALSE	TRUE	FALSE	5.58E-01	17.43	0.00035255	171.3	long_pp
psme_t018287	1	886.74	0	890	1380	isotig27020	isotig27020	taw	up	0.7997	491	1	491	168059553	TRUE	TRUE	TRUE	8.36E-10	16	0.00327762	2.4	short_pp
psme_t018289	0.991	2114.83	0	1323	120	isotig12725	isotig12725	prov	up	0.6605	1209	2	1208	225455163	FALSE	TRUE	FALSE	6.96E-02	7.14	0.00025001	162.1	long_pp
psme_t018312	0.949	2452.06	0	375	1924	GAEK01029636.1	gi|451281625|gb|GAEK01029636.1|	day	down	1	1556	1	1556	470144805	TRUE	TRUE	TRUE	1.13E-02	2	5.30E-06	356	short_pp
psme_t018365	1	1355.62	0	1	751	GAEK01019267.1	gi|451291994|gb|GAEK01019267.1|	day	down	0.9921	751	1	751	15230871	TRUE	TRUE	TRUE	1.93E-11	10	1.26E-12	316.7	short_pp
psme_t018375	0.991	3234.73	0	124	1959	GAEK01005058.1	gi|451306203|gb|GAEK01005058.1|	taw	up	0.9995	1837	2	1836	357126077	FALSE	TRUE	FALSE	1.50E-01	16	0.02567529	13.8	short_pp
psme_t018398	0.87	1893.02	0	1866	305	GAEK01030459.1	gi|451280802|gb|GAEK01030459.1|	day	down	0.9666	1613	52	1577	225439761	TRUE	TRUE	TRUE	6.98E-04	18	1.13E-06	333.2	short_pp
psme_t018398	0.964	1101.34	0	668	1333	isotig11089	isotig11089	temp	down	0.8895	652	1	667	449520008	TRUE	TRUE	TRUE	6.98E-04	18	1.13E-06	333.2	short_pp
psme_t018398	0.998	2311.4	0	46	1333	isotig11086	isotig11086	temp	down	0.9576	1287	1	1288	225439761	TRUE	TRUE	TRUE	6.98E-04	18	1.13E-06	333.2	short_pp
psme_t018404	0.994	3595.4	0	62	2094	GAEK01031419.1	gi|451279842|gb|GAEK01031419.1|	temp	up	0.9927	2036	4	2037	449487762	TRUE	TRUE	TRUE	4.50E-04	24	2.24E-05	162.1	long_pp
psme_t018412	0.954	2262.71	0	1650	232	GAEK01030367.1	gi|451280894|gb|GAEK01030367.1|	taw	up	0.8268	1419	2	1420	168009572	TRUE	TRUE	TRUE	1.31E-03	14	7.09E-05	99.4	spring_pp
psme_t018414	1	921.004	0	1167	658	GAEK01025286.1	gi|451285975|gb|GAEK01025286.1|	temp	down	1	510	1	510	42567003	FALSE	TRUE	FALSE	1.00E+00	10.62	0.0174509	338.1	short_pp
psme_t018462	1	1103.14	0	932	322	GAEK01033010.1	gi|451278251|gb|GAEK01033010.1|	temp	down	1	611	1	611	297802858	FALSE	TRUE	FALSE	6.37E-02	6	0.02567529	344.6	short_pp
psme_t018492	0.998	3200.46	0	52	1838	GAEK01034050.1	gi|451277211|gb|GAEK01034050.1|	prov	up	1	1787	1	1788	470117806	TRUE	TRUE	TRUE	1.31E-03	10	3.31E-05	155.6	long_pp
psme_t018551	0.998	2518.79	0	9	1413	isotig21546	isotig21546	day	up	0.6782	1995	590	1406	359481752								missing
psme_t018566	0.999	3514.25	0	40	1992	GAEK01011223.1	gi|451300038|gb|GAEK01011223.1|	day	down	1	1952	1	1953	460413245	TRUE	TRUE	TRUE	6.19E-10	6	0.00111545	122.8	spring_pp
psme_t018580	0.996	3297.84	0	139	1991	isotig04772	isotig04772	taw	down	1	1857	1	1858	255584043	FALSE	TRUE	FALSE	1.00E+00	10.62	2.72E-05	272.9	fall_pp
psme_t018588	0.992	2847	0	1	1616	isotig17823	isotig17823	prov	up	0.7251	1612	1	1616	359494079								missing
psme_t018605	0.938	316.876	2.31E-85	737	944	isotig106246	isotig106246	taw	down	0.5794	320	113	208	255587362	FALSE	TRUE	FALSE	1.00E+00	4	8.24E-08	173.5	long_pp
psme_t018605	0.998	3086.85	0	34	1754	GAEK01021673.1	gi|451289588|gb|GAEK01021673.1|	taw	down	1	1721	1	1721	225446944	FALSE	TRUE	FALSE	1.00E+00	4	8.24E-08	173.5	long_pp
psme_t018611	0.997	590.988	6.44E-168	863	1194	GAEK01000212.1	gi|451311049|gb|GAEK01000212.1|	day	down	1	331	1	332	356560247	FALSE	TRUE	FALSE	8.25E-01	24	4.02E-05	207.8	long_pp
psme_t018634	0.995	1977.78	0	807	1917	GAEK01020718.1	gi|451290543|gb|GAEK01020718.1|	temp	down	0.7431	1111	1	1111	302813156	TRUE	TRUE	TRUE	2.94E-09	12.29	2.22E-06	82.3	spring_pp
psme_t018639	0.996	1223.97	0	1973	1288	isotig18725	isotig18725	day	down	0.7259	945	260	686	297826413	FALSE	TRUE	FALSE	1.00E+00	12.69	0.00379811	310.4	short_pp
psme_t018639	0.997	2302.38	0	1973	686	isotig18724	isotig18724	day	down	1	1287	1	1288	224103857	FALSE	TRUE	FALSE	1.00E+00	12.69	0.00379811	310.4	short_pp
psme_t018639	0.997	3339.32	0	1972	106	GAEK01030878.1	gi|451280383|gb|GAEK01030878.1|	day	down	1	1868	1	1868	449514565	FALSE	TRUE	FALSE	1.00E+00	12.69	0.00379811	310.4	short_pp
psme_t018647	0.928	2901.1	0	85	2042	GAEK01008386.1	gi|451302875|gb|GAEK01008386.1|	day	up	1	1937	1	1958	242039569								missing
psme_t018647	0.993	271.792	1.16E-71	904	752	isotig75175	isotig75175	taw	up	0.3221	153	1	153	356523480								missing
psme_t018647	0.992	2302.38	0	2052	748	isotig07945	isotig07945	taw	up	0.9985	1306	1	1307	242039569								missing
psme_t018647	0.956	2479.12	0	2052	502	isotig07943	isotig07943	taw	up	0.9968	1558	4	1556	297829842								missing
psme_t018650	0.845	1222.17	0	1825	725	GAEK01029469.1	gi|451281792|gb|GAEK01029469.1|	day	up	0.8147	1312	227	1104	359807281	FALSE	TRUE	FALSE	1.00E+00	14.98	0.00021003	201.7	long_pp
psme_t018650	0.972	2724.37	0	1869	261	isotig09709	isotig09709	prov	up	1	1620	1	1620	359807281	FALSE	TRUE	FALSE	1.00E+00	14.98	0.00021003	201.7	long_pp
psme_t018676	0.978	2760.44	0	2024	416	GAEK01035698.1	gi|451275563|gb|GAEK01035698.1|	taw	down	1	1586	1	1609	225453106	FALSE	TRUE	FALSE	4.43E-01	10	0.02567529	311.2	short_pp
psme_t018682	0.987	3030.95	0	2020	283	GAEK01026560.1	gi|451284701|gb|GAEK01026560.1|	prov	up	1	1731	1	1740	224125080	FALSE	TRUE	FALSE	4.53E-01	10	1.32E-08	189.5	long_pp
psme_t018713	0.996	3222.1	0	2075	272	GAEK01021150.1	gi|451290111|gb|GAEK01021150.1|	taw	up	0.6167	1799	1	1804	356525600								missing
psme_t018735	0.998	780.342	0	620	186	GAEK01002253.1	gi|451309008|gb|GAEK01002253.1|	taw	up	0.971	446	12	435	359478205	TRUE	TRUE	TRUE	9.41E-03	8.86	2.26E-08	181.7	long_pp
psme_t018784	0.995	3314.07	0	194	2058	isotig38467	isotig38467	day	down	0.9989	1864	1	1866	224134533	TRUE	TRUE	TRUE	6.43E-09	12.29	5.30E-06	76.6	spring_pp
psme_t018802	0.996	3202.27	0	2065	269	GAEK01019151.1	gi|451292110|gb|GAEK01019151.1|	taw	up	1	1795	1	1797	224088832	FALSE	TRUE	FALSE	6.56E-02	22	0.00111545	350.3	short_pp
psme_t018836	0.995	3362.77	0	1905	19	GAEK01012631.1	gi|451298630|gb|GAEK01012631.1|	taw	up	1	1887	1	1887	224075619								missing
psme_t018844	0.995	2984.06	0	155	1831	GAEK01005972.1	gi|451305289|gb|GAEK01005972.1|	temp	down	1	1677	1	1677	224111068	TRUE	TRUE	TRUE	1.08E-11	6	3.54E-07	116.5	spring_pp
psme_t018862	0.999	2881.27	0	1864	262	GAEK01012939.1	gi|451298322|gb|GAEK01012939.1|	temp	down	1	1604	1	1604	225430912	TRUE	TRUE	TRUE	4.85E-03	10	4.96E-08	181.7	long_pp
psme_t018889	0.994	3382.6	0	28	1934	GAEK01028516.1	gi|451282745|gb|GAEK01028516.1|	day	down	1	1906	1	1907	359485762	TRUE	TRUE	TRUE	2.14E-03	14	8.55E-05	356	short_pp
psme_t018919	0.972	2248.28	0	1699	359	isotig11008	isotig11008	temp	down	0.8128	1634	306	1347	470149016	TRUE	TRUE	TRUE	2.18E-04	10	1.72E-07	127.9	long_pp
psme_t018919	0.974	2289.76	0	1699	344	isotig11010	isotig11010	temp	down	0.9803	1370	27	1362	224133862	TRUE	TRUE	TRUE	2.18E-04	10	1.72E-07	127.9	long_pp
psme_t018919	0.981	2636.01	0	317	1855	GAEK01004502.1	gi|451306759|gb|GAEK01004502.1|	temp	down	1	1537	1	1542	357463093	TRUE	TRUE	TRUE	2.18E-04	10	1.72E-07	127.9	long_pp
psme_t018934	0.981	3357.36	0	1968	9	GAEK01013011.1	gi|451298250|gb|GAEK01013011.1|	day	up	0.9805	1957	1	1960	225435981	TRUE	TRUE	TRUE	7.59E-04	6	1.06E-07	128.7	long_pp
psme_t018934	0.959	3202.27	0	1968	9	GAEK01013012.1	gi|451298249|gb|GAEK01013012.1|	day	up	0.98	1914	1	1960	460388929	TRUE	TRUE	TRUE	7.59E-04	6	1.06E-07	128.7	long_pp
psme_t018947	0.997	3186.04	0	135	1915	isotig38671	isotig38671	day	up	0.9989	1782	3	1781	357477731	TRUE	TRUE	TRUE	2.94E-03	8	8.55E-05	162.1	long_pp
psme_t018947	0.997	3000.29	0	1988	313	GAEK01014247.1	gi|451297014|gb|GAEK01014247.1|	prov	up	1	1676	1	1676	357477731	TRUE	TRUE	TRUE	2.94E-03	8	8.55E-05	162.1	long_pp
psme_t018974	0.994	2455.67	0	298	1681	isotig24483	isotig24483	temp	down	0.7864	1402	19	1385	225439878	TRUE	FALSE	FALSE	2.22E-03	12	1	98.7	spring_pp
psme_t018987	0.99	670.336	0	342	722	isotig26236	isotig26236	day	down	0.6469	511	131	381	242050956	FALSE	TRUE	FALSE	1.00E+00	10.62	4.02E-05	321.8	short_pp
psme_t018987	0.979	890.347	0	1366	1885	GAEK01002120.1	gi|451309141|gb|GAEK01002120.1|	prov	up	1	520	1	523	224078686	FALSE	TRUE	FALSE	1.00E+00	10.62	4.02E-05	321.8	short_pp
psme_t018987	0.99	2641.42	0	342	1843	isotig26235	isotig26235	prov	up	0.9507	1504	1	1505	224116086	FALSE	TRUE	FALSE	1.00E+00	10.62	4.02E-05	321.8	short_pp
psme_t018989	0.993	2506.17	0	619	2034	isotig39341	isotig39341	taw	up	0.8894	1415	1	1416	302821641	FALSE	TRUE	FALSE	1.04E-01	8.86	1.06E-07	122.4	spring_pp
psme_t019008	0.997	3461.95	0	1961	30	GAEK01017661.1	gi|451293600|gb|GAEK01017661.1|	prov	up	1	1932	1	1932	115455879	FALSE	TRUE	FALSE	1.14E-01	18	0.00130611	67.8	spring_pp
psme_t019038	0.981	1535.95	0	69	962	isotig46346	isotig46346	day	down	0.9665	895	2	894	302759971	FALSE	TRUE	FALSE	2.22E-01	4	9.95E-09	304.9	fall_pp
psme_t019040	0.995	3344.73	0	38	1917	GAEK01011700.1	gi|451299561|gb|GAEK01011700.1|	day	down	1	1877	1	1880	224127650	FALSE	TRUE	FALSE	5.64E-02	16	0.00111545	2.4	short_pp
psme_t019043	0.998	3328.5	0	1965	109	GAEK01034174.1	gi|451277087|gb|GAEK01034174.1|	taw	down	1	1856	1	1857	302760731	FALSE	TRUE	FALSE	1.00E+00	10	6.38E-08	351.1	short_pp
psme_t019047	0.956	2690.11	0	1940	259	GAEK01015628.1	gi|451295633|gb|GAEK01015628.1|	day	up	0.9848	1708	27	1688	460391391	TRUE	FALSE	FALSE	2.71E-03	24.29	0.06027627	333.2	short_pp
psme_t019047	0.898	2372.72	0	2003	259	GAEK01015627.1	gi|451295634|gb|GAEK01015627.1|	day	up	0.9618	1790	27	1776	356565693	TRUE	FALSE	FALSE	2.71E-03	24.29	0.06027627	333.2	short_pp
psme_t019050	1	1804.66	0	824	1823	isotig12695	isotig12695	temp	up	0.7491	1000	1	1000	449488403	FALSE	TRUE	FALSE	2.16E-01	9.2	0.00058425	127.9	long_pp
psme_t019059	0.996	3326.7	0	1	1865	GAEK01028016.1	gi|451283245|gb|GAEK01028016.1|	taw	down	0.9941	1866	1	1866	255568528	TRUE	TRUE	TRUE	9.80E-04	4	0.00017602	196.3	long_pp
psme_t019067	1	3162.59	0	113	1865	isotig10322	isotig10322	day	down	0.6179	1754	2	1753	449501170	FALSE	TRUE	FALSE	4.22E-01	20	0.00111545	338.1	short_pp
psme_t019075	0.997	3029.14	0	262	1954	GAEK01030876.1	gi|451280385|gb|GAEK01030876.1|	taw	down	0.6214	1694	1	1694	359485265	TRUE	FALSE	FALSE	3.72E-03	18	0.0676982	247.7	fall_pp
psme_t019081	0.998	1041.83	0	153	732	isotig25474	isotig25474	temp	up	0.848	684	105	580	449450884	TRUE	TRUE	TRUE	2.14E-03	22	0.00001503	189.5	long_pp
psme_t019081	0.999	3240.14	0	25	1823	GAEK01029670.1	gi|451281591|gb|GAEK01029670.1|	temp	up	1	1799	1	1799	357493125	TRUE	TRUE	TRUE	2.14E-03	22	0.00001503	189.5	long_pp
psme_t019136	0.999	3171.61	0	1837	77	GAEK01029853.1	gi|451281408|gb|GAEK01029853.1|	prov	up	0.9972	1761	1	1761	460375321	FALSE	TRUE	FALSE	1.00E+00	17.27	0.01024242	351.1	short_pp
psme_t019142	0.974	2895.69	0	1882	228	GAEK01028786.1	gi|451282475|gb|GAEK01028786.1|	day	down	1	1697	1	1697	168045979	TRUE	TRUE	TRUE	4.85E-02	10	1.42E-06	344.6	short_pp
psme_t019151	0.99	1283.48	0	1878	1148	isotig15523	isotig15523	day	up	1	733	1	733	225454473	TRUE	TRUE	TRUE	1.97E-03	20	0.00041831	207.8	long_pp
psme_t019151	0.996	1755.96	0	1786	804	GAEK01017004.1	gi|451294257|gb|GAEK01017004.1|	day	up	0.8623	1140	158	983	224127890	TRUE	TRUE	TRUE	1.97E-03	20	0.00041831	207.8	long_pp
psme_t019164	0.993	1921.87	0	1977	893	isotig43454	isotig43454	day	down	0.9991	1085	1	1085	168064752	FALSE	TRUE	FALSE	2.00E-01	12.29	1.13E-06	173.1	long_pp
psme_t019168	0.993	3339.32	0	119	2010	GAEK01023658.1	gi|451287603|gb|GAEK01023658.1|	taw	up	1	1888	1	1893	255572751								missing
psme_t019173	0.991	3083.24	0	210	1959	isotig38754	isotig38754	day	down	0.9994	1750	1	1752	359494643	FALSE	TRUE	FALSE	1.00E+00	16.4	0.00068965	242	fall_pp
psme_t019180	0.991	1328.57	0	1239	1994	isotig45225	isotig45225	taw	up	0.7752	755	1	756	357502759	TRUE	TRUE	TRUE	2.94E-03	20	0.01024242	344.6	short_pp
psme_t019180	0.991	3168	0	35	1841	GAEK01031351.1	gi|451279910|gb|GAEK01031351.1|	taw	up	1	1803	1	1807	255547548	TRUE	TRUE	TRUE	2.94E-03	20	0.01024242	344.6	short_pp
psme_t019221	0.932	2792.9	0	1975	107	isotig12626	isotig12626	day	down	0.9629	1942	73	1879	224082428								missing
psme_t019221	0.998	3380.8	0	1884	1	GAEK01029464.1	gi|451281797|gb|GAEK01029464.1|	day	down	0.9984	1887	4	1884	470108466								missing
psme_t019263	0.993	2857.82	0	111	1723	GAEK01008134.1	gi|451303127|gb|GAEK01008134.1|	day	down	0.6545	1614	1	1614	168023786								missing
psme_t019265	0.996	994.943	0	1811	1255	isotig11099	isotig11099	day	down	0.753	741	184	558	255582874	FALSE	TRUE	FALSE	1.85E-01	10	1.23E-05	359.8	short_pp
psme_t019265	0.998	2392.55	0	1938	607	GAEK01006348.1	gi|451304913|gb|GAEK01006348.1|	day	down	0.829	1608	276	1333	226498458	FALSE	TRUE	FALSE	1.85E-01	10	1.23E-05	359.8	short_pp
psme_t019265	0.999	3083.24	0	1938	224	GAEK01006347.1	gi|451304914|gb|GAEK01006347.1|	day	down	1	1716	1	1716	242076114	FALSE	TRUE	FALSE	1.85E-01	10	1.23E-05	359.8	short_pp
psme_t019269	0.999	1328.57	0	1002	264	GAEK01027893.1	gi|451283368|gb|GAEK01027893.1|	taw	down	1	739	1	739	224132916	TRUE	FALSE	FALSE	1.96E-02	4	1	76.1	spring_pp
psme_t019298	0.964	2145.49	0	730	2039	isotig25341	isotig25341	day	up	0.9932	1314	10	1311	226495335								missing
psme_t019298	0.981	3321.29	0	109	2039	GAEK01022018.1	gi|451289243|gb|GAEK01022018.1|	day	up	0.9979	1929	5	1931	224064460								missing
psme_t019323	0.996	1196.92	0	172	846	GAEK01032187.1	gi|451279074|gb|GAEK01032187.1|	day	down	1	676	1	677	225438285	FALSE	TRUE	FALSE	5.70E-01	10	0.02912495	196.3	long_pp
psme_t019330	0.996	3173.41	0	1861	81	GAEK01021739.1	gi|451289522|gb|GAEK01021739.1|	day	down	1	1780	1	1781	224140195	FALSE	TRUE	FALSE	1.00E+00	18.8	0.00035255	276.2	fall_pp
psme_t019350	0.998	3103.08	0	1912	183	GAEK01028845.1	gi|451282416|gb|GAEK01028845.1|	taw	up	1	1729	1	1731	224074721	TRUE	TRUE	TRUE	2.74E-02	6	2.96E-08	356	short_pp
psme_t019354	0.999	3332.11	0	1	1852	GAEK01029679.1	gi|451281582|gb|GAEK01029679.1|	prov	up	0.9898	1851	1	1852	225446660	TRUE	FALSE	FALSE	1.85E-12	18	1	106.5	spring_pp
psme_t019357	0.994	3470.97	0	2035	82	GAEK01031084.1	gi|451280177|gb|GAEK01031084.1|	temp	up	0.6974	1955	2	1954	449460959	TRUE	TRUE	TRUE	3.29E-04	24.29	5.88E-05	314	short_pp
psme_t019366	0.996	2767.65	0	1939	391	isotig39538	isotig39538	day	up	0.9994	1550	2	1549	460394321	TRUE	TRUE	TRUE	1.97E-08	22	0.01341011	207.8	long_pp
psme_t019371	0.992	1575.63	0	1982	1090	isotig47026	isotig47026	taw	down	1	895	1	895	255555749	TRUE	TRUE	TRUE	1.44E-02	22.57	0.0373174	359.8	short_pp
psme_t019379	0.998	1682.03	0	1182	246	isotig25197	isotig25197	day	down	0.5604	980	44	937	460414689	TRUE	TRUE	TRUE	5.72E-11	3.71	6.38E-08	13.8	short_pp
psme_t019379	0.999	3052.59	0	221	1918	GAEK01031856.1	gi|451279405|gb|GAEK01031856.1|	day	down	1	1699	1	1699	359473706	TRUE	TRUE	TRUE	5.72E-11	3.71	6.38E-08	13.8	short_pp
psme_t019410	0.998	3377.19	0	133	2014	isotig38393	isotig38393	taw	down	0.9905	1900	19	1882	255560627	FALSE	TRUE	FALSE	1.00E+00	14.76	3.44E-06	202	long_pp
psme_t019415	0.993	1254.63	0	1819	1108	GAEK01036281.1	gi|451274980|gb|GAEK01036281.1|	temp	down	1	713	1	714	115471259	TRUE	TRUE	TRUE	1.09E-02	10	5.88E-05	48.1	spring_pp
psme_t019419	0.999	1893.02	0	771	1824	GAEK01020461.1	gi|451290800|gb|GAEK01020461.1|	temp	up	1	1053	1	1054	168004684	TRUE	TRUE	TRUE	1.46E-07	22	3.31E-05	196.3	long_pp
psme_t019447	0.973	2819.95	0	26	1692	GAEK01023276.1	gi|451287985|gb|GAEK01023276.1|	day	up	0.9994	1680	1	1682	255560165	TRUE	TRUE	TRUE	7.28E-04	20.86	8.13E-06	196.3	long_pp
psme_t019473	0.972	1640.55	0	1186	209	GAEK01025080.1	gi|451286181|gb|GAEK01025080.1|	taw	up	0.5283	971	1	978	225453628	TRUE	TRUE	TRUE	1.95E-05	6	0.0028258	105.1	spring_pp
psme_t019519	0.998	2646.83	0	1778	302	isotig02696	isotig02696	day	down	1	1479	1	1479	225427917	TRUE	TRUE	TRUE	1.39E-02	18	2.21E-11	207.8	long_pp
psme_t019527	0.994	3303.25	0	37	1897	GAEK01023654.1	gi|451287607|gb|GAEK01023654.1|	day	down	1	1861	1	1861	225457407	TRUE	TRUE	TRUE	5.36E-04	18	0.02912495	299	fall_pp
psme_t019555	0.99	2910.12	0	2023	385	GAEK01003760.1	gi|451307501|gb|GAEK01003760.1|	day	down	0.9763	1650	1	1650	359487307								missing
psme_t019571	0.973	1956.14	0	45	1168	GAEK01010292.1	gi|451300969|gb|GAEK01010292.1|	prov	up	0.6634	1735	585	1152	356568242								missing
psme_t019577	0.994	2113.03	0	2	1190	isotig41960	isotig41960	day	down	0.9835	1189	1	1189	168063665								missing
psme_t019597	0.998	2911.92	0	1679	54	GAEK01023715.1	gi|451287546|gb|GAEK01023715.1|	temp	up	1	1628	1	1628	225447249	FALSE	TRUE	FALSE	7.42E-01	20	0.01173748	226	fall_pp
psme_t019620	0.866	2093.19	0	1798	89	GAEK01026322.1	gi|451284939|gb|GAEK01026322.1|	temp	up	0.9921	1629	1	1710	470115691	TRUE	TRUE	TRUE	1.78E-09	20	6.57E-06	145.9	long_pp
psme_t019634	0.994	2511.58	0	1433	15	isotig40243	isotig40243	taw	up	1	1417	1	1420	302760833								missing
psme_t019642	0.995	3254.56	0	1951	120	isotig38531	isotig38531	taw	down	1	1834	1	1835	359493091								missing
psme_t019647	0.997	3420.47	0	79	1989	GAEK01023995.1	gi|451287266|gb|GAEK01023995.1|	day	down	1	1913	1	1913	460365718	TRUE	TRUE	TRUE	3.29E-04	14	0.01024242	19.2	short_pp
psme_t019651	0.932	1108.55	0	785	50	isotig10067	isotig10067	prov	up	0.9946	734	5	746	302754602	FALSE	TRUE	FALSE	1.00E+00	15.42	2.26E-08	333.2	short_pp
psme_t019658	0.997	3256.37	0	1905	86	isotig38574	isotig38574	temp	down	1	1820	1	1820	224107521	TRUE	TRUE	TRUE	7.35E-07	6	0.02912495	304.9	fall_pp
psme_t019728	0.998	2430.42	0	1518	164	GAEK01014020.1	gi|451297241|gb|GAEK01014020.1|	day	down	1	1355	1	1355	470114604	FALSE	TRUE	FALSE	1.00E+00	9.85	0.01024242	299	fall_pp
psme_t019730	0.959	710.01	0	1902	1468	isotig88680	isotig88680	temp	up	1	423	1	435	359496611	TRUE	TRUE	TRUE	6.89E-09	12.29	3.22E-09	184.9	long_pp
psme_t019756	0.975	2147.3	0	28	1292	isotig08789	isotig08789	day	down	1	1244	1	1266	255552894	TRUE	FALSE	FALSE	3.29E-04	18	0.37132717	38.3	spring_pp
psme_t019778	0.979	1968.76	0	41	1182	GAEK01010013.1	gi|451301248|gb|GAEK01010013.1|	prov	up	0.7023	1592	475	1142	350539791	FALSE	TRUE	FALSE	1.00E+00	11.38	0.00001503	272.9	fall_pp
psme_t019778	0.985	2711.75	0	41	1594	GAEK01010014.1	gi|451301247|gb|GAEK01010014.1|	prov	up	1	1530	1	1554	470141727	FALSE	TRUE	FALSE	1.00E+00	11.38	0.00001503	272.9	fall_pp
psme_t019779	1	1124.79	0	60	682	isotig58952	isotig58952	taw	down	0.9968	623	1	623	297602545	FALSE	TRUE	FALSE	1.00E+00	9.64	0.00010243	259.1	fall_pp
psme_t019795	0.993	3130.13	0	1948	181	GAEK01030661.1	gi|451280600|gb|GAEK01030661.1|	day	down	1	1768	1	1768	255555582	FALSE	TRUE	FALSE	5.21E-01	17.43	0.00892859	286.8	fall_pp
psme_t019795	0.984	3065.21	0	1858	90	isotig21653	isotig21653	day	down	1	1757	1	1770	449444384	FALSE	TRUE	FALSE	5.21E-01	17.43	0.00892859	286.8	fall_pp
psme_t019823	0.999	3045.37	0	1890	198	GAEK01021706.1	gi|451289555|gb|GAEK01021706.1|	taw	up	1	1693	1	1693	224086020								missing
psme_t019902	0.989	2890.28	0	1899	249	GAEK01019818.1	gi|451291443|gb|GAEK01019818.1|	day	down	1	1644	1	1651	357521565	TRUE	TRUE	TRUE	8.64E-04	20	0.00111545	340.2	short_pp
psme_t019950	0.875	1667.6	0	1727	373	GAEK01012031.1	gi|451299230|gb|GAEK01012031.1|	day	up	0.8074	1538	193	1356	470147949	FALSE	TRUE	FALSE	1.46E-01	2	0.0373174	344.6	short_pp
psme_t019961	0.996	2053.52	0	222	1372	isotig22175	isotig22175	taw	down	1	1154	1	1154	356510055								missing
psme_t019979	0.963	2922.74	0	1869	104	GAEK01026690.1	gi|451284571|gb|GAEK01026690.1|	prov	up	1	1712	1	1766	225444474	TRUE	TRUE	TRUE	5.43E-03	10	2.76E-06	238.2	fall_pp
psme_t019988	0.998	2929.96	0	249	1884	isotig39175	isotig39175	taw	down	1	1635	1	1636	225429426	FALSE	TRUE	FALSE	1.00E+00	8.11	4.51E-07	230.6	fall_pp
psme_t019999	0.951	1553.99	0	1895	935	isotig26534	isotig26534	day	up	0.9256	921	1	961	224126123	TRUE	TRUE	TRUE	8.84E-05	24	0.00327762	170.9	long_pp
psme_t020000	0.983	791.162	0	1782	1325	isotig75302	isotig75302	taw	up	0.9536	474	23	458	240254578	TRUE	TRUE	TRUE	5.84E-03	8	4.28E-09	356	short_pp
psme_t020005	0.996	2814.54	0	135	1712	isotig39390	isotig39390	day	down	0.9987	1578	1	1579	460380235	FALSE	TRUE	FALSE	3.32E-01	10	0.00001503	128.3	long_pp
psme_t020021	0.85	434.095	1.16E-120	468	91	isotig109200	isotig109200	day	up	1	350	1	381	79315693	TRUE	TRUE	TRUE	3.54E-02	18	0.00021003	168.6	long_pp
psme_t020039	0.997	2982.25	0	1824	160	GAEK01010665.1	gi|451300596|gb|GAEK01010665.1|	taw	up	1	1667	1	1667	359475902	FALSE	TRUE	FALSE			0.00049458	356	short_pp
psme_t020042	0.996	3195.05	0	129	1920	isotig38635	isotig38635	taw	up	1	1792	1	1793	470111082	TRUE	FALSE	FALSE	7.86E-03	16	0.16407313	19.5	short_pp
psme_t020043	0.982	969.695	0	634	71	isotig33124	isotig33124	prov	up	1	565	1	566	449517755								missing
psme_t020044	0.965	3023.73	0	105	1942	GAEK01030175.1	gi|451281086|gb|GAEK01030175.1|	day	down	1	1837	1	1838	359487820	FALSE	TRUE	FALSE	1.00E+00	14.65	0.00130611	350.3	short_pp
psme_t020073	0.995	2913.73	0	1811	171	isotig23616	isotig23616	taw	up	0.9946	1644	1	1644	359807666	TRUE	TRUE	TRUE	1.97E-03	8.86	4.87E-05	142.6	long_pp
psme_t020073	0.992	2464.69	0	494	1887	GAEK01014322.1	gi|451296939|gb|GAEK01014322.1|	temp	down	0.8789	1394	1	1394	359807666	TRUE	TRUE	TRUE	1.97E-03	8.86	4.87E-05	142.6	long_pp
psme_t020074	0.999	3256.37	0	1	1812	GAEK01019766.1	gi|451291495|gb|GAEK01019766.1|	taw	up	0.6552	1811	1	1812	359492268	FALSE	TRUE	FALSE	2.11E-01	8.86	0.00058425	135.4	long_pp
psme_t020102	0.999	3112.1	0	1900	173	GAEK01030004.1	gi|451281257|gb|GAEK01030004.1|	temp	down	1	1728	1	1728	255558958	TRUE	TRUE	TRUE	5.43E-03	10	0.0174509	79.2	spring_pp
psme_t020112	0.999	2192.38	0	79	1296	isotig41362	isotig41362	temp	down	0.9501	1265	48	1218	356512453	TRUE	TRUE	TRUE	2.24E-12	6	8.55E-05	219.2	fall_pp
psme_t020123	0.98	2987.67	0	1754	11	isotig11957	isotig11957	temp	down	1	1723	1	1745	225430151	TRUE	TRUE	TRUE	1.89E-03	8.86	5.68E-07	128.7	long_pp
psme_t020145	0.995	2975.04	0	1815	147	GAEK01019038.1	gi|451292223|gb|GAEK01019038.1|	day	down	1	1669	1	1669	470101892	FALSE	TRUE	FALSE	6.52E-01	18.8	0.00068965	361.7	short_pp
psme_t020152	0.993	2957.01	0	1976	307	GAEK01019602.1	gi|451291659|gb|GAEK01019602.1|	taw	up	1	1665	1	1671	225444574	FALSE	TRUE	FALSE	2.34E-01	8	4.26E-06	43.5	spring_pp
[truncated: 890 more rows]
